# Supplementary material for: C-terminal amides mark proteins for degradation via SCF–FBXO31
Source: Nature. 2025 Jan 29;638(8050):519–27. doi: 10.1038/s41586-024-08475-w (PMC11821526; doi:10.1038/s41586-024-08475-w)
Supplement: Supplementary file 4 — Supplementary Tables 1–9. [file 41586_2024_8475_MOESM4_ESM.zip]

Archive with 10 entries (10 files):
- 2023-06-10327B-s4/2023-06-10327B-Supplementary_table_1_CRISPR-screen.xlsx
- 2023-06-10327B-s4/2023-06-10327B-Supplementary_table_2_peptide_library_co-IP_wt.xlsx
- 2023-06-10327B-s4/2023-06-10327B-Supplementary_table_3_all_CTAP_spectra.xlsx
- 2023-06-10327B-s4/2023-06-10327B-Supplementary_table_4_CRL-ABP.xlsx
- 2023-06-10327B-s4/2023-06-10327B-Supplementary_table_5_FBXO31-IP-MS.xlsx
- 2023-06-10327B-s4/2023-06-10327B-Supplementary_table_6_FBXO31-knockdown_RNA-seq.xlsx
- 2023-06-10327B-s4/2023-06-10327B-Supplementary_table_7_FBXO31(D334N)-IP-MS.xlsx
- 2023-06-10327B-s4/2023-06-10327B-Supplementary_table_8_FBXO31-induction_TMT-MS.xlsx
- 2023-06-10327B-s4/2023-06-10327B-Supplementary_table_9_sequence_information.xlsx
- 2023-06-10327B-s4/Supplementary Table legends.docx
