# Supplementary material for: C-terminal amides mark proteins for degradation via SCF–FBXO31
Source: Nature. 2025 Jan 29;638(8050):519–27. doi: 10.1038/s41586-024-08475-w (PMC11821526; doi:10.1038/s41586-024-08475-w)
Supplement: Supplementary file 4 — Supplementary Tables 1–9. [file 41586_2024_8475_MOESM4_ESM.zip › 2023-06-10327B-s4/2023-06-10327B-Supplementary_table_1_CRISPR-screen.xlsx]

## Sheet: CTAP clearance screen results
gene_name	rank	p-value (FDR-adjusted)	log2(CTAP clearance-deficient / background)
FBXO31	1	0.000825	3.0435
COPS8	2	0.000825	1.1559
COPS6	3	0.000825	1.3144
PELO	4	0.000825	1.4088
COPS5	5	0.000825	0.83452
CUL1	6	0.000825	0.78054
GPS1	7	0.012023	1.0363
RNF113A	8	0.029153	0.9385
SF3B3	9	0.029153	0.72159
HBEGF	10	0.045792	0.53883
DLST	11	0.045792	0.82161
DDX5	12	0.045792	0.92475
COPS3	13	0.096344	0.59435
UPF3A	14	0.100778	0.87581
PRPH2	15	0.123762	0.45151
CELF6	16	0.123762	0.86971
PGD	17	0.123762	0.81972
MALL	18	0.133388	0.5133
PAICS	19	0.143564	0.69363
CRNKL1	20	0.180446	0.73807
UBE2M	21	0.180811	0.71976
ACTL6A	22	0.20254	0.91908
PSMD10	23	0.20254	0.39094
COPS4	24	0.207371	0.68974
POLR2L	25	0.207371	0.54949
SNRPB	26	0.207371	0.3141
CCR7	27	0.207371	0.59944
UTP3	28	0.246994	0.56736
CPEB4	29	0.253158	0.58139
NOP58	30	0.275835	0.70108
MYC	31	0.275835	0.74377
FUNDC2	32	0.280978	0.76277
SKP1	33	0.25495	0.21578
ARRDC5	34	0.311153	-0.33324
CDC40	35	0.332486	0.81482
EIF3B	36	0.332486	0.63243
LSM2	37	0.337748	0.61426
LAP3	38	0.337748	0.58426
RHOA	39	0.337748	0.61815
ABHD17A	40	0.332486	0.5775
FAM106A	41	0.383983	-0.010752
MYOC	42	0.383983	0.68572
PTEN	43	0.383983	0.46218
RPL8	44	0.383983	0.58757
POLR2C	45	0.383983	0.67125
FAM166B	46	0.383983	0.48813
KCNH4	47	0.383983	0.61737
ALG5	48	0.383983	0.55672
ORC1	49	0.383983	0.58392
TIA1	50	0.383983	0.38733
GRM4	51	0.383983	0.6661
MAP2K1	52	0.383983	0.39971
IP6K3	53	0.383983	0.58697
CREB3	54	0.383983	0.65017
F2RL2	55	0.383983	0.48169
CDH16	56	0.383983	0.57396
PSMC5	57	0.383983	0.79715
SLC7A6OS	58	0.383983	0.72754
EIF3A	59	0.383983	0.61094
TMEM5	60	0.383983	0.54955
ASPDH	61	0.383983	0.26423
SPAG6	62	0.383983	0.48466
TXNDC9	63	0.390618	0.73778
CABP1	64	0.401841	-0.30251
LMNB1	65	0.412871	0.50833
CCNK	66	0.413366	0.60264
SRRM5	67	0.41525	0.12315
KCNJ12	68	0.415769	0.473
DDX50	69	0.418317	0.3877
PSMA5	70	0.418317	0.68071
DBF4	71	0.419868	0.58933
GLB1	72	0.419868	0.44758
NAA50	73	0.419868	0.51678
KIAA0825	74	0.419868	-0.1603
INTS10	75	0.419868	0.66019
CLUL1	76	0.422887	0.43299
KIAA1731	77	0.422887	0.10625
DNAJB5	78	0.422887	0.49162
SS18L2	79	0.442017	0.15919
AURKAIP1	80	0.442017	0.3673
ZFP1	81	0.458807	0.46698
PIGS	82	0.499705	0.63178
MELK	83	0.499705	0.42462
UCP1	84	0.499705	0.20028
ALDH1B1	85	0.507571	0.46719
PSD	86	0.511916	0.44281
HSPA5	87	0.523216	0.80102
CACTIN	88	0.523696	0.37816
GLYR1	89	0.523696	0.60382
C1QTNF2	90	0.527888	0.59972
ALDH7A1	91	0.532124	0.16599
EXOSC3	92	0.532124	0.38846
PSMA4	93	0.536836	0.63275
EVA1B	94	0.537349	0.038021
PFDN6	95	0.537349	0.35293
RTEL1	96	0.537349	0.52104
UPP2	97	0.537349	-0.14126
TYROBP	98	0.537349	0.4694
PSMB7	99	0.537349	0.75502
G3BP2	100	0.537349	0.64752
MORF4L2	101	0.545083	0.75483
SAP30BP	102	0.544312	0.52077
ARHGAP24	103	0.553484	-0.015244
WDR54	104	0.553484	0.64391
GINS3	105	0.553484	0.5899
KLHL22	106	0.553484	0.40716
PEX12	107	0.558731	0.62394
UBE2S	108	0.558731	0.33563
FAM117B	109	0.558731	0.54791
PSMC3	110	0.564224	0.65344
TRUB1	111	0.537349	0.48205
HSD17B7	112	0.564224	0.47707
RAPGEF1	113	0.569135	0.56891
CTCF	114	0.569135	0.6048
P2RX1	115	0.569135	0.17169
EFNA2	116	0.585555	0.45912
BARD1	117	0.585555	0.64481
EPHA2	118	0.591286	0.67878
SLC5A10	119	0.591286	0.39342
TDRD6	120	0.591286	0.55634
SDF2L1	121	0.591286	0.6509
CRTC3	122	0.591286	0.42404
SMU1	123	0.591286	0.67421
C16orf93	124	0.591286	-0.091174
MAP3K13	125	0.591286	0.43844
CMC4	126	0.591286	0.22065
LIPI	127	0.591286	-0.35456
ZNF454	128	0.591286	0.51149
PTP4A2	129	0.591286	0.43877
GINS2	130	0.591286	0.48051
ULK3	131	0.591286	0.65324
CR2	132	0.591286	0.73112
VCP	133	0.591286	0.57137
DPM2	134	0.591286	0.55063
TANGO6	135	0.591286	0.55209
ARID3A	136	0.591286	0.34676
CSNK2B	137	0.591286	0.43791
CREBZF	138	0.591286	0.58089
PSMB2	139	0.591286	0.78059
CNGB1	140	0.591286	0.36145
MYBPHL	141	0.591704	0.64064
ITGA2B	142	0.591704	0.34106
SRSF1	143	0.591704	0.31701
VPS35	144	0.591704	0.66415
SIAH1	145	0.599519	0.49679
NSUN4	146	0.60029	0.47476
CCT6A	147	0.613226	0.46039
PPFIA3	148	0.613696	0.56471
ERICH1	149	0.591286	-0.059529
DHX8	150	0.613696	0.53762
SMG8	151	0.613894	0.19467
PALM3	152	0.629723	0.55563
ACOT4	153	0.63114	0.39375
CCDC82	154	0.63114	0.12953
CPSF3L	155	0.63114	0.53543
ABHD17C	156	0.632092	0.64009
PIP4K2B	157	0.632092	0.47821
ASPSCR1	158	0.632092	0.51789
ANKRD33	159	0.632092	0.44871
HEPH	160	0.632092	0.5728
ADAD1	161	0.632092	0.45144
PDGFB	162	0.632092	0.40904
ITIH1	163	0.632092	0.31072
COQ10B	164	0.632092	0.35537
POM121L2	165	0.632092	0.21122
TNNC2	166	0.632092	0.59671
KIF17	167	0.632092	0.48895
KIAA1045	168	0.633519	0.51894
KIAA1984	169	0.633519	0.40577
CEP19	170	0.633519	0.16653
PER2	171	0.634786	-0.019413
AP3M2	172	0.636439	0.39479
LPCAT3	173	0.633519	-0.014548
MGAT4C	174	0.647968	0.42796
NCOA4	175	0.647968	0.55316
LAG3	176	0.647968	-0.41567
PHB2	177	0.647968	0.76645
ABHD15	178	0.647968	0.50204
IFITM1	179	0.647968	0.31121
HESX1	180	0.647968	0.34487
FAM221B	181	0.647968	0.46589
TP53BP2	182	0.678082	0.37516
MPHOSPH10	183	0.688678	0.034675
DCAF8	184	0.688678	0.11309
PCNXL3	185	0.688678	0.45785
PSMA7	186	0.688678	0.20643
FCGR1A	187	0.689076	0.50093
MTFR2	188	0.689076	-0.025009
CA10	189	0.689076	0.27987
KLHL21	190	0.689076	0.22437
MUC17	191	0.689076	0.47684
HAPLN4	192	0.689076	0.52015
SMCO1	193	0.689076	-0.095643
B3GALT5	194	0.689076	0.38411
ATP5C1	195	0.689076	0.60271
AOC1	196	0.689076	0.3151
FAM25E	197	0.689076	0.4473
GDF2	198	0.689076	0.20094
USPL1	199	0.689076	0.41997
COPS2	200	0.689076	0.25283
C15orf54	201	0.689076	0.32106
OSBPL7	202	0.689076	0.65092
ACVRL1	203	0.689076	0.52142
PPAPDC2	204	0.689076	0.28869
NT5C3A	205	0.689076	0.24405
PSMD7	206	0.689076	0.022242
SGSH	207	0.689076	0.4993
PLEKHH1	208	0.689076	0.19969
LMOD1	209	0.689076	0.26886
BRMS1	210	0.708668	0.14735
PRH2	211	0.708668	0.27284
FKBP1C	212	0.689076	-0.44664
NTHL1	213	0.708668	0.35751
PSMD6	214	0.708668	0.40464
TMEM69	215	0.708668	0.3957
CTDNEP1	216	0.708668	0.47912
RC3H1	217	0.708668	0.54402
ARHGAP28	218	0.708668	0.40649
HIVEP3	219	0.708668	0.37126
STOML2	220	0.708668	0.38764
TUFM	221	0.708668	0.5156
CEACAM8	222	0.708668	0.30745
PDXDC1	223	0.708668	0.17491
TFDP1	224	0.708668	0.25272
CHRNE	225	0.708668	-0.066647
CD63	226	0.708668	0.46237
NCOR2	227	0.708668	0.47604
TTC9C	228	0.708668	0.37194
KIAA0100	229	0.708668	0.38718
FAM194A	230	0.708668	0.56132
ASH2L	231	0.709054	0.39669
RPA1	232	0.709054	0.043593
FREM3	233	0.709054	0.49555
C1QTNF6	234	0.709054	0.15788
SPINK9	235	0.709054	0.3876
MYLIP	236	0.709054	0.52459
RPP25L	237	0.709054	0.54592
CABYR	238	0.709054	0.45463
PURB	239	0.709054	0.52647
APLF	240	0.709054	0.45209
WDR70	241	0.709054	0.31192
SLC4A1AP	242	0.709054	0.27234
TMEM144	243	0.709054	0.43239
DMRTB1	244	0.709054	0.56707
AIFM3	245	0.709054	0.46491
SDC4	246	0.709054	0.42458
TBC1D10B	247	0.709054	0.46533
TFIP11	248	0.709054	0.4605
GAS2L2	249	0.709054	0.29998
SDE2	250	0.709054	0.42983
TSSK3	251	0.709054	0.36201
FAM53C	252	0.709054	0.52289
IGFBPL1	253	0.709054	0.51994
TGFB1	254	0.709054	0.55833
CABP2	255	0.709054	0.51838
NPAS1	256	0.709054	0.051391
SLC30A8	257	0.709054	-0.040141
TMF1	258	0.709054	0.11143
SLC52A1	259	0.709054	0.10735
BMPR1A	260	0.709054	0.018614
POLA1	261	0.709054	0.27216
ROPN1L	262	0.709054	0.35374
ADAM29	263	0.709054	0.33908
ACTA1	264	0.709054	-0.31322
KIAA0895L	265	0.709054	0.33985
GPR161	266	0.709054	0.54551
THBS1	267	0.709054	-0.004606
ALPK3	268	0.709054	0.54808
TMEM53	269	0.709054	0.61985
C14orf39	270	0.709054	0.43908
RPL11	271	0.709054	0.25682
RFWD3	272	0.709054	0.39237
TMEM51	273	0.709054	0.41996
NECAB1	274	0.709054	0.4019
RERE	275	0.709054	0.46558
SLC22A6	276	0.709054	0.43415
CD109	277	0.709054	0.139
LSM3	278	0.709054	0.27803
LRRN4CL	279	0.709054	0.44261
TMEM205	280	0.709054	0.36359
SF3B5	281	0.709054	0.42113
TGS1	282	0.709054	0.59285
ATG14	283	0.709054	0.54912
GRAMD2	284	0.709054	0.30422
RPL31	285	0.689076	0.51754
NANOS3	286	0.709054	0.5372
RP11-766F14.2	287	0.709054	0.50717
TMEM45B	288	0.709054	-0.07256
TMEM30A	289	0.709054	0.10939
FIP1L1	290	0.709054	0.45777
ARF3	291	0.709054	0.52467
RCSD1	292	0.709054	0.58063
CATSPER4	293	0.709054	0.12187
NPLOC4	294	0.709167	0.4579
GDF11	295	0.712668	-0.10303
WDR45B	296	0.712668	0.45477
PLEKHG4	297	0.712668	0.094078
NEDD8	298	0.709054	-0.10726
OR2C1	299	0.712668	0.4932
AARD	300	0.712668	0.41133
LSM12	301	0.712668	0.41311
ARHGEF39	302	0.712668	0.49402
ZNF765	303	0.689076	0.29245
POLR2D	304	0.712668	0.35911
S1PR2	305	0.712668	0.38854
NYAP1	306	0.712668	-0.051067
GEN1	307	0.712668	-0.044644
CR1	308	0.712668	-0.16157
SHD	309	0.712668	0.1139
TGFB2	310	0.712668	0.27835
CDK16	311	0.712668	0.03957
AFF3	312	0.712668	0.14505
TTC4	313	0.712668	0.36349
C3AR1	314	0.712668	0.252
NAMPT	315	0.712668	0.37352
SRP14	316	0.712668	0.15556
PCDHGA11	317	0.712668	0.41062
EFCAB6	318	0.712668	0.45676
NONO	319	0.712668	0.4935
TAZ	320	0.712668	0.47437
ECH1	321	0.712668	0.52817
MASTL	322	0.712668	0.37861
FKBP4	323	0.712668	-0.020197
ANO2	324	0.712668	0.081453
MTA3	325	0.712668	0.39473
MPP1	326	0.712668	0.44887
LPCAT4	327	0.712668	0.12146
TTC3	328	0.712668	0.40912
PPARG	329	0.712668	0.050106
ZNF599	330	0.712668	0.50994
MAP3K5	331	0.712668	0.56387
KLHL33	332	0.712668	0.51548
TTI2	333	0.712668	0.57154
TOR1AIP2	334	0.712668	0.51342
LILRA4	335	0.712668	0.46326
SLC17A7	336	0.712668	0.45175
C17orf62	337	0.712668	0.21955
RPS11	338	0.712668	0.42375
PLXNA2	339	0.712668	0.32641
CLIC1	340	0.712668	0.2297
PPP1R12A	341	0.712668	0.42395
TNFRSF10A	342	0.712668	0.053864
ATG4D	343	0.712668	0.40691
GAN	344	0.712668	0.40648
RUVBL1	345	0.712668	0.38578
BANF1	346	0.712668	0.59454
ALOX5	347	0.712668	0.53983
ADRA2C	348	0.712668	0.34165
MTCH1	349	0.712668	0.19963
SDR42E1	350	0.712668	0.45066
PRMT10	351	0.712668	0.40758
SPO11	352	0.712668	0.4188
ALS2	353	0.712668	0.36143
MAPKAPK2	354	0.712668	0.58531
ATAD5	355	0.712668	0.51625
MIA3	356	0.712668	0.37131
FBXW10	357	0.712668	0.56897
PSMD14	358	0.712668	0.32819
KLF16	359	0.712668	0.60315
RGS8	360	0.712668	0.38632
NSL1	361	0.712668	-0.036843
AHCYL2	362	0.712668	0.41856
C12orf49	363	0.712668	0.31237
SPCS1	364	0.713661	0.46628
DNMT3B	365	0.713661	0.025509
N6AMT1	366	0.713661	0.38796
UROC1	367	0.714219	0.20486
OR4A5	368	0.709054	0.92122
PHTF1	369	0.716678	0.34201
RPLP0	370	0.716678	0.60554
TUBA3C	371	0.709054	0.48726
CAMK1	372	0.716678	0.26943
GPR18	373	0.716678	-0.30433
OS9	374	0.716678	0.41125
MRPS7	375	0.716678	0.38736
RBCK1	376	0.716678	0.51496
FCER2	377	0.716678	0.22175
GLI3	378	0.716678	0.14089
DUOXA2	379	0.716678	0.36198
TM7SF3	380	0.717011	0.52424
OR12D3	381	0.717011	0.5322
RNASEH2B	382	0.717011	0.51921
ELMOD2	383	0.717011	0.50135
MAFK	384	0.717011	0.24527
BRMS1L	385	0.717011	0.18587
METTL21B	386	0.717011	0.28624
GPR113	387	0.717011	0.13829
MYO7B	388	0.717011	0.53264
FOXO4	389	0.717011	0.39898
SAMD9	390	0.718506	0.57486
OLFM2	391	0.718506	0.45558
C1orf177	392	0.718506	0.25164
SLC11A2	393	0.718506	0.11498
KCNN3	394	0.718506	-0.4297
SALL2	395	0.718506	0.3615
SLC25A29	396	0.718506	0.53253
CCT8L2	397	0.71874	0.32303
C12orf61	398	0.719698	0.47813
SLC6A3	399	0.719698	0.43496
MLKL	400	0.723129	0.49234
CRH	401	0.72322	0.50309
ADPRHL1	402	0.72322	0.48774
PLCD4	403	0.72322	0.37976
TSEN2	404	0.72322	-0.20629
MICAL1	405	0.72322	0.55134
DHRS12	406	0.72322	0.32856
ST3GAL2	407	0.72322	0.30001
GRB2	408	0.728421	0.57201
ASCL3	409	0.728421	-0.27788
ZNF777	410	0.713661	0.056295
HCRT	411	0.72917	0.21647
EEF2	412	0.72917	0.69353
INMT	413	0.72917	0.37667
TYRO3	414	0.739306	0.29373
PPP1R15B	415	0.74499	-0.047892
CENPI	416	0.74525	0.49014
LRRC16B	417	0.74525	0.42385
CCDC149	418	0.74525	0.60168
PSMC2	419	0.74525	0.48025
B3GALT6	420	0.712668	0.05204
KRT28	421	0.745916	0.31434
NAA10	422	0.745916	0.38438
SELM	423	0.745916	0.46321
SLC39A14	424	0.745916	0.48754
LCN12	425	0.745916	0.2882
SIM2	426	0.745916	0.33565
TBC1D22B	427	0.745916	0.18227
THAP11	428	0.745916	0.34079
AQP9	429	0.745916	0.20334
SEC11A	430	0.745916	0.45783
NLK	431	0.745916	0.25919
RTP1	432	0.745916	0.39516
CMIP	433	0.745916	0.3277
MICALCL	434	0.745916	0.18316
ZNF548	435	0.747694	0.34807
RRAD	436	0.747694	0.43205
SGCA	437	0.747694	0.33192
CIAO1	438	0.747694	0.45534
FBXO48	439	0.747694	-0.0013107
TMEM229B	440	0.747694	0.31721
VPS25	441	0.750713	0.031943
NDP	442	0.752039	0.39172
FGFR4	443	0.752039	0.1754
GPN1	444	0.75378	0.50314
RFTN2	445	0.76187	0.43317
RAB4A	446	0.76187	0.29654
STRA6	447	0.76187	0.25164
PTPN5	448	0.76187	0.49862
APRT	449	0.76187	0.40446
LIMK2	450	0.76187	0.51016
SUFU	451	0.76187	0.46717
PPP2R5A	452	0.76187	0.3636
TICAM1	453	0.76187	0.13363
OR2V2	454	0.76187	0.28632
ARCN1	455	0.76187	0.44272
ZBTB11	456	0.76187	0.57351
FOXJ1	457	0.76187	0.48121
UCKL1	458	0.76187	0.18283
MMP23B	459	0.76187	0.45137
UBTD1	460	0.76187	0.37543
SEC61A1	461	0.762196	0.057327
MAF	462	0.762196	0.21091
NOX1	463	0.762196	0.25401
EIF2B4	464	0.762196	0.44125
COQ9	465	0.762196	0.412
EXOC3L1	466	0.762196	0.47746
CDC25A	467	0.762196	0.42994
TMUB1	468	0.762366	0.0049346
SMOC1	469	0.764387	0.30038
CDC42EP3	470	0.764387	0.38639
OGDH	471	0.764387	0.4895
HPSE	472	0.764387	0.30717
CDCP2	473	0.764387	0.53579
TP53TG5	474	0.764387	-0.30644
OR6K6	475	0.764387	0.19577
UBR2	476	0.764387	0.37694
DGKH	477	0.764387	0.3445
MKLN1	478	0.764387	0.35448
ZSCAN9	479	0.764387	0.38168
GPR75	480	0.764387	0.53307
RNF208	481	0.764387	0.5247
CDC5L	482	0.764387	0.26695
FBF1	483	0.764387	0.089956
CDIPT	484	0.767133	0.43855
AKAP1	485	0.767873	0.31551
CEACAM16	486	0.767873	0.43367
CIC	487	0.767873	-0.057765
BTBD18	488	0.76955	0.48596
THAP4	489	0.76955	0.39653
SLC26A5	490	0.76955	0.11582
INSIG2	491	0.771926	0.24423
LZTR1	492	0.772467	0.39437
MFGE8	493	0.772467	0.46321
SLC9A2	494	0.772467	0.499
KNCN	495	0.774096	0.24802
COA6	496	0.774096	0.34994
FOXR2	497	0.777228	0.4858
IPO7	498	0.777257	0.45734
MYH10	499	0.784765	-0.55294
NAE1	500	0.784765	0.61128
SMC3	501	0.784765	0.54357
BBS4	502	0.784765	0.3236
CSNK1D	503	0.784765	0.55747
SLC28A3	504	0.784765	-0.045653
C1orf109	505	0.784765	0.4139
RINT1	506	0.784765	0.25607
PIK3R3	507	0.784765	0.46152
CCL18	508	0.784765	0.48421
JMJD6	509	0.786014	0.40098
NIPA2	510	0.786014	0.53723
ALX4	511	0.786014	0.383
HOXD1	512	0.786516	0.39242
TNFAIP1	513	0.786516	0.23158
DHX16	514	0.787024	0.41722
NUPR1	515	0.795217	0.43548
MLYCD	516	0.799134	0.46414
INHBC	517	0.80558	0.45592
CEP95	518	0.764387	0.36315
RIMKLB	519	0.80558	0.0054025
INTS4	520	0.80558	0.41371
PDPR	521	0.80558	0.38952
TRMT11	522	0.80558	0.27387
ARF6	523	0.80558	0.12166
DDX39B	524	0.80558	0.66486
AMDHD1	525	0.80558	0.069751
VMP1	526	0.80558	-0.13261
BRWD1	527	0.80558	0.47987
AKAP7	528	0.80558	0.57774
SPATA6L	529	0.80558	0.38495
MAP4K3	530	0.80558	-0.18455
SRF	531	0.80558	0.51738
CST3	532	0.80558	0.39504
NUDT12	533	0.80558	0.52888
C4orf45	534	0.80558	0.012451
KRAS	535	0.80558	0.10436
AUTS2	536	0.80558	0.51048
ZSWIM2	537	0.80558	0.40966
LSMEM1	538	0.80558	0.41519
SKIV2L	539	0.80558	0.50188
E2F4	540	0.80558	0.49013
AXIN1	541	0.80558	0.027309
PRF1	542	0.80558	0.44599
THOC2	543	0.80558	0.4528
SPAG7	544	0.80558	0.49
CD81	545	0.80558	0.4902
HABP4	546	0.80558	-0.18746
PLEK	547	0.80558	-0.12685
CSRP2BP	548	0.80558	0.18916
IRF8	549	0.80558	0.50862
KLHL23	550	0.80558	0.38145
SMG9	551	0.806283	0.38906
SHARPIN	552	0.807232	0.31966
PRKAR2B	553	0.808243	0.5266
PCDH10	554	0.808243	0.43967
POM121L12	555	0.808243	0.33348
TSR3	556	0.80558	0.55758
ELAVL4	557	0.809098	0.35395
NUAK2	558	0.809098	0.32744
DND1	559	0.809098	0.063818
ZP4	560	0.809098	0.19244
MCCC2	561	0.809098	0.36784
SERINC2	562	0.809098	0.22618
SLAIN2	563	0.809098	0.50249
FBLIM1	564	0.809098	0.4449
TBL1XR1	565	0.809098	-0.081961
PPL	566	0.809628	0.33601
BMPR2	567	0.786014	0.31009
DSPP	568	0.809628	0.41895
EPS8L2	569	0.809628	0.038234
MED27	570	0.809628	-0.24614
TEX13B	571	0.809628	0.045193
PCDHGA4	572	0.809628	0.51935
FAM20B	573	0.809628	0.38763
OR1F1	574	0.809628	0.30503
PDK2	575	0.809628	0.52146
UBE4B	576	0.809628	0.36951
PLCG2	577	0.809628	0.45829
EEA1	578	0.809628	0.52435
GPR78	579	0.809628	-0.049926
FAM47E-STBD1	580	0.809628	0.46907
SPATA24	581	0.809628	0.46549
ANKHD1-EIF4EBP3	582	0.809628	0.38051
MUC20	583	0.809628	0.55566
COL20A1	584	0.809628	0.44024
ZFAND3	585	0.809628	-0.059736
DGKI	586	0.809628	0.3712
SUDS3	587	0.810026	-0.026109
RHOXF1	588	0.810026	0.22696
PTF1A	589	0.810026	0.56101
DOCK1	590	0.816275	0.50817
RING1	591	0.818246	0.45407
RMND1	592	0.818246	0.042665
ESAM	593	0.818246	0.16499
STAC2	594	0.818246	0.058916
SLC12A3	595	0.818246	0.55056
CABP4	596	0.818246	0.13253
CLDN3	597	0.818246	0.25529
TMEM185A	598	0.818246	0.43292
NLE1	599	0.818246	0.4609
BMPR1B	600	0.818246	0.5239
RPS3	601	0.818246	0.1804
SMIM21	602	0.818246	0.21479
SLC30A4	603	0.818246	0.38165
HTR1B	604	0.819193	0.36356
RBM8A	605	0.80558	0.53983
NUDT7	606	0.819477	0.45194
RHOV	607	0.819477	0.13412
TMEM186	608	0.82066	0.093611
DAXX	609	0.821452	-0.041338
BBS12	610	0.823658	0.40046
IQGAP3	611	0.826494	0.01524
POLR2G	612	0.826494	0.51107
GTPBP8	613	0.826494	0.16682
PRPF8	614	0.826494	0.49428
ZNF619	615	0.826494	0.39631
PAFAH1B2	616	0.826494	0.12312
ERBB2	617	0.826494	0.16501
FAM46D	618	0.826494	0.61031
ZCCHC10	619	0.828946	0.15038
ATP13A2	620	0.829537	-0.020368
AAMP	621	0.830351	0.53515
ZNF132	622	0.830351	0.49192
C10orf128	623	0.830351	0.38712
PPP1CB	624	0.830479	-0.17548
WDR61	625	0.831017	0.23475
IL34	626	0.831017	0.31667
MATR3	627	0.831017	0.238
IGFALS	628	0.831112	0.30512
PEX19	629	0.832847	0.16632
C11orf84	630	0.834182	0.46032
RPS6KB2	631	0.8343	0.36429
FEM1A	632	0.8343	0.12303
LPAR6	633	0.8343	0.16963
PPT2	634	0.8343	0.3222
NFYC	635	0.8343	0.35935
OR2H2	636	0.8343	0.3333
TSGA10	637	0.8343	0.36648
OR13H1	638	0.8343	0.11099
ZNF682	639	0.8343	0.10729
CHRNB4	640	0.8343	0.39755
GZMA	641	0.8343	0.15658
CBFB	642	0.8343	0.38547
SNRPD3	643	0.8343	0.22869
WHSC1L1	644	0.834419	0.080262
SDAD1	645	0.834419	0.33955
LEPREL4	646	0.834419	0.37204
WWOX	647	0.834419	0.44504
DHX35	648	0.834419	0.47146
INSC	649	0.834419	0.45236
UBA3	650	0.834419	-0.10705
NMNAT3	651	0.834419	0.35558
AKR1C4	652	0.784765	0.22098
HOXC10	653	0.834419	0.36248
CPA5	654	0.834419	0.16823
SPRED1	655	0.834419	0.3569
RNF7	656	0.834419	0.26689
PARN	657	0.834419	0.13057
MPP3	658	0.834419	0.34879
PRAMEF8	659	0.834419	0.21472
ZCRB1	660	0.834419	0.030551
MERTK	661	0.834419	0.42849
MSX1	662	0.834419	0.3961
NAALADL1	663	0.834419	0.35794
PSMA3	664	0.834419	0.31752
UBE3D	665	0.834419	0.42143
TPPP2	666	0.834419	0.30277
RPL3	667	0.834419	0.20909
COX6A2	668	0.834419	0.18337
CCNT1	669	0.834419	0.31118
PIEZO1	670	0.834419	0.51561
METTL24	671	0.834419	0.43253
GUCD1	672	0.834419	0.2761
ABCE1	673	0.834419	0.45183
PBX1	674	0.834419	0.53487
SLCO4C1	675	0.834419	0.314
FUT4	676	0.834419	0.42338
ZAR1	677	0.834419	-0.0068229
TBCD	678	0.834419	0.33381
NPHS2	679	0.834419	0.54736
GSG2	680	0.834419	0.40217
TRIM69	681	0.834419	0.34848
EGFLAM	682	0.834419	0.34922
PHF8	683	0.834419	0.42183
SIT1	684	0.834419	0.32774
PIGP	685	0.834419	0.36367
LIX1L	686	0.834419	0.21856
NT5DC2	687	0.836741	0.30511
ADAMTS8	688	0.837082	0.053495
CARD11	689	0.837082	-0.30248
MNX1	690	0.842159	0.30678
KLHL18	691	0.842442	0.39745
HIVEP1	692	0.842498	0.18115
EZH2	693	0.842779	0.37262
KCNAB3	694	0.843201	-0.088087
NOSIP	695	0.844765	0.21456
MFAP2	696	0.84581	0.20757
ZNF696	697	0.84581	0.29517
WDR13	698	0.846179	0.11759
TOP2A	699	0.846179	0.18273
CYP2C19	700	0.834182	-0.24041
PCED1B	701	0.846179	-0.0070282
MAB21L3	702	0.846179	0.42795
SUPT6H	703	0.846179	0.37241
PGBD3	704	0.846179	0.36854
OR51L1	705	0.846179	0.43113
RPL30	706	0.80558	0.50676
IL20	707	0.846179	0.075848
ABLIM2	708	0.846179	0.26712
NR4A2	709	0.846179	0.33954
TMPRSS13	710	0.846179	-0.13681
C9orf170	711	0.846179	0.37567
SYTL5	712	0.846179	0.28893
DHX37	713	0.846179	0.23445
RASSF1	714	0.846179	0.26692
NFX1	715	0.846179	0.13176
CAAP1	716	0.846179	0.45813
FAM107A	717	0.846459	0.28668
CAMK2G	718	0.846466	0.15145
TSG101	719	0.846787	0.14471
DUSP18	720	0.848482	-0.11178
TEFM	721	0.849275	0.43664
WDR38	722	0.849509	0.33088
TUBG1	723	0.850149	0.17761
GRK5	724	0.850637	-0.2902
FBXO10	725	0.850637	0.3873
EIF2B5	726	0.850637	0.44528
SLC1A5	727	0.850637	0.25798
FAM181A	728	0.850637	0.45585
NDUFS4	729	0.850637	-0.19367
C15orf59	730	0.850637	0.1945
PPIL6	731	0.850637	0.48222
ATIC	732	0.850637	0.50223
GPR50	733	0.850708	-0.23256
WDR90	734	0.850708	-0.12383
TWSG1	735	0.850708	0.43765
LPIN2	736	0.850708	0.47055
ANKRD40	737	0.850708	0.18729
AVPI1	738	0.850708	0.24695
HYDIN	739	0.850708	-0.072977
MAML1	740	0.850708	0.41929
SERPING1	741	0.850708	-0.12777
BRAT1	742	0.850708	0.35187
DEFB136	743	0.850708	0.35562
ATHL1	744	0.850708	0.38786
RPUSD1	745	0.850708	0.36949
USP29	746	0.850708	0.076608
PBX4	747	0.850708	0.22821
GRAMD3	748	0.850708	0.46867
HSPA6	749	0.851798	0.38456
TIMMDC1	750	0.851798	0.29143
SYNE4	751	0.851798	0.31241
HEYL	752	0.851798	0.42426
PCMTD1	753	0.851798	0.40376
TSHZ3	754	0.851798	0.21352
ZIC3	755	0.851798	-0.08422
CMTM8	756	0.851798	0.37313
ATPIF1	757	0.851798	0.48996
M1AP	758	0.851798	-0.33933
CPN2	759	0.851798	0.40107
APOD	760	0.851798	-0.13129
SLC4A2	761	0.851798	0.36719
OR5AS1	762	0.851798	0.43026
C10orf91	763	0.851798	-0.4222
SOD1	764	0.851798	0.28978
PPIG	765	0.851798	0.35447
UBL3	766	0.852289	0.34787
HS2ST1	767	0.852289	0.33269
OR13F1	768	0.852289	0.42353
ERN2	769	0.852289	0.0013449
MTMR8	770	0.852289	0.38261
SPNS2	771	0.852289	0.26487
VASH1	772	0.852289	0.40606
ELOVL5	773	0.852289	-0.35704
RFC4	774	0.852289	0.40581
HNRNPR	775	0.852289	0.33318
DPY19L3	776	0.852289	0.2587
H6PD	777	0.852289	0.43614
CHRAC1	778	0.852289	0.44345
CDCA8	779	0.852289	0.29862
GABRG2	780	0.852289	0.4392
C7orf13	781	0.852289	0.29982
TAB3	782	0.852289	0.041282
PSMC3IP	783	0.852289	0.46895
ANAPC13	784	0.852289	0.32228
PLSCR1	785	0.852289	0.41557
COPB1	786	0.852289	0.42662
DTNA	787	0.852289	0.41845
ACTB	788	0.846179	0.20774
VPREB3	789	0.846179	0.49821
CPLX1	790	0.852289	0.085056
IGFBP2	791	0.852289	0.3705
GTF2B	792	0.852289	0.2616
ESRP2	793	0.852289	0.43469
B3GAT1	794	0.852289	0.28181
MAD2L2	795	0.852289	0.1851
CSTB	796	0.852289	0.4476
MUC12	797	0.852289	0.39812
MRGPRE	798	0.852289	0.48397
FETUB	799	0.852289	0.025832
XRCC6	800	0.852361	0.36969
TMEM208	801	0.853789	0.33698
CRHR2	802	0.855936	0.41993
RTP4	803	0.855936	0.37985
ANXA2	804	0.855936	0.42089
MAST2	805	0.856953	0.22673
WFIKKN2	806	0.85759	0.18595
ZNF770	807	0.857976	0.34977
C7orf66	808	0.857976	0.51511
TMEM233	809	0.853789	0.70266
ZNF181	810	0.850637	-0.28296
BACH2	811	0.857976	0.42949
C17orf77	812	0.857976	0.49797
RBM47	813	0.857976	0.14079
GBA2	814	0.857976	0.33797
PRNP	815	0.857976	0.38953
LSM5	816	0.850637	0.53804
NCOA5	817	0.857976	0.33232
KCTD7	818	0.857976	0.47254
TTI1	819	0.858355	0.22528
PSMB6	820	0.858355	0.42973
FOS	821	0.859087	0.38106
CUL7	822	0.862847	0.0010476
SLC22A31	823	0.857976	0.31357
UBE2A	824	0.850708	0.35115
LYAR	825	0.865804	0.37567
C19orf70	826	0.865804	0.34019
NTSR1	827	0.865804	0.41068
USP38	828	0.865804	0.28518
ARF1	829	0.865804	0.39032
HIST1H1D	830	0.865804	0.42905
GPR98	831	0.865804	0.32923
KPRP	832	0.866634	0.29178
ANKRD17	833	0.866634	0.014678
PSMB1	834	0.866634	0.1205
FAIM2	835	0.866634	0.37267
SPOP	836	0.866634	0.23527
SENP2	837	0.866634	0.52821
KCMF1	838	0.866634	0.35236
PLIN1	839	0.866634	0.39927
COMMD5	840	0.866634	0.30144
RIPPLY2	841	0.866634	0.44288
MLIP	842	0.866634	0.31387
KRT6A	843	0.834419	0.53558
CCDC11	844	0.866634	0.23568
LBP	845	0.866634	0.27172
SMARCC2	846	0.866634	-0.4923
CCDC158	847	0.866634	0.41792
SEMA3C	848	0.866634	0.15991
TMEM30B	849	0.866634	0.29776
IDUA	850	0.866634	0.43703
LRRC70	851	0.866634	0.54138
TMEM81	852	0.866634	0.16663
NRG2	853	0.866634	0.27991
ICOS	854	0.866634	-0.63921
FAM174B	855	0.866634	0.42254
TCTN1	856	0.866634	0.45249
MAPT	857	0.866634	0.37344
HNF1A	858	0.866634	0.28638
OSER1	859	0.866634	0.0099275
PYCARD	860	0.866634	0.48173
C20orf187	861	0.834419	0.48739
MANEAL	862	0.867194	0.35676
STOX2	863	0.867194	0.50675
TUB	864	0.867194	0.54228
ZXDC	865	0.867194	0.45392
CDHR1	866	0.867194	-0.23318
CLVS1	867	0.867194	0.5262
G0S2	868	0.867194	0.11394
STARD6	869	0.867194	0.33779
DYNLRB1	870	0.867194	0.35719
UBE2O	871	0.867194	0.17877
FAM155A	872	0.867194	0.28941
SNRNP27	873	0.867194	0.48639
PIK3C2B	874	0.867194	0.50232
TCN1	875	0.867194	0.39773
NRM	876	0.867194	-0.073074
AKR1E2	877	0.867194	0.47813
ZNF75A	878	0.867194	0.066046
TIMM50	879	0.867194	0.35705
OR4Q3	880	0.867194	0.38745
C11orf40	881	0.867194	-0.15745
SERPINH1	882	0.867194	-0.19977
PCDP1	883	0.867194	0.32338
ZNF23	884	0.867194	0.40766
FZD5	885	0.867194	0.35017
POF1B	886	0.867194	-0.1286
CITED4	887	0.867194	0.014031
ARMC9	888	0.867194	0.42354
ZP3	889	0.867194	0.50695
NAT8	890	0.867194	0.38884
MEX3B	891	0.867194	-0.13123
NEUROG2	892	0.867194	-0.14992
METTL14	893	0.867194	0.081154
XPA	894	0.867194	0.40747
PPP1R17	895	0.867194	0.1506
SLC29A2	896	0.867194	0.35535
ORAI2	897	0.867194	0.58795
CSNK2A1	898	0.857976	0.22767
IFT81	899	0.867194	0.47651
NDE1	900	0.867194	-0.030741
SYNPO2L	901	0.867194	0.38303
NAIF1	902	0.867194	0.35842
CMTM5	903	0.867194	0.27571
TLDC1	904	0.867194	0.36328
BRD9	905	0.867194	0.50261
CDK5RAP2	906	0.867194	-0.24231
ATP6V1H	907	0.867194	0.19443
CYTH2	908	0.867194	0.076887
DNAJC16	909	0.867194	0.15388
BAZ2A	910	0.867194	0.019045
USP44	911	0.871938	0.31046
SCIN	912	0.871938	0.24679
POMP	913	0.879785	0.44574
PRR19	914	0.881301	0.39578
SETD9	915	0.881504	0.0040961
CARD9	916	0.882462	-0.013287
PPFIA2	917	0.882462	0.43401
SLC25A46	918	0.882462	0.41067
ESRP1	919	0.882462	-0.15157
IQCF5	920	0.882462	0.44713
CBFA2T3	921	0.884966	0.33342
POSTN	922	0.884966	0.51554
ABCF1	923	0.884966	0.4433
NCS1	924	0.884966	0.018
OR2S2	925	0.884966	0.31474
RTFDC1	926	0.884966	-0.15438
CHCHD1	927	0.884966	0.35516
ZP1	928	0.884966	0.10975
FOXC2	929	0.885617	0.017215
PDGFRB	930	0.885617	0.32316
PLK1	931	0.885617	0.33396
TTC21A	932	0.886496	0.1837
SLC10A7	933	0.886496	0.22728
GLIS3	934	0.886496	-0.26852
LYPD6B	935	0.886638	-0.017868
TSPAN13	936	0.886638	0.043765
RPL32	937	0.764387	0.67009
PAPSS2	938	0.886638	0.45204
FAM115C	939	0.886638	0.33404
PSME3	940	0.886638	0.55485
NREP	941	0.867194	0.2069
RPL27A	942	0.886638	0.3588
RPS13	943	0.886638	0.28826
CCNG1	944	0.886638	0.16885
CCDC122	945	0.867194	0.47806
HACE1	946	0.886638	0.48976
FAM3C	947	0.886638	0.33104
ALAS2	948	0.886638	0.41822
PDE10A	949	0.886638	0.46624
PCLO	950	0.886638	0.1653
KLHL6	951	0.886638	0.10411
RLF	952	0.886638	0.34701
TAOK2	953	0.867194	0.072226
FARSB	954	0.886638	0.38889
IMPDH1	955	0.886638	0.18554
HK2	956	0.886638	0.32102
CCDC110	957	0.886638	0.45791
RAPGEFL1	958	0.886638	0.38702
GRN	959	0.886638	0.045015
ZCCHC14	960	0.886638	0.42131
CCNA2	961	0.886638	0.28848
MTDH	962	0.886638	0.48581
VTA1	963	0.886638	0.42033
CALHM2	964	0.886638	0.2796
SEC13	965	0.886638	0.22307
GRPEL1	966	0.886638	0.1106
PCDHGA10	967	0.886638	-0.24225
DYDC2	968	0.886638	0.074711
KAT6A	969	0.886638	0.43978
NRSN2	970	0.886638	0.53598
VPS29	971	0.886638	0.27912
TENC1	972	0.886638	0.33621
MED13	973	0.886638	0.23357
EXPH5	974	0.886638	0.2968
DLEC1	975	0.886638	-0.22364
SGOL2	976	0.886638	0.2384
ACADVL	977	0.886638	0.22609
TMEM251	978	0.886638	0.4016
OXCT1	979	0.886638	0.30713
GIMAP5	980	0.886638	0.41737
TREM1	981	0.886638	0.045279
MTG1	982	0.886638	0.30639
ZC3HAV1	983	0.886638	0.26111
PREP	984	0.886638	-0.13481
OCSTAMP	985	0.886638	-0.0041508
SAMD15	986	0.886638	0.22805
CLTA	987	0.886638	-0.027337
AGXT2	988	0.886638	-0.01989
C20orf173	989	0.886638	0.40231
TTC23L	990	0.886638	0.37025
C12orf74	991	0.886638	0.36518
IL10RB	992	0.886638	0.25852
GOT2	993	0.886638	0.02401
MBD1	994	0.886638	0.035788
TSR1	995	0.886638	0.39704
ADRA1D	996	0.886638	0.36619
TCHH	997	0.886638	0.35793
CLP1	998	0.886638	-0.23575
GCNT2	999	0.886638	0.24237
CDK5RAP3	1000	0.886638	0.32289
AGAP2	1001	0.886638	0.39789
FLT3LG	1002	0.886638	0.42434
ATP7B	1003	0.886638	0.38871
WSB1	1004	0.886638	0.17095
THOC7	1005	0.886638	0.32641
TRAPPC9	1006	0.886638	0.39194
GPC5	1007	0.886638	-0.11485
SLC16A2	1008	0.886638	0.38304
NAV1	1009	0.886638	0.017644
FGF2	1010	0.886638	0.15664
USP33	1011	0.886638	0.32862
RHOBTB2	1012	0.886638	0.39578
LRTOMT	1013	0.886638	0.025965
HYI	1014	0.886638	-0.12765
PABPC1L	1015	0.886762	0.44635
KCNRG	1016	0.886762	0.10112
TREML4	1017	0.886762	0.23316
ESCO2	1018	0.886762	0.31276
COL15A1	1019	0.886762	0.1488
MON1A	1020	0.886762	0.39873
TXN2	1021	0.886762	0.34165
STK32B	1022	0.886762	-0.44587
KRT19	1023	0.886762	0.44746
OPRL1	1024	0.886762	0.26333
QRFP	1025	0.886762	0.30764
URB2	1026	0.888114	0.35267
ZNF182	1027	0.888114	0.38671
TIMD4	1028	0.888697	-0.020148
ZBTB22	1029	0.888697	0.39875
OAZ2	1030	0.888697	0.36038
STAG2	1031	0.888697	0.2841
SRRM1	1032	0.888697	0.041869
PRSS37	1033	0.888697	0.40861
DDX47	1034	0.888994	0.052689
PSMF1	1035	0.890515	-0.084304
GZMB	1036	0.890515	0.13525
C1orf87	1037	0.890943	0.36577
PROK2	1038	0.890943	0.20425
GGACT	1039	0.890943	0.28357
BRPF3	1040	0.890943	0.31429
STAT2	1041	0.892661	0.40112
IGFBP4	1042	0.892742	0.31249
VEPH1	1043	0.892742	0.35867
PHC3	1044	0.89308	0.27887
RSPH6A	1045	0.893968	0.085597
NFE2L2	1046	0.893968	0.37005
GLB1L	1047	0.894012	-0.16283
SNX3	1048	0.895238	0.3788
HCST	1049	0.895683	0.075103
GORASP1	1050	0.895683	0.39475
SNRPE	1051	0.80558	1.454
RBM11	1052	0.895683	0.067873
POFUT1	1053	0.895683	0.38001
SDF2	1054	0.895683	0.42329
VSIG10	1055	0.895683	0.2798
ZNF576	1056	0.895683	0.37176
LOXL1	1057	0.886638	0.53327
DHODH	1058	0.895683	0.24446
GOSR1	1059	0.895683	-0.26491
KLHL10	1060	0.886638	0.19133
SLC26A6	1061	0.895683	0.19645
EZH1	1062	0.895683	0.26647
UCHL5	1063	0.895683	0.38794
TLN1	1064	0.897306	0.091598
MMP17	1065	0.897306	0.17866
ZW10	1066	0.897306	0.43189
SNAI1	1067	0.898389	0.2881
MRP63	1068	0.898389	0.37428
PRSS54	1069	0.898389	0.18157
PCDHB3	1070	0.898389	0.37474
PDE1B	1071	0.898389	0.21071
CCDC71L	1072	0.898389	0.02054
EIF3I	1073	0.898389	0.36157
HAS3	1074	0.898389	0.32217
ELF1	1075	0.898389	0.36142
FASTKD3	1076	0.898389	-0.15242
PLEKHG5	1077	0.898389	0.060796
EXOSC8	1078	0.898389	0.36162
PRPF19	1079	0.898389	0.14317
MRPL22	1080	0.898389	0.44467
MYL1	1081	0.898389	0.36599
OR2B3	1082	0.898389	0.29831
SLC6A8	1083	0.898389	-0.067681
XIAP	1084	0.898389	0.24063
RSAD1	1085	0.898389	0.11812
CARHSP1	1086	0.898389	0.0589
KBTBD8	1087	0.898389	0.36356
NOD1	1088	0.898389	0.27464
KLK13	1089	0.898389	0.36002
SND1	1090	0.898389	0.046477
GNB2L1	1091	0.898389	0.37437
IRGQ	1092	0.898389	0.032667
PNPLA6	1093	0.898389	0.39052
TEAD3	1094	0.898389	0.3696
ARHGEF10	1095	0.898389	-0.1283
PDZD4	1096	0.898389	0.44412
NEMF	1097	0.898389	0.33598
HIST1H3B	1098	0.867194	0.3794
MRPL41	1099	0.898389	-0.3822
KLKB1	1100	0.898389	0.36811
FAM49B	1101	0.898389	0.31249
VHL	1102	0.898389	0.24026
SMPD2	1103	0.898389	0.44635
CTSG	1104	0.898389	0.26087
IFNAR1	1105	0.898389	0.14624
PSMB8	1106	0.898389	0.36614
CEP63	1107	0.898389	0.36934
SLC25A27	1108	0.898389	0.14932
IMP4	1109	0.898389	0.035346
TUSC2	1110	0.898389	0.28001
VEGFB	1111	0.898389	-0.14508
DDR2	1112	0.898389	-0.073734
PRRT2	1113	0.898389	0.52789
TGOLN2	1114	0.898389	0.27748
CLC	1115	0.898773	0.017649
IRX4	1116	0.898773	0.1988
B4GALNT1	1117	0.899198	0.27061
ZNF524	1118	0.899198	0.40278
SLC27A6	1119	0.899198	0.26818
CASP1	1120	0.899198	0.14439
CENPB	1121	0.899198	0.31829
EIF3G	1122	0.899198	0.43481
NKD2	1123	0.899198	0.11462
KDR	1124	0.89935	-0.085683
NSMCE1	1125	0.89935	-0.04774
RHBDF1	1126	0.89935	0.060266
AMTN	1127	0.89935	0.13318
CDK18	1128	0.89935	0.27411
PLEKHD1	1129	0.89935	0.44547
C10orf11	1130	0.89935	0.4126
NCEH1	1131	0.89935	0.33356
CCDC9	1132	0.89935	0.46205
NAA30	1133	0.89935	0.38915
ACAT1	1134	0.89935	0.1616
C10orf35	1135	0.89935	0.32885
OR5AU1	1136	0.89935	0.14371
ART4	1137	0.89935	0.40013
HIP1R	1138	0.89935	-0.12052
C9orf50	1139	0.89935	0.31297
PEF1	1140	0.89935	0.26253
GSK3A	1141	0.89935	-0.065132
CMC1	1142	0.880989	0.28432
PLB1	1143	0.89935	0.38298
CSNK2A2	1144	0.89935	0.34156
CORO1A	1145	0.89935	0.24276
SPSB4	1146	0.89935	-0.33142
TP53I13	1147	0.89935	0.44345
PNPLA7	1148	0.89935	0.10617
PSMD3	1149	0.899729	0.35919
MED31	1150	0.899729	0.099666
TMEM27	1151	0.899798	0.46964
GJD3	1152	0.901336	-0.14566
POLA2	1153	0.902069	0.42005
FUT1	1154	0.902167	0.048252
KANSL1	1155	0.902167	0.28111
SCN1B	1156	0.902167	-0.10936
ATP2A2	1157	0.902167	0.14048
STAG3	1158	0.902167	0.25656
UQCRFS1	1159	0.902167	0.24019
C17orf89	1160	0.902167	0.26626
PNO1	1161	0.902167	0.27422
TMEM215	1162	0.902167	0.33704
ZNF610	1163	0.902167	0.37599
IGFL4	1164	0.902167	0.35944
TRIM10	1165	0.902167	0.38114
PPIB	1166	0.903337	-0.14572
CCDC28A	1167	0.904589	0.13543
NAGLU	1168	0.904695	0.097986
HMGN1	1169	0.810026	0.50689
YARS	1170	0.904695	0.37488
APOLD1	1171	0.904695	0.055804
BMPER	1172	0.904695	-0.34756
WNK4	1173	0.905058	0.34949
ANKRD34B	1174	0.905058	0.25929
NR2C2AP	1175	0.898389	0.23307
PRICKLE4	1176	0.905058	0.35201
GTF3C5	1177	0.905058	0.38774
ZNF366	1178	0.905058	0.44187
ARHGEF7	1179	0.905058	0.30291
MSRA	1180	0.905058	0.30999
TAS2R10	1181	0.905058	0.22254
PAX6	1182	0.905058	-0.18177
KRTAP4-5	1183	0.886638	0.5736
ZNF280D	1184	0.905058	0.15107
KRT36	1185	0.905058	0.46013
TIMP1	1186	0.905058	-0.26654
ZNHIT2	1187	0.905058	0.52698
MED17	1188	0.905058	0.43833
PLA2G3	1189	0.905058	-0.14946
C9orf40	1190	0.905058	0.42435
TMPRSS3	1191	0.905058	0.36284
GLT8D1	1192	0.905058	0.36866
ZNF276	1193	0.905058	0.28528
ZNF148	1194	0.905058	0.23711
ZSCAN5B	1195	0.905058	0.36698
IGSF3	1196	0.905058	0.48964
LIMD2	1197	0.905058	0.34643
CDKN2D	1198	0.905058	-0.099459
SULT2B1	1199	0.905058	0.31337
KAT2A	1200	0.905058	0.28307
CPSF1	1201	0.905058	0.4062
ZNF326	1202	0.905058	0.36313
SRC	1203	0.905058	0.40088
WDR43	1204	0.905058	0.14468
NOP56	1205	0.905058	0.35195
NLRX1	1206	0.905058	0.34731
PSMB4	1207	0.905058	0.49487
ATR	1208	0.905058	0.14057
COL1A1	1209	0.905058	0.44806
TFF1	1210	0.905058	0.27104
DHX30	1211	0.905058	0.40123
MLF2	1212	0.905058	0.10816
PTMS	1213	0.905058	0.18333
THAP2	1214	0.905058	0.35179
WBP4	1215	0.905058	-0.26794
SLC39A9	1216	0.905058	0.21095
PRMT5	1217	0.905058	0.28039
KCNH5	1218	0.905058	0.36481
OR3A3	1219	0.905058	0.1263
CTC-534A2.2	1220	0.905058	0.19341
PIK3CD	1221	0.905058	0.27193
OR52L1	1222	0.905058	0.13562
EXOG	1223	0.905058	0.32268
ZPBP2	1224	0.905058	0.33206
ZBTB6	1225	0.905058	0.32495
AIFM1	1226	0.905058	0.16494
NFYA	1227	0.905058	0.35598
FAM71E2	1228	0.905058	0.1884
EML3	1229	0.905058	0.29608
MICU1	1230	0.905058	0.32407
TMEM37	1231	0.905058	0.11852
ITGAX	1232	0.905058	0.3921
ETV3L	1233	0.905058	0.30277
RBM46	1234	0.905058	0.17608
ANTXR2	1235	0.905058	0.41077
CALB2	1236	0.905058	0.27528
SMARCA2	1237	0.905058	-0.24395
ETV2	1238	0.905058	0.0061761
SNRNP40	1239	0.905058	0.41662
SUV39H1	1240	0.905058	0.092339
PDILT	1241	0.905058	0.32095
DOK7	1242	0.905058	-0.00097408
TAAR6	1243	0.905058	0.29242
CRIPAK	1244	0.905058	0.24331
CAMK2N2	1245	0.905058	0.38913
TENM4	1246	0.905058	0.20114
MRPL11	1247	0.905058	0.50115
ALG2	1248	0.905058	0.22759
SLC25A21	1249	0.905058	-0.14862
SHF	1250	0.905058	0.16067
C16orf80	1251	0.905058	0.17908
GMFG	1252	0.905058	0.1341
HELZ2	1253	0.905058	-0.071777
NUP210	1254	0.905058	0.35417
PPP1R10	1255	0.905058	0.1227
TNFRSF8	1256	0.905058	0.017598
GHDC	1257	0.905058	0.28756
ZEB1	1258	0.905058	0.23768
TRIML1	1259	0.905058	0.29931
CCDC102A	1260	0.905058	0.45066
PCDHB15	1261	0.905058	0.37287
MNT	1262	0.905058	-0.44202
CTNNBIP1	1263	0.905058	0.3425
VPS13B	1264	0.905058	0.064201
ZIC2	1265	0.905058	0.11991
TLK2	1266	0.905058	0.46202
GABRG1	1267	0.905058	0.12103
NCOA6	1268	0.905166	0.40525
EYA2	1269	0.905166	0.43491
VTCN1	1270	0.905166	0.018522
GPR141	1271	0.905166	0.31423
RBMX2	1272	0.905166	0.26452
CCDC47	1273	0.902167	0.34221
GNA13	1274	0.906415	0.19208
ALDOA	1275	0.906415	0.36743
TRIM8	1276	0.906415	-0.1437
SEPT8	1277	0.906415	0.080351
C4orf6	1278	0.906415	0.32266
BRINP3	1279	0.906415	0.54333
AQP6	1280	0.906415	0.26328
TPP2	1281	0.906415	-0.091197
ADORA2A	1282	0.906415	0.13022
NPPC	1283	0.907222	0.26289
PALLD	1284	0.910261	0.037402
KCTD5	1285	0.910261	0.30574
LGALSL	1286	0.91107	0.33048
CPNE5	1287	0.911512	0.35478
SLC41A3	1288	0.911512	0.17844
GNAZ	1289	0.911953	-0.0015265
CCDC105	1290	0.911953	0.33483
RPL36	1291	0.91338	0.27395
TRMT10B	1292	0.91338	0.24307
KIAA1324	1293	0.914008	0.38632
OR4X1	1294	0.914537	0.044521
CELA1	1295	0.915003	0.33773
C4orf21	1296	0.915003	0.35026
RPL23	1297	0.905058	0.12385
SYT5	1298	0.915003	0.40346
ERVMER34-1	1299	0.915003	0.4016
MEF2C	1300	0.915003	-0.20416
SOX5	1301	0.915003	0.2029
ORAI1	1302	0.915003	0.16008
MOB3C	1303	0.915003	0.3871
COMMD1	1304	0.915003	0.33979
PAPOLA	1305	0.915003	0.26301
GPR107	1306	0.905058	0.34134
ZNF280A	1307	0.915003	0.19216
C9orf41	1308	0.915188	0.44983
GALNT5	1309	0.915363	0.046079
N4BP1	1310	0.915363	0.15525
GORASP2	1311	0.915363	0.29505
ZNF683	1312	0.915363	0.32695
IGLL5	1313	0.915363	0.49085
PRMT6	1314	0.915363	0.0056182
LILRB4	1315	0.915363	0.24114
DUS3L	1316	0.915363	-0.0079814
TFPT	1317	0.916562	-0.23704
MRPS24	1318	0.917244	0.38329
TMX1	1319	0.917791	0.14955
CDH8	1320	0.917816	0.43469
RALGPS2	1321	0.905058	0.16397
DMAP1	1322	0.91864	0.3925
RAET1E	1323	0.91864	0.38073
KIAA0907	1324	0.91864	0.44561
NLGN4X	1325	0.919175	0.084483
SAMD9L	1326	0.919175	0.27864
SLC25A34	1327	0.919175	0.17928
IL16	1328	0.919175	0.27176
SSRP1	1329	0.919175	0.3172
SYNGR4	1330	0.919175	0.37375
TP53INP2	1331	0.919176	0.38601
TRIP13	1332	0.919176	0.18478
SYNJ2	1333	0.919176	0.19506
MRPL53	1334	0.919176	0.13014
MS4A4E	1335	0.919176	0.18342
BTAF1	1336	0.919176	0.36548
KRT77	1337	0.920061	0.21148
IQCJ	1338	0.920061	-0.046843
MUC21	1339	0.920316	0.12101
EVI2B	1340	0.920316	0.38362
SNCG	1341	0.920316	-0.031221
IDH3G	1342	0.920316	0.094172
NPHP3	1343	0.920316	0.43996
MED8	1344	0.920316	0.10482
DNASE1	1345	0.920316	0.11848
CPNE9	1346	0.920316	0.37497
MRPL39	1347	0.920316	-0.616
ST3GAL1	1348	0.920316	0.054584
TCEAL4	1349	0.920316	0.36602
CHST8	1350	0.920316	0.26115
PGS1	1351	0.920316	0.4347
DNTTIP1	1352	0.920316	0.29026
TMEM61	1353	0.920316	0.11804
XRCC1	1354	0.920316	0.3102
CCR6	1355	0.920316	0.41333
PAIP2	1356	0.920316	0.20796
LRRC31	1357	0.920316	-0.27454
ATP6V1B1	1358	0.920316	0.26257
RGS11	1359	0.920316	-0.12143
BAHD1	1360	0.920316	0.37587
WNT3A	1361	0.920316	0.14755
VAT1L	1362	0.920316	0.45314
NFS1	1363	0.920316	0.37336
UBA52	1364	0.905058	0.21952
ZAR1L	1365	0.920316	0.21908
OR8H1	1366	0.905058	0.27118
ZNF830	1367	0.920316	0.13213
TM4SF20	1368	0.920316	0.29494
TMEM99	1369	0.920316	0.25014
EDEM2	1370	0.920316	0.41242
EPHX4	1371	0.920316	0.2433
CPQ	1372	0.920316	0.38178
ZFPM1	1373	0.920316	0.22013
TOX2	1374	0.920316	-0.14627
KCNH1	1375	0.920316	0.17387
PTGER4	1376	0.920316	0.25343
HSD17B4	1377	0.920316	0.13425
PSTK	1378	0.920316	0.07972
GALT	1379	0.920316	0.022414
SPATA25	1380	0.920316	0.23237
IDH3B	1381	0.920316	-0.26521
COPB2	1382	0.920316	0.37343
MYL6	1383	0.920316	0.30308
AARS2	1384	0.920316	0.33354
FOXA2	1385	0.920316	0.23287
CD69	1386	0.920316	0.42097
TEKT4	1387	0.920316	-0.019143
OR1J1	1388	0.920316	0.31408
BBS7	1389	0.920316	0.30808
ADRM1	1390	0.920316	0.25751
TWISTNB	1391	0.920316	0.36348
HIST1H1T	1392	0.920316	-0.25904
NLGN3	1393	0.920316	0.36686
CLDN12	1394	0.920316	-0.057208
EAPP	1395	0.920316	-0.16778
ZNF783	1396	0.920316	0.25152
LIN7B	1397	0.920316	0.26237
OPN3	1398	0.920316	0.34384
RHBDL2	1399	0.920316	0.27031
CDKN1C	1400	0.920316	0.45009
TMC5	1401	0.920316	0.2959
BATF3	1402	0.920316	0.036688
SUCLA2	1403	0.920316	0.32745
CXXC4	1404	0.920316	0.32068
STYXL1	1405	0.920316	0.23083
MAN1A2	1406	0.920316	0.21374
LARGE	1407	0.920316	0.30259
SPINK1	1408	0.920316	0.12395
RRN3	1409	0.920316	0.33037
CUTA	1410	0.920316	-0.10381
TMEM63C	1411	0.920316	0.42244
POU2F3	1412	0.920316	0.26023
OPRM1	1413	0.920316	-0.14636
ARL6IP6	1414	0.920316	0.027979
FNDC4	1415	0.920316	0.43558
SOD3	1416	0.920316	-0.20851
FGF4	1417	0.920316	-0.060206
ZNF569	1418	0.920316	0.063209
MOAP1	1419	0.920316	0.20201
ZSCAN18	1420	0.920316	0.17426
RNASEH1	1421	0.920316	0.18606
TTC39B	1422	0.920316	0.18667
DPPA5	1423	0.920316	0.40977
C17orf53	1424	0.920316	0.44665
KIF7	1425	0.920316	0.21981
STRN	1426	0.920316	0.12845
WLS	1427	0.920316	0.18155
HMG20A	1428	0.920316	-0.33701
MAP3K11	1429	0.920316	0.11124
GRINA	1430	0.920316	0.29367
ANKRD2	1431	0.920316	0.49943
NOA1	1432	0.920316	0.26334
SLC6A9	1433	0.920316	0.19807
E4F1	1434	0.920316	0.02742
SMIM9	1435	0.920316	-0.33689
LZIC	1436	0.920316	0.36251
TM2D3	1437	0.920316	0.082942
POLR1D	1438	0.920316	0.25761
NHP2L1	1439	0.920316	0.37635
KDM8	1440	0.920316	0.20485
KATNA1	1441	0.920316	0.20596
SRP19	1442	0.920316	0.28549
BSPRY	1443	0.920316	0.19118
ASCL1	1444	0.920316	0.23375
TMEM231	1445	0.920316	0.31967
CYB5R1	1446	0.920316	0.41761
DCTN3	1447	0.920316	0.37355
DLX6	1448	0.920316	0.36225
SNRK	1449	0.920316	0.27442
ADAMTS3	1450	0.920316	0.33552
UBR4	1451	0.920316	0.25002
ERO1LB	1452	0.920316	-0.19114
RPS9	1453	0.920316	0.41246
TAF15	1454	0.919176	0.34836
SAP18	1455	0.920316	0.22749
ARSK	1456	0.920316	0.32717
C10orf126	1457	0.920316	0.44929
APEX1	1458	0.920316	0.10714
HM13	1459	0.920316	0.26049
GREM1	1460	0.920316	0.26373
DDHD1	1461	0.920316	0.32503
CDKL3	1462	0.920316	-0.15794
TSLP	1463	0.920316	0.29859
HLF	1464	0.920316	0.3125
MAPK10	1465	0.920316	0.14367
ZGPAT	1466	0.920316	-0.0060761
SLC6A12	1467	0.920316	0.39498
EXOSC6	1468	0.920316	0.44906
UBE2G2	1469	0.920316	-0.08388
ANXA10	1470	0.920316	0.24089
TSEN15	1471	0.920316	-0.052205
HNRNPD	1472	0.920316	0.16077
WNT5B	1473	0.920316	0.28475
PIP5K1A	1474	0.920316	0.0082616
NAP1L6	1475	0.920316	0.16478
MMP24	1476	0.920316	0.45202
SUSD4	1477	0.920316	0.013015
PDPN	1478	0.920316	0.28589
NSRP1	1479	0.920316	0.13546
CRY2	1480	0.920316	0.34848
EPC1	1481	0.920316	0.18169
U2AF2	1482	0.920316	0.045798
RAB5B	1483	0.920316	0.33312
NOB1	1484	0.920316	-0.17062
KIAA0391	1485	0.920316	-0.33828
APOA4	1486	0.920316	0.25515
TAF13	1487	0.920316	0.42927
TERF2IP	1488	0.920316	0.24391
ZNFX1	1489	0.920316	0.29559
WDR82	1490	0.920316	0.29124
ANG	1491	0.920316	0.26261
TP53	1492	0.920316	0.38097
INPP1	1493	0.92075	0.15236
EDC3	1494	0.92075	0.35522
GUCY1A3	1495	0.92075	0.28976
GIPR	1496	0.921243	0.07023
NICN1	1497	0.921243	0.3576
TMEM165	1498	0.921243	0.32565
FASLG	1499	0.921243	0.022121
HSD17B1	1500	0.921243	0.089127
HTR3D	1501	0.921243	-0.106
DPEP1	1502	0.921243	0.30503
PTCH2	1503	0.921243	0.40611
LAMB1	1504	0.921243	0.25488
C9orf24	1505	0.921243	0.040161
SDHB	1506	0.921243	0.24848
ATG12	1507	0.921243	0.24557
CBY3	1508	0.921243	0.10682
FAM178B	1509	0.921243	0.27209
ANKRD16	1510	0.921243	-0.059526
HKDC1	1511	0.921243	0.21018
H2BFWT	1512	0.921243	0.16867
CHPF2	1513	0.921243	0.037041
PLA2R1	1514	0.921243	0.39155
DUSP23	1515	0.921243	0.25996
HDDC2	1516	0.921243	0.40681
AK5	1517	0.921243	0.16363
SPINK4	1518	0.921243	0.36591
SLC35D2	1519	0.921243	-0.088156
LRFN4	1520	0.921243	-0.10491
AMPD2	1521	0.921243	0.33803
CPB1	1522	0.921243	-0.070912
WNK1	1523	0.921243	0.244
CDHR2	1524	0.921243	0.17252
TBC1D28	1525	0.921243	0.36528
VEZF1	1526	0.921243	0.061668
METAP1D	1527	0.921243	0.24776
MOCS2	1528	0.921243	0.42595
SLC26A3	1529	0.921331	0.28513
RUFY4	1530	0.921331	0.055718
RPLP1	1531	0.905058	0.47854
PLEKHG2	1532	0.921331	0.17047
HOXA13	1533	0.921893	0.43884
ALG3	1534	0.922028	0.088521
EXOSC5	1535	0.922028	0.39664
BCAN	1536	0.922028	0.10085
SEPT10	1537	0.922028	0.25571
NARFL	1538	0.922028	0.26068
C14orf105	1539	0.922046	0.2632
GLCCI1	1540	0.922046	0.29585
TRPC3	1541	0.920316	-0.019445
NAP1L3	1542	0.922214	0.38864
RAB40B	1543	0.922214	0.25304
USH1G	1544	0.922214	0.2531
KIAA1715	1545	0.922232	0.19143
OR10A6	1546	0.920316	0.25357
RASIP1	1547	0.922866	0.41367
SAPCD1	1548	0.922866	0.27009
SRRM4	1549	0.922866	0.39352
QRSL1	1550	0.922866	0.30194
NEU3	1551	0.922866	0.19395
ALKBH8	1552	0.922866	0.34244
GVQW1	1553	0.922866	0.16063
PLIN5	1554	0.922866	0.1362
SLC47A2	1555	0.922866	0.25752
STARD13	1556	0.922972	0.42754
PSPC1	1557	0.923083	0.35904
FAM136A	1558	0.920316	0.0026392
REXO4	1559	0.923475	0.087117
FAM192A	1560	0.923475	0.3194
OR13J1	1561	0.923475	0.3169
SASH1	1562	0.923475	0.33229
GLYATL1	1563	0.923475	0.15225
OR1L8	1564	0.923475	0.066429
CDH13	1565	0.923475	0.21736
C8orf86	1566	0.923475	0.27908
MAP3K4	1567	0.923475	0.22043
NDUFAF2	1568	0.923475	0.29034
RNF152	1569	0.923475	0.22039
SAE1	1570	0.923475	-0.074954
UPK3B	1571	0.923475	0.36851
TECR	1572	0.923475	0.16658
MED20	1573	0.925403	0.044865
TPX2	1574	0.927228	0.21487
C6orf52	1575	0.927228	-0.025502
CASP6	1576	0.927228	0.16551
SCARF2	1577	0.927303	0.368
MMP16	1578	0.927303	0.40431
GNL2	1579	0.927303	-0.27793
MT4	1580	0.920316	0.40573
CCL17	1581	0.92768	0.39536
CCDC3	1582	0.92768	-0.17706
SPRED2	1583	0.92768	0.22382
SRY	1584	0.920316	0.4987
TSTD1	1585	0.92768	0.27885
LY6G6F	1586	0.92768	0.25752
ARMC6	1587	0.92768	0.26921
RETN	1588	0.920316	-0.26595
ANKRD44	1589	0.92768	-0.11295
ASIC1	1590	0.920316	0.27111
VIPR1	1591	0.92768	0.41751
USP26	1592	0.92768	0.12497
ING5	1593	0.920316	0.50271
TTC33	1594	0.92768	0.4383
KLHL4	1595	0.92768	-0.07227
CD48	1596	0.92768	0.26609
MID2	1597	0.92768	-0.17412
ZNF669	1598	0.92768	0.32198
KRT10	1599	0.92768	0.02849
NKPD1	1600	0.92768	-0.12261
AQP3	1601	0.92768	0.39788
TNFRSF10D	1602	0.92768	0.41072
METTL15	1603	0.92768	0.25836
SARS2	1604	0.92768	0.087649
MTCH2	1605	0.92768	0.3647
MBD4	1606	0.92768	0.18672
MLLT1	1607	0.92768	0.2835
ZFYVE9	1608	0.92768	0.22035
KIR3DL2	1609	0.92768	0.23332
TEX37	1610	0.92768	-0.26339
C22orf23	1611	0.92768	0.43069
MTFR1L	1612	0.92768	0.33243
CHORDC1	1613	0.92768	0.058152
BLK	1614	0.929084	0.2453
MARK1	1615	0.929084	-0.085657
PPM1F	1616	0.929084	0.32092
ALPL	1617	0.929088	0.22352
WDR7	1618	0.929088	0.21717
CPNE3	1619	0.929088	0.29647
NAV3	1620	0.929088	0.12493
KDM6A	1621	0.920316	-0.30574
PNN	1622	0.929088	-0.017073
CCDC60	1623	0.929088	0.34691
SF3B4	1624	0.929088	0.17375
WFDC12	1625	0.929088	0.22929
MARCH2	1626	0.929088	-0.14393
APPBP2	1627	0.929088	0.39996
ARHGAP22	1628	0.929088	0.30327
MTA2	1629	0.929088	-0.03325
JAKMIP3	1630	0.929088	0.31497
BRE	1631	0.929088	0.35195
HMX2	1632	0.929088	0.1659
LYSMD2	1633	0.929088	-0.44567
ZNF296	1634	0.929088	0.22118
KCNMB3	1635	0.929088	0.36728
FAM151A	1636	0.929088	0.11036
KRTAP12-4	1637	0.929402	0.28227
NRCAM	1638	0.929402	0.33034
ACSF2	1639	0.929538	0.20686
CCL5	1640	0.929538	0.18354
OAS1	1641	0.929538	0.088829
FANCG	1642	0.929538	0.36459
GSTK1	1643	0.929538	0.39181
U2AF1	1644	0.929538	0.14199
ATOH1	1645	0.929538	-0.074583
IRX5	1646	0.929538	0.26889
C5orf46	1647	0.921243	0.5387
C9orf53	1648	0.929538	-0.1241
AHSP	1649	0.929538	0.31373
OGFR	1650	0.929538	0.31968
PPP3CC	1651	0.929538	0.335
NOP14	1652	0.929545	0.35444
EMX1	1653	0.930127	-0.23785
C7orf26	1654	0.930127	0.282
C17orf80	1655	0.930501	0.38282
CDH23	1656	0.930661	0.26843
SCRT1	1657	0.930661	0.036252
TUBA8	1658	0.930661	-0.062358
SLC16A14	1659	0.930661	0.18135
RSRC1	1660	0.930661	0.44617
SCAND1	1661	0.930661	0.35184
ENDOD1	1662	0.930661	0.17724
ITFG1	1663	0.930661	0.44727
HRAS	1664	0.930661	0.38412
ATP6V0C	1665	0.930661	0.42347
COX6B2	1666	0.930661	0.2225
C6ORF165	1667	0.930661	0.25357
CADM4	1668	0.930661	-0.09512
DUSP15	1669	0.930661	0.36627
FOXA1	1670	0.930661	0.30257
CD72	1671	0.930661	0.29907
MSLN	1672	0.930661	0.14799
OR7A5	1673	0.930661	0.21375
COLGALT1	1674	0.930661	0.025882
ADORA3	1675	0.930661	0.27577
FAM187B	1676	0.931066	-0.018391
PYHIN1	1677	0.931066	0.14335
DUSP7	1678	0.931066	0.011849
RPA3	1679	0.931066	0.38736
MMP7	1680	0.931066	0.30708
MIOS	1681	0.931066	0.19235
WBSCR16	1682	0.931066	0.094112
POLRMT	1683	0.931066	0.38005
SH2D5	1684	0.931066	0.18472
PHF3	1685	0.931066	0.38387
LAMA2	1686	0.931066	0.34753
CXXC11	1687	0.931066	0.070105
FUT11	1688	0.931066	0.31355
ECM1	1689	0.931066	0.32353
RALA	1690	0.931066	0.37185
C8orf4	1691	0.931714	0.052948
HAGH	1692	0.933393	0.26827
POLH	1693	0.933393	0.21285
GPR27	1694	0.933393	-0.2507
GEM	1695	0.933393	0.22411
UHRF1BP1	1696	0.933393	0.051045
USP1	1697	0.933393	0.3908
C1orf170	1698	0.933393	-0.012425
PRPF38B	1699	0.933393	0.30028
ZNF511	1700	0.933393	0.36794
MAP2K3	1701	0.933393	0.053357
GNS	1702	0.933393	0.1023
TTC39C	1703	0.933393	0.26007
COMMD6	1704	0.933393	0.29446
BDNF	1705	0.933393	0.27519
PIK3C2A	1706	0.933393	0.34602
ALOX12	1707	0.933393	0.40483
TSPAN16	1708	0.933393	0.41775
CLEC4E	1709	0.933393	0.27737
CHRNA2	1710	0.933393	0.23434
KIN	1711	0.933393	0.36057
MIER1	1712	0.933393	0.40486
DHRS13	1713	0.933393	0.20092
SOX4	1714	0.933393	0.33725
C16orf95	1715	0.933393	0.27066
LMAN2L	1716	0.933393	0.33509
CNTN2	1717	0.933393	-0.059284
RAP1GAP2	1718	0.933393	0.31651
HSBP1L1	1719	0.867194	0.76755
EXD2	1720	0.933495	0.37786
NIPAL2	1721	0.933495	0.30765
CDC45	1722	0.933495	0.39331
WDR60	1723	0.933495	-0.37489
XKR7	1724	0.933645	0.17221
KCNJ15	1725	0.933645	-0.10965
TCEB2	1726	0.933645	0.21199
INPP4A	1727	0.933645	0.25935
SIGLEC6	1728	0.933645	-0.26791
TEX9	1729	0.933645	0.2092
FAM96B	1730	0.933645	0.30222
APBA3	1731	0.933645	0.29266
SYVN1	1732	0.933645	0.19337
OTX2	1733	0.933645	0.14065
GPSM2	1734	0.933645	-0.06932
C18orf21	1735	0.933771	-0.074439
PTPRH	1736	0.933771	0.39377
ROM1	1737	0.933771	-0.034012
ZNF346	1738	0.933771	0.38155
IGLL1	1739	0.933771	0.14343
KRBA1	1740	0.933771	0.44607
RAB24	1741	0.933771	0.18356
C12orf29	1742	0.933771	0.31938
MARCH6	1743	0.933771	0.29828
LDHAL6B	1744	0.933771	0.19102
FADS3	1745	0.933771	-0.18521
MED14	1746	0.933771	0.36424
C5orf60	1747	0.933771	0.35368
RTP2	1748	0.933771	0.27077
PDE8B	1749	0.929088	-0.049044
C3orf67	1750	0.933771	0.194
ADIPOQ	1751	0.933771	0.35886
OR5T2	1752	0.933771	0.19015
MSANTD4	1753	0.933771	-0.1416
ANKRD23	1754	0.933771	0.037203
PNOC	1755	0.933771	0.33121
PROK1	1756	0.933874	-0.015108
NT5C2	1757	0.933874	0.38187
GPR114	1758	0.934274	0.22429
PKDREJ	1759	0.934274	0.29863
DYRK4	1760	0.934274	0.32289
EFCAB2	1761	0.934274	0.16765
TNFAIP8L1	1762	0.934274	-0.0073996
BAI2	1763	0.934274	0.32197
PDE11A	1764	0.934274	0.067303
FOXN2	1765	0.934274	0.056101
DDX49	1766	0.934274	-0.028182
TGM7	1767	0.934274	0.1273
CDKL4	1768	0.934274	0.22419
C8orf76	1769	0.934274	-0.088516
IRF6	1770	0.934274	0.32636
PAQR3	1771	0.929538	0.2176
FILIP1	1772	0.934274	0.30657
NSDHL	1773	0.934274	0.25224
RESP18	1774	0.929402	0.36892
LCA5L	1775	0.934274	0.41371
CTF1	1776	0.934274	-0.60195
CCDC51	1777	0.934487	0.38403
LARP1	1778	0.934506	0.072768
SLC25A18	1779	0.934884	0.18069
BPHL	1780	0.935646	0.40891
TLCD1	1781	0.935646	0.15592
WDR12	1782	0.935646	0.053079
SLC25A41	1783	0.935646	0.35213
C19orf71	1784	0.935646	-0.043891
ZNF449	1785	0.935646	0.32101
MMD	1786	0.935646	0.35586
RPL10	1787	0.929545	0.025143
AFMID	1788	0.935646	0.15021
EDC4	1789	0.935646	-0.042619
FAM149A	1790	0.935646	0.3059
GTF2E1	1791	0.935646	0.4072
VPREB1	1792	0.935646	-0.21373
HOXA4	1793	0.935646	-0.10329
RBX1	1794	0.935646	0.3247
PLD2	1795	0.935646	0.28764
FLII	1796	0.935646	0.36883
PDP2	1797	0.935646	0.057828
C15orf43	1798	0.935646	0.35328
MLXIPL	1799	0.935646	-0.046779
APC	1800	0.935646	0.089964
ARVCF	1801	0.935646	0.36386
SEPT11	1802	0.935646	0.31025
KIAA2013	1803	0.935646	0.29912
LUC7L3	1804	0.935646	0.45449
MOCS3	1805	0.935646	0.35028
RD3L	1806	0.935646	0.21034
MADCAM1	1807	0.935646	0.2918
CHM	1808	0.935646	0.10236
CCPG1	1809	0.935646	0.30527
KCTD9	1810	0.930661	0.16059
TRAM1L1	1811	0.936024	-0.14468
ARC	1812	0.936024	-0.048178
C16orf87	1813	0.936024	0.36486
GABRA5	1814	0.936024	0.33344
TRIP6	1815	0.936024	0.25194
VAV2	1816	0.936142	0.26841
FBXO3	1817	0.936142	0.03664
TMEM109	1818	0.936142	0.2795
CDRT15	1819	0.931066	0.13769
FAM189A2	1820	0.936142	0.38845
ZNF408	1821	0.936142	0.24266
TPRN	1822	0.936142	-0.06806
NRXN1	1823	0.936142	0.10344
CRTAP	1824	0.936142	0.19932
ADAT2	1825	0.931066	0.39433
EGR4	1826	0.936142	0.38002
FSCN2	1827	0.936142	0.22617
FZR1	1828	0.936142	0.31703
LacZ_13	1829	0.936142	-0.44117
OR3A2	1830	0.936142	0.26328
RCC1	1831	0.936142	0.24995
PARP11	1832	0.931066	0.091943
BPGM	1833	0.936142	0.26104
CRISPLD2	1834	0.936142	0.20098
EMP2	1835	0.936142	0.36042
BMP10	1836	0.936142	-0.25246
C2orf62	1837	0.936142	-0.089395
SERTAD1	1838	0.936142	0.37312
B3GNT3	1839	0.936142	0.1551
CACNA1C	1840	0.936142	-0.20567
C2CD3	1841	0.936142	0.33434
NQO1	1842	0.936142	0.15896
SIM1	1843	0.936142	0.29909
LYRM2	1844	0.936142	0.2637
GRIK1	1845	0.936142	0.16819
ZDHHC12	1846	0.936142	0.48588
BOC	1847	0.936142	0.15876
NME6	1848	0.936142	0.18221
GEMIN8	1849	0.936142	0.24853
CD2AP	1850	0.936142	0.16946
LacZ_10	1851	0.936142	-0.052911
KLK7	1852	0.936142	0.20886
DNPH1	1853	0.936142	-0.018763
TADA1	1854	0.936142	0.17413
KCNA7	1855	0.936142	0.24952
SNX11	1856	0.936142	0.012403
PCYOX1	1857	0.936142	0.30595
NCAPG2	1858	0.936142	0.3052
HIST1H1B	1859	0.936142	0.4399
ITGB3	1860	0.936142	0.07558
HTR1D	1861	0.936142	0.2935
PDS5A	1862	0.936142	0.39026
RPS2	1863	0.936142	0.28645
BABAM1	1864	0.936142	0.37953
LGALS16	1865	0.936142	0.34186
CHMP1B	1866	0.936142	0.17261
STARD9	1867	0.936142	0.29548
MCM6	1868	0.936142	0.093857
CARF	1869	0.936142	0.35938
INTS9	1870	0.936142	0.08578
PYDC2	1871	0.936142	0.31318
ZNF445	1872	0.936142	0.33775
NUCB1	1873	0.936142	0.22832
DHX9	1874	0.936142	0.40509
PTPRCAP	1875	0.936142	0.31399
IGSF23	1876	0.936142	0.31316
ABT1	1877	0.936142	0.15217
MRPL49	1878	0.936142	0.20158
SLC35B2	1879	0.936142	0.32532
KMT2C	1880	0.936142	0.2492
TSC22D3	1881	0.933645	0.2224
SLC45A4	1882	0.936142	-0.2707
FOXD1	1883	0.936142	0.2467
S100A3	1884	0.936142	0.10996
TAS2R39	1885	0.936142	0.26886
OR7G3	1886	0.936142	0.45949
LAMC1	1887	0.936142	0.43898
SPRYD7	1888	0.936142	0.24353
LYG2	1889	0.936142	0.32695
RUNDC3A	1890	0.936142	0.063457
HUNK	1891	0.936142	0.34528
SGSM1	1892	0.936142	0.38892
OR6N1	1893	0.936142	0.16558
KRTAP5-2	1894	0.920316	0.22697
SF1	1895	0.936142	0.35623
DEPDC7	1896	0.936142	-0.15721
ZCCHC9	1897	0.936142	0.51013
CD164L2	1898	0.936142	0.10785
NCKAP5	1899	0.936142	0.32737
ACTRT1	1900	0.936142	0.44766
GTPBP1	1901	0.936142	0.21407
NRROS	1902	0.936142	0.34884
MAPK3	1903	0.936142	0.10677
LIN28B	1904	0.936142	0.035262
XK	1905	0.936142	0.42019
OGFOD2	1906	0.936142	0.094854
DYNC1I2	1907	0.936142	0.25212
PARL	1908	0.936142	0.14266
TTC29	1909	0.936142	-0.076832
YY1	1910	0.936142	0.33888
HAUS1	1911	0.933771	0.38061
CHD6	1912	0.936142	0.34869
ACER1	1913	0.936142	0.31852
LILRB5	1914	0.936142	-0.00023701
ESX1	1915	0.936142	-0.084584
SPTSSB	1916	0.936142	0.30579
FBXO17	1917	0.936142	0.32359
FAM96A	1918	0.936142	0.3552
C19orf44	1919	0.936142	0.13181
RAD9B	1920	0.936142	-0.038444
GOLPH3	1921	0.936142	0.32434
E2F1	1922	0.936142	0.34715
PTPLA	1923	0.936142	-0.06623
DYRK1B	1924	0.936142	0.38602
MDS2	1925	0.936142	0.23408
NPC1L1	1926	0.936142	0.057521
NRN1L	1927	0.936142	0.12912
GABRA4	1928	0.936142	0.20462
ITGA6	1929	0.936142	0.31788
MARS	1930	0.936142	0.29381
MAP7D3	1931	0.936142	0.31481
DRAXIN	1932	0.936142	0.2427
C2orf57	1933	0.936142	0.25014
SORBS2	1934	0.936142	0.30291
HLA-DOA	1935	0.936142	0.30809
HYAL1	1936	0.936142	0.0052838
BBX	1937	0.936142	0.29318
KLHL38	1938	0.936142	-0.09503
KIFC1	1939	0.936142	0.24041
ANKEF1	1940	0.936142	0.24475
MYH11	1941	0.936142	0.064568
ADCK3	1942	0.936142	-0.36076
YTHDF1	1943	0.936142	0.14065
SERPINE1	1944	0.936142	0.20449
PHYKPL	1945	0.936142	0.32498
STXBP5	1946	0.936142	0.28744
PRPF38A	1947	0.936142	0.17906
WBSCR28	1948	0.936142	0.34039
ESYT1	1949	0.936142	0.30046
FAM219A	1950	0.936142	0.11139
IRF5	1951	0.936142	0.26598
WDR33	1952	0.936142	0.26415
CAMSAP2	1953	0.936142	0.20037
HTT	1954	0.936142	0.35476
EMC1	1955	0.936142	0.13793
MANSC4	1956	0.936142	0.28773
L1CAM	1957	0.936142	0.15007
SLC22A13	1958	0.936142	0.20241
CASP10	1959	0.936024	0.13569
RBM5	1960	0.936142	0.3984
SGK494	1961	0.936142	0.13787
GNAI2	1962	0.936142	0.2904
CACNA1G	1963	0.936142	0.171
FUK	1964	0.936142	0.44025
SREK1	1965	0.936142	0.44368
TMC1	1966	0.936142	0.30895
SLC29A4	1967	0.936142	0.30595
MAZ	1968	0.936142	-0.11895
SPEN	1969	0.936142	0.29277
TOMM5	1970	0.936142	0.23043
MAGEB1	1971	0.936142	0.2006
YEATS4	1972	0.936142	0.37395
SFXN5	1973	0.936142	0.2772
PDE6A	1974	0.936142	0.26881
ELF4	1975	0.936142	0.24134
FAM46C	1976	0.936142	0.24067
BPIFA3	1977	0.936142	-0.18001
OR5M3	1978	0.936142	0.073732
AKAP10	1979	0.936142	0.20821
SEC22C	1980	0.937656	-0.087336
ZNF507	1981	0.937656	0.28722
EMP1	1982	0.938055	0.012157
PRSS8	1983	0.938055	-0.039883
TDRD7	1984	0.938055	-0.28753
HACL1	1985	0.938055	0.21013
KRT31	1986	0.938055	0.29165
STARD3NL	1987	0.938055	0.047578
CDK1	1988	0.938055	0.49226
MYO18B	1989	0.938223	0.2592
USP24	1990	0.938618	0.025193
DEFB127	1991	0.935646	0.52022
RMDN1	1992	0.938618	0.064293
ZNF140	1993	0.939738	0.30272
NUDT14	1994	0.935646	0.34923
LIN54	1995	0.940392	-0.10636
MT3	1996	0.940392	0.0021137
LAMA1	1997	0.940392	0.26235
PSMC6	1998	0.940392	0.33857
ABCB7	1999	0.940392	0.24729
[truncated: 16,087 more rows]

## Sheet: sgRNA screen read counts
sgRNA	Gene	CTAP clearance-deficient, rep1	control population, rep1	CTAP clearance-deficient, rep2	control population, rep2
chr19:38091985-38092004_ZNF540_+	ZNF540	42	456	76	438
chr6:43024156-43024175_MRPL2_-	MRPL2	89	593	62	435
chr12:76742090-76742109_BBS10_-	BBS10	93	561	65	570
chr8:74585460-74585479_STAU2_-	STAU2	27	352	47	310
chr14:73759478-73759497_NUMB_-	NUMB	4	139	51	227
chr1:68912490-68912509_RPE65_+	RPE65	96	703	75	738
chr2:3425708-3425727_TRAPPC12_-	TRAPPC12	71	442	107	493
chr20:43142558-43142577_SERINC3_+	SERINC3	44	263	15	213
chr4:8082459-8082478_ABLIM2_+	ABLIM2	114	675	75	954
chr1:149761872-149761891_FCGR1A_-	FCGR1A	86	489	142	644
chr16:511476-511495_RAB11FIP3_+	RAB11FIP3	70	672	83	533
chr8:19675040-19675059_INTS10_+	INTS10	105	524	114	443
chr2:47357382-47357401_C2orf61_-	C2orf61	110	834	104	930
chr12:54757075-54757094_GPR84_+	GPR84	60	461	74	430
chr17:37791957-37791976_PPP1R1B_-	PPP1R1B	84	458	64	441
chr1:158450170-158450189_OR10R2_-	OR10R2	137	442	118	733
chr3:52282232-52282251_PPM1M_+	PPM1M	45	425	59	590
chr3:49395114-49395133_GPX1_+	GPX1	87	721	66	658
chr3:65342369-65342388_MAGI1_+	MAGI1	133	470	48	318
chr12:102045136-102045155_MYBPC1_+	MYBPC1	58	473	68	606
chr21:39671834-39671853_KCNJ15_+	KCNJ15	58	682	52	606
chr17:76993167-76993186_CANT1_-	CANT1	117	820	73	659
chr17:31091918-31091937_MYO1D_-	MYO1D	85	547	116	673
chr4:120057719-120057738_MYOZ2_+	MYOZ2	106	717	96	791
chr15:78805466-78805485_HYKK_+	HYKK	20	406	68	380
chr20:50400930-50400949_SALL4_+	SALL4	31	240	39	226
chr3:122474237-122474256_HSPBAP1_+	HSPBAP1	49	200	24	283
chr6:84627763-84627782_CYB5R4_+	CYB5R4	35	506	113	716
chr5:79354058-79354077_THBS4_+	THBS4	44	465	45	389
chr18:54814854-54814873_BOD1L2_+	BOD1L2	57	622	106	603
chr1:90058416-90058435_LRRC8B_-	LRRC8B	57	694	83	650
chr20:43538866-43538885_PABPC1L_+	PABPC1L	64	558	73	381
chr13:72146982-72147001_DACH1_+	DACH1	57	423	68	531
chr14:102793085-102793104_ZNF839_+	ZNF839	200	780	117	723
chr19:55824359-55824378_TMEM150B_+	TMEM150B	68	723	113	989
chr11:64068407-64068426_TEX40_+	TEX40	136	654	170	728
chr4:15704886-15704905_BST1_-	BST1	74	433	65	423
chr7:99474239-99474258_OR2AE1_-	OR2AE1	68	542	88	531
chr12:13906418-13906437_GRIN2B_+	GRIN2B	58	557	73	413
chr12:57011240-57011259_BAZ2A_+	BAZ2A	111	383	82	504
chr21:19635152-19635171_CHODL_-	CHODL	62	350	84	524
chr12:39967520-39967539_ABCD2_-	ABCD2	102	666	117	672
chr3:125286302-125286321_OSBPL11_+	OSBPL11	35	447	62	522
chr3:183145688-183145707_MCF2L2_+	MCF2L2	67	545	50	363
chr19:51378063-51378082_KLK2_+	KLK2	54	526	63	660
chr1:38025006-38025025_DNALI1_-	DNALI1	109	796	97	744
chr12:124158244-124158263_TCTN2_-	TCTN2	50	334	30	380
chr6:32159260-32159279_GPSM3_-	GPSM3	38	383	30	271
chr11:5719723-5719742_TRIM22_+	TRIM22	111	736	83	869
chr9:82319716-82319735_TLE4_-	TLE4	96	465	52	361
chr11:64359041-64359060_SLC22A12_+	SLC22A12	68	383	98	631
chr4:6279247-6279266_WFS1_-	WFS1	79	422	55	456
chr8:79717137-79717156_IL7_+	IL7	95	496	63	522
chr10:135372426-135372445_SYCE1_-	SYCE1	58	490	54	455
chr13:111358261-111358280_CARS2_-	CARS2	61	423	55	529
chr3:128840162-128840181_RAB43_+	RAB43	52	444	52	564
chr16:1822372-1822391_MRPS34_+	MRPS34	33	340	39	353
chrX:71359306-71359325_NHSL2_-	NHSL2	133	836	101	835
chr17:47677745-47677764_SPOP_+	SPOP	68	475	75	555
chr8:101721946-101721965_PABPC1_-	PABPC1	43	364	55	243
chr7:88847491-88847510_ZNF804B_-	ZNF804B	184	644	45	799
chr12:110883245-110883264_ARPC3_+	ARPC3	45	385	54	530
chr3:120428712-120428731_RABL3_+	RABL3	132	460	88	688
chr9:140120230-140120249_C9orf169_-	C9orf169	35	447	69	554
chr10:89264911-89264930_MINPP1_-	MINPP1	48	320	79	425
chr2:70142506-70142525_MXD1_+	MXD1	53	331	85	371
chr6:41740557-41740576_FRS3_+	FRS3	86	330	56	452
chr2:219892669-219892688_CCDC108_+	CCDC108	91	486	42	379
chr6:33159997-33160016_COL11A2_+	COL11A2	31	482	78	465
chr1:156244434-156244453_SMG5_+	SMG5	175	1038	195	1152
chr5:115142149-115142168_CDO1_+	CDO1	48	380	46	349
chr12:62918357-62918376_MON2_+	MON2	62	458	50	415
chr10:26802586-26802605_APBB1IP_-	APBB1IP	74	838	118	691
chr6:131486268-131486287_AKAP7_+	AKAP7	112	520	80	507
chr1:231155656-231155675_FAM89A_+	FAM89A	158	847	104	764
chr17:4701709-4701728_PSMB6_-	PSMB6	50	430	41	397
chr10:124049457-124049476_BTBD16_-	BTBD16	132	540	69	587
chr11:31653872-31653891_ELP4_+	ELP4	123	675	88	591
chr9:12702305-12702324_TYRP1_+	TYRP1	62	439	53	399
chr1:247695589-247695608_OR2C3_+	OR2C3	53	511	52	333
chr1:159827887-159827906_VSIG8_+	VSIG8	95	575	135	681
chrX:37431562-37431581_LANCL3_-	LANCL3	96	465	81	631
chr9:88844491-88844510_C9orf153_+	C9orf153	23	125	31	166
chr11:69458739-69458758_CCND1_-	CCND1	73	503	73	456
chr7:23792335-23792354_STK31_+	STK31	67	366	18	314
chr9:131708991-131709010_DOLK_+	DOLK	77	821	133	771
chr1:159921586-159921605_SLAMF9_+	SLAMF9	68	316	94	429
chr11:94134189-94134208_GPR83_+	GPR83	102	598	84	454
chr12:10962293-10962312_TAS2R9_-	TAS2R9	76	452	64	349
chr2:113537088-113537107_IL1A_+	IL1A	48	418	75	654
chr5:54329634-54329653_GZMK_-	GZMK	52	459	93	543
chr4:54140032-54140051_SCFD2_-	SCFD2	91	484	76	459
chr20:47364360-47364379_PREX1_-	PREX1	57	469	55	539
chr16:28856665-28856684_TUFM_+	TUFM	136	690	118	744
chrX:25033836-25033855_ARX_-	ARX	83	502	89	558
chr7:143557315-143557334_FAM115A_+	FAM115A	84	596	130	472
chr15:69080209-69080228_ANP32A_-	ANP32A	6	132	12	166
chr1:45799142-45799161_MUTYH_-	MUTYH	105	425	42	512
chr20:3722918-3722937_HSPA12B_+	HSPA12B	120	620	129	622
chr11:55703382-55703401_OR5I1_+	OR5I1	114	467	113	613
chr1:68659771-68659790_WLS_-	WLS	62	413	49	514
chrX:21450820-21450839_CNKSR2_+	CNKSR2	88	470	76	440
chr12:109539797-109539816_UNG_-	UNG	81	501	46	327
chr17:36829940-36829959_C17orf96_-	C17orf96	49	319	21	302
chr12:57850519-57850538_INHBE_+	INHBE	94	583	93	625
chr8:92262051-92262070_SLC26A7_+	SLC26A7	87	619	64	402
chr11:10327298-10327317_ADM_-	ADM	66	588	57	466
chr19:49464820-49464839_BAX_-	BAX	67	439	103	557
chr15:34395887-34395906_PGBD4_+	PGBD4	145	663	90	726
chr14:92470358-92470377_TRIP11_+	TRIP11	37	390	79	474
chr5:176812985-176813004_SLC34A1_+	SLC34A1	31	341	28	418
chr8:11295568-11295587_C8orf12_+	C8orf12	153	803	124	750
chr6:32095926-32095945_ATF6B_+	ATF6B	55	629	56	341
chr7:155301662-155301681_CNPY1_-	CNPY1	54	358	59	556
chr14:24680707-24680726_CHMP4A_+	CHMP4A	101	600	81	490
chr10:38246389-38246408_ZNF25_+	ZNF25	53	397	29	462
chr20:61938869-61938888_COL20A1_-	COL20A1	62	358	84	399
chr3:194991774-194991793_XXYLT1_-	XXYLT1	107	868	90	626
chr2:160335105-160335124_BAZ2B_+	BAZ2B	40	307	51	250
chr3:126915991-126916010_C3orf56_-	C3orf56	61	575	129	732
chr4:16899979-16899998_LDB2_-	LDB2	50	380	44	296
chr10:70051869-70051888_PBLD_+	PBLD	71	520	87	389
chr11:6048223-6048242_OR56A1_-	OR56A1	19	191	11	185
chr11:541544-541563_LRRC56_-	LRRC56	132	891	124	833
chr5:52780076-52780095_FST_-	FST	72	309	31	262
chr20:48098925-48098944_KCNB1_-	KCNB1	77	443	57	421
chr1:26646768-26646787_CD52_-	CD52	87	734	41	645
chr18:55021701-55021720_ST8SIA3_+	ST8SIA3	34	219	19	251
chr2:181922475-181922494_UBE2E3_-	UBE2E3	25	355	35	328
chr11:65628465-65628484_MUS81_+	MUS81	56	491	74	662
chr17:49239172-49239191_NME1_+	NME1	76	321	64	400
chr11:89880663-89880682_NAALAD2_+	NAALAD2	93	455	64	494
chr14:78189543-78189562_SNW1_-	SNW1	100	775	64	913
chr16:75665640-75665659_KARS_+	KARS	39	263	22	370
chr14:20813593-20813612_PARP2_+	PARP2	91	575	64	518
chr19:8431103-8431122_ANGPTL4_+	ANGPTL4	92	587	54	465
chr12:112572849-112572868_TRAFD1_+	TRAFD1	16	143	11	289
chr11:6459624-6459643_HPX_-	HPX	56	386	82	459
chr3:51127664-51127683_DOCK3_+	DOCK3	154	863	104	949
chr1:167038153-167038172_GPA33_+	GPA33	125	650	101	843
chr10:91371542-91371561_PANK1_-	PANK1	102	336	60	511
chr6:88173885-88173904_C6ORF165_+	C6ORF165	148	744	75	874
chr1:158648237-158648256_SPTA1_+	SPTA1	48	510	104	650
chr5:179222629-179222648_LTC4S_+	LTC4S	56	565	66	433
chr8:40683096-40683115_ZMAT4_-	ZMAT4	143	563	91	747
chr8:25042425-25042444_DOCK5_-	DOCK5	90	487	68	461
chr11:18722564-18722583_TMEM86A_-	TMEM86A	22	235	35	320
chr20:35293484-35293503_NDRG3_-	NDRG3	87	484	71	570
chr2:64863283-64863302_SERTAD2_+	SERTAD2	87	664	74	617
chr11:82693359-82693378_RAB30_-	RAB30	34	492	121	450
chr20:31766021-31766040_BPIFA2_-	BPIFA2	213	1235	157	1013
chr15:42378500-42378519_PLA2G4D_-	PLA2G4D	12	134	10	95
chr12:122361629-122361648_WDR66_+	WDR66	72	568	87	426
chrX:48545175-48545194_WAS_-	WAS	117	473	47	525
chr3:56681203-56681222_FAM208A_+	FAM208A	83	880	178	1054
chr16:1825101-1825120_EME2_-	EME2	135	523	70	438
chr8:143995766-143995785_CYP11B2_-	CYP11B2	170	973	77	687
chr19:38077552-38077571_ZNF571_+	ZNF571	98	522	102	780
chr1:46033827-46033846_AKR1A1_-	AKR1A1	102	442	75	486
chrX:65822460-65822479_EDA2R_+	EDA2R	117	660	143	1028
chr16:47345282-47345301_ITFG1_-	ITFG1	106	689	84	674
chr5:140788699-140788718_PCDHGB6_+	PCDHGB6	59	250	39	176
chr7:114582431-114582450_MDFIC_-	MDFIC	29	766	108	603
chr1:19282415-19282434_IFFO2_-	IFFO2	58	340	55	282
chr14:25326328-25326347_STXBP6_-	STXBP6	275	1065	179	1306
chr17:16608490-16608509_CCDC144A_-	CCDC144A	125	464	83	498
chr5:71403400-71403419_MAP1B_+	MAP1B	99	918	91	843
chr12:64873850-64873869_TBK1_+	TBK1	53	331	98	566
chr18:58038874-58038893_MC4R_+	MC4R	43	182	61	362
chr10:118084556-118084575_CCDC172_+	CCDC172	75	495	137	681
chr14:105243019-105243038_AKT1_+	AKT1	183	589	82	520
chr5:132387930-132387949_HSPA4_+	HSPA4	65	571	57	448
chr1:152975655-152975674_SPRR3_+	SPRR3	154	684	62	714
chr16:3304345-3304364_MEFV_+	MEFV	143	1243	218	1515
chr4:8418236-8418255_ACOX3_-	ACOX3	70	1021	95	645
chr17:61903935-61903954_FTSJ3_-	FTSJ3	51	531	93	509
chr11:73688943-73688962_UCP2_-	UCP2	157	554	149	782
chr2:153575342-153575361_ARL6IP6_+	ARL6IP6	117	557	64	542
chr1:65339059-65339078_JAK1_+	JAK1	26	451	24	322
chr11:62678134-62678153_CHRM1_+	CHRM1	96	839	106	635
chr7:132193308-132193327_PLXNA4_-	PLXNA4	73	590	28	405
chr22:45204184-45204203_ARHGAP8_+	ARHGAP8	32	504	92	389
chr16:30388999-30389018_MYLPF_+	MYLPF	71	644	66	551
chr9:33900238-33900257_UBE2R2_-	UBE2R2	110	595	80	425
chr17:62049968-62049987_SCN4A_+	SCN4A	54	436	78	391
chr4:26640435-26640454_TBC1D19_+	TBC1D19	73	298	42	235
chr22:26099522-26099541_ADRBK2_+	ADRBK2	85	482	84	699
chr4:76439487-76439506_RCHY1_-	RCHY1	78	547	81	544
chr6:125623043-125623062_HDDC2_+	HDDC2	77	311	63	226
chr1:95448628-95448647_ALG14_+	ALG14	118	701	110	637
chr2:120690109-120690128_PTPN4_-	PTPN4	69	650	106	682
chr12:121666665-121666684_P2RX4_-	P2RX4	136	924	141	918
chr5:35955913-35955932_UGT3A1_-	UGT3A1	71	796	101	1011
chrX:152937385-152937404_PNCK_+	PNCK	119	747	70	691
chr12:123058896-123058915_KNTC1_-	KNTC1	84	492	65	601
chr20:10393905-10393924_MKKS_+	MKKS	172	579	88	542
chr2:47389418-47389437_CALM2_+	CALM2	69	416	44	345
chr1:979301-979320_AGRN_+	AGRN	78	515	62	661
chr5:7851096-7851115_C5orf49_-	C5orf49	164	1165	158	1186
chr12:57501058-57501077_STAT6_+	STAT6	48	290	74	492
chr9:123898181-123898200_CNTRL_+	CNTRL	24	274	42	243
chr12:1299131-1299150_ERC1_-	ERC1	77	524	110	685
chr16:11370142-11370161_PRM2_-	PRM2	47	372	45	450
chr5:133634382-133634401_CDKL3_-	CDKL3	129	480	30	414
chr9:132625469-132625488_USP20_-	USP20	30	587	91	703
chr16:81319159-81319178_BCMO1_-	BCMO1	91	459	112	509
chr7:79764545-79764564_GNAI1_-	GNAI1	74	767	104	792
chr11:47595106-47595125_KBTBD4_+	KBTBD4	114	790	131	790
chr16:69370576-69370595_COG8_-	COG8	126	638	138	653
chr7:31008750-31008769_GHRHR_-	GHRHR	60	249	50	308
chr1:65845201-65845220_DNAJC6_-	DNAJC6	103	493	52	408
chr2:88913244-88913263_EIF2AK3_-	EIF2AK3	56	320	91	527
chrX:55290266-55290285_PAGE3_-	PAGE3	52	432	64	407
chr18:47812945-47812964_CXXC1_-	CXXC1	56	301	53	461
chr20:1444958-1444977_NSFL1C_+	NSFL1C	128	606	64	480
chr17:28890314-28890333_TBC1D29_+	TBC1D29	134	566	113	747
chr11:86017398-86017417_C11orf73_-	C11orf73	138	783	141	876
chr19:51885721-51885740_LIM2_+	LIM2	105	672	39	286
chr8:21882796-21882815_NPM2_+	NPM2	85	820	170	858
chr16:31519143-31519162_C16orf58_+	C16orf58	87	744	95	865
chr17:68128623-68128642_KCNJ16_-	KCNJ16	78	490	53	404
chr11:47381472-47381491_SPI1_-	SPI1	172	1011	97	737
chr5:122726866-122726885_CEP120_-	CEP120	58	540	88	523
chr11:113196346-113196365_TTC12_+	TTC12	113	665	90	1002
chr11:59540677-59540696_STX3_+	STX3	36	469	76	689
chr12:65232477-65232496_TBC1D30_-	TBC1D30	70	390	56	662
chr5:179407139-179407158_RNF130_-	RNF130	45	300	63	275
chr20:60878705-60878724_ADRM1_+	ADRM1	61	234	62	402
chr12:93100416-93100435_C12orf74_+	C12orf74	71	364	46	258
chr6:43025901-43025920_MRPL2_+	MRPL2	55	456	67	540
chr1:154934009-154934028_PYGO2_+	PYGO2	215	1071	154	1128
chr6:35425356-35425375_FANCE_+	FANCE	65	481	77	411
chr19:1599540-1599559_UQCR11_-	UQCR11	128	774	141	1070
chr1:24932110-24932129_NCMAP_+	NCMAP	49	390	83	591
chr5:36241649-36241668_NADK2_+	NADK2	56	595	95	573
chr16:10729712-10729731_TEKT5_-	TEKT5	56	275	53	365
chr4:152203473-152203492_PRSS48_-	PRSS48	96	952	96	642
chrX:119005950-119005969_NDUFA1_+	NDUFA1	68	392	79	458
chr1:193074741-193074760_GLRX2_+	GLRX2	106	572	94	418
chr6:37186752-37186771_TMEM217_-	TMEM217	32	487	72	459
chr5:72469986-72470005_TMEM174_-	TMEM174	134	497	69	390
chr6:88127959-88127978_C6ORF165_-	C6ORF165	71	622	98	639
chr3:10916777-10916796_SLC6A11_-	SLC6A11	74	687	124	611
chr1:206757750-206757769_RASSF5_+	RASSF5	30	340	56	401
chr17:61914854-61914873_SMARCD2_+	SMARCD2	85	469	95	665
chr5:179668027-179668046_MAPK9_+	MAPK9	97	556	107	436
chr6:31592967-31592986_PRRC2A_+	PRRC2A	59	380	56	417
chr10:114044380-114044399_TECTB_-	TECTB	59	663	103	824
chr7:27224511-27224530_HOXA11_-	HOXA11	155	931	108	752
chr6:52850276-52850295_GSTA4_-	GSTA4	85	515	62	548
chr12:111733146-111733165_CUX2_+	CUX2	71	479	60	388
chr4:89941627-89941646_FAM13A_+	FAM13A	153	546	82	492
chr1:24859622-24859641_RCAN3_-	RCAN3	27	166	40	239
chr19:49982172-49982191_FLT3LG_-	FLT3LG	35	382	95	519
chr2:99802703-99802722_MRPL30_-	MRPL30	135	795	111	810
chr22:22300298-22300317_PPM1F_-	PPM1F	70	438	80	362
chr20:57016100-57016119_VAPB_+	VAPB	59	567	105	414
chr16:47533784-47533803_PHKB_-	PHKB	50	468	64	556
chr6:52938327-52938346_FBXO9_-	FBXO9	50	438	60	549
chrX:50653942-50653961_BMP15_-	BMP15	130	766	91	644
chr1:151687072-151687091_CELF3_-	CELF3	167	590	124	628
chr6:32943912-32943931_BRD2_+	BRD2	61	534	74	558
chr15:32972034-32972053_SCG5_+	SCG5	59	450	25	317
chr5:37834746-37834765_GDNF_+	GDNF	89	659	111	640
chr3:9934885-9934904_JAGN1_+	JAGN1	196	739	141	878
chr15:89422446-89422465_HAPLN3_-	HAPLN3	75	554	140	712
chr4:5868411-5868430_CRMP1_-	CRMP1	155	664	102	596
chr20:31292650-31292669_COMMD7_+	COMMD7	102	566	82	679
chr3:111658435-111658454_PHLDB2_-	PHLDB2	42	603	85	564
chr13:99574290-99574309_DOCK9_+	DOCK9	84	640	92	603
chr17:79894014-79894033_PYCR1_+	PYCR1	74	629	50	430
chr1:161677083-161677102_FCRLA_-	FCRLA	17	349	61	295
chr1:6601913-6601932_NOL9_+	NOL9	72	535	66	599
chr9:21334155-21334174_KLHL9_+	KLHL9	117	750	75	762
chr1:160718007-160718026_SLAMF7_+	SLAMF7	61	510	42	485
chr8:145734772-145734791_MFSD3_-	MFSD3	41	286	69	449
chr12:56221279-56221298_DNAJC14_-	DNAJC14	51	400	57	418
chrX:8138104-8138123_VCX2_+	VCX2	120	855	108	675
chr12:69746972-69746991_LYZ_-	LYZ	68	553	74	671
chr11:45936220-45936239_PEX16_-	PEX16	145	902	161	886
chr19:44082752-44082771_PINLYP_+	PINLYP	59	436	94	468
chr5:54442618-54442637_CDC20B_-	CDC20B	10	238	12	272
chr6:3137724-3137743_BPHL_-	BPHL	121	793	132	630
chr20:34317420-34317439_RBM39_-	RBM39	78	598	137	818
chr7:148815297-148815316_ZNF425_+	ZNF425	137	499	74	471
chr9:34485149-34485168_DNAI1_+	DNAI1	157	707	110	642
chr8:67040708-67040727_TRIM55_-	TRIM55	68	549	89	505
chr8:53092717-53092736_ST18_-	ST18	57	492	61	465
chr20:3846692-3846711_MAVS_+	MAVS	128	823	79	788
chr19:10205577-10205596_ANGPTL6_+	ANGPTL6	44	566	61	512
chr17:7296641-7296660_TMEM256-PLSCR3_-	TMEM256-PLSCR3	46	323	46	328
chr10:696301-696320_PRR26_+	PRR26	74	555	124	695
chr12:28458648-28458667_CCDC91_-	CCDC91	62	649	78	612
chr17:19559754-19559773_ALDH3A2_+	ALDH3A2	20	112	29	204
chr5:134696248-134696267_H2AFY_-	H2AFY	59	588	105	573
chr2:237998578-237998597_COPS8_+	COPS8	254	1008	345	1098
chr17:679043-679062_GLOD4_+	GLOD4	74	460	70	391
chrX:103041483-103041502_PLP1_-	PLP1	67	458	78	471
chr1:180832983-180833002_XPR1_-	XPR1	46	232	55	380
chr1:152732825-152732844_KPRP_+	KPRP	90	500	77	442
chr2:227729634-227729653_RHBDD1_-	RHBDD1	79	805	134	786
chr3:9948712-9948731_IL17RE_-	IL17RE	106	676	130	810
chr1:155838277-155838296_SYT11_+	SYT11	23	231	30	270
chr9:104390667-104390686_GRIN3A_-	GRIN3A	110	870	91	945
chr19:51322507-51322526_KLK1_+	KLK1	101	538	99	678
chr14:45576787-45576806_PRPF39_-	PRPF39	85	508	124	707
chr19:47589676-47589695_ZC3H4_-	ZC3H4	46	322	68	500
chr10:76719731-76719750_KAT6B_-	KAT6B	73	366	57	341
chr7:35289760-35289779_TBX20_+	TBX20	59	713	85	711
chr17:38340854-38340873_RAPGEFL1_+	RAPGEFL1	116	594	58	550
chr11:133714202-133714221_SPATA19_+	SPATA19	91	462	87	557
chr16:1411769-1411788_GNPTG_+	GNPTG	98	656	73	604
chr19:16236308-16236327_RAB8A_-	RAB8A	30	347	52	260
chr2:116525918-116525937_DPP10_+	DPP10	41	400	58	360
chr9:125487066-125487085_OR1L4_+	OR1L4	19	135	27	229
chr3:121554214-121554233_EAF2_-	EAF2	83	449	63	606
chr20:21686345-21686364_PAX1_+	PAX1	27	273	40	423
chr2:201736115-201736134_PPIL3_+	PPIL3	60	527	65	500
chr12:120288029-120288048_CIT_-	CIT	134	647	74	570
chr3:192959105-192959124_HRASLS_-	HRASLS	121	632	79	647
chr8:74231422-74231441_RDH10_-	RDH10	75	600	74	459
chr7:27224508-27224527_HOXA11_-	HOXA11	94	528	100	577
chr3:179311585-179311604_MRPL47_-	MRPL47	34	222	35	215
chr15:60747292-60747311_NARG2_+	NARG2	84	487	31	415
chr2:27360362-27360381_C2orf53_+	C2orf53	61	461	70	425
chr22:22599439-22599458_VPREB1_-	VPREB1	181	744	129	760
chr22:36737414-36737433_MYH9_-	MYH9	66	452	53	329
chr16:20396057-20396076_PDILT_-	PDILT	71	374	60	325
chr11:46666955-46666974_ATG13_-	ATG13	72	675	51	753
chr12:24048903-24048922_SOX5_-	SOX5	136	607	92	364
chr11:46742363-46742382_F2_-	F2	64	571	63	615
chr7:134001471-134001490_SLC35B4_+	SLC35B4	97	808	154	1024
chr10:43650635-43650654_CSGALNACT2_-	CSGALNACT2	78	763	124	630
chr3:194182888-194182907_ATP13A3_-	ATP13A3	48	502	48	421
chr10:87898740-87898759_GRID1_-	GRID1	96	537	90	617
chr16:20334239-20334258_GP2_+	GP2	100	266	45	301
chrX:40448314-40448333_ATP6AP2_+	ATP6AP2	54	490	75	562
chr1:203144540-203144559_MYBPH_+	MYBPH	70	567	112	577
chr2:68873382-68873401_PROKR1_-	PROKR1	99	491	90	497
chr19:40964366-40964385_BLVRB_+	BLVRB	157	909	111	957
chr19:54395019-54395038_PRKCG_+	PRKCG	89	526	52	512
chr1:89401916-89401935_CCBL2_-	CCBL2	48	611	72	379
chrX:54957349-54957368_TRO_+	TRO	49	373	67	455
chr16:615055-615074_C16orf11_+	C16orf11	72	470	43	378
chr11:34904286-34904305_APIP_-	APIP	99	824	113	717
chr12:44130375-44130394_PUS7L_-	PUS7L	26	326	33	300
chr8:22464466-22464485_CCAR2_+	CCAR2	49	303	56	358
chrX:153667389-153667408_GDI1_+	GDI1	79	586	133	846
chr14:64727222-64727241_ESR2_+	ESR2	150	804	169	1070
chr9:95609955-95609974_ZNF484_+	ZNF484	119	536	104	688
chr1:100472667-100472686_SLC35A3_-	SLC35A3	68	483	24	464
chr18:21166266-21166285_NPC1_+	NPC1	60	355	59	407
chr12:53878068-53878087_MAP3K12_+	MAP3K12	208	740	99	603
chr8:11301738-11301757_FAM167A_-	FAM167A	165	798	110	863
chr15:58938256-58938275_ADAM10_-	ADAM10	87	858	94	595
chr22:30640891-30640910_LIF_+	LIF	152	956	119	1036
chrX:34648454-34648473_TMEM47_+	TMEM47	44	467	61	427
chr17:62076332-62076351_C17orf72_-	C17orf72	49	443	48	518
chr1:38269645-38269664_YRDC_+	YRDC	26	213	63	296
chr2:162036220-162036239_TANK_-	TANK	69	547	84	520
chr11:6479020-6479039_TRIM3_-	TRIM3	16	186	13	157
chr20:44692270-44692289_NCOA5_+	NCOA5	135	610	123	730
chr18:71814961-71814980_FBXO15_-	FBXO15	46	400	54	556
chr17:39471827-39471846_KRTAP17-1_-	KRTAP17-1	100	573	89	523
chrX:47422619-47422638_ARAF_+	ARAF	75	623	90	629
chr6:90604774-90604793_GJA10_-	GJA10	127	813	150	729
chr6:13977394-13977413_RNF182_-	RNF182	86	802	126	857
chr20:19870242-19870261_RIN2_+	RIN2	124	668	81	687
chr2:10263536-10263555_RRM2_-	RRM2	82	496	67	376
chr1:159557940-159557959_APCS_+	APCS	97	770	95	551
chr9:35751629-35751648_RGP1_+	RGP1	45	523	65	597
chrX:48934386-48934405_WDR45_-	WDR45	44	411	68	479
chr12:67692836-67692855_CAND1_+	CAND1	26	633	95	634
chr19:5832532-5832551_FUT6_+	FUT6	78	673	79	877
chr11:111800623-111800642_DIXDC1_-	DIXDC1	25	341	47	273
chr1:18149830-18149849_ACTL8_+	ACTL8	83	327	37	391
chr1:201437692-201437711_PHLDA3_-	PHLDA3	91	681	123	672
chr1:152190858-152190877_HRNR_+	HRNR	46	395	68	547
chr3:158415532-158415551_RARRES1_+	RARRES1	38	285	23	288
chr5:35904722-35904741_CAPSL_+	CAPSL	69	408	55	447
chr11:4790344-4790363_OR51F1_+	OR51F1	130	1020	173	1208
chr10:15760748-15760767_ITGA8_+	ITGA8	167	619	109	569
chr22:44287007-44287026_PNPLA5_+	PNPLA5	81	603	53	526
chr7:128585911-128585930_IRF5_+	IRF5	77	387	23	253
chr2:70057200-70057219_GMCL1_-	GMCL1	35	542	79	620
chr10:25160958-25160977_PRTFDC1_-	PRTFDC1	119	420	31	365
chr14:35476493-35476512_SRP54_+	SRP54	143	459	117	633
chr16:31214315-31214334_C16orf98_+	C16orf98	62	229	30	280
chr2:187498056-187498075_ITGAV_+	ITGAV	59	479	72	521
chr10:106039201-106039220_GSTO2_-	GSTO2	28	281	23	234
chr11:2591866-2591885_KCNQ1_+	KCNQ1	64	551	100	678
chr18:9887655-9887674_TXNDC2_+	TXNDC2	131	990	100	1002
chr12:117348911-117348930_FBXW8_+	FBXW8	42	344	52	270
chr19:12912049-12912068_PRDX2_+	PRDX2	25	314	72	353
chr4:77255281-77255300_CCDC158_-	CCDC158	80	361	53	401
chr5:148753961-148753980_IL17B_+	IL17B	80	614	73	696
chr2:73455570-73455589_PRADC1_+	PRADC1	66	435	57	475
chr8:141889662-141889681_PTK2_-	PTK2	67	876	151	801
chr5:36152910-36152929_SKP2_+	SKP2	121	738	85	424
chr20:62124560-62124579_EEF1A2_+	EEF1A2	102	782	75	779
chr12:53895886-53895905_TARBP2_+	TARBP2	15	353	54	425
chr9:34971618-34971637_KIAA1045_-	KIAA1045	67	615	115	641
chr11:73714967-73714986_UCP3_+	UCP3	121	554	61	471
chr14:105169702-105169721_INF2_-	INF2	87	743	128	1080
chr6:118887219-118887238_CEP85L_-	CEP85L	64	727	67	1002
chr1:67263702-67263721_INSL5_+	INSL5	119	680	104	901
chrX:40456778-40456797_ATP6AP2_+	ATP6AP2	31	250	53	353
chr7:36366428-36366447_KIAA0895_+	KIAA0895	62	473	63	524
chr17:80918955-80918974_B3GNTL1_-	B3GNTL1	111	577	84	624
chr4:76861206-76861225_NAAA_+	NAAA	75	278	54	405
chr17:40870545-40870564_EZH1_-	EZH1	79	456	90	516
chr19:47029035-47029054_PPP5D1_-	PPP5D1	107	911	104	697
chr5:133944064-133944083_SAR1B_-	SAR1B	47	593	86	571
chr7:123516801-123516820_HYAL4_+	HYAL4	49	472	75	538
chr2:113057427-113057446_ZC3H6_+	ZC3H6	75	359	43	417
chr3:52814314-52814333_ITIH1_+	ITIH1	52	283	75	335
chr19:41782124-41782143_HNRNPUL1_+	HNRNPUL1	46	237	84	408
chr20:39991104-39991123_EMILIN3_+	EMILIN3	35	541	67	790
chr14:44974393-44974412_FSCB_-	FSCB	42	445	34	278
chr19:54609297-54609316_NDUFA3_+	NDUFA3	39	690	67	855
chr19:47124540-47124559_PTGIR_+	PTGIR	71	529	60	543
chr19:42912415-42912434_LIPE_+	LIPE	97	704	82	567
chr10:103543121-103543140_NPM3_+	NPM3	70	503	64	340
chr1:161790887-161790906_ATF6_-	ATF6	150	1124	142	1021
chr1:155691381-155691400_DAP3_-	DAP3	31	380	90	600
chr15:71175096-71175115_THAP10_+	THAP10	93	332	50	349
chr12:7926397-7926416_NANOGNB_+	NANOGNB	109	440	64	458
chr17:37762564-37762583_NEUROD2_-	NEUROD2	59	397	42	498
chr2:200820118-200820137_TYW5_-	TYW5	123	704	141	897
chr19:9407327-9407346_ZNF699_+	ZNF699	154	819	111	890
chr20:12989917-12989936_SPTLC3_-	SPTLC3	144	899	81	785
chr17:37265165-37265184_PLXDC1_+	PLXDC1	61	458	105	468
chr12:121019145-121019164_POP5_+	POP5	42	655	80	547
chr6:33156198-33156217_COL11A2_+	COL11A2	115	488	83	604
chr10:89474801-89474820_PAPSS2_+	PAPSS2	69	479	103	444
chr10:13043211-13043230_CCDC3_+	CCDC3	49	398	41	392
chr13:41517084-41517103_ELF1_+	ELF1	201	716	153	692
chr5:138761935-138761954_DNAJC18_+	DNAJC18	19	408	53	410
chrX:100630246-100630265_BTK_+	BTK	43	410	48	309
chr22:31952998-31953017_SFI1_+	SFI1	63	430	31	326
chr1:20971118-20971137_PINK1_-	PINK1	94	486	47	542
chr22:41257950-41257969_DNAJB7_-	DNAJB7	87	561	47	624
chr7:139164457-139164476_KLRG2_+	KLRG2	42	247	54	219
chr1:54348882-54348901_YIPF1_+	YIPF1	115	921	93	580
chr5:40934516-40934535_C7_+	C7	54	444	54	455
chr12:68619399-68619418_IL26_+	IL26	79	691	102	819
chr17:29631343-29631362_EVI2B_+	EVI2B	136	688	69	437
chr6:28294463-28294482_ZSCAN31_-	ZSCAN31	73	725	111	541
chr13:107148149-107148168_EFNB2_-	EFNB2	28	337	36	340
chr6:116441967-116441986_COL10A1_-	COL10A1	89	591	45	399
chr1:155011990-155012009_DCST1_-	DCST1	76	652	121	621
chr6:32317563-32317582_C6orf10_+	C6orf10	62	505	59	471
chr1:11718903-11718922_FBXO44_+	FBXO44	66	425	64	570
chr11:123601360-123601379_ZNF202_-	ZNF202	56	327	68	436
LacZ:2651-2670_LacZ_+	LacZ_5	41	595	39	461
chr5:86708509-86708528_CCNH_-	CCNH	118	463	76	590
chr2:205986457-205986476_PARD3B_+	PARD3B	158	1161	117	1206
chr1:70687518-70687537_SRSF11_-	SRSF11	59	161	56	247
chr7:107872822-107872841_NRCAM_-	NRCAM	64	567	73	462
chr11:59224864-59224883_OR4D6_-	OR4D6	146	1149	136	923
chr2:208420452-208420471_CREB1_+	CREB1	94	676	127	850
chr17:67280096-67280115_ABCA5_-	ABCA5	63	586	78	577
chr1:204159660-204159679_KISS1_+	KISS1	28	437	45	474
chr2:28763283-28763302_PLB1_-	PLB1	229	1101	215	1113
chr5:140348160-140348179_PCDHAC2_+	PCDHAC2	112	916	103	884
chr11:111155020-111155039_C11orf53_-	C11orf53	58	575	70	561
chr2:85843506-85843525_USP39_-	USP39	36	282	63	206
chr12:29757217-29757236_TMTC1_-	TMTC1	138	920	137	872
chr10:45495830-45495849_C10orf25_+	C10orf25	18	491	39	296
chr19:51961364-51961383_SIGLEC8_-	SIGLEC8	80	602	101	608
chr5:40955511-40955530_C7_+	C7	34	270	58	393
chr2:10101368-10101387_GRHL1_+	GRHL1	91	795	124	833
chr10:72025837-72025856_NPFFR1_+	NPFFR1	132	367	58	450
chr19:19905628-19905647_ZNF506_+	ZNF506	52	465	64	627
chr3:56647613-56647632_CCDC66_+	CCDC66	86	857	131	732
chr5:82969245-82969264_HAPLN1_-	HAPLN1	41	440	97	546
chr2:242498900-242498919_BOK_-	BOK	69	548	100	514
chr14:24664041-24664060_TM9SF1_+	TM9SF1	54	603	94	589
chr17:32612832-32612851_CCL11_+	CCL11	149	581	89	732
chr20:62707936-62707955_RGS19_-	RGS19	116	777	78	702
chr1:249106451-249106470_SH3BP5L_-	SH3BP5L	153	734	100	672
chr4:15437456-15437475_C1QTNF7_-	C1QTNF7	83	322	33	384
chr2:133174792-133174811_GPR39_+	GPR39	23	223	41	312
chr7:127670503-127670522_LRRC4_-	LRRC4	58	379	96	610
chr10:94333676-94333695_IDE_+	IDE	81	635	81	797
chr1:167517241-167517260_CREG1_-	CREG1	91	480	48	502
chr8:195514-195533_ZNF596_-	ZNF596	80	221	72	321
chr12:106532250-106532269_NUAK1_-	NUAK1	27	291	46	344
chr2:136627864-136627883_MCM6_-	MCM6	22	376	56	421
chr5:150847297-150847316_SLC36A1_+	SLC36A1	94	644	90	644
chr11:118183463-118183482_CD3E_+	CD3E	60	462	86	606
chr4:99998060-99998079_ADH5_-	ADH5	75	527	75	390
chr20:43255164-43255183_ADA_-	ADA	193	1135	175	1082
chr2:216811801-216811820_MREG_-	MREG	66	481	70	413
chr22:32647757-32647776_SLC5A4_+	SLC5A4	87	580	96	476
chr4:83350444-83350463_HNRNPDL_-	HNRNPDL	58	314	69	452
chr2:220379796-220379815_ASIC4_-	ASIC4	43	456	57	401
chr17:17412836-17412855_PEMT_-	PEMT	131	492	71	488
chr4:74606395-74606414_IL8_-	IL8	7	252	41	251
chr2:105706390-105706409_MRPS9_+	MRPS9	51	449	86	527
chr1:3768861-3768880_CEP104_-	CEP104	62	556	76	432
chr11:102195844-102195863_BIRC3_+	BIRC3	105	668	100	642
chr12:90018006-90018025_ATP2B1_-	ATP2B1	131	666	89	642
chr17:7533748-7533767_SHBG_-	SHBG	12	252	13	211
chr12:53086575-53086594_KRT77_-	KRT77	187	752	120	782
chr6:130376379-130376398_L3MBTL3_+	L3MBTL3	112	901	128	600
chr8:39467001-39467020_ADAM18_+	ADAM18	70	550	74	602
chr1:201749650-201749669_NAV1_+	NAV1	114	823	146	945
chr15:42749397-42749416_ZNF106_-	ZNF106	67	455	79	642
chr6:89791144-89791163_PNRC1_-	PNRC1	124	888	158	1092
chr8:52387668-52387687_PXDNL_+	PXDNL	56	448	97	526
chr1:205768200-205768219_SLC41A1_+	SLC41A1	136	910	198	1112
chr2:239757279-239757298_TWIST2_-	TWIST2	70	377	64	542
chr15:43438747-43438766_TMEM62_-	TMEM62	16	479	36	265
chr19:4333759-4333778_STAP2_-	STAP2	112	797	111	705
chr20:590361-590380_TCF15_-	TCF15	71	826	106	801
chr17:41165169-41165188_IFI35_-	IFI35	92	557	71	596
chr11:66407412-66407431_RBM4_-	RBM4	80	749	97	693
chr1:161165319-161165338_ADAMTS4_+	ADAMTS4	71	583	72	721
chr19:58326105-58326124_ZNF552_-	ZNF552	32	261	42	289
chr12:49463505-49463524_RHEBL1_+	RHEBL1	116	634	81	729
chr6:10404900-10404919_TFAP2A_-	TFAP2A	70	393	65	382
chr15:55652780-55652799_CCPG1_-	CCPG1	67	633	69	419
chr14:89258727-89258746_EML5_-	EML5	46	633	66	461
chr13:114312382-114312401_ATP4B_-	ATP4B	48	648	74	525
chr4:24839786-24839805_CCDC149_-	CCDC149	84	349	46	399
chr1:89844047-89844066_GBP6_-	GBP6	95	470	77	482
chr11:62189724-62189743_SCGB1A1_+	SCGB1A1	129	720	106	599
chr7:55565353-55565372_VOPP1_+	VOPP1	79	539	61	483
chr7:156742600-156742619_NOM1_+	NOM1	7	211	74	386
chr3:156175264-156175283_KCNAB1_-	KCNAB1	78	427	78	475
chr3:50712708-50712727_DOCK3_-	DOCK3	96	431	117	634
chr1:235715495-235715514_GNG4_+	GNG4	51	312	27	293
chr19:12126791-12126810_ZNF433_+	ZNF433	73	355	40	306
chr1:208315698-208315717_PLXNA2_+	PLXNA2	68	378	82	456
chr15:52338733-52338752_MAPK6_-	MAPK6	123	1030	117	1114
chr3:52830586-52830605_ITIH3_+	ITIH3	64	462	99	570
chr17:38792234-38792253_SMARCE1_-	SMARCE1	95	470	107	530
chr3:183873512-183873531_DVL3_-	DVL3	84	777	125	762
chr17:47302219-47302238_PHOSPHO1_-	PHOSPHO1	140	890	121	790
chr4:88236672-88236691_HSD17B13_-	HSD17B13	151	643	108	710
chr5:162910119-162910138_HMMR_+	HMMR	40	487	101	503
chr22:27024247-27024266_CRYBA4_+	CRYBA4	28	339	68	539
chr13:76104314-76104333_COMMD6_+	COMMD6	99	365	53	421
chr16:58001061-58001080_CNGB1_-	CNGB1	93	371	62	196
chr6:106634473-106634492_ATG5_+	ATG5	99	674	107	584
chr19:12806996-12807015_FBXW9_-	FBXW9	118	1116	132	1310
chr5:180687692-180687711_TRIM52_-	TRIM52	89	469	68	455
chr12:58149636-58149655_MARCH9_-	MARCH9	116	723	160	916
chr1:186413271-186413290_PDC_-	PDC	47	540	45	521
chr16:1511408-1511427_CLCN7_-	CLCN7	87	492	83	515
chr19:7704620-7704639_STXBP2_+	STXBP2	61	467	62	414
chr19:58921352-58921371_ZNF584_+	ZNF584	15	649	106	634
chr10:69644647-69644666_SIRT1_+	SIRT1	58	568	57	473
chr17:7530337-7530356_SAT2_+	SAT2	139	875	248	935
chr7:100807817-100807836_VGF_+	VGF	55	483	57	412
chr17:79650842-79650861_ARL16_-	ARL16	82	576	65	451
chr19:6501509-6501528_TUBB4A_+	TUBB4A	163	1071	226	1036
chr17:76122647-76122666_TMC6_-	TMC6	47	289	65	353
chr1:145487413-145487432_LIX1L_-	LIX1L	34	456	88	400
chr13:28143395-28143414_LNX2_-	LNX2	64	520	90	620
chr19:48378054-48378073_SULT2A1_-	SULT2A1	18	262	32	165
chr2:182542743-182542762_NEUROD1_+	NEUROD1	35	532	97	510
chr16:74808520-74808539_FA2H_-	FA2H	136	729	82	526
chr17:76171649-76171668_TK1_+	TK1	105	686	88	694
chr20:44405716-44405735_WFDC3_-	WFDC3	43	395	82	322
chr12:52946680-52946699_KRT71_-	KRT71	92	629	78	529
chr7:111161486-111161505_IMMP2L_-	IMMP2L	101	699	60	603
chr20:39993667-39993686_EMILIN3_+	EMILIN3	48	341	58	273
chr2:55237252-55237271_RTN4_-	RTN4	51	456	43	718
chr3:47859565-47859584_DHX30_-	DHX30	86	455	92	469
chr13:52025163-52025182_INTS6_-	INTS6	55	531	61	529
chr2:85626354-85626373_CAPG_-	CAPG	15	284	27	250
chr16:3297223-3297242_MEFV_-	MEFV	24	340	55	334
chr11:129724513-129724532_TMEM45B_+	TMEM45B	158	269	43	366
chr6:6305716-6305735_F13A1_-	F13A1	122	483	128	517
chr16:28498840-28498859_CLN3_+	CLN3	60	313	25	444
chr9:104171385-104171404_ZNF189_+	ZNF189	58	550	125	895
chr3:49292858-49292877_CCDC36_+	CCDC36	52	397	96	597
chr12:53858593-53858612_PCBP2_-	PCBP2	127	938	190	1113
chr17:4701419-4701438_PSMB6_-	PSMB6	39	505	76	388
chr20:9318693-9318712_PLCB4_+	PLCB4	113	494	51	354
chr12:85408259-85408278_TSPAN19_+	TSPAN19	173	752	137	889
chr19:4123815-4123834_MAP2K2_-	MAP2K2	170	1328	186	1453
chr9:140099651-140099670_TMEM203_+	TMEM203	50	373	75	417
chr14:24568303-24568322_PCK2_+	PCK2	93	381	74	643
chr7:15666500-15666519_MEOX2_-	MEOX2	62	971	105	857
chr4:68619537-68619556_GNRHR_+	GNRHR	106	745	121	874
chrX:150832652-150832671_PASD1_+	PASD1	9	253	36	416
chrX:54985326-54985345_PFKFB1_-	PFKFB1	87	987	195	922
chr12:14577661-14577680_ATF7IP_-	ATF7IP	103	727	139	544
chr22:42526700-42526719_CYP2D6_+	CYP2D6	79	501	67	356
chr12:2074726-2074745_DCP1B_-	DCP1B	109	753	83	706
chr1:224377836-224377855_DEGS1_+	DEGS1	62	415	86	656
chr9:12695572-12695591_TYRP1_-	TYRP1	83	555	103	572
chr19:804332-804351_PTBP1_-	PTBP1	34	364	82	504
chr9:136279769-136279788_REXO4_+	REXO4	34	373	46	288
chr1:167921073-167921092_DCAF6_+	DCAF6	95	919	105	712
chr4:94137999-94138018_GRID2_-	GRID2	64	607	73	574
chr3:49775722-49775741_IP6K1_-	IP6K1	167	733	125	803
chr2:219508319-219508338_ZNF142_-	ZNF142	37	614	70	566
chr6:30691773-30691792_TUBB_+	TUBB	127	600	86	605
chr3:193201758-193201777_ATP13A4_+	ATP13A4	113	767	125	1124
chr15:93588473-93588492_RGMA_-	RGMA	37	395	41	275
chr17:21092095-21092114_DHRS7B_+	DHRS7B	50	325	51	369
chr3:179051109-179051128_ZNF639_+	ZNF639	98	611	100	503
chr11:66391758-66391777_RBM14_+	RBM14	88	429	29	378
chr12:2907929-2907948_FKBP4_+	FKBP4	123	387	46	403
chr16:31473911-31473930_ARMC5_-	ARMC5	128	1021	124	1115
chr10:75542866-75542885_CHCHD1_-	CHCHD1	163	823	114	603
chr1:177030384-177030403_ASTN1_-	ASTN1	66	707	87	714
chr13:52440010-52440029_CCDC70_+	CCDC70	67	356	26	304
chr19:42373769-42373788_RPS19_+	RPS19	74	571	99	543
chr16:66878391-66878410_CA7_+	CA7	20	388	86	379
chr1:111891247-111891266_PIFO_+	PIFO	72	778	89	734
chr16:82182455-82182474_MPHOSPH6_-	MPHOSPH6	112	604	107	667
chr1:166816796-166816815_POGK_+	POGK	44	273	51	304
chr11:2325388-2325407_TSPAN32_+	TSPAN32	54	512	122	532
chr8:42196161-42196180_POLB_+	POLB	108	550	73	459
chr6:155596984-155597003_CLDN20_-	CLDN20	151	795	116	708
chr9:80343565-80343584_GNAQ_-	GNAQ	120	447	50	363
chrX:71458696-71458715_ERCC6L_-	ERCC6L	105	531	87	568
chr11:5411048-5411067_OR51M1_-	OR51M1	61	417	57	485
chr8:143955884-143955903_CYP11B1_-	CYP11B1	77	365	38	288
chr9:101470838-101470857_GABBR2_+	GABBR2	98	514	50	380
chr6:84233918-84233937_PRSS35_-	PRSS35	65	399	68	264
chr7:134256429-134256448_AKR1B15_-	AKR1B15	138	754	99	736
chr11:8251875-8251894_LMO1_-	LMO1	128	948	107	716
chr2:27445419-27445438_CAD_-	CAD	19	321	57	419
chr11:6424581-6424600_APBB1_-	APBB1	12	199	17	94
chr19:58193564-58193583_ZNF551_+	ZNF551	96	731	75	747
chr1:210411390-210411409_SERTAD4_+	SERTAD4	56	436	102	662
chr5:121187855-121187874_FTMT_-	FTMT	95	603	68	580
chr10:71103698-71103717_HK1_-	HK1	67	826	85	657
chr6:151859191-151859210_CCDC170_-	CCDC170	48	456	124	692
chr1:161298196-161298215_SDHC_-	SDHC	115	655	63	664
chr3:131220380-131220399_MRPL3_+	MRPL3	53	522	60	394
chr7:37780570-37780589_GPR141_-	GPR141	102	526	143	789
chr17:71205701-71205720_FAM104A_+	FAM104A	48	497	68	426
chr22:51015405-51015424_CPT1B_-	CPT1B	101	1065	196	1237
chr22:50853001-50853020_PPP6R2_+	PPP6R2	32	473	78	437
chr16:3406474-3406493_OR2C1_-	OR2C1	107	524	97	652
chr17:34304658-34304677_CCL16_-	CCL16	52	521	62	740
chr18:67866664-67866683_RTTN_+	RTTN	34	282	14	253
chr6:74124388-74124407_DDX43_+	DDX43	108	686	128	848
chr9:140120177-140120196_C9orf169_-	C9orf169	40	461	44	409
chr1:70225927-70225946_LRRC7_-	LRRC7	96	612	87	571
chr6:32096927-32096946_FKBPL_-	FKBPL	108	753	84	851
LacZ:2398-2417_LacZ_+	LacZ_15	116	753	95	808
chr11:6816325-6816344_OR6A2_+	OR6A2	53	344	36	555
chr10:90966220-90966239_CH25H_+	CH25H	91	521	131	658
chr19:19045130-19045149_HOMER3_-	HOMER3	78	708	81	589
chr2:27303621-27303640_EMILIN1_-	EMILIN1	17	205	44	220
chr17:72205375-72205394_RPL38_+	RPL38	99	520	88	663
chr18:74587599-74587618_ZNF236_+	ZNF236	105	855	142	661
chr2:29092747-29092766_TRMT61B_-	TRMT61B	68	419	39	427
chr16:89758268-89758287_CDK10_+	CDK10	101	573	91	577
chr5:176471509-176471528_ZNF346_+	ZNF346	96	373	99	498
chr16:23563584-23563603_EARS2_+	EARS2	79	433	88	574
chr19:44171758-44171777_PLAUR_+	PLAUR	85	946	68	904
chr1:26189848-26189867_PAQR7_+	PAQR7	22	287	22	462
chr14:23311137-23311156_MMP14_-	MMP14	98	793	94	911
chr7:99917288-99917307_SPDYE3_-	SPDYE3	72	527	41	387
chr12:123351864-123351883_VPS37B_+	VPS37B	45	688	58	553
chr6:166720874-166720893_PRR18_-	PRR18	44	503	89	646
chr19:44792444-44792463_ZNF235_-	ZNF235	195	786	153	856
chr12:48921709-48921728_OR8S1_-	OR8S1	38	320	79	506
chr5:135231455-135231474_IL9_+	IL9	61	492	52	498
chr19:24115340-24115359_ZNF726_-	ZNF726	151	710	129	679
chr2:187703847-187703866_ZSWIM2_-	ZSWIM2	111	581	124	618
chr2:234835215-234835234_TRPM8_+	TRPM8	28	315	34	246
chr3:30715671-30715690_TGFBR2_+	TGFBR2	147	762	76	565
chr19:11494786-11494805_EPOR_+	EPOR	116	562	97	565
chr1:44440721-44440740_ATP6V0B_+	ATP6V0B	73	367	118	324
chr4:102791729-102791748_BANK1_+	BANK1	94	620	92	669
chr13:52991186-52991205_VPS36_+	VPS36	26	376	49	320
chr11:108352042-108352061_KDELC2_-	KDELC2	74	612	63	606
chrX:117526943-117526962_WDR44_+	WDR44	95	444	84	439
chr18:70534519-70534538_NETO1_-	NETO1	180	653	112	815
chr10:76797749-76797768_DUPD1_-	DUPD1	18	393	43	490
chr16:1308121-1308140_TPSD1_-	TPSD1	128	842	141	897
chr11:60540894-60540913_MS4A15_-	MS4A15	121	541	60	657
chr10:113941520-113941539_GPAM_-	GPAM	34	614	100	554
chr1:209907683-209907702_HSD11B1_+	HSD11B1	40	566	82	556
chr17:39550281-39550300_KRT31_+	KRT31	82	360	89	481
chr19:51015684-51015703_ASPDH_-	ASPDH	92	667	64	473
chr19:55828304-55828323_TMEM150B_-	TMEM150B	72	454	70	469
chr11:56431880-56431899_OR5AR1_-	OR5AR1	55	358	32	370
chr11:48328467-48328486_OR4S1_-	OR4S1	69	588	74	446
chr22:29940574-29940593_THOC5_-	THOC5	74	172	27	161
chr6:137329765-137329784_IL20RA_+	IL20RA	31	269	93	404
chr6:76369082-76369101_SENP6_-	SENP6	43	294	50	373
chr7:99711512-99711531_TAF6_+	TAF6	62	420	54	402
chr17:72781659-72781678_TMEM104_+	TMEM104	42	447	45	488
chr17:18157889-18157908_FLII_+	FLII	75	349	56	353
chr17:28120914-28120933_SSH2_-	SSH2	79	475	62	447
chr11:67168307-67168326_PPP1CA_-	PPP1CA	80	549	106	616
chr11:123814408-123814427_OR6T1_+	OR6T1	73	456	55	384
chr1:11076979-11076998_TARDBP_+	TARDBP	110	545	64	451
chr4:183836680-183836699_DCTD_-	DCTD	56	496	100	656
chr17:902054-902073_TIMM22_+	TIMM22	69	398	30	383
chr4:123664137-123664156_BBS12_+	BBS12	240	1067	204	940
chr19:5757903-5757922_CATSPERD_+	CATSPERD	29	344	81	419
chr1:247887310-247887329_OR14A2_+	OR14A2	132	734	114	992
chr7:105221880-105221899_EFCAB10_-	EFCAB10	90	405	57	597
chr8:143866732-143866751_LY6D_+	LY6D	57	244	6	176
chr6:116953484-116953503_RSPH4A_+	RSPH4A	151	686	107	741
chr12:47181707-47181726_SLC38A4_+	SLC38A4	74	509	105	552
chr7:22862349-22862368_TOMM7_-	TOMM7	119	495	123	578
chr19:52909849-52909868_ZNF528_+	ZNF528	76	495	59	346
chr14:52535541-52535560_NID2_-	NID2	49	414	42	367
chr10:111674778-111674797_XPNPEP1_-	XPNPEP1	37	425	41	392
chr1:116932288-116932307_ATP1A1_+	ATP1A1	28	316	46	500
chr5:147258372-147258391_SCGB3A2_+	SCGB3A2	68	249	64	252
chr9:138392858-138392877_MRPS2_-	MRPS2	27	515	92	625
chr6:31129779-31129798_TCF19_-	TCF19	115	610	68	552
chr21:19716280-19716299_TMPRSS15_+	TMPRSS15	61	495	41	435
chr19:4511372-4511391_PLIN4_-	PLIN4	93	374	97	379
chr19:50905502-50905521_POLD1_-	POLD1	57	342	35	346
chr3:120417361-120417380_RABL3_+	RABL3	43	278	79	375
chr2:48026658-48026677_MSH6_+	MSH6	37	359	54	322
chr7:77325895-77325914_RSBN1L_-	RSBN1L	83	479	87	516
chr6:41755542-41755561_TOMM6_-	TOMM6	113	564	54	492
chr2:76975951-76975970_LRRTM4_-	LRRTM4	99	892	150	974
chr22:36900326-36900345_FOXRED2_-	FOXRED2	56	341	58	321
chr22:36116644-36116663_APOL5_+	APOL5	41	461	95	471
chr5:140594865-140594884_PCDHB13_+	PCDHB13	128	1172	211	1321
chr22:38302489-38302508_MICALL1_-	MICALL1	78	352	85	304
chr5:42807035-42807054_SEPP1_+	SEPP1	4	152	17	143
chr16:31439585-31439604_COX6A2_-	COX6A2	18	287	87	289
chr3:10206670-10206689_IRAK2_-	IRAK2	97	867	117	858
chr17:41007544-41007563_AOC3_-	AOC3	85	486	41	382
chr3:35750520-35750539_ARPP21_+	ARPP21	50	353	35	454
chr6:36765925-36765944_CPNE5_+	CPNE5	162	742	114	640
chr4:37636695-37636714_RELL1_+	RELL1	37	294	60	351
chr9:140173527-140173546_TOR4A_-	TOR4A	30	372	33	279
chr22:21988343-21988362_CCDC116_+	CCDC116	67	283	35	381
chr2:24302390-24302409_TP53I3_-	TP53I3	100	577	100	526
chr17:56271112-56271131_EPX_-	EPX	56	570	91	409
chr2:24345354-24345373_PFN4_-	PFN4	16	264	18	161
chr2:189599513-189599532_DIRC1_+	DIRC1	93	571	114	509
chr22:45133073-45133092_PRR5_-	PRR5	82	591	91	674
chr18:2954570-2954589_LPIN2_-	LPIN2	107	519	67	521
chr19:52793715-52793734_ZNF766_-	ZNF766	91	633	59	502
chr4:1713638-1713657_SLBP_-	SLBP	52	280	32	181
chr3:45813999-45814018_SLC6A20_-	SLC6A20	45	468	68	320
chr11:62558205-62558224_TMEM223_+	TMEM223	126	576	99	680
LacZ:1631-1650_LacZ_-	LacZ_11	79	381	51	503
chr1:79002241-79002260_PTGFR_+	PTGFR	28	319	46	264
chr17:46628092-46628111_HOXB3_+	HOXB3	64	613	65	572
chr1:161049708-161049727_PVRL4_+	PVRL4	90	387	56	415
chr12:96429202-96429221_LTA4H_-	LTA4H	106	729	63	734
chrX:55777579-55777598_RRAGB_-	RRAGB	67	381	56	394
chr8:22034481-22034500_BMP1_+	BMP1	51	459	73	412
chr7:150655456-150655475_KCNH2_-	KCNH2	13	170	19	125
chr1:182571160-182571179_RGS16_-	RGS16	52	715	69	622
chrX:31089992-31090011_FTHL17_-	FTHL17	110	917	151	900
chr11:129034247-129034266_ARHGAP32_-	ARHGAP32	98	565	69	552
chr3:45817455-45817474_SLC6A20_+	SLC6A20	60	539	113	588
chr6:8015998-8016017_BLOC1S5_-	BLOC1S5	132	863	159	967
chr4:74313238-74313257_AFP_+	AFP	131	830	127	866
chr10:118630694-118630713_ENO4_-	ENO4	7	143	31	147
chr3:12200241-12200260_TIMP4_-	TIMP4	72	314	43	410
chr12:123352099-123352118_VPS37B_+	VPS37B	101	464	59	517
chr5:156608006-156608025_ITK_-	ITK	41	524	99	621
chr6:30029404-30029423_ZNRD1_+	ZNRD1	77	762	75	586
chr19:18898315-18898334_COMP_+	COMP	149	909	126	857
chr3:183580554-183580573_PARL_-	PARL	44	431	77	390
chr1:154931486-154931505_PYGO2_+	PYGO2	67	434	54	412
chr17:7350872-7350891_CHRNB1_+	CHRNB1	67	515	68	386
chr1:163042268-163042287_RGS4_+	RGS4	20	463	96	377
chr10:75138698-75138717_ANXA7_-	ANXA7	113	760	102	791
chr1:228879268-228879287_RHOU_+	RHOU	24	113	17	129
chr3:101451415-101451434_CEP97_-	CEP97	64	419	82	671
chr13:96743153-96743172_HS6ST3_-	HS6ST3	94	522	85	698
chr19:49167961-49167980_NTN5_-	NTN5	38	382	70	462
chr13:27745720-27745739_USP12_+	USP12	54	236	59	348
chr9:129596120-129596139_ZBTB43_-	ZBTB43	83	628	100	606
chr12:113706551-113706570_TPCN1_-	TPCN1	145	902	106	841
chr3:50334426-50334445_NAT6_+	NAT6	71	333	38	348
chr15:85341615-85341634_ZNF592_+	ZNF592	37	355	59	387
chr3:48600300-48600319_UCN2_+	UCN2	30	321	29	199
chr2:220197394-220197413_RESP18_+	RESP18	61	155	25	242
chr9:21974692-21974711_CDKN2A_-	CDKN2A	27	243	28	329
chrX:13680881-13680900_TCEANC_-	TCEANC	92	841	79	1164
chr7:120606745-120606764_ING3_-	ING3	106	1207	190	1409
chr1:28858757-28858776_RCC1_-	RCC1	103	893	180	1142
chr7:40228100-40228119_C7orf10_+	C7orf10	71	417	81	494
chr11:65088762-65088781_CDC42EP2_-	CDC42EP2	127	709	78	569
chr12:122612506-122612525_MLXIP_-	MLXIP	14	292	36	331
chr6:41048573-41048592_NFYA_+	NFYA	56	412	68	400
chr7:128441524-128441543_CCDC136_-	CCDC136	87	322	40	357
chr5:145252396-145252415_GRXCR2_-	GRXCR2	58	395	85	562
chr4:123797502-123797521_FGF2_+	FGF2	82	537	92	788
chr13:111995139-111995158_TEX29_-	TEX29	37	471	67	275
chr6:52381511-52381530_TRAM2_-	TRAM2	93	587	105	639
chr5:115351083-115351102_AQPEP_+	AQPEP	79	687	104	793
chrX:3240282-3240301_MXRA5_-	MXRA5	124	882	93	646
chr8:37687425-37687444_GPR124_-	GPR124	86	620	78	440
chr9:125752373-125752392_RABGAP1_-	RABGAP1	0	114	32	165
chr8:145642054-145642073_SLC39A4_+	SLC39A4	122	496	68	491
chr2:29022137-29022156_PPP1CB_-	PPP1CB	40	427	65	532
chr11:46921892-46921911_LRP4_+	LRP4	104	427	50	468
chr15:75230313-75230332_COX5A_+	COX5A	56	482	37	425
chr20:34117060-34117079_C20orf173_+	C20orf173	68	539	101	513
chr4:106377840-106377859_PPA2_-	PPA2	18	248	37	208
chr16:114940-114959_RHBDF1_+	RHBDF1	23	361	44	374
chr20:16492130-16492149_KIF16B_-	KIF16B	75	780	86	790
chr4:25379140-25379159_ANAPC4_-	ANAPC4	43	322	71	332
chr11:93480593-93480612_C11orf54_+	C11orf54	128	560	74	509
chr5:176827383-176827402_PFN3_+	PFN3	54	436	72	441
chr12:112441587-112441606_TMEM116_+	TMEM116	67	459	74	490
chr12:109205071-109205090_SSH1_+	SSH1	62	749	125	664
chr6:143810273-143810292_PEX3_+	PEX3	88	270	78	427
chr14:29242556-29242575_C14orf23_+	C14orf23	80	632	53	381
chr4:1801010-1801029_FGFR3_+	FGFR3	95	609	64	379
chr6:43193802-43193821_DNPH1_+	DNPH1	63	479	34	493
chr2:170492648-170492667_PPIG_+	PPIG	53	344	80	306
chr2:29287767-29287786_C2orf71_-	C2orf71	75	771	70	807
chr20:61637416-61637435_BHLHE23_+	BHLHE23	82	474	60	562
chr6:29342449-29342468_OR12D3_-	OR12D3	128	585	98	642
chr14:39796220-39796239_CTAGE5_-	CTAGE5	117	594	76	456
chr17:40715086-40715105_COASY_-	COASY	93	348	37	213
chr1:40315803-40315822_TRIT1_+	TRIT1	16	234	27	191
chr3:9932438-9932457_JAGN1_-	JAGN1	96	578	111	595
chr4:984940-984959_SLC26A1_+	SLC26A1	37	482	38	448
chr8:61192331-61192350_CA8_+	CA8	128	573	113	677
chr16:2260630-2260649_BRICD5_-	BRICD5	88	488	84	426
chr9:131696307-131696326_PHYHD1_-	PHYHD1	74	604	68	712
chr19:55673505-55673524_DNAAF3_+	DNAAF3	98	738	91	573
chr6:160668309-160668328_SLC22A2_-	SLC22A2	48	433	40	372
chrX:154348310-154348329_BRCC3_+	BRCC3	121	663	110	703
chr19:55492999-55493018_NLRP2_+	NLRP2	42	365	49	435
chr7:141673088-141673107_TAS2R38_+	TAS2R38	89	697	135	625
chr3:33134885-33134904_TMPPE_+	TMPPE	105	623	97	607
chr1:156206085-156206104_PMF1_-	PMF1	113	568	124	702
chr11:298639-298658_IFITM5_+	IFITM5	66	492	83	736
chr11:4903801-4903820_OR51T1_-	OR51T1	69	766	91	775
chr17:20483174-20483193_CDRT15L2_-	CDRT15L2	61	556	63	584
chr2:159488314-159488333_PKP4_-	PKP4	113	743	162	852
chr14:94847390-94847409_SERPINA1_+	SERPINA1	107	661	134	766
chr2:222428578-222428597_EPHA4_+	EPHA4	53	458	47	500
chr1:66831399-66831418_PDE4B_-	PDE4B	92	320	53	279
chr19:3784003-3784022_MATK_+	MATK	156	1005	184	812
chrX:102884975-102884994_TCEAL1_-	TCEAL1	65	513	72	428
chr3:100362143-100362162_GPR128_+	GPR128	83	531	70	510
chr6:170852782-170852801_PSMB1_-	PSMB1	65	193	41	270
chr3:183961670-183961689_ALG3_-	ALG3	157	427	77	495
chr6:26506937-26506956_BTN1A1_-	BTN1A1	115	576	164	703
chr3:52685767-52685786_PBRM1_-	PBRM1	99	495	124	707
chr19:5265192-5265211_PTPRS_-	PTPRS	60	441	76	778
chr11:65043437-65043456_POLA2_-	POLA2	126	660	78	811
chr11:71940244-71940263_INPPL1_+	INPPL1	84	664	98	583
chr15:75194948-75194967_FAM219B_+	FAM219B	51	364	43	291
chr3:32815087-32815106_CNOT10_-	CNOT10	114	888	127	1047
chr12:55641548-55641567_OR6C74_-	OR6C74	96	487	80	541
chr7:33035837-33035856_FKBP9_-	FKBP9	45	340	73	404
chr2:27535364-27535383_MPV17_-	MPV17	51	402	54	391
chr7:99720179-99720198_CNPY4_+	CNPY4	49	226	23	257
chr7:156756615-156756634_NOM1_+	NOM1	56	364	79	464
chr6:31116421-31116440_CCHCR1_-	CCHCR1	47	578	45	635
chr1:171605115-171605134_MYOC_-	MYOC	43	269	51	204
chr1:23743771-23743790_TCEA3_-	TCEA3	164	1070	171	808
chr15:55972708-55972727_PRTG_+	PRTG	43	568	92	474
chr1:10527335-10527354_DFFA_-	DFFA	3	178	42	198
chr12:7045249-7045268_ATN1_+	ATN1	118	907	140	813
chr11:123887061-123887080_OR10G4_+	OR10G4	83	356	64	435
chr4:26675435-26675454_TBC1D19_+	TBC1D19	109	642	100	786
chr11:62189814-62189833_SCGB1A1_+	SCGB1A1	32	128	19	161
chr20:3185243-3185262_DDRGK1_-	DDRGK1	28	575	118	558
chr6:105609708-105609727_POPDC3_-	POPDC3	83	430	85	357
chr9:93375995-93376014_DIRAS2_-	DIRAS2	67	402	57	514
chr3:184082972-184082991_POLR2H_-	POLR2H	40	446	46	385
chr4:185550628-185550647_CASP3_-	CASP3	24	233	17	246
chr1:155160915-155160934_MUC1_+	MUC1	62	524	82	659
chr1:182025577-182025596_ZNF648_+	ZNF648	100	691	62	679
chr5:158267036-158267055_EBF1_-	EBF1	174	730	36	527
chr20:4229065-4229084_ADRA1D_+	ADRA1D	146	955	118	1050
chr8:125499606-125499625_RNF139_-	RNF139	56	309	50	241
chr12:8608717-8608736_CLEC6A_+	CLEC6A	67	608	61	542
chrX:11207093-11207112_ARHGAP6_-	ARHGAP6	106	834	85	909
chr9:104307146-104307165_RNF20_+	RNF20	88	719	76	609
chr17:4542768-4542787_ALOX15_-	ALOX15	49	536	73	574
chr1:110019487-110019506_SYPL2_-	SYPL2	33	332	21	256
chr17:61514725-61514744_CYB561_+	CYB561	53	522	66	467
chr19:38871592-38871611_PSMD8_-	PSMD8	41	448	56	361
chr2:170681062-170681081_METTL5_-	METTL5	65	425	58	446
chr4:187173328-187173347_KLKB1_-	KLKB1	95	884	132	709
chr12:53470963-53470982_SPRYD3_-	SPRYD3	65	294	53	229
chr21:34823134-34823153_TMEM50B_-	TMEM50B	46	635	76	433
chr1:1568473-1568492_MMP23B_-	MMP23B	111	491	58	634
chr2:88474189-88474208_THNSL2_-	THNSL2	78	451	53	487
chr17:882606-882625_NXN_-	NXN	167	1019	165	1218
chr2:12858578-12858597_TRIB2_-	TRIB2	24	198	62	250
chr1:95369007-95369026_CNN3_-	CNN3	36	503	70	427
chrX:140967081-140967100_MAGEC3_-	MAGEC3	71	844	86	550
chr18:659652-659671_TYMS_-	TYMS	74	590	101	465
chr7:124481215-124481234_POT1_-	POT1	102	727	111	582
chr11:71939800-71939819_INPPL1_-	INPPL1	82	387	22	324
chr2:154334953-154334972_RPRM_-	RPRM	8	409	53	409
chr1:11810221-11810240_AGTRAP_+	AGTRAP	96	423	39	424
chr5:137593461-137593480_GFRA3_+	GFRA3	38	476	58	453
chr1:36859612-36859631_LSM10_-	LSM10	37	574	81	822
chrX:104463847-104463866_TEX13A_-	TEX13A	17	303	29	291
chr7:6217510-6217529_CYTH3_+	CYTH3	77	586	104	689
chr17:27044261-27044280_RAB34_-	RAB34	92	429	48	607
chrX:30260946-30260965_MAGEB4_+	MAGEB4	50	244	48	294
chr19:2876239-2876258_ZNF556_+	ZNF556	67	723	104	753
chr14:64749409-64749428_ESR2_+	ESR2	18	210	17	160
chrX:151900106-151900125_MAGEA12_-	MAGEA12	87	675	46	513
chr11:61491008-61491027_DAGLA_+	DAGLA	77	478	54	357
chr3:51908015-51908034_IQCF5_-	IQCF5	122	632	77	447
chr5:137426539-137426558_WNT8A_+	WNT8A	107	1020	128	850
chrX:108868087-108868106_KCNE1L_-	KCNE1L	166	911	118	746
chr19:2235924-2235943_PLEKHJ1_-	PLEKHJ1	132	627	70	649
chr3:134346600-134346619_KY_-	KY	89	652	113	626
chr11:57509598-57509617_C11orf31_+	C11orf31	90	425	100	485
chr1:97250773-97250792_PTBP2_+	PTBP2	52	384	89	531
chr16:53493426-53493445_RBL2_-	RBL2	52	202	64	350
chrX:109931957-109931976_CHRDL1_+	CHRDL1	66	811	99	703
chr2:219423348-219423367_USP37_+	USP37	57	347	48	309
chr3:126327969-126327988_TXNRD3_+	TXNRD3	84	649	99	791
chr7:93555463-93555482_GNG11_-	GNG11	69	552	55	436
chrX:106219901-106219920_MORC4_-	MORC4	27	216	32	237
chrX:53681012-53681031_HUWE1_-	HUWE1	95	485	67	541
chrX:47422441-47422460_ARAF_+	ARAF	71	471	82	522
chr5:180651255-180651274_TRIM41_+	TRIM41	53	286	80	424
chr8:71574004-71574023_LACTB2_-	LACTB2	165	772	158	881
chr12:107371361-107371380_MTERFD3_-	MTERFD3	37	363	37	371
chr22:51045354-51045373_MAPK8IP2_-	MAPK8IP2	105	625	72	542
chr6:117923257-117923276_GOPC_-	GOPC	41	421	36	462
chrX:140995173-140995192_MAGEC1_+	MAGEC1	131	972	95	815
chr7:142575467-142575486_TRPV6_-	TRPV6	62	515	39	434
chr11:56114082-56114101_OR8K1_-	OR8K1	35	330	34	244
chr1:85656052-85656071_SYDE2_-	SYDE2	103	635	109	644
chr19:50657931-50657950_IZUMO2_-	IZUMO2	60	441	80	535
chr20:32251624-32251643_C20orf144_-	C20orf144	118	756	117	667
chrX:74494188-74494207_UPRT_+	UPRT	161	712	96	714
chr16:29809786-29809805_KIF22_+	KIF22	37	309	67	323
chr19:57175931-57175950_ZNF835_-	ZNF835	98	1023	149	1195
chr1:230203065-230203084_GALNT2_-	GALNT2	54	396	32	328
chr6:25915710-25915729_SLC17A2_+	SLC17A2	27	131	21	93
chr12:120636990-120637009_RPLP0_-	RPLP0	63	366	105	352
chr5:38921875-38921894_OSMR_+	OSMR	117	812	120	759
chr16:11647412-11647431_LITAF_+	LITAF	42	450	135	511
chr9:33799088-33799107_PRSS3_-	PRSS3	122	748	128	657
chr9:114356521-114356540_PTGR1_+	PTGR1	82	378	60	243
chr11:977175-977194_AP2A2_-	AP2A2	123	600	74	653
chr6:49936523-49936542_DEFB113_-	DEFB113	153	472	86	520
chr1:47014879-47014898_KNCN_-	KNCN	101	618	92	559
chr9:5457288-5457307_CD274_+	CD274	65	400	84	487
chr5:140214162-140214181_PCDHA7_+	PCDHA7	36	464	125	570
chr19:55624087-55624106_PPP1R12C_-	PPP1R12C	86	524	53	425
chr11:5254178-5254197_HBD_+	HBD	64	565	31	588
chr19:33355087-33355106_SLC7A9_+	SLC7A9	41	383	104	506
chr11:8737331-8737350_ST5_-	ST5	31	460	23	408
chr1:150940890-150940909_CERS2_-	CERS2	118	563	58	544
chr16:2983868-2983887_FLYWCH1_-	FLYWCH1	152	1135	134	886
chr19:41265391-41265410_SNRPA_-	SNRPA	93	599	96	617
chr16:88724395-88724414_MVD_-	MVD	73	585	181	738
chrX:129306259-129306278_RAB33A_+	RAB33A	21	259	35	214
chr14:73409756-73409775_DCAF4_+	DCAF4	113	613	73	604
chr12:41333175-41333194_CNTN1_+	CNTN1	91	644	69	560
chr4:76957093-76957112_CXCL11_+	CXCL11	81	721	92	966
chr2:1204867-1204886_SNTG2_-	SNTG2	112	607	97	805
chr17:49197977-49197996_SPAG9_-	SPAG9	34	216	26	222
chrX:19983677-19983696_CXorf23_-	CXorf23	97	477	56	375
chr3:15311222-15311241_SH3BP5_-	SH3BP5	62	606	94	620
chr16:50059217-50059236_CNEP1R1_+	CNEP1R1	58	476	55	578
chr14:23302645-23302664_MRPL52_-	MRPL52	46	698	113	803
chr2:86459865-86459884_REEP1_-	REEP1	117	1141	76	852
chr1:202573706-202573725_SYT2_+	SYT2	80	602	120	792
chr17:34324836-34324855_CCL15_+	CCL15	106	973	122	836
chr3:185146450-185146469_MAP3K13_+	MAP3K13	101	360	84	550
chr6:24651050-24651069_TDP2_-	TDP2	74	264	94	588
chr16:30392519-30392538_SEPT1_+	SEPT1	158	804	129	542
chr19:799414-799433_PTBP1_+	PTBP1	77	476	59	579
chr8:30938451-30938470_WRN_+	WRN	108	1073	128	888
chr20:24939635-24939654_CST7_-	CST7	98	667	74	552
chr2:173423463-173423482_PDK1_-	PDK1	73	464	87	551
chr1:201437734-201437753_PHLDA3_-	PHLDA3	156	607	75	638
chr17:67515552-67515571_MAP2K6_+	MAP2K6	167	828	125	842
chr9:131085139-131085158_COQ4_-	COQ4	131	613	122	524
chr4:22444462-22444481_GPR125_+	GPR125	70	739	97	716
chr11:44096165-44096184_ACCS_-	ACCS	83	670	105	784
chr9:120466836-120466855_TLR4_-	TLR4	96	1333	146	1189
chr1:146643703-146643722_PRKAB2_+	PRKAB2	108	815	123	632
chr1:240635688-240635707_FMN2_+	FMN2	98	410	58	413
chr20:5107768-5107787_CDS2_+	CDS2	40	330	33	383
chr1:205084033-205084052_RBBP5_-	RBBP5	116	467	89	657
chr5:14280430-14280449_TRIO_+	TRIO	47	560	53	441
chr1:222721140-222721159_HHIPL2_+	HHIPL2	93	557	59	552
chr1:156830863-156830882_NTRK1_-	NTRK1	9	212	18	238
chr19:55994076-55994095_ZNF628_+	ZNF628	67	499	100	581
chr16:85721138-85721157_GINS2_+	GINS2	122	593	86	471
chr5:149324218-149324237_PDE6A_-	PDE6A	200	845	108	734
chr12:110480217-110480236_C12orf76_+	C12orf76	79	538	66	522
chr19:19308945-19308964_RFXANK_+	RFXANK	84	377	89	544
chr5:141993551-141993570_FGF1_+	FGF1	71	865	87	655
chr11:55541662-55541681_OR5D13_-	OR5D13	42	699	86	501
chr4:16019952-16019971_PROM1_-	PROM1	79	685	121	728
chrX:41027364-41027383_USP9X_+	USP9X	50	218	24	255
chr19:55396731-55396750_FCAR_-	FCAR	60	538	82	601
chr1:20005110-20005129_HTR6_+	HTR6	96	477	98	717
chr5:40692287-40692306_PTGER4_+	PTGER4	160	675	132	845
chr19:6718134-6718153_C3_-	C3	85	931	115	942
chr2:152548623-152548642_NEB_-	NEB	88	419	60	418
chrX:134494548-134494567_ZNF449_+	ZNF449	204	1082	145	838
chr6:37418092-37418111_CMTR1_+	CMTR1	52	430	91	619
chr7:99756004-99756023_C7orf43_+	C7orf43	107	462	32	441
chr1:63307197-63307216_ATG4C_+	ATG4C	41	464	65	550
chr1:150416795-150416814_RPRD2_+	RPRD2	75	570	80	468
chr6:31107608-31107627_PSORS1C1_-	PSORS1C1	24	333	70	351
chr5:141391492-141391511_GNPDA1_-	GNPDA1	11	318	66	343
chr2:120692376-120692395_PTPN4_+	PTPN4	72	494	30	367
chr4:17528644-17528663_CLRN2_-	CLRN2	18	547	58	466
chr4:71200758-71200777_CABS1_-	CABS1	49	446	52	487
chr1:161029471-161029490_ARHGAP30_-	ARHGAP30	74	693	166	994
chr11:43357506-43357525_API5_-	API5	102	609	98	672
chr16:30080983-30081002_ALDOA_-	ALDOA	93	484	79	390
chr4:1993369-1993388_NELFA_+	NELFA	66	800	174	1050
chr21:45773582-45773601_TRPM2_+	TRPM2	81	557	80	474
chr3:195501051-195501070_MUC4_+	MUC4	127	553	71	565
chr16:4702799-4702818_MGRN1_+	MGRN1	26	296	54	432
chr2:200804814-200804833_TYW5_-	TYW5	57	411	62	467
chr4:163032472-163032491_FSTL5_-	FSTL5	34	374	57	433
chr6:117587004-117587023_VGLL2_-	VGLL2	66	564	85	432
chr4:74283890-74283909_ALB_-	ALB	194	1096	155	1085
chr9:125273983-125274002_OR1J2_-	OR1J2	170	674	84	655
chr11:68679025-68679044_IGHMBP2_-	IGHMBP2	59	402	99	580
chr19:30433451-30433470_URI1_+	URI1	191	1602	201	1674
chrX:70316637-70316656_FOXO4_+	FOXO4	76	756	95	526
chr3:125735612-125735631_SLC41A3_+	SLC41A3	126	555	58	439
chr1:161680596-161680615_FCRLA_+	FCRLA	39	277	45	201
chr5:1432728-1432747_SLC6A3_+	SLC6A3	113	394	50	217
chr17:76060961-76060980_TNRC6C_-	TNRC6C	123	772	124	861
chr2:27804604-27804623_C2orf16_-	C2orf16	50	467	56	627
chr2:157182284-157182303_NR4A2_+	NR4A2	57	579	65	549
chr17:5336997-5337016_C1QBP_-	C1QBP	24	228	58	298
chr1:144931642-144931661_PDE4DIP_-	PDE4DIP	59	528	86	469
chr2:173659757-173659776_RAPGEF4_-	RAPGEF4	10	338	37	330
chr11:65154561-65154580_FRMD8_+	FRMD8	102	787	120	763
luciferase:1042-1061_luciferase_+	luciferase_5	110	613	108	574
chr22:23438269-23438288_GNAZ_+	GNAZ	34	276	33	373
chr11:118827629-118827648_UPK2_-	UPK2	73	449	94	455
chr4:109571878-109571897_OSTC_-	OSTC	29	329	62	540
chr2:99224837-99224856_COA5_-	COA5	80	466	50	331
chr8:67734673-67734692_SGK3_+	SGK3	19	293	17	330
chr2:224856505-224856524_SERPINE2_+	SERPINE2	102	544	81	637
chr6:42883844-42883863_PTCRA_+	PTCRA	29	451	67	564
chr20:25657027-25657046_ZNF337_-	ZNF337	92	582	74	577
chr16:4057524-4057543_ADCY9_-	ADCY9	91	442	49	482
chr12:313755-313774_SLC6A12_-	SLC6A12	74	494	107	536
chr19:35434257-35434276_ZNF30_-	ZNF30	55	718	90	691
chr11:71810291-71810310_LAMTOR1_-	LAMTOR1	42	114	25	130
chr6:28195500-28195519_ZSCAN9_-	ZSCAN9	87	464	129	476
chr17:73132207-73132226_HN1_+	HN1	71	627	33	506
chr19:19427262-19427281_SUGP1_-	SUGP1	13	365	55	400
chr11:94320211-94320230_PIWIL4_+	PIWIL4	77	518	86	556
chr1:37356627-37356646_GRIK3_+	GRIK3	55	702	102	569
chr10:125558664-125558683_CPXM2_-	CPXM2	15	258	67	240
chr1:151236444-151236463_PSMD4_+	PSMD4	51	766	96	811
chr17:74046538-74046557_SRP68_-	SRP68	8	452	28	300
chr6:144508030-144508049_STX11_-	STX11	92	441	94	543
chr6:116892789-116892808_RWDD1_-	RWDD1	52	467	68	464
chr7:97911664-97911683_BRI3_+	BRI3	44	595	71	624
chr6:125379203-125379222_RNF217_+	RNF217	66	653	83	538
chr14:78021726-78021745_SPTLC2_-	SPTLC2	96	857	90	848
chrX:107331295-107331314_PSMD10_+	PSMD10	61	621	87	384
chr12:7344168-7344187_PEX5_-	PEX5	36	388	61	568
chr3:126270842-126270861_C3orf22_-	C3orf22	81	592	83	621
chr2:45233528-45233547_SIX2_-	SIX2	66	238	29	135
chr8:43037382-43037401_HGSNAT_+	HGSNAT	139	875	96	843
chr19:579531-579550_BSG_-	BSG	80	582	58	649
chr3:88040784-88040803_HTR1F_-	HTR1F	112	739	102	710
chr1:201958626-201958645_RNPEP_-	RNPEP	95	686	64	487
chr7:47698654-47698673_C7orf65_-	C7orf65	183	969	147	990
chr2:99936201-99936220_TXNDC9_-	TXNDC9	124	408	128	487
chrX:48979986-48980005_GPKOW_-	GPKOW	62	701	95	711
chr13:43469179-43469198_EPSTI1_-	EPSTI1	75	333	74	340
chr5:162896726-162896745_HMMR_+	HMMR	120	685	108	752
chr1:212870323-212870342_BATF3_-	BATF3	94	487	36	342
chrX:152159971-152159990_PNMA5_-	PNMA5	95	638	74	681
chr8:99234715-99234734_NIPAL2_+	NIPAL2	83	288	54	440
chr10:103991489-103991508_PITX3_+	PITX3	84	793	134	626
chr2:100625364-100625383_AFF3_-	AFF3	203	718	113	694
chr1:182026749-182026768_ZNF648_+	ZNF648	97	554	80	519
chr18:77894191-77894210_ADNP2_+	ADNP2	106	836	135	925
chr12:55421132-55421151_NEUROD4_-	NEUROD4	38	354	110	563
chr9:37770706-37770725_TRMT10B_-	TRMT10B	114	814	156	1079
chr7:99516667-99516686_TRIM4_-	TRIM4	88	661	94	568
chr5:148424115-148424134_SH3TC2_+	SH3TC2	98	772	76	604
chr20:21284041-21284060_XRN2_+	XRN2	96	854	103	884
chr10:85984358-85984377_LRIT2_+	LRIT2	136	894	163	828
chr4:70864166-70864185_STATH_-	STATH	118	748	63	498
chr12:8689752-8689771_CLEC4E_-	CLEC4E	26	425	68	404
chr19:19710134-19710153_PBX4_+	PBX4	140	500	73	473
chr14:105945969-105945988_CRIP2_+	CRIP2	133	789	95	632
chr9:95237176-95237195_ASPN_-	ASPN	117	485	89	642
chr2:220115265-220115284_TUBA4A_-	TUBA4A	166	1025	136	903
chr17:2202228-2202247_SMG6_-	SMG6	69	690	84	686
chr9:134514055-134514074_RAPGEF1_-	RAPGEF1	146	576	112	470
chr5:36038065-36038084_UGT3A2_-	UGT3A2	137	734	94	733
chr19:45377236-45377255_PVRL2_-	PVRL2	79	477	69	369
chr7:140374422-140374441_ADCK2_-	ADCK2	47	282	42	364
chr3:52741770-52741789_SPCS1_+	SPCS1	164	745	200	718
chr22:36334906-36334925_RBFOX2_-	RBFOX2	116	690	121	695
chr19:3196268-3196287_NCLN_-	NCLN	44	442	81	557
chr13:114507919-114507938_TMEM255B_-	TMEM255B	87	496	76	404
chr7:99673209-99673228_ZNF3_-	ZNF3	61	602	104	490
chrX:48760712-48760731_SLC35A2_+	SLC35A2	127	927	106	832
chr10:94452475-94452494_HHEX_+	HHEX	29	542	59	526
chr12:21453378-21453397_SLCO1A2_-	SLCO1A2	116	703	140	1022
chr1:203013094-203013113_PPFIA4_-	PPFIA4	108	994	114	889
chr9:125796839-125796858_GPR21_+	GPR21	126	717	106	601
chrX:92964476-92964495_FAM133A_+	FAM133A	130	776	90	681
chr9:140080774-140080793_ANAPC2_-	ANAPC2	49	342	59	250
chr2:129076129-129076148_HS6ST1_-	HS6ST1	131	669	89	637
chr12:58144708-58144727_CDK4_-	CDK4	155	701	109	904
chr8:67988786-67988805_CSPP1_+	CSPP1	130	777	80	598
chr1:68910524-68910543_RPE65_-	RPE65	103	654	65	584
chr5:72469106-72469125_TMEM174_-	TMEM174	123	523	85	560
chr17:7760649-7760668_LSMD1_-	LSMD1	137	676	95	846
chr19:50666272-50666291_IZUMO2_+	IZUMO2	78	625	99	674
chr10:105152177-105152196_USMG5_-	USMG5	115	555	42	511
chr7:150864112-150864131_GBX1_+	GBX1	72	348	39	286
chr14:32561223-32561242_ARHGAP5_-	ARHGAP5	114	798	132	763
chr17:21075441-21075460_DHRS7B_+	DHRS7B	87	627	94	605
chr17:34192259-34192278_C17orf66_-	C17orf66	52	810	114	692
chr6:88210314-88210333_SLC35A1_-	SLC35A1	69	451	53	459
chr1:151881821-151881840_THEM4_+	THEM4	91	481	101	521
chr1:15905470-15905489_AGMAT_-	AGMAT	133	373	61	264
chr3:87027712-87027731_VGLL3_+	VGLL3	101	676	115	709
chr4:158255216-158255235_GRIA2_-	GRIA2	102	813	90	667
chr1:247886881-247886900_OR14A2_+	OR14A2	102	623	45	531
chr18:47812545-47812564_CXXC1_-	CXXC1	39	283	37	329
chr4:25315698-25315717_ZCCHC4_+	ZCCHC4	53	457	89	499
chr9:101552761-101552780_ANKS6_+	ANKS6	115	752	113	564
chr20:36147546-36147565_BLCAP_+	BLCAP	41	543	121	578
chr5:148586662-148586681_ABLIM3_+	ABLIM3	189	1071	135	948
chr6:32729527-32729546_HLA-DQB2_-	HLA-DQB2	44	660	78	466
chr17:18218000-18218019_TOP3A_+	TOP3A	25	441	53	426
chr11:47431793-47431812_SLC39A13_+	SLC39A13	24	297	49	211
chr4:146560579-146560598_MMAA_+	MMAA	46	359	59	385
chr13:114541063-114541082_GAS6_+	GAS6	118	565	77	545
chr19:36243105-36243124_LIN37_-	LIN37	36	332	48	271
chr10:64136609-64136628_ZNF365_+	ZNF365	79	375	61	587
chr20:4705692-4705711_PRND_-	PRND	90	536	102	686
chrX:100625008-100625027_BTK_-	BTK	28	137	12	103
chr16:1756350-1756369_MAPK8IP3_+	MAPK8IP3	62	425	82	429
chr3:190347204-190347223_IL1RAP_-	IL1RAP	28	449	59	482
chrX:47518240-47518259_UXT_-	UXT	134	692	158	1009
chr16:9196993-9197012_C16orf72_-	C16orf72	87	574	119	421
chr8:95423351-95423370_RAD54B_-	RAD54B	37	320	44	418
chr2:96932173-96932192_CIAO1_+	CIAO1	171	596	90	500
chr6:66005903-66005922_EYS_+	EYS	152	1000	94	685
chr11:67800621-67800640_NDUFS8_+	NDUFS8	98	545	69	537
chr2:143643009-143643028_KYNU_-	KYNU	160	579	105	618
chr11:77580794-77580813_AAMDC_+	AAMDC	146	611	107	789
chr9:114411808-114411827_DNAJC25_+	DNAJC25	70	596	115	906
chr2:113480309-113480328_NT5DC4_-	NT5DC4	57	535	98	507
chr19:32902192-32902211_DPY19L3_+	DPY19L3	104	853	97	708
chrX:2835946-2835965_ARSD_+	ARSD	118	600	67	485
chr17:40704989-40705008_HSD17B1_-	HSD17B1	132	526	96	663
chr15:52098666-52098685_TMOD2_+	TMOD2	72	482	50	606
chr8:42911483-42911502_FNTA_+	FNTA	53	534	63	632
chr18:59824922-59824941_PIGN_-	PIGN	82	634	89	723
chr19:828309-828328_AZU1_+	AZU1	96	443	79	496
chr20:55093272-55093291_RTFDC1_+	RTFDC1	140	693	92	853
chr20:35507483-35507502_TLDC2_-	TLDC2	69	667	113	669
chr16:70497594-70497613_FUK_+	FUK	57	499	67	366
chr19:7081433-7081452_ZNF557_+	ZNF557	6	34	6	69
chr1:160295398-160295417_COPA_+	COPA	170	1182	192	1124
chr19:58773306-58773325_ZNF544_-	ZNF544	31	423	45	388
chr17:77073826-77073845_ENGASE_-	ENGASE	124	724	57	618
chr22:30767688-30767707_CCDC157_+	CCDC157	53	607	101	740
chr11:65732019-65732038_SART1_+	SART1	60	464	70	599
chr1:9086392-9086411_SLC2A7_-	SLC2A7	36	301	34	309
chr6:32123681-32123700_PPT2_-	PPT2	31	324	76	354
chr8:139180126-139180145_FAM135B_+	FAM135B	31	186	26	120
chr7:22862325-22862344_TOMM7_-	TOMM7	97	709	95	478
chr11:55703116-55703135_OR5I1_-	OR5I1	123	1040	140	940
chr2:74605308-74605327_DCTN1_+	DCTN1	130	502	85	673
chr3:9845669-9845688_ARPC4_-	ARPC4	115	745	112	467
chr6:52268271-52268290_PAQR8_-	PAQR8	76	426	78	599
chr11:64436064-64436083_NRXN2_-	NRXN2	50	590	107	692
chrX:118694284-118694303_CXorf56_+	CXorf56	84	700	104	536
chr12:12940321-12940340_APOLD1_-	APOLD1	84	226	33	175
chr9:138454162-138454181_PAEP_-	PAEP	98	875	125	854
chr3:52005661-52005680_ABHD14B_-	ABHD14B	23	468	39	354
chr5:137519249-137519268_KIF20A_+	KIF20A	193	945	159	1126
chr3:52786319-52786338_NEK4_-	NEK4	57	315	21	272
chr14:69787511-69787530_GALNT16_+	GALNT16	111	841	109	852
chr1:2234432-2234451_SKI_-	SKI	44	454	67	339
chr1:249150589-249150608_ZNF692_+	ZNF692	91	548	75	700
chr16:112991-113010_RHBDF1_-	RHBDF1	119	278	57	390
chr19:19371896-19371915_HAPLN4_+	HAPLN4	104	550	52	476
chr7:93519486-93519505_TFPI2_-	TFPI2	160	1114	192	974
chr5:141353196-141353215_RNF14_+	RNF14	124	409	65	528
chr15:75819467-75819486_PTPN9_+	PTPN9	49	500	87	629
chr10:5929994-5930013_ANKRD16_-	ANKRD16	74	550	65	455
chr5:139244715-139244734_NRG2_-	NRG2	140	718	86	544
chr6:170068215-170068234_WDR27_+	WDR27	188	876	181	1079
chr1:225611755-225611774_LBR_-	LBR	129	663	111	762
chr2:39082230-39082249_DHX57_-	DHX57	41	221	59	345
chr1:39325231-39325250_RRAGC_-	RRAGC	59	611	48	471
chr1:11737641-11737660_MAD2L2_+	MAD2L2	84	563	65	432
chr14:24641949-24641968_REC8_+	REC8	74	365	50	352
chr16:20935368-20935387_LYRM1_+	LYRM1	68	319	79	532
chr4:76811259-76811278_PPEF2_-	PPEF2	117	1008	139	1201
chr7:100088190-100088209_NYAP1_+	NYAP1	202	708	53	639
chr10:104414478-104414497_TRIM8_+	TRIM8	68	504	58	461
chr8:101163577-101163596_POLR2K_+	POLR2K	116	407	63	429
chr1:155005591-155005610_DCST2_-	DCST2	89	573	142	725
chr4:7002933-7002952_TBC1D14_+	TBC1D14	79	466	55	408
chr19:48967615-48967634_KCNJ14_+	KCNJ14	104	508	64	409
chr8:120103448-120103467_COLEC10_-	COLEC10	91	1292	125	1113
chr19:22154685-22154704_ZNF208_+	ZNF208	57	662	59	524
chr3:120628524-120628543_STXBP5L_+	STXBP5L	39	333	55	354
chr19:1123015-1123034_SBNO2_-	SBNO2	50	358	42	616
chr1:153631207-153631226_SNAPIN_+	SNAPIN	66	675	54	703
chrX:103080306-103080325_RAB9B_-	RAB9B	153	730	96	699
chr19:16198842-16198861_TPM4_+	TPM4	112	503	105	653
chr11:14991557-14991576_CALCA_-	CALCA	129	724	84	491
chr2:237489381-237489400_ACKR3_-	ACKR3	25	283	35	365
chr4:57269265-57269284_PPAT_-	PPAT	31	398	79	379
chr7:100006145-100006164_ZCWPW1_+	ZCWPW1	83	587	82	569
chr14:70925365-70925384_ADAM21_+	ADAM21	72	586	50	685
chr19:48675119-48675138_C19orf68_+	C19orf68	111	461	81	488
chr19:39195585-39195604_ACTN4_+	ACTN4	32	193	47	212
chr6:41756983-41757002_TOMM6_+	TOMM6	141	896	125	884
chr8:37967934-37967953_ASH2L_+	ASH2L	97	472	91	515
chr5:55528687-55528706_ANKRD55_+	ANKRD55	12	164	33	263
chr9:134889709-134889728_MED27_+	MED27	53	443	62	423
chr19:42085890-42085909_CEACAM21_+	CEACAM21	54	354	49	584
chr5:80381626-80381645_RASGRF2_-	RASGRF2	76	346	65	321
chr1:231125884-231125903_ARV1_+	ARV1	60	414	46	342
chr1:39717574-39717593_MACF1_+	MACF1	77	463	52	572
chr1:113231662-113231681_MOV10_-	MOV10	47	232	55	285
chr1:2560777-2560796_MMEL1_+	MMEL1	96	509	65	422
chr19:58499608-58499627_ZNF606_-	ZNF606	96	792	84	798
chr2:220283293-220283312_DES_-	DES	141	705	104	740
chr3:52361936-52361955_DNAH1_+	DNAH1	68	686	69	568
chr9:100455996-100456015_XPA_-	XPA	16	346	61	347
chr11:129246078-129246097_BARX2_-	BARX2	39	346	65	393
chr12:50513924-50513943_COX14_+	COX14	59	709	45	565
chr9:27556602-27556621_C9orf72_-	C9orf72	49	332	39	348
chr19:46176133-46176152_GIPR_+	GIPR	173	548	114	691
chr19:50140100-50140119_RRAS_+	RRAS	55	597	88	572
chr4:78079819-78079838_CCNG2_-	CCNG2	144	859	77	800
chr15:66645254-66645273_TIPIN_+	TIPIN	190	1110	159	1053
chr11:113565301-113565320_TMPRSS5_-	TMPRSS5	118	837	139	791
chr5:140011723-140011742_CD14_+	CD14	76	571	74	719
chr17:41930321-41930340_CD300LG_-	CD300LG	49	365	75	370
chr9:27359015-27359034_MOB3B_+	MOB3B	39	393	20	397
chr9:35723961-35723980_TLN1_-	TLN1	13	249	24	191
chr6:43968768-43968787_C6orf223_+	C6orf223	134	957	186	1009
chr5:60999723-60999742_C5orf64_+	C5orf64	39	343	8	391
chr3:39543564-39543583_MOBP_+	MOBP	102	666	158	743
chr11:59608757-59608776_GIF_+	GIF	63	748	125	736
chrX:48681692-48681711_HDAC6_+	HDAC6	76	599	50	516
chr12:92538117-92538136_BTG1_-	BTG1	71	466	70	393
chr1:151139473-151139492_SCNM1_-	SCNM1	139	838	140	760
chr9:116085346-116085365_WDR31_-	WDR31	64	729	90	704
chr13:77460246-77460265_KCTD12_-	KCTD12	34	185	47	233
chr3:93733465-93733484_STX19_-	STX19	94	591	116	794
chr6:16143924-16143943_MYLIP_+	MYLIP	16	101	19	101
chr3:149374665-149374684_WWTR1_+	WWTR1	75	500	49	389
chr1:159410128-159410147_OR10J1_-	OR10J1	80	585	64	543
chr17:57951930-57951949_TUBD1_+	TUBD1	70	518	78	415
chr9:115142438-115142457_HSDL2_+	HSDL2	56	519	59	481
chr13:24455828-24455847_MIPEP_+	MIPEP	179	886	209	906
chr16:30569053-30569072_ZNF764_-	ZNF764	137	674	111	630
chr1:37346239-37346258_GRIK3_+	GRIK3	35	247	37	278
chr17:673651-673670_GLOD4_+	GLOD4	46	372	64	427
chr19:7591383-7591402_MCOLN1_-	MCOLN1	54	336	41	508
chr19:3933664-3933683_NMRK2_+	NMRK2	63	543	49	437
chr8:8560683-8560702_CLDN23_+	CLDN23	30	325	66	345
chr4:44712996-44713015_GNPDA2_-	GNPDA2	87	465	60	420
chr5:77805836-77805855_LHFPL2_+	LHFPL2	108	480	72	430
chr22:31722998-31723017_PATZ1_+	PATZ1	41	313	62	337
chr4:157999224-157999243_GLRB_+	GLRB	37	419	71	614
chr10:74803650-74803669_P4HA1_+	P4HA1	87	595	111	705
chr15:49054650-49054669_CEP152_-	CEP152	20	373	26	386
chr11:1862117-1862136_TNNI2_+	TNNI2	79	569	78	575
chr19:11617145-11617164_ECSIT_-	ECSIT	178	845	111	876
chr1:2541118-2541137_MMEL1_+	MMEL1	50	405	43	215
chr2:172823403-172823422_HAT1_-	HAT1	103	601	72	686
chr16:50709734-50709753_SNX20_+	SNX20	133	634	91	660
chr3:49399953-49399972_RHOA_-	RHOA	59	537	98	442
chrX:153055170-153055189_IDH3G_+	IDH3G	171	585	148	578
chr6:97052778-97052797_FHL5_-	FHL5	46	314	22	358
chr8:145578368-145578387_TMEM249_+	TMEM249	59	291	27	211
chr7:66415946-66415965_TMEM248_-	TMEM248	51	433	54	381
chr10:72360221-72360240_PRF1_+	PRF1	161	349	62	314
chr13:99127191-99127210_STK24_-	STK24	90	435	97	487
chr4:156680961-156680980_GUCY1B3_-	GUCY1B3	87	891	100	644
chr11:35684667-35684686_TRIM44_-	TRIM44	60	533	35	385
chr5:180582496-180582515_OR2V2_-	OR2V2	155	855	113	956
chr11:5842017-5842036_OR52N2_-	OR52N2	107	579	79	546
chr15:78474939-78474958_ACSBG1_-	ACSBG1	58	377	64	439
chr2:27438360-27438379_ATRAID_-	ATRAID	21	256	90	378
chr6:87994135-87994154_GJB7_-	GJB7	119	482	75	572
chr3:93699290-93699309_ARL13B_+	ARL13B	103	454	91	656
chr1:84412927-84412946_TTLL7_+	TTLL7	27	300	16	162
chr11:94231347-94231366_ANKRD49_+	ANKRD49	129	809	113	517
chr12:70273999-70274018_MYRFL_+	MYRFL	39	563	100	597
chr8:91657459-91657478_TMEM64_+	TMEM64	43	425	16	250
chr7:51287444-51287463_COBL_-	COBL	36	269	50	374
chr8:93003984-93004003_RUNX1T1_+	RUNX1T1	80	480	52	485
chr19:2269611-2269630_OAZ1_-	OAZ1	72	512	69	471
chr6:52993442-52993461_GCM1_+	GCM1	74	310	43	365
chr3:50334520-50334539_NAT6_+	NAT6	89	536	80	485
chr3:158363419-158363438_GFM1_+	GFM1	91	465	131	647
chr6:17675782-17675801_NUP153_-	NUP153	39	378	84	372
chr10:22705565-22705584_SPAG6_+	SPAG6	30	146	34	167
chr11:3249166-3249185_MRGPRE_+	MRGPRE	49	222	77	374
chr11:86518944-86518963_PRSS23_+	PRSS23	108	354	64	492
chr12:85677503-85677522_ALX1_+	ALX1	39	462	40	365
chr8:145650190-145650209_VPS28_-	VPS28	151	938	137	875
chr1:156384475-156384494_C1orf61_+	C1orf61	108	402	62	476
chrX:106957848-106957867_TSC22D3_+	TSC22D3	79	496	54	473
chr3:141889155-141889174_GK5_+	GK5	104	848	116	835
chr17:30815211-30815230_CDK5R1_+	CDK5R1	45	351	103	464
chr1:11073853-11073872_TARDBP_+	TARDBP	121	706	75	722
chr10:103433302-103433321_FBXW4_+	FBXW4	90	626	113	776
chr6:13642763-13642782_RANBP9_+	RANBP9	133	576	73	611
chr10:129847896-129847915_PTPRE_-	PTPRE	62	335	51	434
chr6:36979514-36979533_FGD2_+	FGD2	72	521	104	665
chr3:126260868-126260887_CHST13_-	CHST13	57	646	168	794
chr7:141311046-141311065_AGK_+	AGK	69	442	63	424
chr9:33038818-33038837_DNAJA1_+	DNAJA1	105	700	100	717
chr17:27031813-27031832_PROCA1_-	PROCA1	81	298	27	354
chr11:5878296-5878315_OR52E8_+	OR52E8	83	593	117	562
chr6:74354302-74354321_SLC17A5_+	SLC17A5	118	502	100	491
chr7:14797297-14797316_DGKB_+	DGKB	130	914	127	791
chr5:141018377-141018396_RELL2_+	RELL2	64	388	73	454
chr5:175995802-175995821_CDHR2_-	CDHR2	87	487	51	433
chr17:5312123-5312142_NUP88_-	NUP88	73	343	82	414
chr4:3534128-3534147_LRPAP1_-	LRPAP1	81	469	76	640
chr7:6631443-6631462_C7orf26_-	C7orf26	134	748	162	939
chr4:75180349-75180368_EPGN_-	EPGN	111	705	118	615
chr3:53854526-53854545_CHDH_+	CHDH	146	803	131	666
chr11:618882-618901_CDHR5_+	CDHR5	16	245	21	111
chr21:43491452-43491471_UMODL1_+	UMODL1	29	268	68	539
chr3:122821291-122821310_PDIA5_+	PDIA5	45	395	36	436
chr4:110737492-110737511_GAR1_+	GAR1	95	428	54	516
chr19:51009696-51009715_JOSD2_+	JOSD2	170	708	64	880
chr3:49051654-49051673_WDR6_-	WDR6	109	503	101	659
chr12:133698261-133698280_ZNF891_-	ZNF891	95	1102	138	975
chr13:53227223-53227242_SUGT1_-	SUGT1	53	607	122	780
chr16:61891093-61891112_CDH8_+	CDH8	93	451	29	430
chr8:17406260-17406279_SLC7A2_-	SLC7A2	143	831	108	684
chr20:1629927-1629946_SIRPG_+	SIRPG	83	535	47	353
chr3:108363202-108363221_DZIP3_-	DZIP3	105	842	93	755
chr10:74034777-74034796_DDIT4_-	DDIT4	71	409	53	527
chr16:3367594-3367613_ZNF75A_+	ZNF75A	217	800	116	901
chr13:101184710-101184729_GGACT_-	GGACT	29	351	74	494
chr16:81348847-81348866_GAN_+	GAN	44	263	44	232
chr1:167663449-167663468_RCSD1_-	RCSD1	91	353	76	349
chr9:101990218-101990237_SEC61B_+	SEC61B	71	619	96	543
chr7:108213546-108213565_DNAJB9_+	DNAJB9	151	591	85	714
chrX:16881150-16881169_RBBP7_-	RBBP7	47	186	33	211
chr19:6496146-6496165_TUBB4A_-	TUBB4A	0	106	5	83
chr3:140785603-140785622_SPSB4_-	SPSB4	122	783	71	643
chr10:89530693-89530712_ATAD1_+	ATAD1	77	610	72	602
chr15:79324497-79324516_RASGRF1_-	RASGRF1	54	255	54	326
chr2:190437670-190437689_SLC40A1_-	SLC40A1	24	323	15	292
chr12:100904750-100904769_NR1H4_+	NR1H4	7	25	6	62
chr17:6380417-6380436_PITPNM3_-	PITPNM3	73	442	108	506
chrX:96139712-96139731_RPA4_-	RPA4	63	707	83	568
chr20:36641015-36641034_TTI1_+	TTI1	112	611	85	615
chr11:57414259-57414278_YPEL4_-	YPEL4	67	560	115	662
chr12:48543427-48543446_ASB8_+	ASB8	59	456	69	518
chr1:217804722-217804741_SPATA17_-	SPATA17	59	456	67	439
chr16:101562-101581_POLR3K_+	POLR3K	85	460	80	515
chr12:56679774-56679793_CS_-	CS	129	874	82	615
chr6:4041020-4041039_PRPF4B_+	PRPF4B	51	340	41	416
chr9:115337415-115337434_KIAA1958_-	KIAA1958	32	376	45	374
chr12:100476893-100476912_UHRF1BP1L_-	UHRF1BP1L	119	515	81	544
chr20:25507046-25507065_NINL_-	NINL	91	469	70	650
chr20:32677646-32677665_EIF2S2_+	EIF2S2	128	1125	204	1174
chr9:35548227-35548246_RUSC2_-	RUSC2	68	439	87	586
chr2:71694013-71694032_DYSF_-	DYSF	164	773	121	881
chr10:17204208-17204227_TRDMT1_+	TRDMT1	42	631	71	428
chr2:152220528-152220547_TNFAIP6_+	TNFAIP6	129	726	82	695
chr3:142557669-142557688_PCOLCE2_-	PCOLCE2	159	720	165	937
chr11:69633587-69633606_FGF3_+	FGF3	51	320	64	429
chr19:13885281-13885300_C19orf53_+	C19orf53	48	327	62	269
chr2:32157184-32157203_MEMO1_-	MEMO1	18	266	57	407
chr11:2170394-2170413_INS-IGF2_+	INS-IGF2	84	502	60	486
chr11:7507121-7507140_OLFML1_-	OLFML1	63	651	51	655
chr4:731303-731322_PCGF3_-	PCGF3	139	1069	161	1515
chr1:153317835-153317854_PGLYRP4_-	PGLYRP4	157	876	139	774
chr14:24785243-24785262_LTB4R_+	LTB4R	29	265	43	261
chr22:50279054-50279073_ZBED4_+	ZBED4	83	496	105	683
chr17:43923554-43923573_SPPL2C_-	SPPL2C	29	409	81	489
chr5:96513526-96513545_RIOK2_+	RIOK2	118	857	125	916
chr11:4567118-4567137_OR52M1_-	OR52M1	59	473	74	537
chr13:114307326-114307345_ATP4B_+	ATP4B	67	503	120	729
chr17:73263657-73263676_MIF4GD_+	MIF4GD	73	609	111	672
chrX:135323398-135323417_MAP7D3_-	MAP7D3	46	257	86	371
chr19:11597920-11597939_ZNF653_-	ZNF653	41	369	44	322
chr18:672887-672906_TYMS_-	TYMS	52	486	50	384
chr22:32019700-32019719_PISD_+	PISD	46	361	79	402
chr1:165859596-165859615_UCK2_-	UCK2	105	612	91	617
chr12:98941356-98941375_TMPO_+	TMPO	75	651	93	601
chr17:32598269-32598288_CCL7_-	CCL7	93	554	84	686
chr8:52412267-52412286_PXDNL_+	PXDNL	64	576	61	469
chr4:72620757-72620776_GC_+	GC	79	591	63	506
chr8:24775330-24775349_NEFM_+	NEFM	59	555	81	444
chr5:55147430-55147449_IL31RA_-	IL31RA	68	381	69	466
chr12:50400237-50400256_RACGAP1_-	RACGAP1	64	334	55	347
chr10:47669070-47669089_ANTXRL_+	ANTXRL	67	604	94	654
chr19:44891833-44891852_ZNF285_+	ZNF285	64	400	53	504
chr3:108220687-108220706_MYH15_-	MYH15	48	457	95	600
chr11:104761217-104761236_CASP12_-	CASP12	74	288	59	419
chrX:13337122-13337141_ATXN3L_+	ATXN3L	125	575	49	594
chr2:171070945-171070964_MYO3B_-	MYO3B	189	908	155	917
chr17:55822314-55822333_AC007431.1_-	AC007431.1	97	660	102	651
chr3:155547583-155547602_SLC33A1_-	SLC33A1	105	384	142	618
chr9:96398708-96398727_PHF2_+	PHF2	38	490	80	609
chr1:40525069-40525088_CAP1_-	CAP1	99	571	85	570
chr16:53860357-53860376_FTO_+	FTO	118	604	101	472
chr22:18389489-18389508_MICAL3_+	MICAL3	50	550	80	547
chr9:132581140-132581159_TOR1A_+	TOR1A	94	409	57	468
chr19:1496392-1496411_REEP6_+	REEP6	71	461	42	418
chr6:30458029-30458048_HLA-E_-	HLA-E	79	655	78	550
chr1:227954763-227954782_SNAP47_+	SNAP47	100	643	85	584
chr5:179045221-179045240_HNRNPH1_-	HNRNPH1	8	111	15	139
chr17:6663004-6663023_XAF1_+	XAF1	38	536	81	395
chr19:4028811-4028830_PIAS4_+	PIAS4	168	929	189	1226
chr7:73474320-73474339_ELN_+	ELN	127	517	83	777
chr6:31591516-31591535_PRRC2A_-	PRRC2A	93	392	52	430
chr18:28979463-28979482_DSG4_+	DSG4	87	567	54	955
chr1:17331516-17331535_ATP13A2_-	ATP13A2	172	395	88	595
chr1:35476531-35476550_ZMYM6_-	ZMYM6	136	475	88	426
chr19:3557177-3557196_MFSD12_+	MFSD12	58	241	41	291
chr2:103431238-103431257_TMEM182_+	TMEM182	111	621	86	548
chr14:55895562-55895581_TBPL2_-	TBPL2	98	631	124	851
chr14:20528932-20528951_OR4L1_-	OR4L1	30	206	14	340
chrX:15794845-15794864_CA5B_-	CA5B	101	780	110	848
chr5:180277918-180277937_ZFP62_-	ZFP62	209	1050	104	994
chr1:156028141-156028160_LAMTOR2_-	LAMTOR2	148	761	80	616
chr4:20760450-20760469_KCNIP4_-	KCNIP4	213	934	130	649
chr12:56722375-56722394_PAN2_+	PAN2	37	302	46	392
chr10:53227508-53227527_PRKG1_+	PRKG1	87	552	79	565
chr11:30253587-30253606_FSHB_+	FSHB	102	593	59	442
chr3:194379782-194379801_LSG1_-	LSG1	65	578	86	393
chr5:70308489-70308508_NAIP_+	NAIP	105	705	108	762
chr1:103573651-103573670_COL11A1_+	COL11A1	50	383	59	468
chr11:34101242-34101261_CAPRIN1_-	CAPRIN1	68	798	111	775
chr11:68341671-68341690_PPP6R3_+	PPP6R3	84	594	43	540
chr1:220936259-220936278_MARC2_-	MARC2	76	650	38	569
chr2:208488970-208488989_METTL21A_-	METTL21A	5	101	7	111
chr1:16091480-16091499_FBLIM1_+	FBLIM1	124	419	77	340
chr11:57518600-57518619_BTBD18_+	BTBD18	100	489	89	539
chr18:52544843-52544862_RAB27B_+	RAB27B	168	599	96	598
chr5:41058255-41058274_MROH2B_+	MROH2B	83	311	46	277
chr6:24781752-24781771_GMNN_+	GMNN	165	893	110	747
chr12:56118275-56118294_RDH5_-	RDH5	29	200	29	186
chr9:125681376-125681395_ZBTB26_-	ZBTB26	93	995	126	922
chr1:172628558-172628577_FASLG_+	FASLG	60	510	69	488
chrX:35820509-35820528_MAGEB16_-	MAGEB16	54	242	36	232
chr1:32687547-32687566_TMEM234_+	TMEM234	51	274	19	219
chr1:219347281-219347300_LYPLAL1_-	LYPLAL1	18	381	48	205
chr3:37323498-37323517_GOLGA4_-	GOLGA4	59	632	62	631
chr7:44180006-44180025_MYL7_-	MYL7	62	531	101	543
chrX:49055432-49055451_SYP_+	SYP	23	225	42	243
chr11:55370944-55370963_OR4C11_+	OR4C11	58	786	134	897
chr19:44085424-44085443_PINLYP_-	PINLYP	38	332	39	407
chr15:65793104-65793123_DPP8_-	DPP8	122	505	73	710
chr2:165996086-165996105_SCN3A_-	SCN3A	68	350	62	581
chr7:44613286-44613305_DDX56_-	DDX56	117	785	106	799
chr22:39411678-39411697_APOBEC3C_+	APOBEC3C	80	938	48	708
chr17:3595025-3595044_P2RX5_+	P2RX5	60	612	61	356
chr5:132099942-132099961_SEPT8_+	SEPT8	108	758	65	591
chr17:4849967-4849986_PFN1_-	PFN1	121	621	88	600
chr11:6806757-6806776_OR2AG1_+	OR2AG1	56	514	89	627
chr3:150804773-150804792_MED12L_+	MED12L	64	782	100	832
chr16:20809533-20809552_ERI2_-	ERI2	103	742	110	793
chr20:30411353-30411372_MYLK2_+	MYLK2	60	319	75	332
chr1:93998483-93998502_FNBP1L_+	FNBP1L	42	501	58	317
chr7:29927725-29927744_WIPF3_-	WIPF3	152	662	84	614
chr8:144991783-144991802_PLEC_-	PLEC	28	266	58	331
chr1:212798303-212798322_FAM71A_+	FAM71A	19	353	32	345
chr11:76954851-76954870_GDPD4_-	GDPD4	58	495	106	737
chr15:63893743-63893762_FBXL22_-	FBXL22	311	1466	239	1416
chr11:63994564-63994583_NUDT22_-	NUDT22	192	937	135	717
chr7:122338738-122338757_RNF133_-	RNF133	137	544	97	603
chr1:78249010-78249029_FAM73A_-	FAM73A	62	552	84	462
chr19:42793082-42793101_CIC_+	CIC	152	307	99	456
chr6:2623883-2623902_C6orf195_+	C6orf195	75	291	31	353
chr17:72916466-72916485_USH1G_-	USH1G	21	257	46	263
chr16:46918774-46918793_GPT2_+	GPT2	53	411	47	442
chr17:60142516-60142535_MED13_+	MED13	91	1178	189	1112
chr13:99582460-99582479_DOCK9_-	DOCK9	100	867	67	530
chr7:44102407-44102426_PGAM2_+	PGAM2	128	976	259	1293
chr5:39393450-39393469_DAB2_-	DAB2	17	151	59	325
chr10:18085124-18085143_TMEM236_-	TMEM236	130	820	81	997
chr3:101573446-101573465_NFKBIZ_-	NFKBIZ	61	492	42	348
chr6:128040851-128040870_THEMIS_-	THEMIS	48	374	54	385
chr9:111617895-111617914_ACTL7B_-	ACTL7B	109	762	129	695
chr1:152277626-152277645_FLG_+	FLG	122	819	85	566
chr11:314215-314234_IFITM1_-	IFITM1	123	705	83	662
chr4:4276454-4276473_LYAR_-	LYAR	195	924	201	1137
chr4:77003667-77003686_ART3_+	ART3	96	488	59	621
chr18:44013351-44013370_RNF165_-	RNF165	24	332	63	482
chr3:48693586-48693605_CELSR3_+	CELSR3	82	532	65	479
chr8:104948863-104948882_RIMS2_-	RIMS2	16	185	25	170
chr2:1437357-1437376_TPO_+	TPO	102	976	140	845
chr11:125776017-125776036_DDX25_-	DDX25	77	907	138	866
chr17:40761258-40761277_FAM134C_+	FAM134C	27	315	62	281
chr19:40971542-40971561_BLVRB_+	BLVRB	26	254	19	159
chr2:220396775-220396794_ASIC4_+	ASIC4	148	895	85	645
chr3:48225274-48225293_CDC25A_+	CDC25A	116	374	66	368
chr19:36557191-36557210_WDR62_+	WDR62	46	372	39	447
chr2:39988500-39988519_THUMPD2_-	THUMPD2	17	185	27	226
chr4:88047354-88047373_AFF1_+	AFF1	117	535	81	540
chr19:9492412-9492431_ZNF177_+	ZNF177	128	759	103	718
chr11:55735348-55735367_OR10AG1_+	OR10AG1	105	904	163	1136
chr2:74491389-74491408_SLC4A5_-	SLC4A5	84	384	97	563
chr1:48877120-48877139_SPATA6_+	SPATA6	43	550	95	616
chrX:37027630-37027649_FAM47C_-	FAM47C	75	490	53	379
chr19:14717825-14717844_CLEC17A_-	CLEC17A	94	704	110	639
chr5:137688507-137688526_KDM3B_-	KDM3B	87	792	114	1082
chr11:19251063-19251082_E2F8_-	E2F8	53	287	30	294
chr3:77147247-77147266_ROBO2_+	ROBO2	15	290	60	304
chr1:22141147-22141166_LDLRAD2_+	LDLRAD2	68	454	53	500
chr10:21462700-21462719_NEBL_+	NEBL	179	1664	214	1090
chr2:201857051-201857070_FAM126B_+	FAM126B	56	618	96	824
chr10:73768168-73768187_CHST3_-	CHST3	79	471	63	599
chr6:25727223-25727242_HIST1H2BA_+	HIST1H2BA	97	963	154	819
chr12:58174267-58174286_METTL21B_-	METTL21B	98	358	60	484
chr11:6913325-6913344_OR2D2_+	OR2D2	63	232	34	208
chr5:158601106-158601125_RNF145_+	RNF145	73	599	65	402
chr2:101183081-101183100_PDCL3_-	PDCL3	174	838	80	801
chr1:154923772-154923791_PBXIP1_+	PBXIP1	34	629	43	493
chr1:205350917-205350936_LEMD1_-	LEMD1	34	240	47	220
chr1:228290897-228290916_C1orf35_-	C1orf35	110	518	80	727
chr11:114117981-114118000_ZBTB16_+	ZBTB16	126	819	86	805
chr16:46655249-46655268_SHCBP1_-	SHCBP1	58	363	83	273
chr10:93600395-93600414_TNKS2_+	TNKS2	66	511	35	376
chr22:30953351-30953370_GAL3ST1_+	GAL3ST1	141	664	100	714
chr22:30951970-30951989_GAL3ST1_+	GAL3ST1	61	446	59	464
chr1:200978001-200978020_KIF21B_-	KIF21B	31	267	33	432
chr19:1531879-1531898_PLK5_-	PLK5	64	222	14	384
chr22:19711933-19711952_GP1BB_+	GP1BB	39	298	55	481
chr20:43093822-43093841_C20orf62_+	C20orf62	29	218	26	199
chr8:57025674-57025693_MOS_-	MOS	38	321	56	444
chr9:137778367-137778386_FCN2_+	FCN2	69	376	61	454
chr3:15469315-15469334_EAF1_+	EAF1	96	588	93	465
chr16:1545381-1545400_TELO2_+	TELO2	65	657	95	902
chr5:139936809-139936828_SRA1_+	SRA1	31	287	24	326
chr20:20013747-20013766_NAA20_+	NAA20	17	290	40	214
chr4:186456498-186456517_PDLIM3_-	PDLIM3	160	1203	141	1160
chr20:62714794-62714813_C20orf201_-	C20orf201	36	482	36	433
chr2:235405064-235405083_ARL4C_-	ARL4C	25	301	45	194
chr17:3567158-3567177_TAX1BP3_-	TAX1BP3	65	355	52	514
chr4:164775208-164775227_MARCH1_-	MARCH1	157	751	147	701
chr5:180166366-180166385_OR2Y1_-	OR2Y1	50	726	67	624
chr19:15302796-15302815_NOTCH3_+	NOTCH3	85	642	100	1106
chr2:74782549-74782568_DOK1_-	DOK1	135	859	107	660
chr21:44299602-44299621_WDR4_-	WDR4	128	831	140	956
chr8:67425850-67425869_C8orf46_+	C8orf46	127	955	102	744
chr3:150421379-150421398_FAM194A_+	FAM194A	137	751	113	581
chr16:81075995-81076014_ATMIN_-	ATMIN	114	474	86	526
chr14:74411243-74411262_FAM161B_-	FAM161B	120	347	88	502
chr3:122786030-122786049_PDIA5_-	PDIA5	138	619	97	536
chr11:18253117-18253136_SAA4_-	SAA4	78	256	41	454
chr1:51735765-51735784_RNF11_-	RNF11	170	981	111	811
chr17:72584735-72584754_CD300LD_+	CD300LD	124	724	79	679
chr4:88986580-88986599_PKD2_+	PKD2	75	447	63	528
chr8:104342272-104342291_FZD6_+	FZD6	63	487	28	304
chr15:74177157-74177176_TBC1D21_-	TBC1D21	160	776	80	609
chr6:136554611-136554630_MTFR2_+	MTFR2	73	654	63	513
chr7:4917306-4917325_RADIL_-	RADIL	26	381	46	260
chr11:17657229-17657248_OTOG_-	OTOG	99	416	128	572
chr1:9099946-9099965_SLC2A5_+	SLC2A5	63	461	81	613
chr2:97638320-97638339_FAM178B_-	FAM178B	99	594	96	502
chr6:143086067-143086086_HIVEP2_-	HIVEP2	83	568	67	394
chr10:127464361-127464380_MMP21_+	MMP21	124	642	142	785
chr1:46810694-46810713_NSUN4_-	NSUN4	116	671	124	720
chr11:48510574-48510593_OR4A47_-	OR4A47	92	598	27	605
chr21:34442594-34442613_OLIG1_-	OLIG1	7	181	30	159
chr2:242097241-242097260_PPP1R7_+	PPP1R7	40	194	40	223
chr16:456382-456401_DECR2_-	DECR2	74	552	80	627
chr20:42225119-42225138_IFT52_+	IFT52	119	575	65	707
chrX:9728777-9728796_GPR143_+	GPR143	117	871	117	795
chr16:68901022-68901041_TANGO6_-	TANGO6	148	552	51	470
chr7:2771103-2771122_GNA12_+	GNA12	55	229	60	524
chr1:161187793-161187812_FCER1G_-	FCER1G	85	490	52	426
chr3:151046687-151046706_P2RY13_-	P2RY13	79	708	118	929
chr2:170677749-170677768_METTL5_-	METTL5	57	450	67	494
chrY:15029421-15029440_DDX3Y_+	DDX3Y	34	330	58	460
chr18:33952670-33952689_FHOD3_+	FHOD3	43	468	84	528
chr13:19761276-19761295_RP11-408E5.4_-	RP11-408E5.4	34	359	68	388
chr4:76481294-76481313_C4orf26_-	C4orf26	42	327	66	313
chr20:23432454-23432473_CST11_+	CST11	107	525	117	663
chr12:10560265-10560284_KLRC4_+	KLRC4	63	389	36	296
chr1:2985819-2985838_PRDM16_+	PRDM16	56	407	68	428
chr22:25623886-25623905_CRYBB2_-	CRYBB2	55	549	120	717
chr11:8161617-8161636_RIC3_-	RIC3	52	361	61	530
chr15:93198548-93198567_FAM174B_+	FAM174B	99	463	34	454
chr16:89986242-89986261_MC1R_-	MC1R	113	478	71	464
chr13:50510342-50510361_SPRYD7_+	SPRYD7	168	972	170	827
chr19:38260647-38260666_ZNF573_-	ZNF573	76	441	65	403
chr6:53156635-53156654_ELOVL5_-	ELOVL5	39	488	105	696
chr3:40573679-40573698_ZNF621_+	ZNF621	43	510	107	543
chr12:55038493-55038512_DCD_+	DCD	83	487	72	416
chr14:24470676-24470695_DHRS4L2_+	DHRS4L2	92	687	70	611
chr16:333305-333324_PDIA2_+	PDIA2	140	769	93	938
chr19:13988472-13988491_NANOS3_-	NANOS3	127	587	103	746
chr3:193081078-193081097_ATP13A5_-	ATP13A5	65	329	80	353
chr3:99649724-99649743_FILIP1L_+	FILIP1L	100	785	125	740
chr17:33288632-33288651_ZNF830_+	ZNF830	127	317	39	306
chr9:136223503-136223522_SURF2_+	SURF2	93	626	70	640
chr1:248202301-248202320_OR2L2_-	OR2L2	69	440	45	470
chr6:106553371-106553390_PRDM1_+	PRDM1	100	518	105	660
chr2:162227779-162227798_PSMD14_+	PSMD14	67	394	56	491
chr17:56772417-56772436_RAD51C_+	RAD51C	68	627	87	609
chr5:112770516-112770535_TSSK1B_+	TSSK1B	42	427	26	201
chr2:120567495-120567514_PTPN4_+	PTPN4	55	646	72	636
chr8:42932468-42932487_FNTA_-	FNTA	50	565	94	657
chr6:159206434-159206453_EZR_+	EZR	45	365	38	315
chr10:71851676-71851695_H2AFY2_+	H2AFY2	73	573	80	613
chr8:104927801-104927820_RIMS2_+	RIMS2	74	556	54	526
chr20:31587871-31587890_SUN5_+	SUN5	51	363	76	583
chr10:115312927-115312946_HABP2_+	HABP2	88	517	65	619
chr13:99907961-99907980_GPR18_-	GPR18	88	755	62	783
chr17:71166538-71166557_SSTR2_-	SSTR2	105	591	91	574
chrX:69253238-69253257_EDA_+	EDA	59	606	66	620
chr12:52908946-52908965_KRT5_-	KRT5	65	581	122	892
chr7:140058472-140058491_SLC37A3_+	SLC37A3	83	537	118	633
chr2:204801533-204801552_ICOS_+	ICOS	33	532	57	445
chr5:145838599-145838618_TCERG1_+	TCERG1	89	538	139	785
chr9:119461171-119461190_TRIM32_+	TRIM32	43	302	46	225
LacZ:329-348_LacZ_+	LacZ_18	147	1269	129	1259
chr6:105406129-105406148_LIN28B_-	LIN28B	120	458	81	586
chr6:32823911-32823930_PSMB9_+	PSMB9	54	628	72	536
chr15:38990360-38990379_C15orf53_+	C15orf53	82	755	112	741
chr17:34263773-34263792_LYZL6_-	LYZL6	62	307	56	277
chr17:38519209-38519228_GJD3_+	GJD3	55	461	71	600
chr19:46308094-46308113_RSPH6A_-	RSPH6A	71	490	112	400
chr20:30037829-30037848_DEFB123_+	DEFB123	103	588	65	412
chr4:84255800-84255819_HPSE_-	HPSE	177	526	95	540
chr17:4684096-4684115_TM4SF5_+	TM4SF5	59	602	81	536
chr20:31074542-31074561_C20orf112_+	C20orf112	86	500	98	687
chr19:49926548-49926567_PTH2_+	PTH2	52	466	90	604
chr8:67417696-67417715_C8orf46_-	C8orf46	84	560	67	467
chr11:104819397-104819416_CASP4_-	CASP4	62	441	80	478
chr3:133293936-133293955_CDV3_-	CDV3	79	565	50	374
chr16:69143432-69143451_HAS3_-	HAS3	96	414	65	296
chr1:54293717-54293736_NDC1_-	NDC1	65	473	58	347
chr9:2829846-2829865_KIAA0020_+	KIAA0020	120	567	59	589
chr4:57302472-57302491_PAICS_+	PAICS	125	263	76	323
chr5:66492383-66492402_CD180_+	CD180	58	484	114	743
chr18:10526103-10526122_NAPG_+	NAPG	37	242	32	274
chr8:143781985-143782004_LY6K_-	LY6K	87	580	67	672
chr17:30179972-30179991_COPRS_-	COPRS	103	400	55	405
chr15:67813847-67813866_C15orf61_+	C15orf61	149	837	167	843
chr12:109536323-109536342_UNG_+	UNG	35	356	28	276
chr8:133811359-133811378_PHF20L1_-	PHF20L1	83	649	101	675
chr11:16877412-16877431_PLEKHA7_-	PLEKHA7	133	965	105	1020
chr20:861875-861894_ANGPT4_-	ANGPT4	55	543	70	588
chr14:36003889-36003908_INSM2_-	INSM2	95	476	93	562
chr17:47233956-47233975_B4GALNT2_-	B4GALNT2	125	682	78	441
chr14:20404373-20404392_OR4K1_-	OR4K1	62	677	99	739
chr1:217793421-217793440_GPATCH2_-	GPATCH2	105	567	78	565
chr17:4619455-4619474_ARRB2_+	ARRB2	104	727	101	781
chr14:26949189-26949208_NOVA1_+	NOVA1	62	545	70	533
chr12:6756516-6756535_ACRBP_-	ACRBP	16	368	37	360
chr12:94806196-94806215_CCDC41_+	CCDC41	80	497	76	480
chr2:74641643-74641662_C2orf81_+	C2orf81	41	411	51	443
chr15:74043381-74043400_C15orf59_-	C15orf59	67	205	26	315
chr8:126096093-126096112_KIAA0196_-	KIAA0196	114	707	90	773
chr14:65381230-65381249_CHURC1_+	CHURC1	7	227	21	157
chr11:58978452-58978471_MPEG1_-	MPEG1	100	630	117	636
chr1:1026881-1026900_C1orf159_+	C1orf159	43	645	80	765
chr18:61654382-61654401_SERPINB8_-	SERPINB8	66	595	98	565
chr11:5322882-5322901_OR51B4_+	OR51B4	91	546	81	577
chr1:114450764-114450783_DCLRE1B_-	DCLRE1B	66	537	94	454
chr9:130164927-130164946_SLC2A8_-	SLC2A8	27	258	56	308
chr10:101835817-101835836_CPN1_-	CPN1	13	355	112	599
chr5:132159618-132159637_SHROOM1_+	SHROOM1	88	624	115	643
chr12:56213182-56213201_ORMDL2_-	ORMDL2	119	798	117	759
chr1:149907496-149907515_MTMR11_-	MTMR11	51	451	84	654
chr19:48305907-48305926_TPRX1_+	TPRX1	80	430	74	442
chr12:112451390-112451409_ERP29_-	ERP29	84	546	70	572
chr19:49496276-49496295_GYS1_-	GYS1	61	313	48	410
chr15:45408772-45408791_DUOXA2_+	DUOXA2	104	432	31	300
chr14:69619595-69619614_DCAF5_+	DCAF5	35	364	54	419
chr17:77753161-77753180_CBX2_+	CBX2	63	552	81	496
chr4:103790286-103790305_CISD2_-	CISD2	78	607	135	627
chr1:161128201-161128220_UFC1_+	UFC1	52	327	35	309
chr19:54567005-54567024_VSTM1_+	VSTM1	46	452	95	473
chr18:32822671-32822690_ZNF397_+	ZNF397	94	452	97	767
chr4:128651759-128651778_SLC25A31_-	SLC25A31	56	394	47	380
chr5:130970638-130970657_RAPGEF6_+	RAPGEF6	48	319	48	389
chr8:87543394-87543413_CPNE3_+	CPNE3	62	481	63	521
chrX:123195683-123195702_STAG2_+	STAG2	133	605	99	561
chr19:59021278-59021297_SLC27A5_+	SLC27A5	66	422	58	430
chr3:38538000-38538019_EXOG_+	EXOG	88	357	47	430
chr9:134518637-134518656_RAPGEF1_+	RAPGEF1	199	764	141	844
chr8:11162455-11162474_MTMR9_+	MTMR9	97	591	96	824
chr18:6213179-6213198_L3MBTL4_+	L3MBTL4	102	629	99	342
chr1:213032471-213032490_FLVCR1_-	FLVCR1	84	368	56	453
chr9:131708492-131708511_DOLK_+	DOLK	48	374	70	339
chr9:140508121-140508140_ARRDC1_+	ARRDC1	96	549	122	662
chr22:22162048-22162067_MAPK1_-	MAPK1	119	713	112	660
chr15:50926711-50926730_TRPM7_-	TRPM7	55	427	52	599
chr19:39926300-39926319_RPS16_-	RPS16	146	854	90	755
chrX:100879985-100880004_ARMCX3_+	ARMCX3	120	918	75	541
chr20:61288442-61288461_SLCO4A1_-	SLCO4A1	194	763	81	638
chr19:14629014-14629033_DNAJB1_-	DNAJB1	74	508	49	572
chr7:150921874-150921893_ABCF2_+	ABCF2	78	572	74	413
chr2:128408870-128408889_GPR17_+	GPR17	90	683	124	594
chr12:120878246-120878265_COX6A1_+	COX6A1	239	1228	129	872
chr10:7326090-7326109_SFMBT2_+	SFMBT2	44	585	72	513
chr13:37006771-37006790_CCNA1_+	CCNA1	181	1132	148	1021
chr14:62536512-62536531_SYT16_+	SYT16	78	418	81	455
chrX:128926364-128926383_SASH3_-	SASH3	26	260	77	321
chr3:69153685-69153704_ARL6IP5_+	ARL6IP5	26	256	73	340
chr15:69238474-69238493_SPESP1_-	SPESP1	38	300	59	353
chr7:45222944-45222963_RAMP3_-	RAMP3	105	640	90	632
chr8:145492104-145492123_SCXA_-	SCXA	82	670	53	585
chr13:67800083-67800102_PCDH9_+	PCDH9	103	618	77	672
chr19:35540392-35540411_HPN_-	HPN	92	602	78	699
chr9:95081492-95081511_NOL8_+	NOL8	73	606	89	560
chr1:203767582-203767601_ZBED6_+	ZBED6	130	1067	86	822
chr17:40277859-40277878_RAB5C_-	RAB5C	4	233	29	252
chr11:56058110-56058129_OR8H1_+	OR8H1	54	227	65	370
chr3:130737352-130737371_ASTE1_-	ASTE1	143	553	78	506
chr11:205993-206012_BET1L_-	BET1L	76	679	86	580
chr16:23634344-23634363_PALB2_-	PALB2	57	428	61	432
chr15:49327550-49327569_SECISBP2L_-	SECISBP2L	129	862	94	855
chr4:26490952-26490971_CCKAR_+	CCKAR	103	608	62	697
chr2:74758059-74758078_HTRA2_-	HTRA2	156	727	102	648
chrX:109416586-109416605_TMEM164_-	TMEM164	52	560	113	595
chr9:124073117-124073136_GSN_-	GSN	114	625	94	607
chrX:54497852-54497871_FGD1_+	FGD1	52	358	62	400
chr20:61150851-61150870_C20orf166_+	C20orf166	37	499	73	489
chr12:4764060-4764079_NDUFA9_-	NDUFA9	54	490	35	567
chr14:103988494-103988513_CKB_-	CKB	222	1327	137	1072
chr1:27995016-27995035_IFI6_-	IFI6	46	448	59	458
chr17:38519784-38519803_GJD3_+	GJD3	227	653	92	808
chr9:84267185-84267204_TLE1_-	TLE1	30	240	55	286
chr1:55340825-55340844_DHCR24_+	DHCR24	68	685	83	898
chr10:90574374-90574393_LIPM_+	LIPM	96	822	204	861
chr8:122641118-122641137_HAS2_-	HAS2	61	445	66	355
chr9:27018656-27018675_IFT74_+	IFT74	57	550	104	620
chr15:42129297-42129316_JMJD7_-	JMJD7	42	233	78	406
chr9:32784683-32784702_TMEM215_-	TMEM215	96	451	51	347
chr4:157732137-157732156_PDGFC_-	PDGFC	49	499	107	492
chr8:48873763-48873782_MCM4_-	MCM4	54	531	51	457
chr1:100476942-100476961_SLC35A3_+	SLC35A3	22	406	46	348
chr19:36145480-36145499_COX6B1_-	COX6B1	117	551	82	538
chr16:83841705-83841724_HSBP1_+	HSBP1	174	928	99	838
chr8:126015492-126015511_SQLE_+	SQLE	115	826	115	766
chr11:68664087-68664106_MRPL21_-	MRPL21	72	464	53	434
chr3:58487046-58487065_KCTD6_-	KCTD6	85	667	58	610
chr21:45196084-45196103_CSTB_-	CSTB	215	707	108	917
chr7:45103545-45103564_CCM2_+	CCM2	111	453	79	341
chr2:204157005-204157024_CYP20A1_-	CYP20A1	55	778	85	574
chr10:60548133-60548152_BICC1_+	BICC1	77	566	92	548
chr12:54854197-54854216_GTSF1_+	GTSF1	51	479	74	576
chr2:234851219-234851238_TRPM8_+	TRPM8	38	304	32	377
chr7:21550763-21550782_SP4_-	SP4	68	525	118	691
chr1:45475881-45475900_HECTD3_-	HECTD3	70	447	41	455
chr9:35733116-35733135_CREB3_-	CREB3	160	642	114	576
chr9:132720822-132720841_FNBP1_-	FNBP1	111	1064	95	771
chr6:26502029-26502048_BTN1A1_+	BTN1A1	65	676	74	655
chr1:201934550-201934569_TIMM17A_+	TIMM17A	53	402	57	460
chr8:28827922-28827941_HMBOX1_-	HMBOX1	169	1111	193	1165
chr22:44681522-44681541_KIAA1644_-	KIAA1644	65	502	79	724
chr19:36002667-36002686_DMKN_-	DMKN	74	506	52	433
chr15:45814454-45814473_SLC30A4_+	SLC30A4	88	570	83	507
chr12:56629380-56629399_SLC39A5_+	SLC39A5	75	592	83	460
chr4:15444054-15444073_C1QTNF7_+	C1QTNF7	91	582	38	599
chr11:4825015-4825034_OR52R1_-	OR52R1	46	351	36	236
chr7:55218995-55219014_EGFR_+	EGFR	35	412	67	364
chr12:48081682-48081701_RPAP3_-	RPAP3	71	474	74	613
chr11:6816043-6816062_OR6A2_+	OR6A2	92	619	83	485
chr2:95691599-95691618_MAL_-	MAL	63	343	73	371
chr15:64689909-64689928_TRIP4_-	TRIP4	102	779	93	537
chr11:67432898-67432917_ALDH3B2_+	ALDH3B2	65	566	69	542
chr10:5842598-5842617_GDI2_-	GDI2	65	474	56	629
chr3:197518389-197518408_LRCH3_+	LRCH3	43	619	82	557
chr2:128520638-128520657_WDR33_-	WDR33	27	153	48	280
chr16:47007463-47007482_DNAJA2_+	DNAJA2	240	1158	135	1068
chr7:140156603-140156622_MKRN1_-	MKRN1	84	549	78	452
chr19:46627206-46627225_IGFL3_+	IGFL3	96	525	90	550
chr2:167333992-167334011_SCN7A_+	SCN7A	126	634	100	589
chr7:140107449-140107468_RAB19_+	RAB19	54	847	102	1112
chr1:173556831-173556850_SLC9C2_+	SLC9C2	70	297	43	298
chr5:114482913-114482932_TRIM36_+	TRIM36	55	296	92	350
chr5:121488742-121488761_ZNF474_+	ZNF474	49	339	83	369
chr19:30165136-30165155_PLEKHF1_+	PLEKHF1	47	565	92	481
chr22:26897922-26897941_TFIP11_-	TFIP11	132	717	133	830
chrX:144904786-144904805_SLITRK2_-	SLITRK2	143	600	107	678
chr1:152327809-152327828_FLG2_-	FLG2	113	700	105	760
chr17:80402306-80402325_C17orf62_+	C17orf62	129	502	158	661
chr2:161159871-161159890_RBMS1_-	RBMS1	17	282	51	347
chr11:2181139-2181158_INS_+	INS	212	989	168	804
chr2:39411734-39411753_CDKL4_-	CDKL4	40	492	56	305
chr2:177193018-177193037_MTX2_+	MTX2	191	844	70	601
chr13:79177363-79177382_POU4F1_-	POU4F1	119	739	108	716
chr8:110980342-110980361_KCNV1_-	KCNV1	71	386	67	524
chr20:944594-944613_RSPO4_-	RSPO4	42	364	70	528
chr5:42783657-42783676_CCDC152_+	CCDC152	37	577	68	540
chr19:42804213-42804232_PAFAH1B3_-	PAFAH1B3	12	327	52	502
chrX:153136599-153136618_L1CAM_-	L1CAM	105	466	45	306
chr1:162351844-162351863_C1orf226_+	C1orf226	33	563	88	470
chr16:2086848-2086867_SLC9A3R2_+	SLC9A3R2	18	205	37	217
chr14:57070549-57070568_TMEM260_+	TMEM260	36	281	36	297
chr4:4411340-4411359_NSG1_-	NSG1	108	524	38	355
chrX:100745727-100745746_ARMCX4_-	ARMCX4	148	1033	194	807
chr20:44037224-44037243_DBNDD2_-	DBNDD2	19	246	41	183
chr3:20161107-20161126_KAT2B_-	KAT2B	132	830	79	552
chr16:88778727-88778746_CTU2_-	CTU2	54	434	79	394
chr1:176526325-176526344_PAPPA2_+	PAPPA2	18	178	39	214
chr16:2522856-2522875_NTN3_-	NTN3	77	634	93	593
chr2:74763950-74763969_LOXL3_+	LOXL3	24	236	63	397
chr13:77526656-77526675_IRG1_-	IRG1	92	614	103	667
chr9:130670686-130670705_ST6GALNAC4_+	ST6GALNAC4	106	568	82	762
chr7:99096394-99096413_ZNF394_-	ZNF394	21	304	40	417
chr22:30508481-30508500_HORMAD2_+	HORMAD2	119	1107	82	715
chr4:141484555-141484574_UCP1_-	UCP1	213	704	115	828
chr16:67261794-67261813_TMEM208_+	TMEM208	123	627	112	683
chr6:74363575-74363594_SLC17A5_-	SLC17A5	92	565	104	713
chr8:27461865-27461884_CLU_-	CLU	132	690	60	547
chr1:228352040-228352059_IBA57-AS1_-	IBA57-AS1	106	420	72	504
chr15:83679072-83679091_C15orf40_-	C15orf40	18	554	46	339
chr17:7329094-7329113_C17orf74_-	C17orf74	53	372	32	400
chr12:104328029-104328048_HSP90B1_+	HSP90B1	33	217	19	281
chr5:110409236-110409255_TSLP_+	TSLP	277	1482	266	1157
chr22:38055310-38055329_PDXP_+	PDXP	108	795	154	1028
chr6:26032159-26032178_HIST1H3B_-	HIST1H3B	170	833	133	824
chr12:66698593-66698612_HELB_+	HELB	82	463	65	339
chr12:120763776-120763795_PLA2G1B_+	PLA2G1B	70	539	82	408
chr9:133540237-133540256_PRDM12_-	PRDM12	34	311	61	327
chr19:45656113-45656132_NKPD1_+	NKPD1	58	617	108	786
chr21:43809023-43809042_TMPRSS3_+	TMPRSS3	114	510	86	708
chr8:41466966-41466985_AGPAT6_-	AGPAT6	110	655	82	615
chr2:69300169-69300188_ANTXR1_-	ANTXR1	55	198	20	167
chr21:18971057-18971076_BTG3_-	BTG3	80	797	161	658
chr3:49881290-49881309_TRAIP_-	TRAIP	61	477	53	364
chr9:34489397-34489416_DNAI1_+	DNAI1	49	548	84	635
chr16:30536648-30536667_ZNF768_-	ZNF768	130	666	132	609
chr9:112199170-112199189_PTPN3_-	PTPN3	21	203	34	233
chr7:150775742-150775761_FASTK_+	FASTK	81	569	61	504
chr2:183050670-183050689_PDE1A_-	PDE1A	69	498	82	501
chr1:236212096-236212115_NID1_-	NID1	125	616	77	490
chr7:77267949-77267968_PTPN12_-	PTPN12	112	549	39	645
chr3:160803636-160803655_B3GALNT1_+	B3GALNT1	149	941	126	871
chr12:56331801-56331820_DGKA_-	DGKA	171	1306	168	1376
chr7:65419059-65419078_VKORC1L1_+	VKORC1L1	154	653	83	514
chr17:41975618-41975637_MPP2_+	MPP2	107	684	129	536
chr13:110438031-110438050_IRS2_-	IRS2	84	663	103	618
chr17:15215578-15215597_TEKT3_-	TEKT3	75	545	112	829
chr2:121107027-121107046_INHBB_-	INHBB	91	609	42	624
chr19:13915751-13915770_ZSWIM4_-	ZSWIM4	62	487	87	682
chr6:25471408-25471427_LRRC16A_+	LRRC16A	90	612	72	719
chr7:99158297-99158316_ZNF655_+	ZNF655	47	493	69	431
chr6:108066258-108066277_SCML4_+	SCML4	35	398	12	452
chr12:22697079-22697098_C2CD5_-	C2CD5	193	1057	250	1141
chr18:13019101-13019120_CEP192_+	CEP192	20	224	48	313
chr20:31967400-31967419_CDK5RAP1_-	CDK5RAP1	90	666	100	851
chr19:9721964-9721983_ZNF561_-	ZNF561	75	620	111	693
chr16:75681907-75681926_TERF2IP_+	TERF2IP	111	875	152	825
chr8:99135656-99135675_POP1_+	POP1	45	399	59	377
chr1:10716711-10716730_CASZ1_+	CASZ1	116	543	76	446
chr4:110221741-110221760_COL25A1_+	COL25A1	97	705	68	771
chr5:59064086-59064105_PDE4D_-	PDE4D	64	605	65	586
chr2:27303088-27303107_EMILIN1_+	EMILIN1	89	755	70	558
chr15:89400260-89400279_ACAN_+	ACAN	97	408	42	264
chr1:85724230-85724249_C1orf52_-	C1orf52	98	352	77	455
chr22:19808824-19808843_GNB1L_+	GNB1L	80	526	47	570
chr19:12776318-12776337_MAN2B1_-	MAN2B1	120	488	59	338
chr3:151458585-151458604_AADACL2_+	AADACL2	81	317	40	405
chr17:78162283-78162302_CARD14_+	CARD14	67	735	112	782
chr6:118786675-118786694_CEP85L_+	CEP85L	114	803	108	985
chr19:14554401-14554420_PKN1_+	PKN1	128	630	94	743
chr1:113161534-113161553_ST7L_-	ST7L	56	293	32	361
chr12:67696254-67696273_CAND1_+	CAND1	40	508	64	405
chr1:103540314-103540333_COL11A1_-	COL11A1	53	456	92	411
chr16:21611157-21611176_METTL9_+	METTL9	65	644	93	567
chr16:5141853-5141872_FAM86A_+	FAM86A	57	501	35	574
chr21:41151171-41151190_IGSF5_-	IGSF5	226	935	159	1022
chr3:47470067-47470086_SCAP_+	SCAP	75	567	45	504
chr5:101813509-101813528_SLCO6A1_+	SLCO6A1	72	400	33	258
chr19:51957992-51958011_SIGLEC8_-	SIGLEC8	89	615	100	519
chr1:27320582-27320601_TRNP1_+	TRNP1	37	409	83	457
chr4:113066730-113066749_C4orf32_+	C4orf32	69	508	109	663
chr17:35802682-35802701_TADA2A_-	TADA2A	79	483	100	521
chr1:117311241-117311260_CD2_-	CD2	78	330	86	512
chr2:176965434-176965453_HOXD12_+	HOXD12	18	139	21	206
chr8:42608406-42608425_CHRNA6_+	CHRNA6	109	645	165	977
chr12:9264748-9264767_A2M_+	A2M	79	703	108	595
chr1:27176876-27176895_ZDHHC18_-	ZDHHC18	16	125	27	125
chr19:2717230-2717249_DIRAS1_-	DIRAS1	77	828	100	616
chr15:44038770-44038789_PDIA3_+	PDIA3	150	757	92	904
chrX:132092282-132092301_HS6ST2_+	HS6ST2	97	408	47	555
chr2:49210047-49210066_FSHR_+	FSHR	47	508	64	575
chr15:92638147-92638166_SLCO3A1_-	SLCO3A1	98	616	56	400
chr11:64940012-64940031_SPDYC_+	SPDYC	109	671	119	828
chr6:109690145-109690164_CD164_-	CD164	53	554	83	487
chr1:158548829-158548848_OR10X1_+	OR10X1	39	404	61	382
chr1:113197280-113197299_CAPZA1_-	CAPZA1	55	351	43	560
chr9:125282319-125282338_OR1J4_+	OR1J4	90	672	105	562
chr3:150176397-150176416_TSC22D2_-	TSC22D2	55	347	43	325
chr16:618276-618295_NHLRC4_-	NHLRC4	35	422	39	406
chr14:65007957-65007976_HSPA2_+	HSPA2	72	508	51	482
chr7:117874801-117874820_ANKRD7_+	ANKRD7	96	503	61	478
chr2:62065720-62065739_FAM161A_+	FAM161A	66	710	92	527
chr11:67196622-67196641_RPS6KB2_+	RPS6KB2	72	293	84	261
chr3:119325641-119325660_PLA1A_-	PLA1A	95	748	103	712
chr12:111356969-111356988_MYL2_-	MYL2	52	360	63	468
chr1:190195258-190195277_BRINP3_+	BRINP3	29	261	34	165
chr3:111312918-111312937_ZBED2_+	ZBED2	26	222	49	300
chr1:12313837-12313856_VPS13D_+	VPS13D	165	842	134	789
chr15:78566543-78566562_DNAJA4_+	DNAJA4	112	617	81	587
chr11:124055978-124055997_OR10D3_-	OR10D3	179	926	126	1022
chr1:41984133-41984152_HIVEP3_-	HIVEP3	67	202	148	358
chr12:117627116-117627135_FBXO21_+	FBXO21	99	491	82	530
chr7:27141057-27141076_HOXA2_-	HOXA2	41	476	48	402
chr1:119958087-119958106_HSD3B2_+	HSD3B2	100	669	90	634
chr1:28279833-28279852_SMPDL3B_-	SMPDL3B	36	241	31	215
chrX:119666410-119666429_CUL4B_-	CUL4B	158	739	100	629
chr9:116153830-116153849_ALAD_+	ALAD	49	561	44	558
chr16:70333196-70333215_DDX19B_+	DDX19B	91	543	114	612
chr1:67236153-67236172_TCTEX1D1_-	TCTEX1D1	146	673	65	790
chr16:837393-837412_RPUSD1_+	RPUSD1	30	113	29	210
chr11:64785924-64785943_ARL2_+	ARL2	57	440	94	614
chr12:15087787-15087806_ERP27_+	ERP27	70	405	78	437
chr12:80211265-80211284_PPP1R12A_+	PPP1R12A	50	309	34	301
chr8:124265913-124265932_ZHX1_-	ZHX1	98	600	82	550
chr17:79503192-79503211_FSCN2_+	FSCN2	89	710	112	665
chr9:34627971-34627990_ARID3C_-	ARID3C	68	494	82	514
chr11:125647366-125647385_PATE2_-	PATE2	65	602	64	598
chr21:33984403-33984422_C21orf59_+	C21orf59	23	190	18	133
chr4:38830663-38830682_TLR6_+	TLR6	32	418	27	320
chr3:119316776-119316795_PLA1A_-	PLA1A	56	411	73	440
chr21:47706889-47706908_YBEY_+	YBEY	45	374	57	454
chr20:32251465-32251484_C20orf144_+	C20orf144	37	254	29	344
chrX:141291299-141291318_MAGEC2_-	MAGEC2	54	292	36	261
chr6:127611150-127611169_ECHDC1_+	ECHDC1	69	649	83	536
chr22:46134646-46134665_ATXN10_-	ATXN10	138	793	98	761
chr17:4841877-4841896_SLC25A11_-	SLC25A11	99	714	142	955
chr10:90672990-90673009_STAMBPL1_+	STAMBPL1	102	447	76	520
chr14:21543131-21543150_ARHGEF40_-	ARHGEF40	79	460	101	572
chr18:70209132-70209151_CBLN2_+	CBLN2	31	292	24	286
chr2:198948939-198948958_PLCL1_+	PLCL1	120	681	108	947
chr5:134785263-134785282_TIFAB_-	TIFAB	126	442	92	485
chr11:94532836-94532855_AMOTL1_+	AMOTL1	82	471	74	384
chr1:153274984-153275003_PGLYRP3_-	PGLYRP3	256	956	148	898
chr2:149216335-149216354_MBD5_+	MBD5	19	210	43	291
chr21:43815472-43815491_TMPRSS3_+	TMPRSS3	73	372	69	350
chr8:144922356-144922375_NRBP2_-	NRBP2	132	1237	195	1334
chr12:71946887-71946906_LGR5_-	LGR5	69	440	81	369
chr19:1390878-1390897_NDUFS7_+	NDUFS7	30	457	42	430
chr16:69364213-69364232_PDF_+	PDF	84	798	87	896
chr3:121437300-121437319_GOLGB1_-	GOLGB1	69	350	39	447
chr1:57161624-57161643_PRKAA2_+	PRKAA2	59	684	96	520
chr3:32022640-32022659_OSBPL10_-	OSBPL10	178	730	102	701
chr19:578078-578097_BSG_+	BSG	46	678	90	513
chr12:57317653-57317672_SDR9C7_+	SDR9C7	21	276	50	212
chr5:140044527-140044546_WDR55_+	WDR55	42	355	71	422
chr7:98655074-98655093_SMURF1_+	SMURF1	125	719	101	802
chr5:179105639-179105658_CBY3_-	CBY3	48	453	80	275
chr14:68056878-68056897_PIGH_-	PIGH	116	799	121	704
chr19:6743516-6743535_TRIP10_+	TRIP10	108	471	104	536
chr3:129547193-129547212_TMCC1_+	TMCC1	87	612	51	430
chr9:37801117-37801136_DCAF10_-	DCAF10	19	147	39	233
chr5:96314947-96314966_LNPEP_+	LNPEP	110	428	85	594
chrX:138713559-138713578_MCF2_+	MCF2	52	466	103	384
chr3:128199942-128199961_GATA2_+	GATA2	55	301	72	352
chr11:125221227-125221246_PKNOX2_-	PKNOX2	124	512	75	624
chr22:24236983-24237002_MIF_+	MIF	67	356	62	333
chr14:21955771-21955790_TOX4_+	TOX4	69	311	50	387
chr1:162469871-162469890_UHMK1_-	UHMK1	46	587	72	556
chr3:10452342-10452361_ATP2B2_-	ATP2B2	260	1190	138	866
chr16:68712033-68712052_CDH3_+	CDH3	53	266	54	404
chr20:3804863-3804882_AP5S1_-	AP5S1	101	601	86	661
chr12:52094951-52094970_SCN8A_+	SCN8A	91	690	107	617
chr7:128802334-128802353_TSPAN33_-	TSPAN33	53	337	66	355
chr17:7983996-7984015_ALOX12B_+	ALOX12B	27	471	61	424
chr2:219414541-219414560_USP37_+	USP37	118	579	98	531
chr2:11300635-11300654_PQLC3_-	PQLC3	84	771	118	874
chr20:4883140-4883159_SLC23A2_+	SLC23A2	64	594	117	706
chr3:111842556-111842575_GCSAM_+	GCSAM	64	490	64	327
chr9:86586594-86586613_HNRNPK_-	HNRNPK	113	754	89	641
chr2:97007472-97007491_NCAPH_-	NCAPH	133	742	147	998
chr1:1263037-1263056_GLTPD1_-	GLTPD1	132	862	95	961
chr7:127014788-127014807_ZNF800_+	ZNF800	43	238	20	267
chr17:18001601-18001620_DRG2_+	DRG2	61	487	64	452
chr19:7174694-7174713_INSR_+	INSR	33	406	32	331
chr19:36252957-36252976_C19orf55_+	C19orf55	62	447	89	533
chr5:72184109-72184128_TNPO1_+	TNPO1	54	422	47	461
[truncated: 69,089 more rows]
