# Supplementary material for: C-terminal amides mark proteins for degradation via SCF–FBXO31
Source: Nature. 2025 Jan 29;638(8050):519–27. doi: 10.1038/s41586-024-08475-w (PMC11821526; doi:10.1038/s41586-024-08475-w)
Supplement: Supplementary file 4 — Supplementary Tables 1–9. [file 41586_2024_8475_MOESM4_ESM.zip › 2023-06-10327B-s4/2023-06-10327B-Supplementary_table_2_peptide_library_co-IP_wt.xlsx]

## Sheet: peptide library co-IP FBXO31 wt
library-COOH		library-CONH2
pep_seq	background-scaled reporter ion intensity	pep_seq	background-scaled reporter ion intensity
GGGKYRYDVPDYGPI	7749.99	GGGKYRYDVPDYVIN	138394
GGGKYRYDVPDYGPN	6947.89	GGGKYRYDVPDYYNR	125506
GGGKYRYDVPDYGPV	6733.02	GGGKYRYDVPDYGVP	125224
GGGKYRYDVPDYGPW	2744.02	GGGKYRYDVPDYIIN	117295
GGGKYRYDVPDYGTP	2175.62	GGGKYRYDVPDYLIN	117295
GGGKYRYDVPDYGPS	2128.56	GGGKYRYDVPDYLLN	117295
GGGKYRYDVPDYGPA	2093.47	GGGKYRYDVPDYINK	98049.7
GGGKYRYDVPDYAPS	1699.12	GGGKYRYDVPDYIRI	94501.5
GGGKYRYDVPDYASP	1699.12	GGGKYRYDVPDYVGP	94082.5
GGGKYRYDVPDYPGS	1480.9	GGGKYRYDVPDYRSI	92090.6
GGGKYRYDVPDYSGP	1480.9	GGGKYRYDVPDYRGR	90863.2
GGGKYRYDVPDYGHR	1359.09	GGGKYRYDVPDYIFK	85971.8
GGGKYRYDVPDYHNV	1359.09	GGGKYRYDVPDYIKF	85971.8
GGGKYRYDVPDYNVH	1359.09	GGGKYRYDVPDYLFK	85971.8
GGGKYRYDVPDYRGH	1359.09	GGGKYRYDVPDYARI	85191.6
GGGKYRYDVPDYGVP	1052.79	GGGKYRYDVPDYIDR	84045.6
GGGKYRYDVPDYINV	979.335	GGGKYRYDVPDYMPR	84045.6
GGGKYRYDVPDYTWP	849.639	GGGKYRYDVPDYVER	84045.6
GGGKYRYDVPDYIGP	648.111	GGGKYRYDVPDYERV	81068.1
GGGKYRYDVPDYAGI	622.741	GGGKYRYDVPDYAIK	80174.2
GGGKYRYDVPDYYFW	578.551	GGGKYRYDVPDYAKI	80174.2
GGGKYRYDVPDYHSI	533.536	GGGKYRYDVPDYKAI	80174.2
GGGKYRYDVPDYISH	533.536	GGGKYRYDVPDYNRY	78731.4
GGGKYRYDVPDYVTH	533.536	GGGKYRYDVPDYRNY	78731.4
GGGKYRYDVPDYGPT	476.499	GGGKYRYDVPDYGIP	78088.2
GGGKYRYDVPDYYIW	463.621	GGGKYRYDVPDYIKM	78071
GGGKYRYDVPDYYWI	463.621	GGGKYRYDVPDYIMK	78071
GGGKYRYDVPDYYQY	463.016	GGGKYRYDVPDYKMI	78071
GGGKYRYDVPDYNSY	436.469	GGGKYRYDVPDYIVW	76878.6
GGGKYRYDVPDYGIP	434.025	GGGKYRYDVPDYIWV	75033.5
GGGKYRYDVPDYEWK	426.338	GGGKYRYDVPDYAGP	74067.2
GGGKYRYDVPDYVGP	397.106	GGGKYRYDVPDYFNK	73125.4
GGGKYRYDVPDYIQA	383.303	GGGKYRYDVPDYVAR	72224.4
GGGKYRYDVPDYFWQ	360.909	GGGKYRYDVPDYVRA	72224.4
GGGKYRYDVPDYDFV	344.452	GGGKYRYDVPDYSIR	71401.7
GGGKYRYDVPDYIVW	315.667	GGGKYRYDVPDYSRI	71401.7
GGGKYRYDVPDYEVA	285.16	GGGKYRYDVPDYANK	66293.4
GGGKYRYDVPDYFEN	284.545	GGGKYRYDVPDYAPV	64241.3
GGGKYRYDVPDYIYN	284.545	GGGKYRYDVPDYIGP	62722.3
GGGKYRYDVPDYYIN	284.545	GGGKYRYDVPDYQVI	59785.1
GGGKYRYDVPDYQYF	264.941	GGGKYRYDVPDYIPG	59367
GGGKYRYDVPDYYQF	264.941	GGGKYRYDVPDYPVG	58835.2
GGGKYRYDVPDYGST	254.452	GGGKYRYDVPDYVVQ	57092.1
GGGKYRYDVPDYSGT	254.452	GGGKYRYDVPDYNVN	54907.2
GGGKYRYDVPDYAVP	253.413	GGGKYRYDVPDYWFH	53036.1
GGGKYRYDVPDYVAP	253.413	GGGKYRYDVPDYVAP	52856.9
GGGKYRYDVPDYIYV	250.595	GGGKYRYDVPDYAFH	51761.1
GGGKYRYDVPDYFII	245.305	GGGKYRYDVPDYIER	50810.1
GGGKYRYDVPDYYIG	224.439	GGGKYRYDVPDYERI	50713.9
GGGKYRYDVPDYDNP	219.815	GGGKYRYDVPDYKNA	50573.2
GGGKYRYDVPDYDPN	219.815	GGGKYRYDVPDYVKN	49715.5
GGGKYRYDVPDYNPD	219.815	GGGKYRYDVPDYFWH	48968.2
GGGKYRYDVPDYIIW	207.238	GGGKYRYDVPDYVNV	46531.3
GGGKYRYDVPDYPVW	168.544	GGGKYRYDVPDYGKQ	46041.3
GGGKYRYDVPDYPVI	134.054	GGGKYRYDVPDYGQK	46041.3
GGGKYRYDVPDYHWW	131.591	GGGKYRYDVPDYNAK	46041.3
GGGKYRYDVPDYGPG	127.647	GGGKYRYDVPDYIKN	45488.7
GGGKYRYDVPDYWQF	117.551	GGGKYRYDVPDYVGR	44777.5
GGGKYRYDVPDYIYI	110.411	GGGKYRYDVPDYDDP	44411.9
GGGKYRYDVPDYWIQ	109.471	GGGKYRYDVPDYINV	43256.3
GGGKYRYDVPDYIPI	105.705	GGGKYRYDVPDYVNK	43178.6
GGGKYRYDVPDYWWY	93.6842	GGGKYRYDVPDYKMN	42706.6
GGGKYRYDVPDYNYI	78.7849	GGGKYRYDVPDYFIN	42102.1
GGGKYRYDVPDYIII	59.6332	GGGKYRYDVPDYVVN	41667.5
GGGKYRYDVPDYSQH	56.8729	GGGKYRYDVPDYIQT	40750.1
GGGKYRYDVPDYFFV	52.2982	GGGKYRYDVPDYRGG	39560.8
GGGKYRYDVPDYIQW	49.3425	GGGKYRYDVPDYIGR	39524.1
GGGKYRYDVPDYQIW	44.7223	GGGKYRYDVPDYLGR	39524.1
GGGKYRYDVPDYGPH	37.5336	GGGKYRYDVPDYINI	38841.4
GGGKYRYDVPDYPGH	37.5336	GGGKYRYDVPDYMPQ	38482.3
GGGKYRYDVPDYVWE	7.7352	GGGKYRYDVPDYWNV	37980.6
GGGKYRYDVPDYWVE	3.33396	GGGKYRYDVPDYAVE	37120.8
GGGKYRYDVPDYGNP	0.891551	GGGKYRYDVPDYQIT	36973
		GGGKYRYDVPDYVSR	36973
		GGGKYRYDVPDYNNV	36948.9
		GGGKYRYDVPDYVLN	36079.3
		GGGKYRYDVPDYIYE	35236.2
		GGGKYRYDVPDYIAR	35200
		GGGKYRYDVPDYVQQ	34995.3
		GGGKYRYDVPDYFAH	34345.2
		GGGKYRYDVPDYYIN	33866.3
		GGGKYRYDVPDYIDI	33804.3
		GGGKYRYDVPDYFKN	32544.9
		GGGKYRYDVPDYGPV	32091.2
		GGGKYRYDVPDYWIN	31801.8
		GGGKYRYDVPDYMKN	31124.6
		GGGKYRYDVPDYVRV	30419.9
		GGGKYRYDVPDYIRA	29192.7
		GGGKYRYDVPDYEIV	28909
		GGGKYRYDVPDYPRH	27890.7
		GGGKYRYDVPDYYWY	27848.7
		GGGKYRYDVPDYNIK	27201.1
		GGGKYRYDVPDYARK	27047.3
		GGGKYRYDVPDYPGV	26802.8
		GGGKYRYDVPDYHGR	26535
		GGGKYRYDVPDYYNK	26046.7
		GGGKYRYDVPDYNAN	25613.8
		GGGKYRYDVPDYFAN	25469.1
		GGGKYRYDVPDYASP	25377
		GGGKYRYDVPDYERH	24966.4
		GGGKYRYDVPDYRAR	24679
		GGGKYRYDVPDYGAV	23773
		GGGKYRYDVPDYAGV	23720
		GGGKYRYDVPDYAVG	23720
		GGGKYRYDVPDYGGI	23720
		GGGKYRYDVPDYGIG	23720
		GGGKYRYDVPDYGVA	23720
		GGGKYRYDVPDYIGG	23720
		GGGKYRYDVPDYFGP	23242.2
		GGGKYRYDVPDYGPI	23152.6
		GGGKYRYDVPDYRSH	23137.5
		GGGKYRYDVPDYQWY	22834.4
		GGGKYRYDVPDYDVW	22703.6
		GGGKYRYDVPDYKNY	22630.5
		GGGKYRYDVPDYYPR	21974.4
		GGGKYRYDVPDYAVP	21781.4
		GGGKYRYDVPDYIVQ	21619.8
		GGGKYRYDVPDYFKV	21611.9
		GGGKYRYDVPDYPQP	21330
		GGGKYRYDVPDYMRN	21317.5
		GGGKYRYDVPDYQSW	21317.5
		GGGKYRYDVPDYQWS	21317.5
		GGGKYRYDVPDYTYH	21317.5
		GGGKYRYDVPDYVDI	21137.4
		GGGKYRYDVPDYFRH	21068.9
		GGGKYRYDVPDYHFR	21068.9
		GGGKYRYDVPDYYMN	21000.6
		GGGKYRYDVPDYIII	20607.6
		GGGKYRYDVPDYIFN	20388
		GGGKYRYDVPDYGTP	20146.1
		GGGKYRYDVPDYAPG	19922.4
		GGGKYRYDVPDYIKY	19465.4
		GGGKYRYDVPDYKIY	19465.4
		GGGKYRYDVPDYRYH	19340.6
		GGGKYRYDVPDYNVF	18700
		GGGKYRYDVPDYFIE	18602.5
		GGGKYRYDVPDYIIT	18586.8
		GGGKYRYDVPDYIRF	18462.5
		GGGKYRYDVPDYTVR	18351.2
		GGGKYRYDVPDYAAM	18318.4
		GGGKYRYDVPDYRIS	18230.5
		GGGKYRYDVPDYFPI	18085.8
		GGGKYRYDVPDYIWH	17997.9
		GGGKYRYDVPDYIAE	17944.6
		GGGKYRYDVPDYDVV	16866.5
		GGGKYRYDVPDYFYN	16582.3
		GGGKYRYDVPDYIAN	16506.5
		GGGKYRYDVPDYARQ	16245.2
		GGGKYRYDVPDYKVH	16101
		GGGKYRYDVPDYTGP	16095.6
		GGGKYRYDVPDYGPT	15846.6
		GGGKYRYDVPDYIFT	15721
		GGGKYRYDVPDYFGH	15472.8
		GGGKYRYDVPDYHKV	14861.2
		GGGKYRYDVPDYVHK	14861.2
		GGGKYRYDVPDYVKH	14861.2
		GGGKYRYDVPDYDRH	14799.3
		GGGKYRYDVPDYGSF	14668.4
		GGGKYRYDVPDYGYA	14668.4
		GGGKYRYDVPDYPGH	14668.4
		GGGKYRYDVPDYFSF	14309.3
		GGGKYRYDVPDYIAI	14180.5
		GGGKYRYDVPDYIIE	14149.6
		GGGKYRYDVPDYEYN	14121.1
		GGGKYRYDVPDYWVH	13856.8
		GGGKYRYDVPDYLAR	13580.2
		GGGKYRYDVPDYEFY	12917.5
		GGGKYRYDVPDYFEY	12917.5
		GGGKYRYDVPDYIVD	12631.9
		GGGKYRYDVPDYWWI	12569.7
		GGGKYRYDVPDYAIN	12542.8
		GGGKYRYDVPDYWQY	12507.6
		GGGKYRYDVPDYNNR	12114.7
		GGGKYRYDVPDYNRN	12114.7
		GGGKYRYDVPDYQQQ	12114.7
		GGGKYRYDVPDYRAH	12051.1
		GGGKYRYDVPDYFFN	12034.1
		GGGKYRYDVPDYIEI	11933.3
		GGGKYRYDVPDYQYW	11857.3
		GGGKYRYDVPDYVFN	11706.1
		GGGKYRYDVPDYWRY	11675.8
		GGGKYRYDVPDYVTR	11393.9
		GGGKYRYDVPDYVIW	11367.1
		GGGKYRYDVPDYMVP	11278.8
		GGGKYRYDVPDYYNI	11168.2
		GGGKYRYDVPDYAII	11151.6
		GGGKYRYDVPDYNIN	11139.4
		GGGKYRYDVPDYIGI	10914.5
		GGGKYRYDVPDYGGK	10758.6
		GGGKYRYDVPDYYGP	10494.9
		GGGKYRYDVPDYGPY	10350
		GGGKYRYDVPDYQYH	10301.3
		GGGKYRYDVPDYVNF	10084.4
		GGGKYRYDVPDYVDV	9874.42
		GGGKYRYDVPDYIKI	9871.43
		GGGKYRYDVPDYFSN	9526.86
		GGGKYRYDVPDYEEI	9200.07
		GGGKYRYDVPDYEIE	9200.07
		GGGKYRYDVPDYIEE	9200.07
		GGGKYRYDVPDYPHH	9200.07
		GGGKYRYDVPDYYHF	9048.84
		GGGKYRYDVPDYYFN	9001.85
		GGGKYRYDVPDYFRY	8993.33
		GGGKYRYDVPDYIWY	8834.94
		GGGKYRYDVPDYWIY	8834.94
		GGGKYRYDVPDYMVM	8827.76
		GGGKYRYDVPDYVNN	8773.3
		GGGKYRYDVPDYHNH	8745.48
		GGGKYRYDVPDYRRH	8641.24
		GGGKYRYDVPDYGII	8445.62
		GGGKYRYDVPDYAPF	8409.17
		GGGKYRYDVPDYRFI	8346.47
		GGGKYRYDVPDYFYY	8258.7
		GGGKYRYDVPDYMIY	8185.01
		GGGKYRYDVPDYYYY	8145.04
		GGGKYRYDVPDYPGY	8141.79
		GGGKYRYDVPDYIWN	8127.07
		GGGKYRYDVPDYIVF	7983.77
		GGGKYRYDVPDYFIT	7951.32
		GGGKYRYDVPDYAAH	7905.28
		GGGKYRYDVPDYYIW	7779.34
		GGGKYRYDVPDYNNW	7699.15
		GGGKYRYDVPDYNWN	7699.15
		GGGKYRYDVPDYNYH	7699.15
		GGGKYRYDVPDYYNH	7699.15
		GGGKYRYDVPDYFGQ	7508.08
		GGGKYRYDVPDYFQG	7508.08
		GGGKYRYDVPDYDKP	7286.34
		GGGKYRYDVPDYDPK	7286.34
		GGGKYRYDVPDYYIY	7231.31
		GGGKYRYDVPDYFWF	7208.82
		GGGKYRYDVPDYIYY	7192.16
		GGGKYRYDVPDYNQW	7149.47
		GGGKYRYDVPDYNWQ	7149.47
		GGGKYRYDVPDYQHY	7149.47
		GGGKYRYDVPDYQNW	7149.47
		GGGKYRYDVPDYQWN	7149.47
		GGGKYRYDVPDYYQH	7149.47
		GGGKYRYDVPDYNYI	7097.44
		GGGKYRYDVPDYFIP	7071.8
		GGGKYRYDVPDYIFP	7071.8
		GGGKYRYDVPDYAGH	6968.7
		GGGKYRYDVPDYPFY	6873.3
		GGGKYRYDVPDYWVN	6789.33
		GGGKYRYDVPDYVVI	6758.34
		GGGKYRYDVPDYMIG	6736.61
		GGGKYRYDVPDYIPH	6607.24
		GGGKYRYDVPDYYQY	6571.56
		GGGKYRYDVPDYYYQ	6571.56
		GGGKYRYDVPDYINN	6541.52
		GGGKYRYDVPDYINY	6324.53
		GGGKYRYDVPDYMIW	6310.3
		GGGKYRYDVPDYHWI	6299.79
		GGGKYRYDVPDYEWV	6295.89
		GGGKYRYDVPDYWEV	6295.89
		GGGKYRYDVPDYYIV	6196.57
		GGGKYRYDVPDYYWN	6155.78
		GGGKYRYDVPDYIWI	6103.14
		GGGKYRYDVPDYFEM	6082.48
		GGGKYRYDVPDYSIN	5986.03
		GGGKYRYDVPDYWYN	5947.38
		GGGKYRYDVPDYFIG	5902.84
		GGGKYRYDVPDYFNM	5886.34
		GGGKYRYDVPDYNWI	5854.27
		GGGKYRYDVPDYIVI	5797.23
		GGGKYRYDVPDYDEF	5795.29
		GGGKYRYDVPDYNNY	5795.29
		GGGKYRYDVPDYNYN	5795.29
		GGGKYRYDVPDYHGP	5766.3
		GGGKYRYDVPDYIFI	5668.71
		GGGKYRYDVPDYHWV	5665.76
		GGGKYRYDVPDYINM	5661.76
		GGGKYRYDVPDYDVI	5613.19
		GGGKYRYDVPDYIMV	5588.94
		GGGKYRYDVPDYPWV	5568.35
		GGGKYRYDVPDYHYY	5540.4
		GGGKYRYDVPDYFSY	5537.05
		GGGKYRYDVPDYNMV	5532.08
		GGGKYRYDVPDYIHI	5488.86
		GGGKYRYDVPDYIMI	5351.29
		GGGKYRYDVPDYYVA	5330.48
		GGGKYRYDVPDYPYI	5315.8
		GGGKYRYDVPDYNFI	5295.44
		GGGKYRYDVPDYEGP	5201.91
		GGGKYRYDVPDYGEP	5201.91
		GGGKYRYDVPDYAIA	5123.19
		GGGKYRYDVPDYGPE	5077.2
		GGGKYRYDVPDYFAV	5045.57
		GGGKYRYDVPDYFGI	5045.57
		GGGKYRYDVPDYYWI	4915.73
		GGGKYRYDVPDYIMY	4770.27
		GGGKYRYDVPDYGGH	4716.14
		GGGKYRYDVPDYFMN	4681.31
		GGGKYRYDVPDYFIF	4653.01
		GGGKYRYDVPDYIIF	4620.25
		GGGKYRYDVPDYNYQ	4610.58
		GGGKYRYDVPDYIFG	4594.24
		GGGKYRYDVPDYNQY	4574.77
		GGGKYRYDVPDYQNY	4574.77
		GGGKYRYDVPDYPYH	4533.81
		GGGKYRYDVPDYNPN	4494.9
		GGGKYRYDVPDYFVG	4455.32
		GGGKYRYDVPDYFVF	4419.24
		GGGKYRYDVPDYHYR	4294.91
		GGGKYRYDVPDYPYW	4277.52
		GGGKYRYDVPDYWII	4276.24
		GGGKYRYDVPDYPNW	4255.96
		GGGKYRYDVPDYIVY	4247.26
		GGGKYRYDVPDYIAH	4223.63
		GGGKYRYDVPDYEKI	4213.85
		GGGKYRYDVPDYWIW	4207.33
		GGGKYRYDVPDYISR	4201.48
		GGGKYRYDVPDYYPI	4182.8
		GGGKYRYDVPDYNFN	4113.38
		GGGKYRYDVPDYNPR	4059.04
		GGGKYRYDVPDYNRP	4059.04
		GGGKYRYDVPDYPGT	4033.14
		GGGKYRYDVPDYIIA	3987.29
		GGGKYRYDVPDYFWT	3984.68
		GGGKYRYDVPDYIYV	3971.38
		GGGKYRYDVPDYFFG	3961.2
		GGGKYRYDVPDYWNI	3941.02
		GGGKYRYDVPDYFVH	3906.35
		GGGKYRYDVPDYWNH	3875.68
		GGGKYRYDVPDYHFV	3794.03
		GGGKYRYDVPDYDMV	3790.06
		GGGKYRYDVPDYDVM	3790.06
		GGGKYRYDVPDYIYK	3778.95
		GGGKYRYDVPDYYIK	3778.95
		GGGKYRYDVPDYYKI	3778.95
		GGGKYRYDVPDYVRS	3777.08
		GGGKYRYDVPDYIQN	3751.64
		GGGKYRYDVPDYPWY	3751.02
		GGGKYRYDVPDYDMY	3746.41
		GGGKYRYDVPDYFFF	3745.06
		GGGKYRYDVPDYVIY	3719.37
		GGGKYRYDVPDYVYI	3719.37
		GGGKYRYDVPDYYFK	3696.37
		GGGKYRYDVPDYMWI	3662.46
		GGGKYRYDVPDYERP	3645.13
		GGGKYRYDVPDYQYF	3592.65
		GGGKYRYDVPDYIYI	3588.13
		GGGKYRYDVPDYPGP	3578.53
		GGGKYRYDVPDYMIN	3561.49
		GGGKYRYDVPDYIPQ	3558.22
		GGGKYRYDVPDYPIQ	3558.22
		GGGKYRYDVPDYPQI	3558.22
		GGGKYRYDVPDYFVW	3548.22
		GGGKYRYDVPDYINH	3476.3
		GGGKYRYDVPDYVQH	3476.3
		GGGKYRYDVPDYVWT	3463.28
		GGGKYRYDVPDYIAY	3443.23
		GGGKYRYDVPDYFII	3388.08
		GGGKYRYDVPDYEPG	3341.88
		GGGKYRYDVPDYDYT	3333.38
		GGGKYRYDVPDYPWH	3331.45
		GGGKYRYDVPDYQII	3322.99
		GGGKYRYDVPDYHEF	3321.86
		GGGKYRYDVPDYYWT	3309.61
		GGGKYRYDVPDYNQI	3306.22
		GGGKYRYDVPDYNFM	3225.63
		GGGKYRYDVPDYNVM	3157.71
		GGGKYRYDVPDYHYI	3153.71
		GGGKYRYDVPDYKYF	3110.6
		GGGKYRYDVPDYIYW	3091.88
		GGGKYRYDVPDYWWV	3058.02
		GGGKYRYDVPDYIRW	3046.65
		GGGKYRYDVPDYRIW	3046.65
		GGGKYRYDVPDYPIW	3005.79
		GGGKYRYDVPDYIIK	3001.99
		GGGKYRYDVPDYYFY	2980.27
		GGGKYRYDVPDYPWI	2970.92
		GGGKYRYDVPDYFIH	2940.42
		GGGKYRYDVPDYNAI	2935.8
		GGGKYRYDVPDYMYK	2919.95
		GGGKYRYDVPDYYMK	2919.95
		GGGKYRYDVPDYRER	2908.25
		GGGKYRYDVPDYVRW	2908.25
		GGGKYRYDVPDYWRV	2908.25
		GGGKYRYDVPDYYPF	2906.12
		GGGKYRYDVPDYQGQ	2843.93
		GGGKYRYDVPDYYMI	2782.31
		GGGKYRYDVPDYWFF	2779.74
		GGGKYRYDVPDYIAV	2759.33
		GGGKYRYDVPDYWIV	2758.33
		GGGKYRYDVPDYDFS	2730.65
		GGGKYRYDVPDYNIW	2696.34
		GGGKYRYDVPDYQRV	2663.75
		GGGKYRYDVPDYHEY	2660.24
		GGGKYRYDVPDYIMW	2647.83
		GGGKYRYDVPDYGVH	2645.47
		GGGKYRYDVPDYIYM	2640.6
		GGGKYRYDVPDYNFS	2623
		GGGKYRYDVPDYYFI	2598.86
		GGGKYRYDVPDYIYH	2575.15
		GGGKYRYDVPDYDAP	2573.79
		GGGKYRYDVPDYYMV	2570.97
		GGGKYRYDVPDYWYQ	2570.4
		GGGKYRYDVPDYQIP	2556.74
		GGGKYRYDVPDYWPI	2536.5
		GGGKYRYDVPDYDWP	2519.21
		GGGKYRYDVPDYNET	2519.14
		GGGKYRYDVPDYFVV	2481.42
		GGGKYRYDVPDYWGF	2474.73
		GGGKYRYDVPDYQVH	2451
		GGGKYRYDVPDYVFR	2438.62
		GGGKYRYDVPDYMII	2417.21
		GGGKYRYDVPDYFTH	2405.12
		GGGKYRYDVPDYQGP	2387.63
		GGGKYRYDVPDYIIG	2364.43
		GGGKYRYDVPDYVYF	2299.57
		GGGKYRYDVPDYPFW	2290.5
		GGGKYRYDVPDYIVA	2240.27
		GGGKYRYDVPDYLVA	2240.27
		GGGKYRYDVPDYRGI	2198.04
		GGGKYRYDVPDYVNI	2198.04
		GGGKYRYDVPDYFNY	2182.43
		GGGKYRYDVPDYNFY	2182.43
		GGGKYRYDVPDYNYF	2182.43
		GGGKYRYDVPDYYNF	2182.43
		GGGKYRYDVPDYVQN	2177.73
		GGGKYRYDVPDYRQV	2167.67
		GGGKYRYDVPDYDYI	2167.58
		GGGKYRYDVPDYMYI	2103.02
		GGGKYRYDVPDYDMT	2098.95
		GGGKYRYDVPDYNYA	2062.27
		GGGKYRYDVPDYYQF	2053.31
		GGGKYRYDVPDYPVP	2037.54
		GGGKYRYDVPDYQVA	2030.61
		GGGKYRYDVPDYAFI	2018.93
		GGGKYRYDVPDYAMQ	1979.95
		GGGKYRYDVPDYMQY	1950.52
		GGGKYRYDVPDYNYT	1940.22
		GGGKYRYDVPDYYNT	1940.22
		GGGKYRYDVPDYQHI	1939.69
		GGGKYRYDVPDYFIY	1930.47
		GGGKYRYDVPDYFYI	1930.47
		GGGKYRYDVPDYWYW	1888.39
		GGGKYRYDVPDYMFV	1879.34
		GGGKYRYDVPDYMVF	1879.34
		GGGKYRYDVPDYYVD	1879.34
		GGGKYRYDVPDYNHI	1877.52
		GGGKYRYDVPDYFFI	1855.15
		GGGKYRYDVPDYVQE	1852.75
		GGGKYRYDVPDYWMF	1852.3
		GGGKYRYDVPDYFGF	1819.79
		GGGKYRYDVPDYNYV	1800.46
		GGGKYRYDVPDYFVA	1780.31
		GGGKYRYDVPDYGIF	1780.31
		GGGKYRYDVPDYDRP	1761.4
		GGGKYRYDVPDYSHH	1759.41
		GGGKYRYDVPDYHVV	1748.43
		GGGKYRYDVPDYVHV	1748.43
		GGGKYRYDVPDYDYH	1742.57
		GGGKYRYDVPDYVWI	1737.97
		GGGKYRYDVPDYPIF	1729.1
		GGGKYRYDVPDYYYT	1723.67
		GGGKYRYDVPDYDWI	1721.27
		GGGKYRYDVPDYSPY	1706.01
		GGGKYRYDVPDYATH	1701.35
		GGGKYRYDVPDYFMV	1672.75
		GGGKYRYDVPDYDYY	1665.33
		GGGKYRYDVPDYFMY	1665.33
		GGGKYRYDVPDYYDY	1665.33
		GGGKYRYDVPDYTEW	1656.57
		GGGKYRYDVPDYAAI	1654.34
		GGGKYRYDVPDYTIV	1648.67
		GGGKYRYDVPDYQNV	1640.37
		GGGKYRYDVPDYQVN	1640.37
		GGGKYRYDVPDYWWA	1639.05
		GGGKYRYDVPDYDKY	1627.22
		GGGKYRYDVPDYVHI	1617.54
		GGGKYRYDVPDYKII	1603.91
		GGGKYRYDVPDYIIM	1602.04
		GGGKYRYDVPDYRVW	1601.23
		GGGKYRYDVPDYNIH	1598.79
		GGGKYRYDVPDYEYF	1598.58
		GGGKYRYDVPDYQEH	1592.45
		GGGKYRYDVPDYVYM	1588.39
		GGGKYRYDVPDYNTN	1562.01
		GGGKYRYDVPDYQSN	1562.01
		GGGKYRYDVPDYSQN	1562.01
		GGGKYRYDVPDYMNI	1546.99
		GGGKYRYDVPDYNAA	1524.23
		GGGKYRYDVPDYREH	1492.19
		GGGKYRYDVPDYYYF	1487.33
		GGGKYRYDVPDYNIY	1474.64
		GGGKYRYDVPDYSRF	1474.64
		GGGKYRYDVPDYHFW	1471.43
		GGGKYRYDVPDYHWF	1471.43
		GGGKYRYDVPDYWHF	1471.43
		GGGKYRYDVPDYWAW	1460.98
		GGGKYRYDVPDYPGI	1450.84
		GGGKYRYDVPDYNVH	1444.04
		GGGKYRYDVPDYAQE	1437.8
		GGGKYRYDVPDYRGD	1437.8
		GGGKYRYDVPDYEKV	1433.06
		GGGKYRYDVPDYEWI	1424.66
		GGGKYRYDVPDYIQF	1422.4
		GGGKYRYDVPDYDVT	1419.67
		GGGKYRYDVPDYIQP	1411.31
		GGGKYRYDVPDYPWQ	1405.3
		GGGKYRYDVPDYQPW	1405.3
		GGGKYRYDVPDYWQW	1392.65
		GGGKYRYDVPDYYEY	1389.05
		GGGKYRYDVPDYYYE	1389.05
		GGGKYRYDVPDYFWI	1374.85
		GGGKYRYDVPDYSGP	1367.53
		GGGKYRYDVPDYNIA	1366.78
		GGGKYRYDVPDYYYI	1353.47
		GGGKYRYDVPDYQVQ	1351.41
		GGGKYRYDVPDYPWF	1343.95
		GGGKYRYDVPDYWPF	1343.95
		GGGKYRYDVPDYDHY	1324.34
		GGGKYRYDVPDYDNW	1324.34
		GGGKYRYDVPDYYEI	1315.33
		GGGKYRYDVPDYGSP	1310.11
		GGGKYRYDVPDYGHI	1304.26
		GGGKYRYDVPDYVAH	1304.26
		GGGKYRYDVPDYPWN	1294.17
		GGGKYRYDVPDYGQP	1291.64
		GGGKYRYDVPDYPMV	1290.59
		GGGKYRYDVPDYVEV	1290.59
		GGGKYRYDVPDYYKF	1288.36
		GGGKYRYDVPDYQTE	1286.27
		GGGKYRYDVPDYMQW	1278.21
		GGGKYRYDVPDYEEE	1273.87
		GGGKYRYDVPDYDAI	1264.19
		GGGKYRYDVPDYISI	1262.29
		GGGKYRYDVPDYSII	1262.29
		GGGKYRYDVPDYPYY	1261.88
		GGGKYRYDVPDYWEQ	1259.37
		GGGKYRYDVPDYWQE	1259.37
		GGGKYRYDVPDYEFI	1250.86
		GGGKYRYDVPDYPVF	1242.97
		GGGKYRYDVPDYPWT	1241.85
		GGGKYRYDVPDYEVW	1239.06
		GGGKYRYDVPDYGPP	1235.29
		GGGKYRYDVPDYAFK	1234.02
		GGGKYRYDVPDYFAK	1234.02
		GGGKYRYDVPDYWQP	1229.26
		GGGKYRYDVPDYYIT	1226.75
		GGGKYRYDVPDYNWM	1219.93
		GGGKYRYDVPDYNSV	1211.58
		GGGKYRYDVPDYQMV	1201.99
		GGGKYRYDVPDYQVM	1201.99
		GGGKYRYDVPDYWYV	1190.74
		GGGKYRYDVPDYEMH	1189.27
		GGGKYRYDVPDYMEH	1189.27
		GGGKYRYDVPDYYAY	1189.27
		GGGKYRYDVPDYYSF	1189.27
		GGGKYRYDVPDYYYA	1189.27
		GGGKYRYDVPDYEAF	1184.1
		GGGKYRYDVPDYPSY	1184.1
		GGGKYRYDVPDYMQD	1181.97
		GGGKYRYDVPDYYNM	1180.11
		GGGKYRYDVPDYFFH	1177.04
		GGGKYRYDVPDYFHF	1177.04
		GGGKYRYDVPDYGYI	1176.51
		GGGKYRYDVPDYWFN	1172.64
		GGGKYRYDVPDYWMY	1152.37
		GGGKYRYDVPDYEFN	1152.24
		GGGKYRYDVPDYYST	1147.46
		GGGKYRYDVPDYAYV	1144.22
		GGGKYRYDVPDYGPQ	1135.69
		GGGKYRYDVPDYVYQ	1122.88
		GGGKYRYDVPDYIWP	1109.52
		GGGKYRYDVPDYAYT	1086.56
		GGGKYRYDVPDYWPV	1070.4
		GGGKYRYDVPDYDMI	1047.61
		GGGKYRYDVPDYYSQ	1043.77
		GGGKYRYDVPDYQWP	1035.2
		GGGKYRYDVPDYRET	1033.16
		GGGKYRYDVPDYMFF	1022.68
		GGGKYRYDVPDYWPN	1016.32
		GGGKYRYDVPDYWAH	1012.88
		GGGKYRYDVPDYYNY	1003.93
		GGGKYRYDVPDYYYN	1003.93
		GGGKYRYDVPDYGRY	1001.99
		GGGKYRYDVPDYNND	987.075
		GGGKYRYDVPDYYEW	986.683
		GGGKYRYDVPDYYKY	979.999
		GGGKYRYDVPDYYYK	979.999
		GGGKYRYDVPDYWMK	975.705
		GGGKYRYDVPDYQSY	971.607
		GGGKYRYDVPDYMWY	959.946
		GGGKYRYDVPDYPTY	957.308
		GGGKYRYDVPDYPYT	957.308
		GGGKYRYDVPDYYPT	957.308
		GGGKYRYDVPDYFQN	943.914
		GGGKYRYDVPDYQFN	943.914
		GGGKYRYDVPDYQNF	943.914
		GGGKYRYDVPDYYPE	943.914
		GGGKYRYDVPDYFYP	922.499
		GGGKYRYDVPDYRFY	917.094
		GGGKYRYDVPDYYRF	917.094
		GGGKYRYDVPDYNVI	912.986
		GGGKYRYDVPDYEYI	906.969
		GGGKYRYDVPDYGQI	905.191
		GGGKYRYDVPDYQGI	905.191
		GGGKYRYDVPDYFTG	891.308
		GGGKYRYDVPDYWWQ	879.012
		GGGKYRYDVPDYIQI	853.543
		GGGKYRYDVPDYQNI	852.535
		GGGKYRYDVPDYFEF	850.246
		GGGKYRYDVPDYANA	828.97
		GGGKYRYDVPDYFAF	823.762
		GGGKYRYDVPDYSPD	813.741
		GGGKYRYDVPDYHRN	812.653
		GGGKYRYDVPDYFFD	804.712
		GGGKYRYDVPDYIIW	803.922
		GGGKYRYDVPDYHNV	788.617
		GGGKYRYDVPDYWQV	787.316
		GGGKYRYDVPDYWQH	783.785
		GGGKYRYDVPDYFPF	780.87
		GGGKYRYDVPDYPFF	780.87
		GGGKYRYDVPDYGDP	771.699
		GGGKYRYDVPDYADA	765.497
		GGGKYRYDVPDYAAA	756.061
		GGGKYRYDVPDYIEY	750.046
		GGGKYRYDVPDYWYY	747.21
		GGGKYRYDVPDYNVV	741.036
		GGGKYRYDVPDYFWN	726.808
		GGGKYRYDVPDYPWP	726.677
		GGGKYRYDVPDYMWQ	725.527
		GGGKYRYDVPDYWMQ	725.527
		GGGKYRYDVPDYFYD	715.972
		GGGKYRYDVPDYTII	707.836
		GGGKYRYDVPDYPIN	705.17
		GGGKYRYDVPDYPNI	705.17
		GGGKYRYDVPDYPQV	705.17
		GGGKYRYDVPDYPRA	705.17
		GGGKYRYDVPDYPVQ	705.17
		GGGKYRYDVPDYHRP	701.735
		GGGKYRYDVPDYESY	688.879
		GGGKYRYDVPDYIPW	686.139
		GGGKYRYDVPDYIET	680.132
		GGGKYRYDVPDYPAH	677.497
		GGGKYRYDVPDYEWT	671.674
		GGGKYRYDVPDYMQI	665.44
		GGGKYRYDVPDYQIN	650.082
		GGGKYRYDVPDYDYF	645.993
		GGGKYRYDVPDYNFV	623.933
		GGGKYRYDVPDYWPQ	618.74
		GGGKYRYDVPDYPGQ	618.454
		GGGKYRYDVPDYAIH	616.831
		GGGKYRYDVPDYNDF	616.171
		GGGKYRYDVPDYIAP	612.232
		GGGKYRYDVPDYPIP	608.398
		GGGKYRYDVPDYFNA	600.713
		GGGKYRYDVPDYENY	598.345
		GGGKYRYDVPDYTIY	598.118
		GGGKYRYDVPDYFKY	585.768
		GGGKYRYDVPDYFYK	585.768
		GGGKYRYDVPDYMGI	577.121
		GGGKYRYDVPDYPIG	561.917
		GGGKYRYDVPDYPVA	561.917
		GGGKYRYDVPDYVII	561.011
		GGGKYRYDVPDYEMY	557.617
		GGGKYRYDVPDYIQE	556.018
		GGGKYRYDVPDYQMW	552.685
		GGGKYRYDVPDYPVI	536.893
		GGGKYRYDVPDYFFM	534.188
		GGGKYRYDVPDYIMN	532.774
		GGGKYRYDVPDYLMN	532.774
		GGGKYRYDVPDYYPW	526.495
		GGGKYRYDVPDYYWP	526.495
		GGGKYRYDVPDYGVT	523.477
		GGGKYRYDVPDYDHW	522.612
		GGGKYRYDVPDYDWH	522.612
		GGGKYRYDVPDYMVI	521.277
		GGGKYRYDVPDYGFF	521.128
		GGGKYRYDVPDYEWF	515.977
		GGGKYRYDVPDYWEF	515.977
		GGGKYRYDVPDYFNP	500.47
		GGGKYRYDVPDYVMQ	500.47
		GGGKYRYDVPDYFHH	499.524
		GGGKYRYDVPDYFDF	497.579
		GGGKYRYDVPDYYGW	491.925
		GGGKYRYDVPDYWWP	480.871
		GGGKYRYDVPDYGGP	479.98
		GGGKYRYDVPDYWYT	478.208
		GGGKYRYDVPDYFMK	476.383
		GGGKYRYDVPDYVET	476.17
		GGGKYRYDVPDYGFV	475.802
		GGGKYRYDVPDYVSN	463.861
		GGGKYRYDVPDYAAN	463.6
		GGGKYRYDVPDYAGQ	463.6
		GGGKYRYDVPDYGAQ	463.6
		GGGKYRYDVPDYGQA	463.6
		GGGKYRYDVPDYMIA	463.506
		GGGKYRYDVPDYYWS	463.123
		GGGKYRYDVPDYENH	462.146
		GGGKYRYDVPDYWYK	462.008
		GGGKYRYDVPDYYKW	462.008
		GGGKYRYDVPDYYWK	462.008
		GGGKYRYDVPDYARA	461.591
		GGGKYRYDVPDYINA	461.591
		GGGKYRYDVPDYIQG	461.591
		GGGKYRYDVPDYIYD	458.592
		GGGKYRYDVPDYIWT	458.48
		GGGKYRYDVPDYANP	452.328
		GGGKYRYDVPDYNAP	452.328
		GGGKYRYDVPDYQPG	452.328
		GGGKYRYDVPDYFTY	450.717
		GGGKYRYDVPDYNFH	446.296
		GGGKYRYDVPDYQNR	446.296
		GGGKYRYDVPDYPWW	438.265
		GGGKYRYDVPDYWPW	438.265
		GGGKYRYDVPDYTYI	434.19
		GGGKYRYDVPDYFMW	430.159
		GGGKYRYDVPDYTYK	402.022
		GGGKYRYDVPDYYKT	402.022
		GGGKYRYDVPDYYTK	402.022
		GGGKYRYDVPDYIKV	397.755
		GGGKYRYDVPDYNAM	396.434
		GGGKYRYDVPDYIFY	376.906
		GGGKYRYDVPDYAYA	370.247
		GGGKYRYDVPDYYWV	353.255
		GGGKYRYDVPDYEEW	350.56
		GGGKYRYDVPDYAHV	347.281
		GGGKYRYDVPDYAVH	347.281
		GGGKYRYDVPDYGIH	347.281
		GGGKYRYDVPDYHSI	346.372
		GGGKYRYDVPDYISH	346.372
		GGGKYRYDVPDYVTH	346.372
		GGGKYRYDVPDYDHS	339.316
		GGGKYRYDVPDYWGP	337.717
		GGGKYRYDVPDYDAM	337.615
		GGGKYRYDVPDYGHP	334.765
		GGGKYRYDVPDYFGG	334.119
		GGGKYRYDVPDYGFG	334.119
		GGGKYRYDVPDYITP	333.418
		GGGKYRYDVPDYIPI	328.416
		GGGKYRYDVPDYGPG	326.523
		GGGKYRYDVPDYLMI	324.141
		GGGKYRYDVPDYHAF	321.548
		GGGKYRYDVPDYEIW	316.033
		GGGKYRYDVPDYIQH	309.38
		GGGKYRYDVPDYMWV	304.849
		GGGKYRYDVPDYTVH	302.065
		GGGKYRYDVPDYWEP	297.351
		GGGKYRYDVPDYYPY	292.63
		GGGKYRYDVPDYFPG	278.794
		GGGKYRYDVPDYKMD	276.61
		GGGKYRYDVPDYMDK	276.61
		GGGKYRYDVPDYMKD	276.61
		GGGKYRYDVPDYWIM	273.239
		GGGKYRYDVPDYVGK	268.565
		GGGKYRYDVPDYHFP	266.151
		GGGKYRYDVPDYHMI	266.151
		GGGKYRYDVPDYNHV	261.661
		GGGKYRYDVPDYDIH	244.378
		GGGKYRYDVPDYVEH	244.378
		GGGKYRYDVPDYDNR	244.105
		GGGKYRYDVPDYMNA	242.832
		GGGKYRYDVPDYIPV	241.528
		GGGKYRYDVPDYMPI	239.925
		GGGKYRYDVPDYING	234.027
		GGGKYRYDVPDYVKY	233.756
		GGGKYRYDVPDYYVK	233.756
		GGGKYRYDVPDYNPA	230.625
		GGGKYRYDVPDYPNA	230.625
		GGGKYRYDVPDYTYW	225.271
		GGGKYRYDVPDYQPY	220.018
		GGGKYRYDVPDYQYP	220.018
		GGGKYRYDVPDYNIG	218.412
		GGGKYRYDVPDYFNG	218.132
		GGGKYRYDVPDYMTF	206.446
		GGGKYRYDVPDYNII	198.311
		GGGKYRYDVPDYNMA	196.99
		GGGKYRYDVPDYSPE	195.349
		GGGKYRYDVPDYFPM	194.756
		GGGKYRYDVPDYWSE	193.137
		GGGKYRYDVPDYHQW	177.413
		GGGKYRYDVPDYEWY	175.557
		GGGKYRYDVPDYSQV	172.86
		GGGKYRYDVPDYSVQ	172.86
		GGGKYRYDVPDYVNT	172.86
		GGGKYRYDVPDYMPF	170.781
		GGGKYRYDVPDYNNN	163.347
		GGGKYRYDVPDYNPM	163.347
		GGGKYRYDVPDYEIY	156.923
		GGGKYRYDVPDYIQM	149.937
		GGGKYRYDVPDYIIV	144.543
		GGGKYRYDVPDYYIQ	144.329
		GGGKYRYDVPDYYQI	144.329
		GGGKYRYDVPDYDTH	144.265
		GGGKYRYDVPDYSVG	142.669
		GGGKYRYDVPDYYHW	142.357
		GGGKYRYDVPDYFPY	141.71
		GGGKYRYDVPDYYFP	141.71
		GGGKYRYDVPDYHYV	139.058
		GGGKYRYDVPDYWNY	136.877
		GGGKYRYDVPDYYHY	136.877
		GGGKYRYDVPDYWIP	132.77
		GGGKYRYDVPDYNEF	131.476
		GGGKYRYDVPDYHLG	124.094
		GGGKYRYDVPDYFNI	121.67
		GGGKYRYDVPDYMIF	121.062
		GGGKYRYDVPDYWTV	117.199
		GGGKYRYDVPDYQVG	113.099
		GGGKYRYDVPDYDMR	112.242
		GGGKYRYDVPDYHQH	112.242
		GGGKYRYDVPDYMDR	112.242
		GGGKYRYDVPDYWVM	111.484
		GGGKYRYDVPDYARG	105.313
		GGGKYRYDVPDYNGI	105.313
		GGGKYRYDVPDYNVA	105.313
		GGGKYRYDVPDYIQW	105.049
		GGGKYRYDVPDYMIM	102.989
		GGGKYRYDVPDYEAD	101.578
		GGGKYRYDVPDYLVW	96.1608
		GGGKYRYDVPDYQIW	96.0464
		GGGKYRYDVPDYIYF	89.7251
		GGGKYRYDVPDYDAH	83.3432
		GGGKYRYDVPDYTGT	78.5722
		GGGKYRYDVPDYAEQ	65.5745
		GGGKYRYDVPDYERF	46.4064
		GGGKYRYDVPDYIWE	45.5991
		GGGKYRYDVPDYWEI	45.5991
		GGGKYRYDVPDYFFV	40.3774
		GGGKYRYDVPDYPAN	37.6426
		GGGKYRYDVPDYPQG	37.6426
		GGGKYRYDVPDYSAH	36.9386
		GGGKYRYDVPDYDSI	36.6685
		GGGKYRYDVPDYVDT	36.6685
		GGGKYRYDVPDYYNQ	35.8081
		GGGKYRYDVPDYYQN	35.8081
		GGGKYRYDVPDYIPF	35.442
		GGGKYRYDVPDYNFG	31.6175
		GGGKYRYDVPDYIWQ	30.1887
		GGGKYRYDVPDYWIQ	30.1887
		GGGKYRYDVPDYGED	26.8812
		GGGKYRYDVPDYITN	22.959
		GGGKYRYDVPDYHRW	11.797
		GGGKYRYDVPDYQEY	8.73381
		GGGKYRYDVPDYWVW	6.91213
		GGGKYRYDVPDYMPG	6.29895
		GGGKYRYDVPDYNFQ	1.41639
		GGGKYRYDVPDYYQW	0.562481

## Sheet: all detected input peptides
Acid library input-1 replicate 1	Acid library input-1 replicate 2	Amide library input-1 replicate 1	Amide library input-1 replicate 2	Acid library input-2 replicate 1	Acid library input-2 replicate 2	Amide library input-2 replicate 1	Amide library input-2 replicate 2
GGGKYRYDVPDYIIK	GGGKYRYDVPDYIIK	GGGKYRYDVPDYIII	GGGKYRYDVPDYIII	GGGKYRYDVPDYIIK	GGGKYRYDVPDYIII	GGGKYRYDVPDYIII	GGGKYRYDVPDYIII
GGGKYRYDVPDYIVI	GGGKYRYDVPDYKII	GGGKYRYDVPDYIVI	GGGKYRYDVPDYIVI	GGGKYRYDVPDYIVI	GGGKYRYDVPDYIVI	GGGKYRYDVPDYIQI	GGGKYRYDVPDYIEI
GGGKYRYDVPDYIII	GGGKYRYDVPDYIII	GGGKYRYDVPDYIIK	GGGKYRYDVPDYIIK	GGGKYRYDVPDYIII	GGGKYRYDVPDYIIK	GGGKYRYDVPDYIIQ	GGGKYRYDVPDYIQN
GGGKYRYDVPDYIGK	GGGKYRYDVPDYIVI	GGGKYRYDVPDYIMI	GGGKYRYDVPDYIEI	GGGKYRYDVPDYIVA	GGGKYRYDVPDYVIK	GGGKYRYDVPDYIVI	GGGKYRYDVPDYQVQ
GGGKYRYDVPDYGIK	GGGKYRYDVPDYPII	GGGKYRYDVPDYMII	GGGKYRYDVPDYQNI	GGGKYRYDVPDYIIG	GGGKYRYDVPDYIKV	GGGKYRYDVPDYIIK	GGGKYRYDVPDYQNI
GGGKYRYDVPDYVAK	GGGKYRYDVPDYIAI	GGGKYRYDVPDYFPI	GGGKYRYDVPDYQIN	GGGKYRYDVPDYLVA	GGGKYRYDVPDYIVK	GGGKYRYDVPDYIIE	GGGKYRYDVPDYQQV
GGGKYRYDVPDYIKG	GGGKYRYDVPDYIIG	GGGKYRYDVPDYIQN	GGGKYRYDVPDYIQN	GGGKYRYDVPDYAVI	GGGKYRYDVPDYKIV	GGGKYRYDVPDYIQN	GGGKYRYDVPDYNIQ
GGGKYRYDVPDYVKA	GGGKYRYDVPDYIVA	GGGKYRYDVPDYNQI	GGGKYRYDVPDYQVQ	GGGKYRYDVPDYIAV	GGGKYRYDVPDYIAI	GGGKYRYDVPDYQIN	GGGKYRYDVPDYEII
GGGKYRYDVPDYKAV	GGGKYRYDVPDYIGI	GGGKYRYDVPDYQNI	GGGKYRYDVPDYNQI	GGGKYRYDVPDYLLG	GGGKYRYDVPDYPIS	GGGKYRYDVPDYQVQ	GGGKYRYDVPDYIIE
GGGKYRYDVPDYAVK	GGGKYRYDVPDYLLG	GGGKYRYDVPDYVQQ	GGGKYRYDVPDYQQV	GGGKYRYDVPDYPII	GGGKYRYDVPDYPVT	GGGKYRYDVPDYNQI	GGGKYRYDVPDYLIE
GGGKYRYDVPDYGKI	GGGKYRYDVPDYLVA	GGGKYRYDVPDYQAR	GGGKYRYDVPDYLQN	GGGKYRYDVPDYIVV	GGGKYRYDVPDYPSI	GGGKYRYDVPDYVQQ	GGGKYRYDVPDYNQI
GGGKYRYDVPDYVIK	GGGKYRYDVPDYAIV	GGGKYRYDVPDYIEI	GGGKYRYDVPDYVQQ	GGGKYRYDVPDYIAI	GGGKYRYDVPDYTPV	GGGKYRYDVPDYNIQ	GGGKYRYDVPDYIMI
GGGKYRYDVPDYIVK	GGGKYRYDVPDYIAV	GGGKYRYDVPDYIIE	GGGKYRYDVPDYQRA	GGGKYRYDVPDYIIA	GGGKYRYDVPDYIPS	GGGKYRYDVPDYQQV	GGGKYRYDVPDYLMI
GGGKYRYDVPDYVKI	GGGKYRYDVPDYAVI	GGGKYRYDVPDYEII	GGGKYRYDVPDYLEI	GGGKYRYDVPDYAII	GGGKYRYDVPDYPTV	GGGKYRYDVPDYIEI	GGGKYRYDVPDYMII
GGGKYRYDVPDYKVI	GGGKYRYDVPDYVIK	GGGKYRYDVPDYQVQ	GGGKYRYDVPDYEII	GGGKYRYDVPDYITV	GGGKYRYDVPDYTVP	GGGKYRYDVPDYLEI	GGGKYRYDVPDYIFP
GGGKYRYDVPDYIKV	GGGKYRYDVPDYIVK	GGGKYRYDVPDYAQR	GGGKYRYDVPDYIMI	GGGKYRYDVPDYIVT	GGGKYRYDVPDYIIH	GGGKYRYDVPDYLIE	GGGKYRYDVPDYLFP
GGGKYRYDVPDYPII	GGGKYRYDVPDYKVI	GGGKYRYDVPDYIGI	GGGKYRYDVPDYFPI	GGGKYRYDVPDYISI	GGGKYRYDVPDYLIH	GGGKYRYDVPDYARQ	GGGKYRYDVPDYIIM
GGGKYRYDVPDYIIG	GGGKYRYDVPDYKIV	GGGKYRYDVPDYIIG	GGGKYRYDVPDYMII	GGGKYRYDVPDYLVT	GGGKYRYDVPDYHII	GGGKYRYDVPDYIAI	GGGKYRYDVPDYIPF
GGGKYRYDVPDYIVA	GGGKYRYDVPDYIVV	GGGKYRYDVPDYLLG	GGGKYRYDVPDYIIM	GGGKYRYDVPDYLTV	GGGKYRYDVPDYIPI	GGGKYRYDVPDYAII	GGGKYRYDVPDYLPF
GGGKYRYDVPDYAIV	GGGKYRYDVPDYQII	GGGKYRYDVPDYIAV	GGGKYRYDVPDYIPF	GGGKYRYDVPDYTVI	GGGKYRYDVPDYPII	GGGKYRYDVPDYIIA	GGGKYRYDVPDYFPI
GGGKYRYDVPDYLLG	GGGKYRYDVPDYIIQ	GGGKYRYDVPDYIVA	GGGKYRYDVPDYIAI	GGGKYRYDVPDYIIS	GGGKYRYDVPDYIIP	GGGKYRYDVPDYQII	GGGKYRYDVPDYLIM
GGGKYRYDVPDYAVI	GGGKYRYDVPDYQLI	GGGKYRYDVPDYLVA	GGGKYRYDVPDYIIV	GGGKYRYDVPDYTIV	GGGKYRYDVPDYIVA	GGGKYRYDVPDYIMI	GGGKYRYDVPDYIIK
GGGKYRYDVPDYGII	GGGKYRYDVPDYIVT	GGGKYRYDVPDYAIV	GGGKYRYDVPDYQII	GGGKYRYDVPDYSII	GGGKYRYDVPDYIGI	GGGKYRYDVPDYFPI	GGGKYRYDVPDYIVI
GGGKYRYDVPDYIAV	GGGKYRYDVPDYITV	GGGKYRYDVPDYGII	GGGKYRYDVPDYQLI	GGGKYRYDVPDYIEI	GGGKYRYDVPDYIIG	GGGKYRYDVPDYMII	GGGKYRYDVPDYIKI
GGGKYRYDVPDYLVA	GGGKYRYDVPDYLVT	GGGKYRYDVPDYIQI	GGGKYRYDVPDYIIQ	GGGKYRYDVPDYEII	GGGKYRYDVPDYLVA	GGGKYRYDVPDYIFP	GGGKYRYDVPDYQII
GGGKYRYDVPDYIVV	GGGKYRYDVPDYIIS	GGGKYRYDVPDYQLI	GGGKYRYDVPDYIWI	GGGKYRYDVPDYQVQ	GGGKYRYDVPDYLLG	GGGKYRYDVPDYIIM	GGGKYRYDVPDYIQI
GGGKYRYDVPDYINI	GGGKYRYDVPDYLTV	GGGKYRYDVPDYIIQ	GGGKYRYDVPDYIIN	GGGKYRYDVPDYQIN	GGGKYRYDVPDYAIV	GGGKYRYDVPDYIPF	GGGKYRYDVPDYQLI
GGGKYRYDVPDYIIN	GGGKYRYDVPDYYIR	GGGKYRYDVPDYIAI	GGGKYRYDVPDYINI	GGGKYRYDVPDYQNI	GGGKYRYDVPDYIAV	GGGKYRYDVPDYIGI	GGGKYRYDVPDYIGI
GGGKYRYDVPDYLIN	GGGKYRYDVPDYIYR	GGGKYRYDVPDYVII	GGGKYRYDVPDYLIN	GGGKYRYDVPDYNQI	GGGKYRYDVPDYAVI	GGGKYRYDVPDYIIG	GGGKYRYDVPDYGII
GGGKYRYDVPDYLLN	GGGKYRYDVPDYYRI	GGGKYRYDVPDYINI	GGGKYRYDVPDYLLN	GGGKYRYDVPDYINQ	GGGKYRYDVPDYQII	GGGKYRYDVPDYIVA	GGGKYRYDVPDYIIG
GGGKYRYDVPDYIVQ	GGGKYRYDVPDYIRQ	GGGKYRYDVPDYIIN	GGGKYRYDVPDYIAR	GGGKYRYDVPDYNIQ	GGGKYRYDVPDYQLI	GGGKYRYDVPDYIAV	GGGKYRYDVPDYLLG
GGGKYRYDVPDYIQV	GGGKYRYDVPDYIFH	GGGKYRYDVPDYLNI	GGGKYRYDVPDYIVQ	GGGKYRYDVPDYQQV	GGGKYRYDVPDYPTR	GGGKYRYDVPDYYIK	GGGKYRYDVPDYIAV
GGGKYRYDVPDYLVQ	GGGKYRYDVPDYFIH	GGGKYRYDVPDYLIN	GGGKYRYDVPDYLAR	GGGKYRYDVPDYQAR	GGGKYRYDVPDYIQI	GGGKYRYDVPDYYKI	GGGKYRYDVPDYIVA
GGGKYRYDVPDYLQV	GGGKYRYDVPDYQIR	GGGKYRYDVPDYIAR	GGGKYRYDVPDYLVQ	GGGKYRYDVPDYVQQ	GGGKYRYDVPDYTPR	GGGKYRYDVPDYIKY	GGGKYRYDVPDYLVA
GGGKYRYDVPDYLNI	GGGKYRYDVPDYIHF	GGGKYRYDVPDYLLN	GGGKYRYDVPDYIRA	GGGKYRYDVPDYQII	GGGKYRYDVPDYVIV	GGGKYRYDVPDYKYI	GGGKYRYDVPDYAIV
GGGKYRYDVPDYIAR	GGGKYRYDVPDYIAK	GGGKYRYDVPDYNII	GGGKYRYDVPDYLRA	GGGKYRYDVPDYIQI	GGGKYRYDVPDYIMI	GGGKYRYDVPDYKIY	GGGKYRYDVPDYINI
GGGKYRYDVPDYARI	GGGKYRYDVPDYVIV	GGGKYRYDVPDYIVQ	GGGKYRYDVPDYNII	GGGKYRYDVPDYQLI	GGGKYRYDVPDYIIM	GGGKYRYDVPDYINI	GGGKYRYDVPDYIIN
GGGKYRYDVPDYLAR	GGGKYRYDVPDYPIR	GGGKYRYDVPDYLVQ	GGGKYRYDVPDYARI	GGGKYRYDVPDYIMI	GGGKYRYDVPDYIFP	GGGKYRYDVPDYIIN	GGGKYRYDVPDYARI
GGGKYRYDVPDYIYI	GGGKYRYDVPDYVAV	GGGKYRYDVPDYRAI	GGGKYRYDVPDYAIR	GGGKYRYDVPDYMII	GGGKYRYDVPDYMII	GGGKYRYDVPDYNII	GGGKYRYDVPDYIAR
GGGKYRYDVPDYPVI	GGGKYRYDVPDYVIG	GGGKYRYDVPDYRIA	GGGKYRYDVPDYIQV	GGGKYRYDVPDYIIM	GGGKYRYDVPDYIPF	GGGKYRYDVPDYLIN	GGGKYRYDVPDYLIN
GGGKYRYDVPDYIQI	GGGKYRYDVPDYAVV	GGGKYRYDVPDYARI	GGGKYRYDVPDYVII	GGGKYRYDVPDYIFP	GGGKYRYDVPDYFPI	GGGKYRYDVPDYLLN	GGGKYRYDVPDYLLN
GGGKYRYDVPDYIIQ	GGGKYRYDVPDYIEI	GGGKYRYDVPDYIQV	GGGKYRYDVPDYIRI	GGGKYRYDVPDYFPI	GGGKYRYDVPDYIVV	GGGKYRYDVPDYQVI	GGGKYRYDVPDYIVQ
GGGKYRYDVPDYQII	GGGKYRYDVPDYIQN	GGGKYRYDVPDYLRA	GGGKYRYDVPDYIIR	GGGKYRYDVPDYIPF	GGGKYRYDVPDYINI	GGGKYRYDVPDYIVQ	GGGKYRYDVPDYIRA
GGGKYRYDVPDYPID	GGGKYRYDVPDYNQI	GGGKYRYDVPDYYIK	GGGKYRYDVPDYRLI	GGGKYRYDVPDYIIH	GGGKYRYDVPDYIIN	GGGKYRYDVPDYRAI	GGGKYRYDVPDYLVQ
GGGKYRYDVPDYPDI	GGGKYRYDVPDYQVQ	GGGKYRYDVPDYIDI	GGGKYRYDVPDYIHI	GGGKYRYDVPDYLIH	GGGKYRYDVPDYIQV	GGGKYRYDVPDYLVQ	GGGKYRYDVPDYQVI
GGGKYRYDVPDYPVE	GGGKYRYDVPDYINQ	GGGKYRYDVPDYLDI	GGGKYRYDVPDYLIH	GGGKYRYDVPDYHII	GGGKYRYDVPDYLIN	GGGKYRYDVPDYLNI	GGGKYRYDVPDYRIA
GGGKYRYDVPDYIAI	GGGKYRYDVPDYNIQ	GGGKYRYDVPDYEIV	GGGKYRYDVPDYHII	GGGKYRYDVPDYYIK	GGGKYRYDVPDYIVQ	GGGKYRYDVPDYIAR	GGGKYRYDVPDYLNI
GGGKYRYDVPDYIIA	GGGKYRYDVPDYVQQ	GGGKYRYDVPDYFIK	GGGKYRYDVPDYIVK	GGGKYRYDVPDYIYK	GGGKYRYDVPDYNII	GGGKYRYDVPDYAIR	GGGKYRYDVPDYAIR
GGGKYRYDVPDYAII	GGGKYRYDVPDYIPI	GGGKYRYDVPDYIWI	GGGKYRYDVPDYIAK	GGGKYRYDVPDYIID	GGGKYRYDVPDYLLN	GGGKYRYDVPDYARI	GGGKYRYDVPDYIQV
GGGKYRYDVPDYIVT	GGGKYRYDVPDYVII	GGGKYRYDVPDYIIV	GGGKYRYDVPDYAIK	GGGKYRYDVPDYNIN	GGGKYRYDVPDYLVQ	GGGKYRYDVPDYLAR	GGGKYRYDVPDYLAR
GGGKYRYDVPDYITV	GGGKYRYDVPDYIFK	GGGKYRYDVPDYPIW	GGGKYRYDVPDYAKI	GGGKYRYDVPDYNQV	GGGKYRYDVPDYQVI	GGGKYRYDVPDYIRA	GGGKYRYDVPDYQIV
GGGKYRYDVPDYLVT	GGGKYRYDVPDYIHI	GGGKYRYDVPDYPDI	GGGKYRYDVPDYKAI	GGGKYRYDVPDYNVQ	GGGKYRYDVPDYLQV	GGGKYRYDVPDYVAK	GGGKYRYDVPDYRAI
GGGKYRYDVPDYIIS	GGGKYRYDVPDYVIH	GGGKYRYDVPDYPEV	GGGKYRYDVPDYKIA	GGGKYRYDVPDYINN	GGGKYRYDVPDYLNI	GGGKYRYDVPDYIGK	GGGKYRYDVPDYLRA
GGGKYRYDVPDYLTV	GGGKYRYDVPDYVHI	GGGKYRYDVPDYEPV	GGGKYRYDVPDYIGI	GGGKYRYDVPDYVQN	GGGKYRYDVPDYIAR	GGGKYRYDVPDYGIK	GGGKYRYDVPDYIHI
GGGKYRYDVPDYYIR	GGGKYRYDVPDYIVH	GGGKYRYDVPDYNPN	GGGKYRYDVPDYIIG	GGGKYRYDVPDYIMP	GGGKYRYDVPDYAIR	GGGKYRYDVPDYAVK	GGGKYRYDVPDYIWI
GGGKYRYDVPDYYRI	GGGKYRYDVPDYHVI	GGGKYRYDVPDYPNN	GGGKYRYDVPDYIVA	GGGKYRYDVPDYIDI	GGGKYRYDVPDYLAR	GGGKYRYDVPDYKGI	GGGKYRYDVPDYIAI
GGGKYRYDVPDYIYR	GGGKYRYDVPDYIHV	GGGKYRYDVPDYDPI	GGGKYRYDVPDYIAV	GGGKYRYDVPDYLLD	GGGKYRYDVPDYARI	GGGKYRYDVPDYGKI	GGGKYRYDVPDYIRI
GGGKYRYDVPDYVHI	GGGKYRYDVPDYYIK	GGGKYRYDVPDYPID	GGGKYRYDVPDYYIK	GGGKYRYDVPDYIVK	GGGKYRYDVPDYIRA	GGGKYRYDVPDYKAV	GGGKYRYDVPDYIIR
GGGKYRYDVPDYVIH	GGGKYRYDVPDYIYK	GGGKYRYDVPDYIHI	GGGKYRYDVPDYPII	GGGKYRYDVPDYVIK	GGGKYRYDVPDYVII	GGGKYRYDVPDYIFI	GGGKYRYDVPDYRLI
GGGKYRYDVPDYIVH	GGGKYRYDVPDYIKY	GGGKYRYDVPDYLIH	GGGKYRYDVPDYVIK	GGGKYRYDVPDYKVI	GGGKYRYDVPDYIEI	GGGKYRYDVPDYFII	GGGKYRYDVPDYVII
GGGKYRYDVPDYPIV	GGGKYRYDVPDYKIY	GGGKYRYDVPDYHII	GGGKYRYDVPDYINV	GGGKYRYDVPDYKIV	GGGKYRYDVPDYEII	GGGKYRYDVPDYPYI	GGGKYRYDVPDYIFK
GGGKYRYDVPDYVIV	GGGKYRYDVPDYEIK	GGGKYRYDVPDYIAK	GGGKYRYDVPDYVNI	GGGKYRYDVPDYYIR	GGGKYRYDVPDYIQN	GGGKYRYDVPDYIME	GGGKYRYDVPDYLFK
GGGKYRYDVPDYIPI	GGGKYRYDVPDYQNK	GGGKYRYDVPDYLAK	GGGKYRYDVPDYIGR	GGGKYRYDVPDYYRI	GGGKYRYDVPDYQVQ	GGGKYRYDVPDYFPE	GGGKYRYDVPDYIKF
GGGKYRYDVPDYIAQ	GGGKYRYDVPDYNQK	GGGKYRYDVPDYIKA	GGGKYRYDVPDYVIN	GGGKYRYDVPDYIYR	GGGKYRYDVPDYNIQ	GGGKYRYDVPDYYPI	GGGKYRYDVPDYFIK
GGGKYRYDVPDYNVV	GGGKYRYDVPDYIDI	GGGKYRYDVPDYAIK	GGGKYRYDVPDYRAV	GGGKYRYDVPDYIWV	GGGKYRYDVPDYRAQ	GGGKYRYDVPDYPIY	GGGKYRYDVPDYLKF
GGGKYRYDVPDYVNV	GGGKYRYDVPDYIEV	GGGKYRYDVPDYLKA	GGGKYRYDVPDYVLN	GGGKYRYDVPDYIER	GGGKYRYDVPDYAQR	GGGKYRYDVPDYVIR	GGGKYRYDVPDYRAH
GGGKYRYDVPDYVGR	GGGKYRYDVPDYIID	GGGKYRYDVPDYIPI	GGGKYRYDVPDYLGR	GGGKYRYDVPDYIVW	GGGKYRYDVPDYIVT	GGGKYRYDVPDYIVR	GGGKYRYDVPDYVIR
GGGKYRYDVPDYVVN	GGGKYRYDVPDYEIV	GGGKYRYDVPDYVIR	GGGKYRYDVPDYRGI	GGGKYRYDVPDYEIR	GGGKYRYDVPDYITV	GGGKYRYDVPDYVRI	GGGKYRYDVPDYIVR
GGGKYRYDVPDYGIR	GGGKYRYDVPDYDII	GGGKYRYDVPDYRIV	GGGKYRYDVPDYVAR	GGGKYRYDVPDYNQR	GGGKYRYDVPDYLVT	GGGKYRYDVPDYIHI	GGGKYRYDVPDYVRI
GGGKYRYDVPDYINV	GGGKYRYDVPDYEVI	GGGKYRYDVPDYVRI	GGGKYRYDVPDYNIV	GGGKYRYDVPDYVIH	GGGKYRYDVPDYIIS	GGGKYRYDVPDYLIH	GGGKYRYDVPDYIYK
GGGKYRYDVPDYNIV	GGGKYRYDVPDYINN	GGGKYRYDVPDYDIK	GGGKYRYDVPDYNVI	GGGKYRYDVPDYIVH	GGGKYRYDVPDYLTV	GGGKYRYDVPDYHII	GGGKYRYDVPDYIIV
GGGKYRYDVPDYAVR	GGGKYRYDVPDYIVE	GGGKYRYDVPDYVEK	GGGKYRYDVPDYLNV	GGGKYRYDVPDYHVI	GGGKYRYDVPDYIGR	GGGKYRYDVPDYVII	GGGKYRYDVPDYINH
GGGKYRYDVPDYRAV	GGGKYRYDVPDYNQV	GGGKYRYDVPDYIDK	GGGKYRYDVPDYGIR	GGGKYRYDVPDYVII	GGGKYRYDVPDYVAR	GGGKYRYDVPDYIWI	GGGKYRYDVPDYQVH
GGGKYRYDVPDYVAR	GGGKYRYDVPDYNNI	GGGKYRYDVPDYPMK	GGGKYRYDVPDYGRI	GGGKYRYDVPDYIAK	GGGKYRYDVPDYNIV	GGGKYRYDVPDYIAK	GGGKYRYDVPDYVQH
GGGKYRYDVPDYQVV	GGGKYRYDVPDYNVQ	GGGKYRYDVPDYEVK	GGGKYRYDVPDYARV	GGGKYRYDVPDYAIK	GGGKYRYDVPDYVQV	GGGKYRYDVPDYLAK	GGGKYRYDVPDYNHI
GGGKYRYDVPDYRIP	GGGKYRYDVPDYTIK	GGGKYRYDVPDYNNK	GGGKYRYDVPDYIVN	GGGKYRYDVPDYAKI	GGGKYRYDVPDYRGI	GGGKYRYDVPDYIKA	GGGKYRYDVPDYHIN
GGGKYRYDVPDYPIR	GGGKYRYDVPDYIYI	GGGKYRYDVPDYVAK	GGGKYRYDVPDYVQV	GGGKYRYDVPDYKIA	GGGKYRYDVPDYNVI	GGGKYRYDVPDYAIK	GGGKYRYDVPDYHNI
GGGKYRYDVPDYRPI	GGGKYRYDVPDYIEF	GGGKYRYDVPDYIGK	GGGKYRYDVPDYLVN	GGGKYRYDVPDYINI	GGGKYRYDVPDYQVV	GGGKYRYDVPDYLKA	GGGKYRYDVPDYIHN
GGGKYRYDVPDYIFI	GGGKYRYDVPDYIGP	GGGKYRYDVPDYGIK	GGGKYRYDVPDYIRG	GGGKYRYDVPDYLNI	GGGKYRYDVPDYGIR	GGGKYRYDVPDYPII	GGGKYRYDVPDYNIH
GGGKYRYDVPDYVII	GGGKYRYDVPDYGPI	GGGKYRYDVPDYVKA	GGGKYRYDVPDYLRG	GGGKYRYDVPDYIVQ	GGGKYRYDVPDYGRI	GGGKYRYDVPDYINV	GGGKYRYDVPDYHAR
GGGKYRYDVPDYNII	GGGKYRYDVPDYAVP	GGGKYRYDVPDYAKV	GGGKYRYDVPDYVIR	GGGKYRYDVPDYIQV	GGGKYRYDVPDYINV	GGGKYRYDVPDYAVR	GGGKYRYDVPDYPYI
GGGKYRYDVPDYIIW	GGGKYRYDVPDYVAP	GGGKYRYDVPDYIKG	GGGKYRYDVPDYIVR	GGGKYRYDVPDYIIN	GGGKYRYDVPDYLGR	GGGKYRYDVPDYNVI	GGGKYRYDVPDYIPY
GGGKYRYDVPDYTIK	GGGKYRYDVPDYPGI	GGGKYRYDVPDYAVK	GGGKYRYDVPDYVRI	GGGKYRYDVPDYNII	GGGKYRYDVPDYLNV	GGGKYRYDVPDYVIN	GGGKYRYDVPDYNMQ
GGGKYRYDVPDYITK	GGGKYRYDVPDYPAV	GGGKYRYDVPDYGKI	GGGKYRYDVPDYGRP	GGGKYRYDVPDYLQV	GGGKYRYDVPDYDIK	GGGKYRYDVPDYVLN	GGGKYRYDVPDYMEI
GGGKYRYDVPDYKIT	GGGKYRYDVPDYAPV	GGGKYRYDVPDYPIK	GGGKYRYDVPDYRGP	GGGKYRYDVPDYIAR	GGGKYRYDVPDYVEK	GGGKYRYDVPDYVAR	GGGKYRYDVPDYMNQ
GGGKYRYDVPDYKTI	GGGKYRYDVPDYGIP	GGGKYRYDVPDYKPI	GGGKYRYDVPDYPNV	GGGKYRYDVPDYLAR	GGGKYRYDVPDYEVK	GGGKYRYDVPDYVVQ	GGGKYRYDVPDYIME
GGGKYRYDVPDYIIP	GGGKYRYDVPDYPIG	GGGKYRYDVPDYPQI	GGGKYRYDVPDYPVN	GGGKYRYDVPDYARI	GGGKYRYDVPDYVKE	GGGKYRYDVPDYRGI	GGGKYRYDVPDYIFI
GGGKYRYDVPDYIIH	GGGKYRYDVPDYSIK	GGGKYRYDVPDYPIQ	GGGKYRYDVPDYGPR	GGGKYRYDVPDYLIN	GGGKYRYDVPDYNNK	GGGKYRYDVPDYRVA	GGGKYRYDVPDYYPI
GGGKYRYDVPDYDIK	GGGKYRYDVPDYTVK	GGGKYRYDVPDYQPI	GGGKYRYDVPDYRPG	GGGKYRYDVPDYPIV	GGGKYRYDVPDYKDI	GGGKYRYDVPDYVNI	GGGKYRYDVPDYIYP
GGGKYRYDVPDYEVK	GGGKYRYDVPDYVTK	GGGKYRYDVPDYIPR	GGGKYRYDVPDYNVP	GGGKYRYDVPDYGIK	GGGKYRYDVPDYIDK	GGGKYRYDVPDYARV	GGGKYRYDVPDYPIY
GGGKYRYDVPDYIDK	GGGKYRYDVPDYISK	GGGKYRYDVPDYPRI	GGGKYRYDVPDYKII	GGGKYRYDVPDYIGK	GGGKYRYDVPDYMPK	GGGKYRYDVPDYIVN	GGGKYRYDVPDYPRI
GGGKYRYDVPDYVEK	GGGKYRYDVPDYKVT	GGGKYRYDVPDYRPI	GGGKYRYDVPDYPIG	GGGKYRYDVPDYVAK	GGGKYRYDVPDYDKI	GGGKYRYDVPDYGRI	GGGKYRYDVPDYIRP
GGGKYRYDVPDYPMK	GGGKYRYDVPDYIIN	GGGKYRYDVPDYPIR	GGGKYRYDVPDYPAV	GGGKYRYDVPDYAVK	GGGKYRYDVPDYEKV	GGGKYRYDVPDYNIV	GGGKYRYDVPDYRPI
GGGKYRYDVPDYEKV	GGGKYRYDVPDYINI	GGGKYRYDVPDYRIP	GGGKYRYDVPDYIPG	GGGKYRYDVPDYKAV	GGGKYRYDVPDYKVE	GGGKYRYDVPDYVQV	GGGKYRYDVPDYINV
GGGKYRYDVPDYNNK	GGGKYRYDVPDYLIN	GGGKYRYDVPDYEPI	GGGKYRYDVPDYPGI	GGGKYRYDVPDYKGI	GGGKYRYDVPDYNKN	GGGKYRYDVPDYLVN	GGGKYRYDVPDYGRI
GGGKYRYDVPDYIKD	GGGKYRYDVPDYIQV	GGGKYRYDVPDYIRI	GGGKYRYDVPDYAPV	GGGKYRYDVPDYKVA	GGGKYRYDVPDYNNW	GGGKYRYDVPDYRAV	GGGKYRYDVPDYVIN
GGGKYRYDVPDYIIE	GGGKYRYDVPDYIVQ	GGGKYRYDVPDYIIR	GGGKYRYDVPDYPVA	GGGKYRYDVPDYSIR	GGGKYRYDVPDYPMW	GGGKYRYDVPDYVRA	GGGKYRYDVPDYIGR
GGGKYRYDVPDYIQN	GGGKYRYDVPDYIAR	GGGKYRYDVPDYRLI	GGGKYRYDVPDYGPI	GGGKYRYDVPDYPIW	GGGKYRYDVPDYMPW	GGGKYRYDVPDYIIV	GGGKYRYDVPDYVAR
GGGKYRYDVPDYNQI	GGGKYRYDVPDYNII	GGGKYRYDVPDYPWI	GGGKYRYDVPDYIDI	GGGKYRYDVPDYPID	GGGKYRYDVPDYVEW	GGGKYRYDVPDYIRI	GGGKYRYDVPDYRAV
GGGKYRYDVPDYQIN	GGGKYRYDVPDYLQV	GGGKYRYDVPDYIYK	GGGKYRYDVPDYDII	GGGKYRYDVPDYPDI	GGGKYRYDVPDYWID	GGGKYRYDVPDYIIR	GGGKYRYDVPDYLGR
GGGKYRYDVPDYNIQ	GGGKYRYDVPDYLAR	GGGKYRYDVPDYGRI	GGGKYRYDVPDYMPI	GGGKYRYDVPDYPNN	GGGKYRYDVPDYWVE	GGGKYRYDVPDYRLI	GGGKYRYDVPDYRGI
GGGKYRYDVPDYLQN	GGGKYRYDVPDYARI	GGGKYRYDVPDYINV	GGGKYRYDVPDYIIW	GGGKYRYDVPDYPVE	GGGKYRYDVPDYEWV	GGGKYRYDVPDYVWI	GGGKYRYDVPDYVRA
GGGKYRYDVPDYQVQ	GGGKYRYDVPDYLNI	GGGKYRYDVPDYIGR	GGGKYRYDVPDYDPI	GGGKYRYDVPDYDPI	GGGKYRYDVPDYWEV	GGGKYRYDVPDYERI	GGGKYRYDVPDYVVQ
GGGKYRYDVPDYQNI	GGGKYRYDVPDYGIK	GGGKYRYDVPDYLGR	GGGKYRYDVPDYINK	GGGKYRYDVPDYWIV	GGGKYRYDVPDYEER	GGGKYRYDVPDYIER	GGGKYRYDVPDYIVN
GGGKYRYDVPDYINQ	GGGKYRYDVPDYVAK	GGGKYRYDVPDYVIN	GGGKYRYDVPDYQVK	GGGKYRYDVPDYIQK	GGGKYRYDVPDYHYN	GGGKYRYDVPDYREI	GGGKYRYDVPDYVNI
GGGKYRYDVPDYLNQ	GGGKYRYDVPDYVKA	GGGKYRYDVPDYVAR	GGGKYRYDVPDYNIK	GGGKYRYDVPDYKQI	GGGKYRYDVPDYDWI	GGGKYRYDVPDYISK	GGGKYRYDVPDYLNV
GGGKYRYDVPDYQAR	GGGKYRYDVPDYKIG	GGGKYRYDVPDYRGI	GGGKYRYDVPDYVQK	GGGKYRYDVPDYQIK	GGGKYRYDVPDYWNN	GGGKYRYDVPDYKVT	GGGKYRYDVPDYARV
GGGKYRYDVPDYLIE	GGGKYRYDVPDYAKV	GGGKYRYDVPDYRVA	GGGKYRYDVPDYARK	GGGKYRYDVPDYIKQ	GGGKYRYDVPDYREE	GGGKYRYDVPDYSIK	GGGKYRYDVPDYLVN
GGGKYRYDVPDYEII	GGGKYRYDVPDYIGK	GGGKYRYDVPDYVVQ	GGGKYRYDVPDYQKV	GGGKYRYDVPDYRII	GGGKYRYDVPDYIDW	GGGKYRYDVPDYIKS	GGGKYRYDVPDYVQV
GGGKYRYDVPDYQRV	GGGKYRYDVPDYIKG	GGGKYRYDVPDYVRA	GGGKYRYDVPDYKNI	GGGKYRYDVPDYIRI	GGGKYRYDVPDYVWE	GGGKYRYDVPDYGRV	GGGKYRYDVPDYAVR
GGGKYRYDVPDYNIR	GGGKYRYDVPDYAVK	GGGKYRYDVPDYVNI	GGGKYRYDVPDYKIN	GGGKYRYDVPDYRLI	GGGKYRYDVPDYPIV	GGGKYRYDVPDYRGV	GGGKYRYDVPDYRVA
GGGKYRYDVPDYQVR	GGGKYRYDVPDYGKI	GGGKYRYDVPDYNIV	GGGKYRYDVPDYKQV	GGGKYRYDVPDYTVK	GGGKYRYDVPDYIFI	GGGKYRYDVPDYGVR	GGGKYRYDVPDYAPK
GGGKYRYDVPDYIPA	GGGKYRYDVPDYKGI	GGGKYRYDVPDYGIR	GGGKYRYDVPDYPIW	GGGKYRYDVPDYISK	GGGKYRYDVPDYIQR	GGGKYRYDVPDYNVV	GGGKYRYDVPDYAIK
GGGKYRYDVPDYAPI	GGGKYRYDVPDYDIK	GGGKYRYDVPDYIVN	GGGKYRYDVPDYIPI	GGGKYRYDVPDYVTK	GGGKYRYDVPDYIFH	GGGKYRYDVPDYAIQ	GGGKYRYDVPDYISR
GGGKYRYDVPDYIAP	GGGKYRYDVPDYIDK	GGGKYRYDVPDYLVN	GGGKYRYDVPDYIGK	GGGKYRYDVPDYSIK	GGGKYRYDVPDYQIR	GGGKYRYDVPDYVGR	GGGKYRYDVPDYTVR
GGGKYRYDVPDYPAI	GGGKYRYDVPDYPMK	GGGKYRYDVPDYARV	GGGKYRYDVPDYGIK	GGGKYRYDVPDYKSI	GGGKYRYDVPDYFIH	GGGKYRYDVPDYGVK	GGGKYRYDVPDYYIK
GGGKYRYDVPDYAIP	GGGKYRYDVPDYVEK	GGGKYRYDVPDYLNV	GGGKYRYDVPDYVAK	GGGKYRYDVPDYYPI	GGGKYRYDVPDYLFH	GGGKYRYDVPDYVGK	GGGKYRYDVPDYPII
GGGKYRYDVPDYIGV	GGGKYRYDVPDYEVK	GGGKYRYDVPDYRAV	GGGKYRYDVPDYAVK	GGGKYRYDVPDYMEI	GGGKYRYDVPDYITI	GGGKYRYDVPDYGKV	GGGKYRYDVPDYVIV
GGGKYRYDVPDYGIV	GGGKYRYDVPDYNNK	GGGKYRYDVPDYMPK	GGGKYRYDVPDYKGI	GGGKYRYDVPDYEMI	GGGKYRYDVPDYIIW	GGGKYRYDVPDYKGV	GGGKYRYDVPDYIKV
GGGKYRYDVPDYVAV	GGGKYRYDVPDYEKV	GGGKYRYDVPDYIFP	GGGKYRYDVPDYFIK	GGGKYRYDVPDYWIK	GGGKYRYDVPDYIYI	GGGKYRYDVPDYDPI	GGGKYRYDVPDYKIV
GGGKYRYDVPDYAVV	GGGKYRYDVPDYQIK	GGGKYRYDVPDYERI	GGGKYRYDVPDYRGR	GGGKYRYDVPDYEIK	GGGKYRYDVPDYIIY	GGGKYRYDVPDYDIP	GGGKYRYDVPDYKVI
GGGKYRYDVPDYGVI	GGGKYRYDVPDYIQK	GGGKYRYDVPDYVIW	GGGKYRYDVPDYQIQ	GGGKYRYDVPDYIEK	GGGKYRYDVPDYIMY	GGGKYRYDVPDYPID	GGGKYRYDVPDYRIQ
GGGKYRYDVPDYDIR	GGGKYRYDVPDYKQI	GGGKYRYDVPDYIER	GGGKYRYDVPDYGRR	GGGKYRYDVPDYEKI	GGGKYRYDVPDYMIY	GGGKYRYDVPDYPEV	GGGKYRYDVPDYIQR
GGGKYRYDVPDYEVR	GGGKYRYDVPDYFIK	GGGKYRYDVPDYIVW	GGGKYRYDVPDYRRG	GGGKYRYDVPDYKEI	GGGKYRYDVPDYYPF	GGGKYRYDVPDYNNP	GGGKYRYDVPDYRQI
GGGKYRYDVPDYVER	GGGKYRYDVPDYFKI	GGGKYRYDVPDYLVW	GGGKYRYDVPDYRNV	GGGKYRYDVPDYKIE	GGGKYRYDVPDYPFY	GGGKYRYDVPDYEVP	GGGKYRYDVPDYIKY
GGGKYRYDVPDYVWV	GGGKYRYDVPDYAIK	GGGKYRYDVPDYNFH	GGGKYRYDVPDYIFI	GGGKYRYDVPDYIFI	GGGKYRYDVPDYFPY	GGGKYRYDVPDYIDP	GGGKYRYDVPDYKIY
GGGKYRYDVPDYPWT	GGGKYRYDVPDYKAI	GGGKYRYDVPDYQNR	GGGKYRYDVPDYIPY	GGGKYRYDVPDYIYI	GGGKYRYDVPDYYFP	GGGKYRYDVPDYPVE	GGGKYRYDVPDYKYI
GGGKYRYDVPDYIPD	GGGKYRYDVPDYINV	GGGKYRYDVPDYHFN	GGGKYRYDVPDYIIA	GGGKYRYDVPDYITI	GGGKYRYDVPDYYMI	GGGKYRYDVPDYIPV	GGGKYRYDVPDYIFH
GGGKYRYDVPDYIDI	GGGKYRYDVPDYNIV	GGGKYRYDVPDYVWI	GGGKYRYDVPDYIKV	GGGKYRYDVPDYVQR	GGGKYRYDVPDYIEV	GGGKYRYDVPDYPIV	GGGKYRYDVPDYFIH
GGGKYRYDVPDYDII	GGGKYRYDVPDYVAR	GGGKYRYDVPDYEIR	GGGKYRYDVPDYKIV	GGGKYRYDVPDYQRV	GGGKYRYDVPDYLEV	GGGKYRYDVPDYIVP	GGGKYRYDVPDYLFH
GGGKYRYDVPDYIEV	GGGKYRYDVPDYIGR	GGGKYRYDVPDYNQR	GGGKYRYDVPDYKVI	GGGKYRYDVPDYNIR	GGGKYRYDVPDYIID	GGGKYRYDVPDYIYH	GGGKYRYDVPDYFHI
GGGKYRYDVPDYIID	GGGKYRYDVPDYLGR	GGGKYRYDVPDYFNH	GGGKYRYDVPDYYIH	GGGKYRYDVPDYQVR	GGGKYRYDVPDYDII	GGGKYRYDVPDYYIH	GGGKYRYDVPDYLHF
GGGKYRYDVPDYEVI	GGGKYRYDVPDYLNV	GGGKYRYDVPDYNHF	GGGKYRYDVPDYPIE	GGGKYRYDVPDYPIQ	GGGKYRYDVPDYEIV	GGGKYRYDVPDYIWN	GGGKYRYDVPDYIPI
GGGKYRYDVPDYIVE	GGGKYRYDVPDYQVV	GGGKYRYDVPDYMIK	GGGKYRYDVPDYPWI	GGGKYRYDVPDYIPI	GGGKYRYDVPDYNIN	GGGKYRYDVPDYKII	GGGKYRYDVPDYWIK
GGGKYRYDVPDYINN	GGGKYRYDVPDYIVN	GGGKYRYDVPDYIMK	GGGKYRYDVPDYYKI	GGGKYRYDVPDYIIW	GGGKYRYDVPDYEVI	GGGKYRYDVPDYFIK	GGGKYRYDVPDYPIW
GGGKYRYDVPDYEIV	GGGKYRYDVPDYRGI	GGGKYRYDVPDYPFK	GGGKYRYDVPDYVWI	GGGKYRYDVPDYPIG	GGGKYRYDVPDYIPM	GGGKYRYDVPDYIFK	GGGKYRYDVPDYPRH
GGGKYRYDVPDYANR	GGGKYRYDVPDYGIR	GGGKYRYDVPDYIVK	GGGKYRYDVPDYWVI	GGGKYRYDVPDYPAV	GGGKYRYDVPDYVQN	GGGKYRYDVPDYIKF	GGGKYRYDVPDYRPH
GGGKYRYDVPDYMIK	GGGKYRYDVPDYLVN	GGGKYRYDVPDYIKV	GGGKYRYDVPDYREI	GGGKYRYDVPDYGPI	GGGKYRYDVPDYLPM	GGGKYRYDVPDYYKP	GGGKYRYDVPDYPHR
GGGKYRYDVPDYIMK	GGGKYRYDVPDYVIR	GGGKYRYDVPDYKVI	GGGKYRYDVPDYPIV	GGGKYRYDVPDYIPG	GGGKYRYDVPDYQVN	GGGKYRYDVPDYNIH	GGGKYRYDVPDYSIR
GGGKYRYDVPDYMKI	GGGKYRYDVPDYVRI	GGGKYRYDVPDYKIV	GGGKYRYDVPDYSRI	GGGKYRYDVPDYPVA	GGGKYRYDVPDYIDI	GGGKYRYDVPDYRAH	GGGKYRYDVPDYQVK
GGGKYRYDVPDYPFK	GGGKYRYDVPDYIVR	GGGKYRYDVPDYPIV	GGGKYRYDVPDYSIR	GGGKYRYDVPDYVAP	GGGKYRYDVPDYLID	GGGKYRYDVPDYARH	GGGKYRYDVPDYNIK
GGGKYRYDVPDYRII	GGGKYRYDVPDYVGR	GGGKYRYDVPDYGVH	GGGKYRYDVPDYRSI	GGGKYRYDVPDYPGI	GGGKYRYDVPDYYIR	GGGKYRYDVPDYQVH	GGGKYRYDVPDYINK
GGGKYRYDVPDYIIR	GGGKYRYDVPDYIQA	GGGKYRYDVPDYPVP	GGGKYRYDVPDYTVR	GGGKYRYDVPDYGIP	GGGKYRYDVPDYRIY	GGGKYRYDVPDYVQH	GGGKYRYDVPDYVQK
GGGKYRYDVPDYRLI	GGGKYRYDVPDYVNV	GGGKYRYDVPDYQRV	GGGKYRYDVPDYISR	GGGKYRYDVPDYIIP	GGGKYRYDVPDYIRY	GGGKYRYDVPDYHQV	GGGKYRYDVPDYQKV
GGGKYRYDVPDYITI	GGGKYRYDVPDYVVN	GGGKYRYDVPDYRQV	GGGKYRYDVPDYQEI	GGGKYRYDVPDYTIK	GGGKYRYDVPDYRYI	GGGKYRYDVPDYINH	GGGKYRYDVPDYMIK
GGGKYRYDVPDYRIQ	GGGKYRYDVPDYQAI	GGGKYRYDVPDYHFV	GGGKYRYDVPDYPVK	GGGKYRYDVPDYIPT	GGGKYRYDVPDYIYR	GGGKYRYDVPDYHIN	GGGKYRYDVPDYIMK
GGGKYRYDVPDYQIR	GGGKYRYDVPDYIAQ	GGGKYRYDVPDYINR	GGGKYRYDVPDYIMK	GGGKYRYDVPDYTPI	GGGKYRYDVPDYIKY	GGGKYRYDVPDYQHV	GGGKYRYDVPDYIGK
GGGKYRYDVPDYRQI	GGGKYRYDVPDYQIA	GGGKYRYDVPDYQVR	GGGKYRYDVPDYMIK	GGGKYRYDVPDYPIT	GGGKYRYDVPDYYIK	GGGKYRYDVPDYVAH	GGGKYRYDVPDYVAK
GGGKYRYDVPDYPIK	GGGKYRYDVPDYIIW	GGGKYRYDVPDYIPK	GGGKYRYDVPDYPFK	GGGKYRYDVPDYITP	GGGKYRYDVPDYIYK	GGGKYRYDVPDYIGH	GGGKYRYDVPDYKVA
GGGKYRYDVPDYPIA	GGGKYRYDVPDYPIV	GGGKYRYDVPDYIIT	GGGKYRYDVPDYPDI	GGGKYRYDVPDYPTI	GGGKYRYDVPDYKIY	GGGKYRYDVPDYGHI	GGGKYRYDVPDYLGK
GGGKYRYDVPDYYPI	GGGKYRYDVPDYIEK	GGGKYRYDVPDYVIK	GGGKYRYDVPDYPNN	GGGKYRYDVPDYTIP	GGGKYRYDVPDYKYI	GGGKYRYDVPDYAHV	GGGKYRYDVPDYGIK
GGGKYRYDVPDYYIP	GGGKYRYDVPDYKEI	GGGKYRYDVPDYNIN	GGGKYRYDVPDYPID	GGGKYRYDVPDYVIR	GGGKYRYDVPDYIIF	GGGKYRYDVPDYVHA	GGGKYRYDVPDYFIN
GGGKYRYDVPDYPYI	GGGKYRYDVPDYIFI	GGGKYRYDVPDYINN	GGGKYRYDVPDYPEV	GGGKYRYDVPDYVRI	GGGKYRYDVPDYWIV	GGGKYRYDVPDYHAV	GGGKYRYDVPDYIFN
GGGKYRYDVPDYNNN	GGGKYRYDVPDYVIT	GGGKYRYDVPDYQVN	GGGKYRYDVPDYIDP	GGGKYRYDVPDYIVR	GGGKYRYDVPDYMIK	GGGKYRYDVPDYGIH	GGGKYRYDVPDYNFI
GGGKYRYDVPDYNEV	GGGKYRYDVPDYPID	GGGKYRYDVPDYQNV	GGGKYRYDVPDYPVE	GGGKYRYDVPDYPIK	GGGKYRYDVPDYIMK	GGGKYRYDVPDYIHG	GGGKYRYDVPDYINF
GGGKYRYDVPDYNID	GGGKYRYDVPDYPDI	GGGKYRYDVPDYRAN	GGGKYRYDVPDYVEP	GGGKYRYDVPDYPIA	GGGKYRYDVPDYFPK	GGGKYRYDVPDYIVK	GGGKYRYDVPDYNIF
GGGKYRYDVPDYNDI	GGGKYRYDVPDYDPI	GGGKYRYDVPDYVQN	GGGKYRYDVPDYIFP	GGGKYRYDVPDYVAV	GGGKYRYDVPDYPFK	GGGKYRYDVPDYPNI	GGGKYRYDVPDYRAF
GGGKYRYDVPDYNVE	GGGKYRYDVPDYVPE	GGGKYRYDVPDYIRQ	GGGKYRYDVPDYPEI	GGGKYRYDVPDYIGV	GGGKYRYDVPDYKFP	GGGKYRYDVPDYPIN	GGGKYRYDVPDYFNI
GGGKYRYDVPDYSVR	GGGKYRYDVPDYPVE	GGGKYRYDVPDYRIQ	GGGKYRYDVPDYFPK	GGGKYRYDVPDYIVG	GGGKYRYDVPDYVQR	GGGKYRYDVPDYPQV	GGGKYRYDVPDYRAR
GGGKYRYDVPDYMPN	GGGKYRYDVPDYVEP	GGGKYRYDVPDYRQI	GGGKYRYDVPDYPAK	GGGKYRYDVPDYGVI	GGGKYRYDVPDYQRV	GGGKYRYDVPDYPVQ	GGGKYRYDVPDYQRV
GGGKYRYDVPDYDQV	GGGKYRYDVPDYWVK	GGGKYRYDVPDYQIR	GGGKYRYDVPDYIEK	GGGKYRYDVPDYVIG	GGGKYRYDVPDYRAR	GGGKYRYDVPDYPRA	GGGKYRYDVPDYVQR
GGGKYRYDVPDYEVN	GGGKYRYDVPDYITK	GGGKYRYDVPDYIFH	GGGKYRYDVPDYEKI	GGGKYRYDVPDYGIV	GGGKYRYDVPDYNIR	GGGKYRYDVPDYIIW	GGGKYRYDVPDYINR
GGGKYRYDVPDYVQD	GGGKYRYDVPDYKTI	GGGKYRYDVPDYIFI	GGGKYRYDVPDYEIK	GGGKYRYDVPDYIIF	GGGKYRYDVPDYQVR	GGGKYRYDVPDYVGI	GGGKYRYDVPDYQVR
GGGKYRYDVPDYVEN	GGGKYRYDVPDYPVI	GGGKYRYDVPDYING	GGGKYRYDVPDYQNK	GGGKYRYDVPDYDIK	GGGKYRYDVPDYIRF	GGGKYRYDVPDYVIG	GGGKYRYDVPDYRQV
GGGKYRYDVPDYENV	GGGKYRYDVPDYIIY	GGGKYRYDVPDYNIG	GGGKYRYDVPDYNQK	GGGKYRYDVPDYIDK	GGGKYRYDVPDYFIR	GGGKYRYDVPDYVVA	GGGKYRYDVPDYGQP
GGGKYRYDVPDYVGW	GGGKYRYDVPDYWIK	GGGKYRYDVPDYGIN	GGGKYRYDVPDYKEI	GGGKYRYDVPDYVEK	GGGKYRYDVPDYRIF	GGGKYRYDVPDYIGV	GGGKYRYDVPDYQGP
GGGKYRYDVPDYADR	GGGKYRYDVPDYRII	GGGKYRYDVPDYQVG	GGGKYRYDVPDYKQN	GGGKYRYDVPDYEVK	GGGKYRYDVPDYIIT	GGGKYRYDVPDYIVG	GGGKYRYDVPDYGPQ
GGGKYRYDVPDYIGP	GGGKYRYDVPDYIIR	GGGKYRYDVPDYARG	GGGKYRYDVPDYPVR	GGGKYRYDVPDYMPK	GGGKYRYDVPDYIMR	GGGKYRYDVPDYVAV	GGGKYRYDVPDYPGQ
GGGKYRYDVPDYAPV	GGGKYRYDVPDYRLI	GGGKYRYDVPDYGQV	GGGKYRYDVPDYINR	GGGKYRYDVPDYIKD	GGGKYRYDVPDYWTI	GGGKYRYDVPDYNIK	GGGKYRYDVPDYPNA
GGGKYRYDVPDYGPI	GGGKYRYDVPDYNIR	GGGKYRYDVPDYVQG	GGGKYRYDVPDYRQV	GGGKYRYDVPDYKDI	GGGKYRYDVPDYTWI	GGGKYRYDVPDYINK	GGGKYRYDVPDYPAN
GGGKYRYDVPDYPAV	GGGKYRYDVPDYQYI	GGGKYRYDVPDYGNI	GGGKYRYDVPDYQVR	GGGKYRYDVPDYKVE	GGGKYRYDVPDYPFR	GGGKYRYDVPDYQVK	GGGKYRYDVPDYAPN
GGGKYRYDVPDYPIG	GGGKYRYDVPDYIWP	GGGKYRYDVPDYNVA	GGGKYRYDVPDYARR	GGGKYRYDVPDYKID	GGGKYRYDVPDYRFP	GGGKYRYDVPDYVQK	GGGKYRYDVPDYNPA
GGGKYRYDVPDYAVP	GGGKYRYDVPDYWIP	GGGKYRYDVPDYVNA	GGGKYRYDVPDYDNW	GGGKYRYDVPDYVSK	GGGKYRYDVPDYITW	GGGKYRYDVPDYKIN	GGGKYRYDVPDYYIH
GGGKYRYDVPDYPVA	GGGKYRYDVPDYFIR	GGGKYRYDVPDYNGI	GGGKYRYDVPDYDWN	GGGKYRYDVPDYSVK	GGGKYRYDVPDYMIR	GGGKYRYDVPDYKQV	GGGKYRYDVPDYNWI
GGGKYRYDVPDYGIP	GGGKYRYDVPDYFRI	GGGKYRYDVPDYVGQ	GGGKYRYDVPDYDHY	GGGKYRYDVPDYKVS	GGGKYRYDVPDYFIK	GGGKYRYDVPDYIDI	GGGKYRYDVPDYWQV
GGGKYRYDVPDYIPG	GGGKYRYDVPDYIRF	GGGKYRYDVPDYNAV	GGGKYRYDVPDYMFH	GGGKYRYDVPDYVIA	GGGKYRYDVPDYKFI	GGGKYRYDVPDYNIN	GGGKYRYDVPDYFEH
GGGKYRYDVPDYVGK	GGGKYRYDVPDYPYR	GGGKYRYDVPDYGRA	GGGKYRYDVPDYQWT	GGGKYRYDVPDYPWI	GGGKYRYDVPDYNIK	GGGKYRYDVPDYQVN	GGGKYRYDVPDYWNI
GGGKYRYDVPDYGVK	GGGKYRYDVPDYIFR	GGGKYRYDVPDYVAN	GGGKYRYDVPDYDYH	GGGKYRYDVPDYINP	GGGKYRYDVPDYQVK	GGGKYRYDVPDYVQN	GGGKYRYDVPDYIYH
GGGKYRYDVPDYKVG	GGGKYRYDVPDYYPR	GGGKYRYDVPDYKII	GGGKYRYDVPDYMHF	GGGKYRYDVPDYNPI	GGGKYRYDVPDYINK	GGGKYRYDVPDYINN	GGGKYRYDVPDYYHI
GGGKYRYDVPDYNVA	GGGKYRYDVPDYMWV	GGGKYRYDVPDYNIH	GGGKYRYDVPDYIIT	GGGKYRYDVPDYVPQ	GGGKYRYDVPDYVQK	GGGKYRYDVPDYNQV	GGGKYRYDVPDYIPV
GGGKYRYDVPDYVNA	GGGKYRYDVPDYRIF	GGGKYRYDVPDYRAH	GGGKYRYDVPDYGIP	GGGKYRYDVPDYRAP	GGGKYRYDVPDYVHI	GGGKYRYDVPDYEIV	GGGKYRYDVPDYHGP
GGGKYRYDVPDYGAR	GGGKYRYDVPDYEVH	GGGKYRYDVPDYINH	GGGKYRYDVPDYIQK	GGGKYRYDVPDYIVN	GGGKYRYDVPDYIVH	GGGKYRYDVPDYEVI	GGGKYRYDVPDYFGS
GGGKYRYDVPDYANV	GGGKYRYDVPDYDIH	GGGKYRYDVPDYVQH	GGGKYRYDVPDYIPE	GGGKYRYDVPDYINV	GGGKYRYDVPDYHVI	GGGKYRYDVPDYNNI	GGGKYRYDVPDYGYA
GGGKYRYDVPDYQGV	GGGKYRYDVPDYIDH	GGGKYRYDVPDYNHI	GGGKYRYDVPDYIEP	GGGKYRYDVPDYIGR	GGGKYRYDVPDYVIH	GGGKYRYDVPDYNVQ	GGGKYRYDVPDYAGY
GGGKYRYDVPDYGQV	GGGKYRYDVPDYVEH	GGGKYRYDVPDYRHA	GGGKYRYDVPDYIVW	GGGKYRYDVPDYLVN	GGGKYRYDVPDYHIV	GGGKYRYDVPDYIPM	GGGKYRYDVPDYVWV
GGGKYRYDVPDYAGR	GGGKYRYDVPDYEHV	GGGKYRYDVPDYHIN	GGGKYRYDVPDYIWV	GGGKYRYDVPDYVIN	GGGKYRYDVPDYPID	GGGKYRYDVPDYNNK	GGGKYRYDVPDYERV
GGGKYRYDVPDYAVN	GGGKYRYDVPDYHDI	GGGKYRYDVPDYVHQ	GGGKYRYDVPDYLVW	GGGKYRYDVPDYVAR	GGGKYRYDVPDYPDI	GGGKYRYDVPDYPMK	GGGKYRYDVPDYQQQ
GGGKYRYDVPDYQVG	GGGKYRYDVPDYVIA	GGGKYRYDVPDYQVH	GGGKYRYDVPDYERI	GGGKYRYDVPDYVVQ	GGGKYRYDVPDYPVE	GGGKYRYDVPDYIDK	GGGKYRYDVPDYNNR
GGGKYRYDVPDYVIA	GGGKYRYDVPDYIGH	GGGKYRYDVPDYIHN	GGGKYRYDVPDYLWV	GGGKYRYDVPDYVQV	GGGKYRYDVPDYIPD	GGGKYRYDVPDYVEK	GGGKYRYDVPDYREV
GGGKYRYDVPDYGPV	GGGKYRYDVPDYGHI	GGGKYRYDVPDYPNV	GGGKYRYDVPDYGSF	GGGKYRYDVPDYNIV	GGGKYRYDVPDYPNN	GGGKYRYDVPDYNKN	GGGKYRYDVPDYPWT
GGGKYRYDVPDYGVP	GGGKYRYDVPDYGIH	GGGKYRYDVPDYRGP	GGGKYRYDVPDYPGH	GGGKYRYDVPDYLNV	GGGKYRYDVPDYEVH	GGGKYRYDVPDYDKI	GGGKYRYDVPDYRMP
GGGKYRYDVPDYVGP	GGGKYRYDVPDYAVH	GGGKYRYDVPDYGPR	GGGKYRYDVPDYHPG	GGGKYRYDVPDYVNI	GGGKYRYDVPDYIDH	GGGKYRYDVPDYKID	GGGKYRYDVPDYWTP
GGGKYRYDVPDYPVG	GGGKYRYDVPDYVAH	GGGKYRYDVPDYNVP	GGGKYRYDVPDYGYA	GGGKYRYDVPDYQVV	GGGKYRYDVPDYVEH	GGGKYRYDVPDYDIK	GGGKYRYDVPDYDIR
GGGKYRYDVPDYVAS	GGGKYRYDVPDYNIK	GGGKYRYDVPDYIGA	GGGKYRYDVPDYFGS	GGGKYRYDVPDYGIR	GGGKYRYDVPDYDHI	GGGKYRYDVPDYKDI	GGGKYRYDVPDYVER
GGGKYRYDVPDYIGS	GGGKYRYDVPDYINK	GGGKYRYDVPDYAAV	GGGKYRYDVPDYGPH	GGGKYRYDVPDYLGR	GGGKYRYDVPDYEHV	GGGKYRYDVPDYVHI	GGGKYRYDVPDYWVV
GGGKYRYDVPDYTGV	GGGKYRYDVPDYVQK	GGGKYRYDVPDYAGI	GGGKYRYDVPDYPHG	GGGKYRYDVPDYRIP	GGGKYRYDVPDYHDI	GGGKYRYDVPDYIVH	GGGKYRYDVPDYPAK
GGGKYRYDVPDYSGI	GGGKYRYDVPDYQVK	GGGKYRYDVPDYGIA	GGGKYRYDVPDYIPV	GGGKYRYDVPDYPIR	GGGKYRYDVPDYFAF	GGGKYRYDVPDYVIH	GGGKYRYDVPDYIIW
GGGKYRYDVPDYSAV	GGGKYRYDVPDYKNI	GGGKYRYDVPDYIAG	GGGKYRYDVPDYPVI	GGGKYRYDVPDYRPI	GGGKYRYDVPDYAFF	GGGKYRYDVPDYKVI	GGGKYRYDVPDYRGP
GGGKYRYDVPDYAVS	GGGKYRYDVPDYIKN	GGGKYRYDVPDYPWV	GGGKYRYDVPDYVIP	GGGKYRYDVPDYQIR	GGGKYRYDVPDYDIH	GGGKYRYDVPDYRPH	GGGKYRYDVPDYPNV
GGGKYRYDVPDYLGS	GGGKYRYDVPDYGPV	GGGKYRYDVPDYWPV	GGGKYRYDVPDYWII	GGGKYRYDVPDYIWI	GGGKYRYDVPDYHID	GGGKYRYDVPDYPNV	GGGKYRYDVPDYNPV
GGGKYRYDVPDYYIK	GGGKYRYDVPDYVGP	GGGKYRYDVPDYQPK	GGGKYRYDVPDYGIH	GGGKYRYDVPDYFIK	GGGKYRYDVPDYEIK	GGGKYRYDVPDYGRP	GGGKYRYDVPDYVPN
GGGKYRYDVPDYKIY	GGGKYRYDVPDYPVG	GGGKYRYDVPDYISI	GGGKYRYDVPDYVAH	GGGKYRYDVPDYYII	GGGKYRYDVPDYEKI	GGGKYRYDVPDYPVN	GGGKYRYDVPDYVNP
GGGKYRYDVPDYYKI	GGGKYRYDVPDYAII	GGGKYRYDVPDYIVT	GGGKYRYDVPDYHGI	GGGKYRYDVPDYIFW	GGGKYRYDVPDYIRI	GGGKYRYDVPDYGPR	GGGKYRYDVPDYPVN
GGGKYRYDVPDYKYI	GGGKYRYDVPDYEII	GGGKYRYDVPDYSII	GGGKYRYDVPDYIGH	GGGKYRYDVPDYPVI	GGGKYRYDVPDYIIR	GGGKYRYDVPDYNVP	GGGKYRYDVPDYHII
GGGKYRYDVPDYFIK	GGGKYRYDVPDYITI	GGGKYRYDVPDYIIS	GGGKYRYDVPDYVHA	GGGKYRYDVPDYITW	GGGKYRYDVPDYRLI	GGGKYRYDVPDYRGP	GGGKYRYDVPDYQIK
GGGKYRYDVPDYYII	GGGKYRYDVPDYDVI	GGGKYRYDVPDYIFK	GGGKYRYDVPDYHLG	GGGKYRYDVPDYIIY	GGGKYRYDVPDYIWV	GGGKYRYDVPDYIRH	GGGKYRYDVPDYPNI
GGGKYRYDVPDYIYK	GGGKYRYDVPDYVVI	GGGKYRYDVPDYPYK	GGGKYRYDVPDYIHG	GGGKYRYDVPDYTII	GGGKYRYDVPDYIER	GGGKYRYDVPDYHRI	GGGKYRYDVPDYPIN
GGGKYRYDVPDYGPK	GGGKYRYDVPDYPIQ	GGGKYRYDVPDYIKY	GGGKYRYDVPDYGHI	GGGKYRYDVPDYGHP	GGGKYRYDVPDYEIR	GGGKYRYDVPDYRIH	GGGKYRYDVPDYPVQ
GGGKYRYDVPDYPGK	GGGKYRYDVPDYGPR	GGGKYRYDVPDYKIY	GGGKYRYDVPDYVIW	GGGKYRYDVPDYAYG	GGGKYRYDVPDYIVW	GGGKYRYDVPDYIHR	GGGKYRYDVPDYPQV
GGGKYRYDVPDYKGP	GGGKYRYDVPDYPNV	GGGKYRYDVPDYIIW	GGGKYRYDVPDYQIK	GGGKYRYDVPDYHGP	GGGKYRYDVPDYREI	GGGKYRYDVPDYQIK	GGGKYRYDVPDYQIQ
GGGKYRYDVPDYIPN	GGGKYRYDVPDYNPV	GGGKYRYDVPDYPFI	GGGKYRYDVPDYIRH	GGGKYRYDVPDYHPG	GGGKYRYDVPDYVIW	GGGKYRYDVPDYIQK	GGGKYRYDVPDYQQI
GGGKYRYDVPDYPQV	GGGKYRYDVPDYPGR	GGGKYRYDVPDYIWT	GGGKYRYDVPDYRIH	GGGKYRYDVPDYGPH	GGGKYRYDVPDYVWI	GGGKYRYDVPDYIVT	GGGKYRYDVPDYIQQ
GGGKYRYDVPDYQPV	GGGKYRYDVPDYPVN	GGGKYRYDVPDYMIR	GGGKYRYDVPDYHRI	GGGKYRYDVPDYIWK	GGGKYRYDVPDYTIK	GGGKYRYDVPDYSII	GGGKYRYDVPDYNRV
GGGKYRYDVPDYQVP	GGGKYRYDVPDYRGP	GGGKYRYDVPDYWIK	GGGKYRYDVPDYNYN	GGGKYRYDVPDYIKW	GGGKYRYDVPDYAIK	GGGKYRYDVPDYLVT	GGGKYRYDVPDYRGR
GGGKYRYDVPDYPIN	GGGKYRYDVPDYIVP	GGGKYRYDVPDYIVP	GGGKYRYDVPDYYWN	GGGKYRYDVPDYKIW	GGGKYRYDVPDYIAK	GGGKYRYDVPDYTVI	GGGKYRYDVPDYGRR
GGGKYRYDVPDYIWI	GGGKYRYDVPDYIPV	GGGKYRYDVPDYNVG	GGGKYRYDVPDYYYH	GGGKYRYDVPDYIGH	GGGKYRYDVPDYAKI	GGGKYRYDVPDYITV	GGGKYRYDVPDYRNV
GGGKYRYDVPDYNVP	GGGKYRYDVPDYNPI	GGGKYRYDVPDYNGV	GGGKYRYDVPDYYNW	GGGKYRYDVPDYVIE	GGGKYRYDVPDYKAI	GGGKYRYDVPDYVIT	GGGKYRYDVPDYVIW
GGGKYRYDVPDYGPR	GGGKYRYDVPDYPNI	GGGKYRYDVPDYGVN	GGGKYRYDVPDYYHY	GGGKYRYDVPDYPIH	GGGKYRYDVPDYIKA	GGGKYRYDVPDYISI	GGGKYRYDVPDYGIH
GGGKYRYDVPDYPGR	GGGKYRYDVPDYPIN	GGGKYRYDVPDYGGR	GGGKYRYDVPDYWIP	GGGKYRYDVPDYVVK	GGGKYRYDVPDYWIK	GGGKYRYDVPDYLTV	GGGKYRYDVPDYIGH
GGGKYRYDVPDYPNV	GGGKYRYDVPDYARP	GGGKYRYDVPDYVGN	GGGKYRYDVPDYEWI	GGGKYRYDVPDYAPI	GGGKYRYDVPDYIKW	GGGKYRYDVPDYRGR	GGGKYRYDVPDYGHI
GGGKYRYDVPDYPVN	GGGKYRYDVPDYPVQ	GGGKYRYDVPDYAAQ	GGGKYRYDVPDYQNW	GGGKYRYDVPDYIPA	GGGKYRYDVPDYKIW	GGGKYRYDVPDYQIQ	GGGKYRYDVPDYAVH
GGGKYRYDVPDYRGP	GGGKYRYDVPDYNHV	GGGKYRYDVPDYVIV	GGGKYRYDVPDYNWQ	GGGKYRYDVPDYPAI	GGGKYRYDVPDYNIH	GGGKYRYDVPDYGRR	GGGKYRYDVPDYAHV
GGGKYRYDVPDYGIH	GGGKYRYDVPDYVNH	GGGKYRYDVPDYFPK	GGGKYRYDVPDYNQW	GGGKYRYDVPDYAIP	GGGKYRYDVPDYVQH	GGGKYRYDVPDYRRG	GGGKYRYDVPDYVAH
GGGKYRYDVPDYVAH	GGGKYRYDVPDYRPP	GGGKYRYDVPDYRGR	GGGKYRYDVPDYQYH	GGGKYRYDVPDYKIY	GGGKYRYDVPDYQHV	GGGKYRYDVPDYRVN	GGGKYRYDVPDYVIK
GGGKYRYDVPDYQIQ	GGGKYRYDVPDYRGH	GGGKYRYDVPDYRNV	GGGKYRYDVPDYWEI	GGGKYRYDVPDYKYI	GGGKYRYDVPDYHNI	GGGKYRYDVPDYFYK	GGGKYRYDVPDYRPV
GGGKYRYDVPDYQQI	GGGKYRYDVPDYNVH	GGGKYRYDVPDYQIQ	GGGKYRYDVPDYQWN	GGGKYRYDVPDYIKY	GGGKYRYDVPDYIHN	GGGKYRYDVPDYYFK	GGGKYRYDVPDYIQK
GGGKYRYDVPDYIQQ	GGGKYRYDVPDYHNV	GGGKYRYDVPDYGRR	GGGKYRYDVPDYIEW	GGGKYRYDVPDYIFK	GGGKYRYDVPDYHVQ	GGGKYRYDVPDYYKF	GGGKYRYDVPDYPVI
GGGKYRYDVPDYNRV	GGGKYRYDVPDYPPR	GGGKYRYDVPDYQVK	GGGKYRYDVPDYQHY	GGGKYRYDVPDYGII	GGGKYRYDVPDYQVH	GGGKYRYDVPDYKYF	GGGKYRYDVPDYGRP
GGGKYRYDVPDYIIY	GGGKYRYDVPDYPAK	GGGKYRYDVPDYVQK	GGGKYRYDVPDYRIP	GGGKYRYDVPDYGVK	GGGKYRYDVPDYINH	GGGKYRYDVPDYPEI	GGGKYRYDVPDYIAH
GGGKYRYDVPDYIIT	GGGKYRYDVPDYTIP	GGGKYRYDVPDYINK	GGGKYRYDVPDYIPR	GGGKYRYDVPDYVGK	GGGKYRYDVPDYHIN	GGGKYRYDVPDYPIW	GGGKYRYDVPDYAIH
GGGKYRYDVPDYNIH	GGGKYRYDVPDYIPT	GGGKYRYDVPDYNIK	GGGKYRYDVPDYRPI	GGGKYRYDVPDYGKV	GGGKYRYDVPDYHQV	GGGKYRYDVPDYFIH	GGGKYRYDVPDYAHI
GGGKYRYDVPDYQVH	GGGKYRYDVPDYTPI	GGGKYRYDVPDYVEV	GGGKYRYDVPDYVHI	GGGKYRYDVPDYKVG	GGGKYRYDVPDYRIP	GGGKYRYDVPDYIFH	GGGKYRYDVPDYHAI
GGGKYRYDVPDYARH	GGGKYRYDVPDYQIW	GGGKYRYDVPDYDIV	GGGKYRYDVPDYHVI	GGGKYRYDVPDYVKG	GGGKYRYDVPDYPIR	GGGKYRYDVPDYHIF	GGGKYRYDVPDYPWI
GGGKYRYDVPDYINH	GGGKYRYDVPDYNQN	GGGKYRYDVPDYVDI	GGGKYRYDVPDYIVH	GGGKYRYDVPDYIAH	GGGKYRYDVPDYRPI	GGGKYRYDVPDYHFI	GGGKYRYDVPDYIVV
GGGKYRYDVPDYVQH	GGGKYRYDVPDYQNN	GGGKYRYDVPDYEVV	GGGKYRYDVPDYNIN	GGGKYRYDVPDYIHA	GGGKYRYDVPDYIGK	GGGKYRYDVPDYIHF	GGGKYRYDVPDYIYM
GGGKYRYDVPDYHNI	GGGKYRYDVPDYIEN	GGGKYRYDVPDYPMV	GGGKYRYDVPDYINN	GGGKYRYDVPDYAIH	GGGKYRYDVPDYGIK	GGGKYRYDVPDYFHI	GGGKYRYDVPDYYFP
GGGKYRYDVPDYRAH	GGGKYRYDVPDYEIN	GGGKYRYDVPDYMVP	GGGKYRYDVPDYQVN	GGGKYRYDVPDYHAI	GGGKYRYDVPDYAVK	GGGKYRYDVPDYVER	GGGKYRYDVPDYIRF
GGGKYRYDVPDYVGH	GGGKYRYDVPDYQVE	GGGKYRYDVPDYVVE	GGGKYRYDVPDYARN	GGGKYRYDVPDYAHI	GGGKYRYDVPDYVAK	GGGKYRYDVPDYIDR	GGGKYRYDVPDYFIR
GGGKYRYDVPDYPVP	GGGKYRYDVPDYQDI	GGGKYRYDVPDYDPK	GGGKYRYDVPDYPIK	GGGKYRYDVPDYVVG	GGGKYRYDVPDYKAV	GGGKYRYDVPDYMPR	GGGKYRYDVPDYRIF
GGGKYRYDVPDYGHV	GGGKYRYDVPDYEVQ	GGGKYRYDVPDYDYH	GGGKYRYDVPDYYFI	GGGKYRYDVPDYIPK	GGGKYRYDVPDYWVI	GGGKYRYDVPDYREV	GGGKYRYDVPDYIWK
GGGKYRYDVPDYAIK	GGGKYRYDVPDYQID	GGGKYRYDVPDYDNW	GGGKYRYDVPDYDIP	GGGKYRYDVPDYPNI	GGGKYRYDVPDYPIK	GGGKYRYDVPDYRIQ	GGGKYRYDVPDYRYH
GGGKYRYDVPDYIAK	GGGKYRYDVPDYDQI	GGGKYRYDVPDYHDY	GGGKYRYDVPDYRYH	GGGKYRYDVPDYPVQ	GGGKYRYDVPDYIWI	GGGKYRYDVPDYQRI	GGGKYRYDVPDYRYI
GGGKYRYDVPDYKAI	GGGKYRYDVPDYNEI	GGGKYRYDVPDYMFH	GGGKYRYDVPDYNWR	GGGKYRYDVPDYPAR	GGGKYRYDVPDYQIW	GGGKYRYDVPDYRQI	GGGKYRYDVPDYRIY
GGGKYRYDVPDYIIF	GGGKYRYDVPDYEAR	GGGKYRYDVPDYHFM	GGGKYRYDVPDYNRW	GGGKYRYDVPDYPIN	GGGKYRYDVPDYIFK	GGGKYRYDVPDYMPK	GGGKYRYDVPDYYRI
GGGKYRYDVPDYIYV	GGGKYRYDVPDYQEV	GGGKYRYDVPDYPHI	GGGKYRYDVPDYHYR	GGGKYRYDVPDYPQV	GGGKYRYDVPDYVEV	GGGKYRYDVPDYVKI	GGGKYRYDVPDYDRH
GGGKYRYDVPDYYIV	GGGKYRYDVPDYIFN	GGGKYRYDVPDYFSI	GGGKYRYDVPDYYRH	GGGKYRYDVPDYYIP	GGGKYRYDVPDYDIV	GGGKYRYDVPDYPWI	GGGKYRYDVPDYNFF
GGGKYRYDVPDYIDF	GGGKYRYDVPDYVFQ	GGGKYRYDVPDYAYI	GGGKYRYDVPDYRNW	GGGKYRYDVPDYSVG	GGGKYRYDVPDYEVV	GGGKYRYDVPDYRFI	GGGKYRYDVPDYFFN
GGGKYRYDVPDYVIR	GGGKYRYDVPDYNIF	GGGKYRYDVPDYHPI	GGGKYRYDVPDYWPI	GGGKYRYDVPDYPVK	GGGKYRYDVPDYMPV	GGGKYRYDVPDYYPR	GGGKYRYDVPDYDHR
GGGKYRYDVPDYIVR	GGGKYRYDVPDYEIH	GGGKYRYDVPDYSFI	GGGKYRYDVPDYMGK	GGGKYRYDVPDYISR	GGGKYRYDVPDYDVI	GGGKYRYDVPDYFIR	GGGKYRYDVPDYRDH
GGGKYRYDVPDYVRI	GGGKYRYDVPDYHIE	GGGKYRYDVPDYISR	GGGKYRYDVPDYGMK	GGGKYRYDVPDYVTR	GGGKYRYDVPDYPTE	GGGKYRYDVPDYRPY	GGGKYRYDVPDYQQN
GGGKYRYDVPDYQEI	GGGKYRYDVPDYIHE	GGGKYRYDVPDYRSI	GGGKYRYDVPDYTSK	GGGKYRYDVPDYTVR	GGGKYRYDVPDYVIR	GGGKYRYDVPDYIMK	GGGKYRYDVPDYQEI
GGGKYRYDVPDYEIQ	GGGKYRYDVPDYIEH	GGGKYRYDVPDYSIR	GGGKYRYDVPDYVKI	GGGKYRYDVPDYWII	GGGKYRYDVPDYVRI	GGGKYRYDVPDYMIK	GGGKYRYDVPDYQIE
GGGKYRYDVPDYIEK	GGGKYRYDVPDYEHI	GGGKYRYDVPDYTVR	GGGKYRYDVPDYFIP	GGGKYRYDVPDYGVH	GGGKYRYDVPDYIVR	GGGKYRYDVPDYPFK	GGGKYRYDVPDYPSW
GGGKYRYDVPDYSIR	GGGKYRYDVPDYFII	GGGKYRYDVPDYTRV	GGGKYRYDVPDYPIQ	GGGKYRYDVPDYPVP	GGGKYRYDVPDYPIW	GGGKYRYDVPDYIKM	GGGKYRYDVPDYIEQ
GGGKYRYDVPDYEIK	GGGKYRYDVPDYDIR	GGGKYRYDVPDYRIS	GGGKYRYDVPDYDVH	GGGKYRYDVPDYIWN	GGGKYRYDVPDYTII	GGGKYRYDVPDYINR	GGGKYRYDVPDYISK
GGGKYRYDVPDYQTI	GGGKYRYDVPDYWVV	GGGKYRYDVPDYSRI	GGGKYRYDVPDYIKY	GGGKYRYDVPDYQVW	GGGKYRYDVPDYVIP	GGGKYRYDVPDYRAR	GGGKYRYDVPDYSIK
GGGKYRYDVPDYTIQ	GGGKYRYDVPDYREV	GGGKYRYDVPDYVTR	GGGKYRYDVPDYFIN	GGGKYRYDVPDYERQ	GGGKYRYDVPDYIVP	GGGKYRYDVPDYHFV	GGGKYRYDVPDYVTK
GGGKYRYDVPDYITQ	GGGKYRYDVPDYEIR	GGGKYRYDVPDYPIG	GGGKYRYDVPDYNAV	GGGKYRYDVPDYARW	GGGKYRYDVPDYPIA	GGGKYRYDVPDYQVR	GGGKYRYDVPDYIRH
GGGKYRYDVPDYTQI	GGGKYRYDVPDYIWI	GGGKYRYDVPDYPVI	GGGKYRYDVPDYGIN	GGGKYRYDVPDYAIV	GGGKYRYDVPDYIWD	GGGKYRYDVPDYARR	GGGKYRYDVPDYRIH
GGGKYRYDVPDYFII	GGGKYRYDVPDYNVK	GGGKYRYDVPDYPNI	GGGKYRYDVPDYANV	GGGKYRYDVPDYGIH	GGGKYRYDVPDYMIV	GGGKYRYDVPDYVIV	GGGKYRYDVPDYHRI
GGGKYRYDVPDYPIQ	GGGKYRYDVPDYVNK	GGGKYRYDVPDYAPR	GGGKYRYDVPDYNIG	GGGKYRYDVPDYVAH	GGGKYRYDVPDYVIM	GGGKYRYDVPDYIPK	GGGKYRYDVPDYIHR
GGGKYRYDVPDYYIM	GGGKYRYDVPDYVPN	GGGKYRYDVPDYPIN	GGGKYRYDVPDYARG	GGGKYRYDVPDYAVH	GGGKYRYDVPDYETI	GGGKYRYDVPDYQGP	GGGKYRYDVPDYRHI
GGGKYRYDVPDYIMY	GGGKYRYDVPDYGVK	GGGKYRYDVPDYNIP	GGGKYRYDVPDYNVA	GGGKYRYDVPDYHGI	GGGKYRYDVPDYIMV	GGGKYRYDVPDYNAP	GGGKYRYDVPDYFPK
GGGKYRYDVPDYYMI	GGGKYRYDVPDYVGK	GGGKYRYDVPDYINP	GGGKYRYDVPDYNGI	GGGKYRYDVPDYAHV	GGGKYRYDVPDYVMI	GGGKYRYDVPDYGPQ	GGGKYRYDVPDYVIH
GGGKYRYDVPDYYPF	GGGKYRYDVPDYGKV	GGGKYRYDVPDYPRA	GGGKYRYDVPDYING	GGGKYRYDVPDYIIT	GGGKYRYDVPDYIVM	GGGKYRYDVPDYPAN	GGGKYRYDVPDYHIV
GGGKYRYDVPDYFPY	GGGKYRYDVPDYKGV	GGGKYRYDVPDYPQV	GGGKYRYDVPDYQVG	GGGKYRYDVPDYITK	GGGKYRYDVPDYTEI	GGGKYRYDVPDYANP	GGGKYRYDVPDYVHI
GGGKYRYDVPDYIYM	GGGKYRYDVPDYVKG	GGGKYRYDVPDYNPI	GGGKYRYDVPDYVGQ	GGGKYRYDVPDYDVK	GGGKYRYDVPDYEIT	GGGKYRYDVPDYPNA	GGGKYRYDVPDYIVH
GGGKYRYDVPDYVHV	GGGKYRYDVPDYIQY	GGGKYRYDVPDYPVQ	GGGKYRYDVPDYAVN	GGGKYRYDVPDYVDK	GGGKYRYDVPDYPFV	GGGKYRYDVPDYQPG	GGGKYRYDVPDYIHV
GGGKYRYDVPDYSVI	GGGKYRYDVPDYINP	GGGKYRYDVPDYARP	GGGKYRYDVPDYGVQ	GGGKYRYDVPDYKIT	GGGKYRYDVPDYVFP	GGGKYRYDVPDYGQP	GGGKYRYDVPDYHVI
GGGKYRYDVPDYVIY	GGGKYRYDVPDYIYP	GGGKYRYDVPDYPAR	GGGKYRYDVPDYVQG	GGGKYRYDVPDYFVI	GGGKYRYDVPDYIET	GGGKYRYDVPDYPGQ	GGGKYRYDVPDYIWT
GGGKYRYDVPDYEKI	GGGKYRYDVPDYPIY	GGGKYRYDVPDYIGP	GGGKYRYDVPDYAGK	GGGKYRYDVPDYIYW	GGGKYRYDVPDYNQT	GGGKYRYDVPDYFPK	GGGKYRYDVPDYIRM
GGGKYRYDVPDYAVA	GGGKYRYDVPDYYPI	GGGKYRYDVPDYPGI	GGGKYRYDVPDYGAK	GGGKYRYDVPDYIPQ	GGGKYRYDVPDYQNT	GGGKYRYDVPDYFKP	GGGKYRYDVPDYMIR
GGGKYRYDVPDYAAV	GGGKYRYDVPDYEFP	GGGKYRYDVPDYAPV	GGGKYRYDVPDYGKA	GGGKYRYDVPDYQIP	GGGKYRYDVPDYQQS	GGGKYRYDVPDYVPR	GGGKYRYDVPDYRIM
GGGKYRYDVPDYAIG	GGGKYRYDVPDYHHV	GGGKYRYDVPDYPVA	GGGKYRYDVPDYKAG	GGGKYRYDVPDYIQP	GGGKYRYDVPDYVVI	GGGKYRYDVPDYPVR	GGGKYRYDVPDYRFP
GGGKYRYDVPDYAGI	GGGKYRYDVPDYYIP	GGGKYRYDVPDYGIP	GGGKYRYDVPDYGQP	GGGKYRYDVPDYIWQ	GGGKYRYDVPDYAII	GGGKYRYDVPDYRPV	GGGKYRYDVPDYWIT
GGGKYRYDVPDYIGA	GGGKYRYDVPDYPYI	GGGKYRYDVPDYIPG	GGGKYRYDVPDYPGQ	GGGKYRYDVPDYVKV	GGGKYRYDVPDYTVK	GGGKYRYDVPDYGIP	GGGKYRYDVPDYIMR
GGGKYRYDVPDYGIA	GGGKYRYDVPDYIIT	GGGKYRYDVPDYSPI	GGGKYRYDVPDYPAN	GGGKYRYDVPDYEVH	GGGKYRYDVPDYSIK	GGGKYRYDVPDYIPG	GGGKYRYDVPDYVKI
GGGKYRYDVPDYVAA	GGGKYRYDVPDYNAV	GGGKYRYDVPDYPVT	GGGKYRYDVPDYPNA	GGGKYRYDVPDYDHI	GGGKYRYDVPDYISK	GGGKYRYDVPDYIGP	GGGKYRYDVPDYQIP
GGGKYRYDVPDYAAI	GGGKYRYDVPDYNVA	GGGKYRYDVPDYGVK	GGGKYRYDVPDYQGP	GGGKYRYDVPDYIDH	GGGKYRYDVPDYVTK	GGGKYRYDVPDYAVP	GGGKYRYDVPDYIQP
GGGKYRYDVPDYIYQ	GGGKYRYDVPDYVNA	GGGKYRYDVPDYNVN	GGGKYRYDVPDYNPA	GGGKYRYDVPDYVEH	GGGKYRYDVPDYIKS	GGGKYRYDVPDYVAP	GGGKYRYDVPDYYIN
GGGKYRYDVPDYFRT	GGGKYRYDVPDYQGV	GGGKYRYDVPDYNNV	GGGKYRYDVPDYPQG	GGGKYRYDVPDYFAF	GGGKYRYDVPDYGVK	GGGKYRYDVPDYGPK	GGGKYRYDVPDYYNI
GGGKYRYDVPDYRFT	GGGKYRYDVPDYGNI	GGGKYRYDVPDYQAQ	GGGKYRYDVPDYIAH	GGGKYRYDVPDYAFF	GGGKYRYDVPDYVKG	GGGKYRYDVPDYIVV	GGGKYRYDVPDYNYI
GGGKYRYDVPDYYIQ	GGGKYRYDVPDYGAR	GGGKYRYDVPDYDWV	GGGKYRYDVPDYNFV	GGGKYRYDVPDYKII	GGGKYRYDVPDYNVH	GGGKYRYDVPDYNAI	GGGKYRYDVPDYNIY
GGGKYRYDVPDYQYI	GGGKYRYDVPDYGIN	GGGKYRYDVPDYDVW	GGGKYRYDVPDYYIP	GGGKYRYDVPDYIAQ	GGGKYRYDVPDYRGH	GGGKYRYDVPDYIQG	GGGKYRYDVPDYYVQ
GGGKYRYDVPDYIMI	GGGKYRYDVPDYAGR	GGGKYRYDVPDYWDV	GGGKYRYDVPDYEVE	GGGKYRYDVPDYAQI	GGGKYRYDVPDYVNH	GGGKYRYDVPDYQIG	GGGKYRYDVPDYINY
GGGKYRYDVPDYLML	GGGKYRYDVPDYNIG	GGGKYRYDVPDYYWI	GGGKYRYDVPDYEEV	GGGKYRYDVPDYGRR	GGGKYRYDVPDYGHR	GGGKYRYDVPDYAVQ	GGGKYRYDVPDYSRF
GGGKYRYDVPDYIIM	GGGKYRYDVPDYGVQ	GGGKYRYDVPDYYIW	GGGKYRYDVPDYEID	GGGKYRYDVPDYQIQ	GGGKYRYDVPDYIGH	GGGKYRYDVPDYIAN	GGGKYRYDVPDYQVY
GGGKYRYDVPDYVYI	GGGKYRYDVPDYNVI	GGGKYRYDVPDYIWK	GGGKYRYDVPDYEDI	GGGKYRYDVPDYNVR	GGGKYRYDVPDYVIA	GGGKYRYDVPDYQVA	GGGKYRYDVPDYHPR
GGGKYRYDVPDYDVW	GGGKYRYDVPDYIVW	GGGKYRYDVPDYITK	GGGKYRYDVPDYVIT	GGGKYRYDVPDYVNR	GGGKYRYDVPDYSIR	GGGKYRYDVPDYQAV	GGGKYRYDVPDYNFE
GGGKYRYDVPDYEDR	GGGKYRYDVPDYIWV	GGGKYRYDVPDYKIT	GGGKYRYDVPDYTIV	GGGKYRYDVPDYRRG	GGGKYRYDVPDYISR	GGGKYRYDVPDYVAQ	GGGKYRYDVPDYERI
GGGKYRYDVPDYVWD	GGGKYRYDVPDYIER	GGGKYRYDVPDYTKI	GGGKYRYDVPDYISI	GGGKYRYDVPDYQHI	GGGKYRYDVPDYSRI	GGGKYRYDVPDYGIQ	GGGKYRYDVPDYIVW
GGGKYRYDVPDYRED	GGGKYRYDVPDYNQR	GGGKYRYDVPDYNVH	GGGKYRYDVPDYSII	GGGKYRYDVPDYIQH	GGGKYRYDVPDYIRS	GGGKYRYDVPDYRIP	GGGKYRYDVPDYEIR
GGGKYRYDVPDYVDW	GGGKYRYDVPDYRNQ	GGGKYRYDVPDYVNH	GGGKYRYDVPDYIIS	GGGKYRYDVPDYHIQ	GGGKYRYDVPDYTVR	GGGKYRYDVPDYIPR	GGGKYRYDVPDYWIV
GGGKYRYDVPDYIGH	GGGKYRYDVPDYQNR	GGGKYRYDVPDYNHV	GGGKYRYDVPDYIDR	GGGKYRYDVPDYHQI	GGGKYRYDVPDYWII	GGGKYRYDVPDYRPI	GGGKYRYDVPDYREI
GGGKYRYDVPDYSPI	GGGKYRYDVPDYNRQ	GGGKYRYDVPDYAIA	GGGKYRYDVPDYVER	GGGKYRYDVPDYQIH	GGGKYRYDVPDYMKI	GGGKYRYDVPDYQPK	GGGKYRYDVPDYVWI
GGGKYRYDVPDYDAI	GGGKYRYDVPDYSIR	GGGKYRYDVPDYAAI	GGGKYRYDVPDYNNR	GGGKYRYDVPDYNVF	GGGKYRYDVPDYIEK	GGGKYRYDVPDYDIH	GGGKYRYDVPDYRIE
GGGKYRYDVPDYADI	GGGKYRYDVPDYSVG	GGGKYRYDVPDYVVG	GGGKYRYDVPDYNRN	GGGKYRYDVPDYVNF	GGGKYRYDVPDYIWP	GGGKYRYDVPDYDHI	GGGKYRYDVPDYVVK
GGGKYRYDVPDYGEI	GGGKYRYDVPDYQIQ	GGGKYRYDVPDYEIP	GGGKYRYDVPDYRMP	GGGKYRYDVPDYVFN	GGGKYRYDVPDYWIP	GGGKYRYDVPDYVEH	GGGKYRYDVPDYEIK
GGGKYRYDVPDYEAV	GGGKYRYDVPDYIQQ	GGGKYRYDVPDYIEP	GGGKYRYDVPDYDIR	GGGKYRYDVPDYFVN	GGGKYRYDVPDYYPI	GGGKYRYDVPDYHDI	GGGKYRYDVPDYEKI
GGGKYRYDVPDYEGI	GGGKYRYDVPDYIMI	GGGKYRYDVPDYPEI	GGGKYRYDVPDYIRD	GGGKYRYDVPDYFII	GGGKYRYDVPDYIYP	GGGKYRYDVPDYHEV	GGGKYRYDVPDYIKE
GGGKYRYDVPDYAEV	GGGKYRYDVPDYMII	GGGKYRYDVPDYIPE	GGGKYRYDVPDYMPR	GGGKYRYDVPDYWVI	GGGKYRYDVPDYYIP	GGGKYRYDVPDYHDL	GGGKYRYDVPDYNQK
GGGKYRYDVPDYWII	GGGKYRYDVPDYIIM	GGGKYRYDVPDYVGP	GGGKYRYDVPDYMRP	GGGKYRYDVPDYQVK	GGGKYRYDVPDYPYI	GGGKYRYDVPDYVHE	GGGKYRYDVPDYQKN
GGGKYRYDVPDYRSI	GGGKYRYDVPDYLML	GGGKYRYDVPDYPDK	GGGKYRYDVPDYMYI	GGGKYRYDVPDYNIK	GGGKYRYDVPDYMIE	GGGKYRYDVPDYHVE	GGGKYRYDVPDYKEI
GGGKYRYDVPDYTVR	GGGKYRYDVPDYVVK	GGGKYRYDVPDYQNK	GGGKYRYDVPDYFFI	GGGKYRYDVPDYINK	GGGKYRYDVPDYPFE	GGGKYRYDVPDYMPH	GGGKYRYDVPDYKNQ
GGGKYRYDVPDYVTR	GGGKYRYDVPDYMIV	GGGKYRYDVPDYEIK	GGGKYRYDVPDYYPF	GGGKYRYDVPDYVQK	GGGKYRYDVPDYIEM	GGGKYRYDVPDYIHD	GGGKYRYDVPDYAPI
GGGKYRYDVPDYIWV	GGGKYRYDVPDYIMV	GGGKYRYDVPDYQKN	GGGKYRYDVPDYPFY	GGGKYRYDVPDYIFN	GGGKYRYDVPDYPIY	GGGKYRYDVPDYMAY	GGGKYRYDVPDYPDI
GGGKYRYDVPDYEIR	GGGKYRYDVPDYVQI	GGGKYRYDVPDYEKI	GGGKYRYDVPDYIYM	GGGKYRYDVPDYVYV	GGGKYRYDVPDYDIR	GGGKYRYDVPDYEHV	GGGKYRYDVPDYPID
GGGKYRYDVPDYIVW	GGGKYRYDVPDYTII	GGGKYRYDVPDYAII	GGGKYRYDVPDYFIF	GGGKYRYDVPDYHDI	GGGKYRYDVPDYVER	GGGKYRYDVPDYAYM	GGGKYRYDVPDYPNN
GGGKYRYDVPDYIER	GGGKYRYDVPDYIDY	GGGKYRYDVPDYQIK	GGGKYRYDVPDYFPY	GGGKYRYDVPDYIKF	GGGKYRYDVPDYVWV	GGGKYRYDVPDYIDH	GGGKYRYDVPDYPEV
GGGKYRYDVPDYISK	GGGKYRYDVPDYDIY	GGGKYRYDVPDYPRH	GGGKYRYDVPDYYMI	GGGKYRYDVPDYIPY	GGGKYRYDVPDYREV	GGGKYRYDVPDYFFA	GGGKYRYDVPDYNPN
GGGKYRYDVPDYTVK	GGGKYRYDVPDYVEY	GGGKYRYDVPDYNIY	GGGKYRYDVPDYMIY	GGGKYRYDVPDYHNV	GGGKYRYDVPDYPTW	GGGKYRYDVPDYAAI	GGGKYRYDVPDYGPK
GGGKYRYDVPDYSIK	GGGKYRYDVPDYMPY	GGGKYRYDVPDYINY	GGGKYRYDVPDYYIM	GGGKYRYDVPDYVNH	GGGKYRYDVPDYPWI	GGGKYRYDVPDYAIA	GGGKYRYDVPDYGKP
GGGKYRYDVPDYVTK	GGGKYRYDVPDYIFM	GGGKYRYDVPDYQVY	GGGKYRYDVPDYMEF	GGGKYRYDVPDYIDQ	GGGKYRYDVPDYITK	GGGKYRYDVPDYIAA	GGGKYRYDVPDYPIV
GGGKYRYDVPDYVPI	GGGKYRYDVPDYIAE	GGGKYRYDVPDYRFS	GGGKYRYDVPDYQRP	GGGKYRYDVPDYDIQ	GGGKYRYDVPDYKTI	GGGKYRYDVPDYVVG	GGGKYRYDVPDYINN
GGGKYRYDVPDYIVP	GGGKYRYDVPDYPIW	GGGKYRYDVPDYQYV	GGGKYRYDVPDYWNP	GGGKYRYDVPDYNEI	GGGKYRYDVPDYNAI	GGGKYRYDVPDYWIQ	GGGKYRYDVPDYIDI
GGGKYRYDVPDYGVH	GGGKYRYDVPDYEPE	GGGKYRYDVPDYRPH	GGGKYRYDVPDYNWP	GGGKYRYDVPDYNNQ	GGGKYRYDVPDYQAV	GGGKYRYDVPDYPIK	GGGKYRYDVPDYQVN
GGGKYRYDVPDYEVH	GGGKYRYDVPDYQIY	GGGKYRYDVPDYPHR	GGGKYRYDVPDYPYH	GGGKYRYDVPDYNMI	GGGKYRYDVPDYQIG	GGGKYRYDVPDYKMI	GGGKYRYDVPDYNIN
GGGKYRYDVPDYDIH	GGGKYRYDVPDYNHI	GGGKYRYDVPDYDRI	GGGKYRYDVPDYPWN	GGGKYRYDVPDYGAR	GGGKYRYDVPDYNPI	GGGKYRYDVPDYIYI	GGGKYRYDVPDYQNV
GGGKYRYDVPDYEHV	GGGKYRYDVPDYPVK	GGGKYRYDVPDYWTP	GGGKYRYDVPDYHYP	GGGKYRYDVPDYGIN	GGGKYRYDVPDYINP	GGGKYRYDVPDYEFI	GGGKYRYDVPDYIMP
GGGKYRYDVPDYHEV	GGGKYRYDVPDYVPK	GGGKYRYDVPDYMRP	GGGKYRYDVPDYYHP	GGGKYRYDVPDYNVA	GGGKYRYDVPDYAPR	GGGKYRYDVPDYHIK	GGGKYRYDVPDYIEV
GGGKYRYDVPDYDHI	GGGKYRYDVPDYKPV	GGGKYRYDVPDYIQK	GGGKYRYDVPDYSFY	GGGKYRYDVPDYNAV	GGGKYRYDVPDYPVQ	GGGKYRYDVPDYPIQ	GGGKYRYDVPDYNVQ
GGGKYRYDVPDYHPM	GGGKYRYDVPDYQHI	GGGKYRYDVPDYGAK	GGGKYRYDVPDYAYY	GGGKYRYDVPDYGNI	GGGKYRYDVPDYRAP	GGGKYRYDVPDYNAV	GGGKYRYDVPDYIVS
GGGKYRYDVPDYIHD	GGGKYRYDVPDYWII	GGGKYRYDVPDYPYH	GGGKYRYDVPDYWVK	GGGKYRYDVPDYANV	GGGKYRYDVPDYPQV	GGGKYRYDVPDYGIN	GGGKYRYDVPDYIMY
GGGKYRYDVPDYIDH	GGGKYRYDVPDYNVV	GGGKYRYDVPDYEYR	GGGKYRYDVPDYVSK	GGGKYRYDVPDYNIG	GGGKYRYDVPDYQVP	GGGKYRYDVPDYQVG	GGGKYRYDVPDYPFY
GGGKYRYDVPDYHDI	GGGKYRYDVPDYDPT	GGGKYRYDVPDYIMH	GGGKYRYDVPDYSVK	GGGKYRYDVPDYGQV	GGGKYRYDVPDYVAV	GGGKYRYDVPDYING	GGGKYRYDVPDYMIY
GGGKYRYDVPDYIPK	GGGKYRYDVPDYPSE	GGGKYRYDVPDYIKW	GGGKYRYDVPDYKAD	GGGKYRYDVPDYGVQ	GGGKYRYDVPDYVIG	GGGKYRYDVPDYIGN	GGGKYRYDVPDYMYI
GGGKYRYDVPDYKIP	GGGKYRYDVPDYPES	GGGKYRYDVPDYSVK	GGGKYRYDVPDYEKG	GGGKYRYDVPDYIGN	GGGKYRYDVPDYIGV	GGGKYRYDVPDYARG	GGGKYRYDVPDYITK
GGGKYRYDVPDYVVI	GGGKYRYDVPDYTDP	GGGKYRYDVPDYIGH	GGGKYRYDVPDYDKA	GGGKYRYDVPDYVAN	GGGKYRYDVPDYFII	GGGKYRYDVPDYYNR	GGGKYRYDVPDYGPH
GGGKYRYDVPDYPWY	GGGKYRYDVPDYSEP	GGGKYRYDVPDYGIH	GGGKYRYDVPDYGEK	GGGKYRYDVPDYQGV	GGGKYRYDVPDYPWW	GGGKYRYDVPDYPQI	GGGKYRYDVPDYAKA
GGGKYRYDVPDYEPE	GGGKYRYDVPDYSPE	GGGKYRYDVPDYAVH	GGGKYRYDVPDYKSV	GGGKYRYDVPDYTEK	GGGKYRYDVPDYFWV	GGGKYRYDVPDYRIS	GGGKYRYDVPDYQNN
GGGKYRYDVPDYYVK	GGGKYRYDVPDYNAQ	GGGKYRYDVPDYVAH	GGGKYRYDVPDYVIV	GGGKYRYDVPDYMVK	GGGKYRYDVPDYFVW	GGGKYRYDVPDYSIR	GGGKYRYDVPDYQPM
GGGKYRYDVPDYPSK	GGGKYRYDVPDYPDT	GGGKYRYDVPDYAHV	GGGKYRYDVPDYFII	GGGKYRYDVPDYETK	GGGKYRYDVPDYFRE	GGGKYRYDVPDYVTR	GGGKYRYDVPDYNQN
GGGKYRYDVPDYSGV	GGGKYRYDVPDYEPS	GGGKYRYDVPDYHAV	GGGKYRYDVPDYYIR	GGGKYRYDVPDYVMK	GGGKYRYDVPDYWFV	GGGKYRYDVPDYTVR	GGGKYRYDVPDYQDI
GGGKYRYDVPDYSVG	GGGKYRYDVPDYSVH	GGGKYRYDVPDYIHG	GGGKYRYDVPDYRIY	GGGKYRYDVPDYYVI	GGGKYRYDVPDYFER	GGGKYRYDVPDYPAK	GGGKYRYDVPDYQVE
GGGKYRYDVPDYGSV	GGGKYRYDVPDYVDK	GGGKYRYDVPDYHIG	GGGKYRYDVPDYYRI	GGGKYRYDVPDYTPV	GGGKYRYDVPDYEFR	GGGKYRYDVPDYPHV	GGGKYRYDVPDYNNQ
GGGKYRYDVPDYVIE	GGGKYRYDVPDYDVK	GGGKYRYDVPDYVHA	GGGKYRYDVPDYQPK	GGGKYRYDVPDYPSI	GGGKYRYDVPDYVFW	GGGKYRYDVPDYVHP	GGGKYRYDVPDYEIN
GGGKYRYDVPDYNAI	GGGKYRYDVPDYDKV	GGGKYRYDVPDYGHI	GGGKYRYDVPDYPKA	GGGKYRYDVPDYPTV	GGGKYRYDVPDYVWF	GGGKYRYDVPDYVAY	GGGKYRYDVPDYIEN
GGGKYRYDVPDYIDY	GGGKYRYDVPDYQIV	GGGKYRYDVPDYIEK	GGGKYRYDVPDYYWI	GGGKYRYDVPDYPIS	GGGKYRYDVPDYWVF	GGGKYRYDVPDYHVP	GGGKYRYDVPDYVEQ
GGGKYRYDVPDYDIY	GGGKYRYDVPDYQVI	GGGKYRYDVPDYFYK	GGGKYRYDVPDYYIY	GGGKYRYDVPDYPVT	GGGKYRYDVPDYREF	GGGKYRYDVPDYVPH	GGGKYRYDVPDYDQI
GGGKYRYDVPDYVEY	GGGKYRYDVPDYAVA	GGGKYRYDVPDYYIV	GGGKYRYDVPDYVFH	GGGKYRYDVPDYIPS	GGGKYRYDVPDYVIE	GGGKYRYDVPDYGIY	GGGKYRYDVPDYELN
GGGKYRYDVPDYNNY	GGGKYRYDVPDYAGI	GGGKYRYDVPDYIYV	GGGKYRYDVPDYQDK	GGGKYRYDVPDYIYQ	GGGKYRYDVPDYPVR	GGGKYRYDVPDYYWN	GGGKYRYDVPDYAKI
GGGKYRYDVPDYIMF	GGGKYRYDVPDYIGA	GGGKYRYDVPDYSIK	GGGKYRYDVPDYDQK	GGGKYRYDVPDYEAI	GGGKYRYDVPDYYDI	GGGKYRYDVPDYYYH	GGGKYRYDVPDYIKA
GGGKYRYDVPDYWIK	GGGKYRYDVPDYGIA	GGGKYRYDVPDYISK	GGGKYRYDVPDYNEK	GGGKYRYDVPDYDVV	GGGKYRYDVPDYMFI	GGGKYRYDVPDYWYN	GGGKYRYDVPDYKIA
GGGKYRYDVPDYRFI	GGGKYRYDVPDYAAV	GGGKYRYDVPDYVTK	GGGKYRYDVPDYQKD	GGGKYRYDVPDYIAE	GGGKYRYDVPDYDYI	GGGKYRYDVPDYYHY	GGGKYRYDVPDYKAI
GGGKYRYDVPDYFIR	GGGKYRYDVPDYAIG	GGGKYRYDVPDYYEI	GGGKYRYDVPDYINA	GGGKYRYDVPDYPIF	GGGKYRYDVPDYFMI	GGGKYRYDVPDYWNY	GGGKYRYDVPDYGVI
GGGKYRYDVPDYRIF	GGGKYRYDVPDYVAA	GGGKYRYDVPDYYIE	GGGKYRYDVPDYNIA	GGGKYRYDVPDYITQ	GGGKYRYDVPDYIMF	GGGKYRYDVPDYHYY	GGGKYRYDVPDYIGV
GGGKYRYDVPDYVYK	GGGKYRYDVPDYWIQ	GGGKYRYDVPDYYQN	GGGKYRYDVPDYIAN	GGGKYRYDVPDYQTI	GGGKYRYDVPDYGTP	GGGKYRYDVPDYNYW	GGGKYRYDVPDYVIG
GGGKYRYDVPDYEIH	GGGKYRYDVPDYVYV	GGGKYRYDVPDYYNQ	GGGKYRYDVPDYARA	GGGKYRYDVPDYSVR	GGGKYRYDVPDYASP	GGGKYRYDVPDYRYI	GGGKYRYDVPDYGIV
GGGKYRYDVPDYNQH	GGGKYRYDVPDYPIK	GGGKYRYDVPDYEWI	GGGKYRYDVPDYIQG	GGGKYRYDVPDYQIT	GGGKYRYDVPDYTGP	GGGKYRYDVPDYRIY	GGGKYRYDVPDYIVG
GGGKYRYDVPDYAKG	GGGKYRYDVPDYVIE	GGGKYRYDVPDYIVV	GGGKYRYDVPDYQAV	GGGKYRYDVPDYIDN	GGGKYRYDVPDYAPS	GGGKYRYDVPDYYRI	GGGKYRYDVPDYNIA
GGGKYRYDVPDYPKI	GGGKYRYDVPDYEID	GGGKYRYDVPDYHGP	GGGKYRYDVPDYQGI	GGGKYRYDVPDYVGW	GGGKYRYDVPDYNPV	GGGKYRYDVPDYVNH	GGGKYRYDVPDYNAI
GGGKYRYDVPDYEAI	GGGKYRYDVPDYVIQ	GGGKYRYDVPDYFSG	GGGKYRYDVPDYAPK	GGGKYRYDVPDYVEN	GGGKYRYDVPDYGPI	GGGKYRYDVPDYNHV	GGGKYRYDVPDYQGI
GGGKYRYDVPDYVYH	GGGKYRYDVPDYNWV	GGGKYRYDVPDYGPH	GGGKYRYDVPDYIVV	GGGKYRYDVPDYVSR	GGGKYRYDVPDYPGI	GGGKYRYDVPDYHNV	GGGKYRYDVPDYGQI
GGGKYRYDVPDYEYI	GGGKYRYDVPDYWNV	GGGKYRYDVPDYHPG	GGGKYRYDVPDYSIV	GGGKYRYDVPDYDAR	GGGKYRYDVPDYGIP	GGGKYRYDVPDYHGR	GGGKYRYDVPDYAVQ
GGGKYRYDVPDYIPT	GGGKYRYDVPDYDQR	GGGKYRYDVPDYIRH	GGGKYRYDVPDYTVV	GGGKYRYDVPDYEGR	GGGKYRYDVPDYAPV	GGGKYRYDVPDYNVH	GGGKYRYDVPDYAAR
GGGKYRYDVPDYPIT	GGGKYRYDVPDYNRE	GGGKYRYDVPDYHIR	GGGKYRYDVPDYVIS	GGGKYRYDVPDYNDI	GGGKYRYDVPDYIGP	GGGKYRYDVPDYGRH	GGGKYRYDVPDYAIN
GGGKYRYDVPDYQIP	GGGKYRYDVPDYHYV	GGGKYRYDVPDYRIH	GGGKYRYDVPDYSHI	GGGKYRYDVPDYVDQ	GGGKYRYDVPDYPAV	GGGKYRYDVPDYHVN	GGGKYRYDVPDYGIQ
GGGKYRYDVPDYPIE	GGGKYRYDVPDYENR	GGGKYRYDVPDYIHR	GGGKYRYDVPDYISH	GGGKYRYDVPDYNEV	GGGKYRYDVPDYFGI	GGGKYRYDVPDYQKN	GGGKYRYDVPDYQAV
GGGKYRYDVPDYYIH	GGGKYRYDVPDYIDQ	GGGKYRYDVPDYYQI	GGGKYRYDVPDYVTH	GGGKYRYDVPDYNNN	GGGKYRYDVPDYFIG	GGGKYRYDVPDYDII	GGGKYRYDVPDYQIG
GGGKYRYDVPDYYTK	GGGKYRYDVPDYTGK	GGGKYRYDVPDYGNK	GGGKYRYDVPDYHSI	GGGKYRYDVPDYDIN	GGGKYRYDVPDYFVA	GGGKYRYDVPDYIQT	GGGKYRYDVPDYPIG
GGGKYRYDVPDYPGP	GGGKYRYDVPDYKTG	GGGKYRYDVPDYVWV	GGGKYRYDVPDYSIH	GGGKYRYDVPDYEVN	GGGKYRYDVPDYFAV	GGGKYRYDVPDYSVR	GGGKYRYDVPDYPVA
GGGKYRYDVPDYIFK	GGGKYRYDVPDYGTK	GGGKYRYDVPDYWVV	GGGKYRYDVPDYHIS	GGGKYRYDVPDYVWG	GGGKYRYDVPDYIFG	GGGKYRYDVPDYSRV	GGGKYRYDVPDYIKW
GGGKYRYDVPDYYPK	GGGKYRYDVPDYTKG	GGGKYRYDVPDYQNN	GGGKYRYDVPDYQKI	GGGKYRYDVPDYSRV	GGGKYRYDVPDYINY	GGGKYRYDVPDYVSR	GGGKYRYDVPDYIIT
GGGKYRYDVPDYEMK	GGGKYRYDVPDYQIP	GGGKYRYDVPDYIEN	GGGKYRYDVPDYKQI	GGGKYRYDVPDYGVW	GGGKYRYDVPDYVYQ	GGGKYRYDVPDYGNK	GGGKYRYDVPDYYVH
GGGKYRYDVPDYPYK	GGGKYRYDVPDYMKI	GGGKYRYDVPDYEIN	GGGKYRYDVPDYDIK	GGGKYRYDVPDYGER	GGGKYRYDVPDYHRP	GGGKYRYDVPDYNKG	GGGKYRYDVPDYWII
GGGKYRYDVPDYKIF	GGGKYRYDVPDYKMI	GGGKYRYDVPDYQDI	GGGKYRYDVPDYIDK	GGGKYRYDVPDYRSV	GGGKYRYDVPDYYAR	GGGKYRYDVPDYKGN	GGGKYRYDVPDYGVK
GGGKYRYDVPDYIQH	GGGKYRYDVPDYIMK	GGGKYRYDVPDYIDQ	GGGKYRYDVPDYNNK	GGGKYRYDVPDYNSV	GGGKYRYDVPDYQYV	GGGKYRYDVPDYGKN	GGGKYRYDVPDYISI
GGGKYRYDVPDYQHI	GGGKYRYDVPDYKIM	GGGKYRYDVPDYQEV	GGGKYRYDVPDYKEV	GGGKYRYDVPDYAGI	GGGKYRYDVPDYRHP	GGGKYRYDVPDYNGK	GGGKYRYDVPDYIVT
GGGKYRYDVPDYHIQ	GGGKYRYDVPDYKFP	GGGKYRYDVPDYQVE	GGGKYRYDVPDYKID	GGGKYRYDVPDYGIA	GGGKYRYDVPDYIYN	GGGKYRYDVPDYIKV	GGGKYRYDVPDYLVT
GGGKYRYDVPDYQIH	GGGKYRYDVPDYIIF	GGGKYRYDVPDYINE	GGGKYRYDVPDYKPM	GGGKYRYDVPDYIGA	GGGKYRYDVPDYNIY	GGGKYRYDVPDYHGP	GGGKYRYDVPDYITV
GGGKYRYDVPDYHQI	GGGKYRYDVPDYDWK	GGGKYRYDVPDYVEQ	GGGKYRYDVPDYVEK	GGGKYRYDVPDYGAI	GGGKYRYDVPDYIYV	GGGKYRYDVPDYAGY	GGGKYRYDVPDYLTV
GGGKYRYDVPDYIKY	GGGKYRYDVPDYPIE	GGGKYRYDVPDYIQD	GGGKYRYDVPDYEVK	GGGKYRYDVPDYAAV	GGGKYRYDVPDYQIH	GGGKYRYDVPDYGYA	GGGKYRYDVPDYSII
GGGKYRYDVPDYSVK	GGGKYRYDVPDYSNV	GGGKYRYDVPDYQPM	GGGKYRYDVPDYPWV	GGGKYRYDVPDYAIG	GGGKYRYDVPDYQHI	GGGKYRYDVPDYQMI	GGGKYRYDVPDYIIS
GGGKYRYDVPDYYQI	GGGKYRYDVPDYSVN	GGGKYRYDVPDYNIE	GGGKYRYDVPDYVWP	GGGKYRYDVPDYAVA	GGGKYRYDVPDYIQH	GGGKYRYDVPDYERY	GGGKYRYDVPDYPFI
GGGKYRYDVPDYNFI	GGGKYRYDVPDYNVS	GGGKYRYDVPDYQID	GGGKYRYDVPDYWPV	GGGKYRYDVPDYDIR	GGGKYRYDVPDYHQI	GGGKYRYDVPDYFFH	GGGKYRYDVPDYEPI
GGGKYRYDVPDYQIK	GGGKYRYDVPDYTAQ	GGGKYRYDVPDYVWA	GGGKYRYDVPDYFYN	GGGKYRYDVPDYPMR	GGGKYRYDVPDYIHQ	GGGKYRYDVPDYKEI	GGGKYRYDVPDYIDK
GGGKYRYDVPDYQKI	GGGKYRYDVPDYSGR	GGGKYRYDVPDYEVQ	GGGKYRYDVPDYFNY	GGGKYRYDVPDYVWV	GGGKYRYDVPDYIYQ	GGGKYRYDVPDYEIK	GGGKYRYDVPDYNNK
GGGKYRYDVPDYSHI	GGGKYRYDVPDYVSN	GGGKYRYDVPDYDQI	GGGKYRYDVPDYYFN	GGGKYRYDVPDYPTD	GGGKYRYDVPDYQIY	GGGKYRYDVPDYEKI	GGGKYRYDVPDYDKI
GGGKYRYDVPDYISH	GGGKYRYDVPDYGRS	GGGKYRYDVPDYENK	GGGKYRYDVPDYDIN	GGGKYRYDVPDYHIR	GGGKYRYDVPDYQIF	GGGKYRYDVPDYIKE	GGGKYRYDVPDYVEK
GGGKYRYDVPDYVTH	GGGKYRYDVPDYHNI	GGGKYRYDVPDYNEK	GGGKYRYDVPDYNDI	GGGKYRYDVPDYIHR	GGGKYRYDVPDYYQP	GGGKYRYDVPDYKIE	GGGKYRYDVPDYKEV
GGGKYRYDVPDYTVH	GGGKYRYDVPDYNIA	GGGKYRYDVPDYDQK	GGGKYRYDVPDYNNN	GGGKYRYDVPDYRIH	GGGKYRYDVPDYIQK	GGGKYRYDVPDYIFN	GGGKYRYDVPDYKID
GGGKYRYDVPDYVPN	GGGKYRYDVPDYAPH	GGGKYRYDVPDYGKW	GGGKYRYDVPDYNID	GGGKYRYDVPDYPQI	GGGKYRYDVPDYKIQ	GGGKYRYDVPDYQKP	GGGKYRYDVPDYDIK
GGGKYRYDVPDYNNI	GGGKYRYDVPDYFGT	GGGKYRYDVPDYFII	GGGKYRYDVPDYNVE	GGGKYRYDVPDYPYV	GGGKYRYDVPDYITQ	GGGKYRYDVPDYNEI	GGGKYRYDVPDYKDI
GGGKYRYDVPDYNIN	GGGKYRYDVPDYPAH	GGGKYRYDVPDYIEY	GGGKYRYDVPDYNMP	GGGKYRYDVPDYYPV	GGGKYRYDVPDYRSV	GGGKYRYDVPDYQDI	GGGKYRYDVPDYERY
GGGKYRYDVPDYMPI	GGGKYRYDVPDYAAY	GGGKYRYDVPDYNWI	GGGKYRYDVPDYGWV	GGGKYRYDVPDYPVY	GGGKYRYDVPDYEGR	GGGKYRYDVPDYQNN	GGGKYRYDVPDYYER
GGGKYRYDVPDYNQV	GGGKYRYDVPDYIPE	GGGKYRYDVPDYINM	GGGKYRYDVPDYIKW	GGGKYRYDVPDYVPY	GGGKYRYDVPDYTIQ	GGGKYRYDVPDYIQD	GGGKYRYDVPDYREY
GGGKYRYDVPDYNVQ	GGGKYRYDVPDYNFV	GGGKYRYDVPDYNIM	GGGKYRYDVPDYIQT	GGGKYRYDVPDYYVP	GGGKYRYDVPDYIND	GGGKYRYDVPDYEIN	GGGKYRYDVPDYWVY
GGGKYRYDVPDYIDN	GGGKYRYDVPDYNVF	GGGKYRYDVPDYVQM	GGGKYRYDVPDYTIQ	GGGKYRYDVPDYFYH	GGGKYRYDVPDYARD	GGGKYRYDVPDYMPQ	GGGKYRYDVPDYWYV
GGGKYRYDVPDYQFI	GGGKYRYDVPDYFVN	GGGKYRYDVPDYQVM	GGGKYRYDVPDYRSV	GGGKYRYDVPDYPYQ	GGGKYRYDVPDYGER	GGGKYRYDVPDYQMP	GGGKYRYDVPDYVPI
GGGKYRYDVPDYNEY	GGGKYRYDVPDYFGR	GGGKYRYDVPDYEHI	GGGKYRYDVPDYDQN	GGGKYRYDVPDYQPY	GGGKYRYDVPDYWVG	GGGKYRYDVPDYIEN	GGGKYRYDVPDYNPI
GGGKYRYDVPDYRPV	GGGKYRYDVPDYNDP	GGGKYRYDVPDYIEH	GGGKYRYDVPDYNEN	GGGKYRYDVPDYPQY	GGGKYRYDVPDYGVW	GGGKYRYDVPDYIDQ	GGGKYRYDVPDYVQP
GGGKYRYDVPDYPVR	GGGKYRYDVPDYDNP	GGGKYRYDVPDYQNH	GGGKYRYDVPDYNNE	GGGKYRYDVPDYMTR	GGGKYRYDVPDYIDN	GGGKYRYDVPDYPMQ	GGGKYRYDVPDYRAP
GGGKYRYDVPDYDIS	GGGKYRYDVPDYNPD	GGGKYRYDVPDYYNY	GGGKYRYDVPDYGWN	GGGKYRYDVPDYTRM	GGGKYRYDVPDYNID	GGGKYRYDVPDYNNQ	GGGKYRYDVPDYNVH
GGGKYRYDVPDYDVT	GGGKYRYDVPDYIWN	GGGKYRYDVPDYIYI	GGGKYRYDVPDYYIW	GGGKYRYDVPDYIFV	GGGKYRYDVPDYDQV	GGGKYRYDVPDYNQN	GGGKYRYDVPDYHNV
GGGKYRYDVPDYVIM	GGGKYRYDVPDYHYI	GGGKYRYDVPDYIFE	GGGKYRYDVPDYFEW	GGGKYRYDVPDYPHV	GGGKYRYDVPDYRAD	GGGKYRYDVPDYENI	GGGKYRYDVPDYNHV
GGGKYRYDVPDYPVV	GGGKYRYDVPDYNIW	GGGKYRYDVPDYNNN	GGGKYRYDVPDYAHI	GGGKYRYDVPDYFSV	GGGKYRYDVPDYVGW	GGGKYRYDVPDYNIE	GGGKYRYDVPDYVNH
GGGKYRYDVPDYVVK	GGGKYRYDVPDYISN	GGGKYRYDVPDYDIN	GGGKYRYDVPDYHAI	GGGKYRYDVPDYGIY	GGGKYRYDVPDYGWV	GGGKYRYDVPDYDQI	GGGKYRYDVPDYPEI
GGGKYRYDVPDYVQR	GGGKYRYDVPDYFPP	GGGKYRYDVPDYDQV	GGGKYRYDVPDYAIH	GGGKYRYDVPDYHPV	GGGKYRYDVPDYWYI	GGGKYRYDVPDYMQP	GGGKYRYDVPDYYIY
GGGKYRYDVPDYIEY	GGGKYRYDVPDYDRP	GGGKYRYDVPDYADR	GGGKYRYDVPDYHIA	GGGKYRYDVPDYIGY	GGGKYRYDVPDYDID	GGGKYRYDVPDYITK	GGGKYRYDVPDYIYY
GGGKYRYDVPDYVSK	GGGKYRYDVPDYPIF	GGGKYRYDVPDYNEV	GGGKYRYDVPDYGTP	GGGKYRYDVPDYAVY	GGGKYRYDVPDYEVD	GGGKYRYDVPDYTIK	GGGKYRYDVPDYFEY
GGGKYRYDVPDYNDT	GGGKYRYDVPDYVSK	GGGKYRYDVPDYDVQ	GGGKYRYDVPDYTGP	GGGKYRYDVPDYGYI	GGGKYRYDVPDYIDD	GGGKYRYDVPDYNWI	GGGKYRYDVPDYEFY
GGGKYRYDVPDYNSE	GGGKYRYDVPDYPVV	GGGKYRYDVPDYNPM	GGGKYRYDVPDYASP	GGGKYRYDVPDYFVS	GGGKYRYDVPDYEDV	GGGKYRYDVPDYWIN	GGGKYRYDVPDYRPW
GGGKYRYDVPDYNTD	GGGKYRYDVPDYVGH	GGGKYRYDVPDYIND	GGGKYRYDVPDYGPT	GGGKYRYDVPDYYIG	GGGKYRYDVPDYVED	GGGKYRYDVPDYWNI	GGGKYRYDVPDYWPR
GGGKYRYDVPDYNES	GGGKYRYDVPDYWIA	GGGKYRYDVPDYVIT	GGGKYRYDVPDYAPS	GGGKYRYDVPDYIYG	GGGKYRYDVPDYIHW	GGGKYRYDVPDYHYI	GGGKYRYDVPDYRWP
GGGKYRYDVPDYHEI	GGGKYRYDVPDYYWP	GGGKYRYDVPDYNFI	GGGKYRYDVPDYIWP	GGGKYRYDVPDYPVH	GGGKYRYDVPDYWHI	GGGKYRYDVPDYAIV	GGGKYRYDVPDYPRW
GGGKYRYDVPDYEHI	GGGKYRYDVPDYIYQ	GGGKYRYDVPDYIIY	GGGKYRYDVPDYDPT	GGGKYRYDVPDYSFV	GGGKYRYDVPDYHIW	GGGKYRYDVPDYNTP	GGGKYRYDVPDYVVI
GGGKYRYDVPDYHIE	GGGKYRYDVPDYPNK	GGGKYRYDVPDYPGP	GGGKYRYDVPDYPSE	GGGKYRYDVPDYHVP	GGGKYRYDVPDYIAA	GGGKYRYDVPDYQSP	GGGKYRYDVPDYQPK
GGGKYRYDVPDYPHI	GGGKYRYDVPDYSVA	GGGKYRYDVPDYFGI	GGGKYRYDVPDYTPD	GGGKYRYDVPDYIYN	GGGKYRYDVPDYHIR	GGGKYRYDVPDYSQP	GGGKYRYDVPDYQKP
GGGKYRYDVPDYDIQ	GGGKYRYDVPDYYIY	GGGKYRYDVPDYFIG	GGGKYRYDVPDYPDT	GGGKYRYDVPDYEWI	GGGKYRYDVPDYIHR	GGGKYRYDVPDYPNT	GGGKYRYDVPDYGVR
GGGKYRYDVPDYQDI	GGGKYRYDVPDYIYY	GGGKYRYDVPDYFAV	GGGKYRYDVPDYDTP	GGGKYRYDVPDYNKY	GGGKYRYDVPDYIPT	GGGKYRYDVPDYTNP	GGGKYRYDVPDYVNV
GGGKYRYDVPDYNIE	GGGKYRYDVPDYYFE	GGGKYRYDVPDYFVA	GGGKYRYDVPDYPTD	GGGKYRYDVPDYYFH	GGGKYRYDVPDYTPI	GGGKYRYDVPDYVVK	GGGKYRYDVPDYAIQ
GGGKYRYDVPDYEIN	GGGKYRYDVPDYYEF	GGGKYRYDVPDYRYI	GGGKYRYDVPDYTDP	GGGKYRYDVPDYYEK	GGGKYRYDVPDYPIT	GGGKYRYDVPDYAKA	GGGKYRYDVPDYIAQ
GGGKYRYDVPDYQID	GGGKYRYDVPDYISR	GGGKYRYDVPDYRIY	GGGKYRYDVPDYITK	GGGKYRYDVPDYFIV	GGGKYRYDVPDYPTI	GGGKYRYDVPDYGVH	GGGKYRYDVPDYGRV
GGGKYRYDVPDYIDQ	GGGKYRYDVPDYVTR	GGGKYRYDVPDYYRI	GGGKYRYDVPDYTKI	GGGKYRYDVPDYIDW	GGGKYRYDVPDYTIP	GGGKYRYDVPDYPYH	GGGKYRYDVPDYVGR
GGGKYRYDVPDYPMQ	GGGKYRYDVPDYMIR	GGGKYRYDVPDYDPS	GGGKYRYDVPDYKTI	GGGKYRYDVPDYVEW	GGGKYRYDVPDYVAH	GGGKYRYDVPDYPWN	GGGKYRYDVPDYIEH
GGGKYRYDVPDYQEV	GGGKYRYDVPDYPWI	GGGKYRYDVPDYNAN	GGGKYRYDVPDYKIT	GGGKYRYDVPDYEVW	GGGKYRYDVPDYHGI	GGGKYRYDVPDYYPH	GGGKYRYDVPDYNQH
GGGKYRYDVPDYNEI	GGGKYRYDVPDYQWI	GGGKYRYDVPDYANN	GGGKYRYDVPDYIWT	GGGKYRYDVPDYPMW	GGGKYRYDVPDYAVH	GGGKYRYDVPDYFQV	GGGKYRYDVPDYEIH
GGGKYRYDVPDYINE	GGGKYRYDVPDYIQW	GGGKYRYDVPDYNNA	GGGKYRYDVPDYQIE	GGGKYRYDVPDYMPW	GGGKYRYDVPDYHLG	GGGKYRYDVPDYQFV	GGGKYRYDVPDYLEH
GGGKYRYDVPDYIEN	GGGKYRYDVPDYPKI	GGGKYRYDVPDYAVE	GGGKYRYDVPDYQNQ	GGGKYRYDVPDYNHY	GGGKYRYDVPDYIMW	GGGKYRYDVPDYQVF	GGGKYRYDVPDYVQI
GGGKYRYDVPDYEVQ	GGGKYRYDVPDYTGP	GGGKYRYDVPDYNQG	GGGKYRYDVPDYQQN	GGGKYRYDVPDYNWN	GGGKYRYDVPDYMIW	GGGKYRYDVPDYFIN	GGGKYRYDVPDYEWI
GGGKYRYDVPDYIAH	GGGKYRYDVPDYAPS	GGGKYRYDVPDYDSP	GGGKYRYDVPDYAWI	GGGKYRYDVPDYDIY	GGGKYRYDVPDYPFW	GGGKYRYDVPDYPVI	GGGKYRYDVPDYNEV
GGGKYRYDVPDYAIH	GGGKYRYDVPDYGPT	GGGKYRYDVPDYPDS	GGGKYRYDVPDYEIQ	GGGKYRYDVPDYNNY	GGGKYRYDVPDYSVR	GGGKYRYDVPDYVPI	GGGKYRYDVPDYNNN
GGGKYRYDVPDYLAH	GGGKYRYDVPDYGTP	GGGKYRYDVPDYADI	GGGKYRYDVPDYWAI	GGGKYRYDVPDYIDY	GGGKYRYDVPDYVVK	GGGKYRYDVPDYQFI	GGGKYRYDVPDYENV
GGGKYRYDVPDYPIS	GGGKYRYDVPDYTPG	GGGKYRYDVPDYGIE	GGGKYRYDVPDYIYI	GGGKYRYDVPDYPMY	GGGKYRYDVPDYINF	GGGKYRYDVPDYQKI	GGGKYRYDVPDYNDI
GGGKYRYDVPDYIPS	GGGKYRYDVPDYHII	GGGKYRYDVPDYFYP	GGGKYRYDVPDYHSH	GGGKYRYDVPDYVEY	GGGKYRYDVPDYFNI	GGGKYRYDVPDYKIQ	GGGKYRYDVPDYDQV
GGGKYRYDVPDYIYF	GGGKYRYDVPDYNIE	GGGKYRYDVPDYIYM	GGGKYRYDVPDYFDV	GGGKYRYDVPDYMPY	GGGKYRYDVPDYFIN	GGGKYRYDVPDYRFH	GGGKYRYDVPDYNID
GGGKYRYDVPDYIPY	GGGKYRYDVPDYIVD	GGGKYRYDVPDYIMY	GGGKYRYDVPDYDFV	GGGKYRYDVPDYIAY	GGGKYRYDVPDYAFR	GGGKYRYDVPDYFRH	GGGKYRYDVPDYNMP
GGGKYRYDVPDYPIY	GGGKYRYDVPDYVEN	GGGKYRYDVPDYMIY	GGGKYRYDVPDYDVF	GGGKYRYDVPDYVTF	GGGKYRYDVPDYIFN	GGGKYRYDVPDYRHF	GGGKYRYDVPDYDNI
GGGKYRYDVPDYIYP	GGGKYRYDVPDYAKP	GGGKYRYDVPDYPFY	GGGKYRYDVPDYMET	GGGKYRYDVPDYYIQ	GGGKYRYDVPDYNIF	GGGKYRYDVPDYFHR	GGGKYRYDVPDYDVQ
GGGKYRYDVPDYEFH	GGGKYRYDVPDYYIH	GGGKYRYDVPDYIIF	GGGKYRYDVPDYYPT	GGGKYRYDVPDYSYR	GGGKYRYDVPDYIWQ	GGGKYRYDVPDYPVH	GGGKYRYDVPDYNTP
GGGKYRYDVPDYINW	GGGKYRYDVPDYQEI	GGGKYRYDVPDYAAH	GGGKYRYDVPDYVDH	GGGKYRYDVPDYMNI	GGGKYRYDVPDYVGH	GGGKYRYDVPDYYHI	GGGKYRYDVPDYQSP
GGGKYRYDVPDYNIW	GGGKYRYDVPDYQIE	GGGKYRYDVPDYPIH	GGGKYRYDVPDYWIK	GGGKYRYDVPDYMIN	GGGKYRYDVPDYIQW	GGGKYRYDVPDYYMI	GGGKYRYDVPDYSQP
GGGKYRYDVPDYEQR	GGGKYRYDVPDYQQN	GGGKYRYDVPDYGRY	GGGKYRYDVPDYDWI	GGGKYRYDVPDYFPN	GGGKYRYDVPDYSVK	GGGKYRYDVPDYYFP	GGGKYRYDVPDYPNT
GGGKYRYDVPDYIYH	GGGKYRYDVPDYQNQ	GGGKYRYDVPDYVSK	GGGKYRYDVPDYGPK	GGGKYRYDVPDYMVQ	GGGKYRYDVPDYVSK	GGGKYRYDVPDYYPF	GGGKYRYDVPDYVAP
GGGKYRYDVPDYVIQ	GGGKYRYDVPDYIEQ	GGGKYRYDVPDYKSV	GGGKYRYDVPDYIWK	GGGKYRYDVPDYPFN	GGGKYRYDVPDYSKV	GGGKYRYDVPDYIYM	GGGKYRYDVPDYGIP
GGGKYRYDVPDYVSI	GGGKYRYDVPDYGIG	GGGKYRYDVPDYPQW	GGGKYRYDVPDYKWI	GGGKYRYDVPDYTEQ	GGGKYRYDVPDYKVS	GGGKYRYDVPDYMEF	GGGKYRYDVPDYVPA
GGGKYRYDVPDYIYN	GGGKYRYDVPDYAVG	GGGKYRYDVPDYVKI	GGGKYRYDVPDYVVI	GGGKYRYDVPDYVEI	GGGKYRYDVPDYIEW	GGGKYRYDVPDYYDE	GGGKYRYDVPDYQKI
GGGKYRYDVPDYFEN	GGGKYRYDVPDYVAG	GGGKYRYDVPDYQSP	GGGKYRYDVPDYPNI	GGGKYRYDVPDYQWI	GGGKYRYDVPDYEIW	GGGKYRYDVPDYQPY	GGGKYRYDVPDYKQI
GGGKYRYDVPDYTYK	GGGKYRYDVPDYIGG	GGGKYRYDVPDYNTP	GGGKYRYDVPDYPIN	GGGKYRYDVPDYIPD	GGGKYRYDVPDYQNW	GGGKYRYDVPDYQYP	GGGKYRYDVPDYKIQ
GGGKYRYDVPDYQIW	GGGKYRYDVPDYDSK	GGGKYRYDVPDYTNP	GGGKYRYDVPDYPVQ	GGGKYRYDVPDYTAV	GGGKYRYDVPDYGPH	GGGKYRYDVPDYHNH	GGGKYRYDVPDYWKI
GGGKYRYDVPDYGPS	GGGKYRYDVPDYSDK	GGGKYRYDVPDYVHI	GGGKYRYDVPDYQPV	GGGKYRYDVPDYAVT	GGGKYRYDVPDYFQR	GGGKYRYDVPDYEWI	GGGKYRYDVPDYFWI
GGGKYRYDVPDYSGP	GGGKYRYDVPDYMAK	GGGKYRYDVPDYIAH	GGGKYRYDVPDYAPR	GGGKYRYDVPDYFIW	GGGKYRYDVPDYQFR	GGGKYRYDVPDYPIG	GGGKYRYDVPDYFIW
GGGKYRYDVPDYTPI	GGGKYRYDVPDYAMK	GGGKYRYDVPDYSPE	GGGKYRYDVPDYSIK	GGGKYRYDVPDYTMI	GGGKYRYDVPDYQRF	GGGKYRYDVPDYIKH	GGGKYRYDVPDYIIA
GGGKYRYDVPDYPTI	GGGKYRYDVPDYPEK	GGGKYRYDVPDYDPT	GGGKYRYDVPDYISK	GGGKYRYDVPDYTIM	GGGKYRYDVPDYRFQ	GGGKYRYDVPDYIHK	GGGKYRYDVPDYPYH
GGGKYRYDVPDYFIQ	GGGKYRYDVPDYVID	GGGKYRYDVPDYQAN	GGGKYRYDVPDYTVK	GGGKYRYDVPDYEIH	GGGKYRYDVPDYFRQ	GGGKYRYDVPDYKHI	GGGKYRYDVPDYPWN
GGGKYRYDVPDYYPQ	GGGKYRYDVPDYVEV	GGGKYRYDVPDYAQN	GGGKYRYDVPDYVTK	GGGKYRYDVPDYQNH	GGGKYRYDVPDYGPV	GGGKYRYDVPDYQIW	GGGKYRYDVPDYPNW
GGGKYRYDVPDYDVI	GGGKYRYDVPDYVDI	GGGKYRYDVPDYESP	GGGKYRYDVPDYKVT	GGGKYRYDVPDYLEH	GGGKYRYDVPDYDQR	GGGKYRYDVPDYQWI	GGGKYRYDVPDYFSY
GGGKYRYDVPDYYIY	GGGKYRYDVPDYITQ	GGGKYRYDVPDYQGQ	GGGKYRYDVPDYAEK	GGGKYRYDVPDYEHI	GGGKYRYDVPDYDFH	GGGKYRYDVPDYIQH	GGGKYRYDVPDYIQT
GGGKYRYDVPDYNIF	GGGKYRYDVPDYIPD	GGGKYRYDVPDYNAQ	GGGKYRYDVPDYTPI	GGGKYRYDVPDYYIY	GGGKYRYDVPDYGRW	GGGKYRYDVPDYQHI	GGGKYRYDVPDYQIT
GGGKYRYDVPDYPIW	GGGKYRYDVPDYEYI	GGGKYRYDVPDYANQ	GGGKYRYDVPDYAGP	GGGKYRYDVPDYEFY	GGGKYRYDVPDYKII	GGGKYRYDVPDYQIH	GGGKYRYDVPDYDKG
GGGKYRYDVPDYVPQ	GGGKYRYDVPDYIEY	GGGKYRYDVPDYTPD	GGGKYRYDVPDYPQI	GGGKYRYDVPDYYPQ	GGGKYRYDVPDYWIW	GGGKYRYDVPDYHQI	GGGKYRYDVPDYIIY
GGGKYRYDVPDYIWK	GGGKYRYDVPDYTHI	GGGKYRYDVPDYQQG	GGGKYRYDVPDYGGI	GGGKYRYDVPDYVSI	GGGKYRYDVPDYQFI	GGGKYRYDVPDYYPY	GGGKYRYDVPDYIAE
GGGKYRYDVPDYWYQ	GGGKYRYDVPDYPIA	GGGKYRYDVPDYPSE	GGGKYRYDVPDYGIG	GGGKYRYDVPDYIVS	GGGKYRYDVPDYYII	GGGKYRYDVPDYPYY	GGGKYRYDVPDYIEA
GGGKYRYDVPDYVEV	GGGKYRYDVPDYYQI	GGGKYRYDVPDYPDT	GGGKYRYDVPDYGVA	GGGKYRYDVPDYVIS	GGGKYRYDVPDYQIK	GGGKYRYDVPDYEMY	GGGKYRYDVPDYPTD
GGGKYRYDVPDYMPV	GGGKYRYDVPDYYIQ	GGGKYRYDVPDYDTP	GGGKYRYDVPDYGAV	GGGKYRYDVPDYEAV	GGGKYRYDVPDYIFF	GGGKYRYDVPDYMEY	GGGKYRYDVPDYLAE
GGGKYRYDVPDYVID	GGGKYRYDVPDYIVS	GGGKYRYDVPDYSEP	GGGKYRYDVPDYAGV	GGGKYRYDVPDYVVT	GGGKYRYDVPDYYEK	GGGKYRYDVPDYYKY	GGGKYRYDVPDYDVV
GGGKYRYDVPDYIDV	GGGKYRYDVPDYIWK	GGGKYRYDVPDYTDP	GGGKYRYDVPDYHPK	GGGKYRYDVPDYYPK	GGGKYRYDVPDYYYI	GGGKYRYDVPDYQEK	GGGKYRYDVPDYPSE
GGGKYRYDVPDYNNV	GGGKYRYDVPDYIKW	GGGKYRYDVPDYPTD	GGGKYRYDVPDYHKP	GGGKYRYDVPDYPIY	GGGKYRYDVPDYIKF	GGGKYRYDVPDYEQK	GGGKYRYDVPDYTPD
GGGKYRYDVPDYVVE	GGGKYRYDVPDYKIW	GGGKYRYDVPDYGKS	GGGKYRYDVPDYIMH	GGGKYRYDVPDYDYR	GGGKYRYDVPDYWVK	GGGKYRYDVPDYKQE	GGGKYRYDVPDYWIQ
GGGKYRYDVPDYEVV	GGGKYRYDVPDYYFP	GGGKYRYDVPDYRFI	GGGKYRYDVPDYPFH	GGGKYRYDVPDYWFT	GGGKYRYDVPDYVWK	GGGKYRYDVPDYKWA	GGGKYRYDVPDYYQI
GGGKYRYDVPDYKII	GGGKYRYDVPDYWID	GGGKYRYDVPDYIRF	GGGKYRYDVPDYFPH	GGGKYRYDVPDYRDY	GGGKYRYDVPDYVKW	GGGKYRYDVPDYKAW	GGGKYRYDVPDYPSI
GGGKYRYDVPDYSTG	GGGKYRYDVPDYIWD	GGGKYRYDVPDYRIF	GGGKYRYDVPDYMIH	GGGKYRYDVPDYYDR	GGGKYRYDVPDYKWV	GGGKYRYDVPDYEKQ	GGGKYRYDVPDYPVT
GGGKYRYDVPDYYIN	GGGKYRYDVPDYIDW	GGGKYRYDVPDYYYI	GGGKYRYDVPDYIHM	GGGKYRYDVPDYTWF	GGGKYRYDVPDYKER	GGGKYRYDVPDYERP	GGGKYRYDVPDYPQI
GGGKYRYDVPDYHII	GGGKYRYDVPDYDIW	GGGKYRYDVPDYIFY	GGGKYRYDVPDYNVK	GGGKYRYDVPDYDRY	GGGKYRYDVPDYIAW	GGGKYRYDVPDYQYN	GGGKYRYDVPDYPIQ
GGGKYRYDVPDYEYR	GGGKYRYDVPDYWDI	GGGKYRYDVPDYMKI	GGGKYRYDVPDYNNY	GGGKYRYDVPDYRYD	GGGKYRYDVPDYEIN	GGGKYRYDVPDYQNY	GGGKYRYDVPDYVSK
GGGKYRYDVPDYVWY	GGGKYRYDVPDYWEV	GGGKYRYDVPDYDRP	GGGKYRYDVPDYRIQ	GGGKYRYDVPDYDVI	GGGKYRYDVPDYQNN	GGGKYRYDVPDYNNN	GGGKYRYDVPDYSVK
GGGKYRYDVPDYVYW	GGGKYRYDVPDYWQI	GGGKYRYDVPDYGKV	GGGKYRYDVPDYQIR	GGGKYRYDVPDYVID	GGGKYRYDVPDYIWG	GGGKYRYDVPDYVEN	GGGKYRYDVPDYSKV
GGGKYRYDVPDYREY	GGGKYRYDVPDYGPH	GGGKYRYDVPDYKVG	GGGKYRYDVPDYRQI	GGGKYRYDVPDYVEV	GGGKYRYDVPDYGIW	GGGKYRYDVPDYEVN	GGGKYRYDVPDYGPI
GGGKYRYDVPDYYER	GGGKYRYDVPDYEDP	GGGKYRYDVPDYYVV	GGGKYRYDVPDYYIV	GGGKYRYDVPDYDIV	GGGKYRYDVPDYAWV	GGGKYRYDVPDYNEV	GGGKYRYDVPDYPWV
GGGKYRYDVPDYIFW	GGGKYRYDVPDYYSK	GGGKYRYDVPDYDFI	GGGKYRYDVPDYIYV	GGGKYRYDVPDYVVE	GGGKYRYDVPDYEVQ	GGGKYRYDVPDYNID	GGGKYRYDVPDYGVH
GGGKYRYDVPDYFRP	GGGKYRYDVPDYIET	GGGKYRYDVPDYFDI	GGGKYRYDVPDYSAK	GGGKYRYDVPDYEVV	GGGKYRYDVPDYARE	GGGKYRYDVPDYDQV	GGGKYRYDVPDYPDK
GGGKYRYDVPDYIWT	GGGKYRYDVPDYIVM	GGGKYRYDVPDYYIY	GGGKYRYDVPDYSKA	GGGKYRYDVPDYQNQ	GGGKYRYDVPDYIDQ	GGGKYRYDVPDYWVG	GGGKYRYDVPDYYFK
GGGKYRYDVPDYRFP	GGGKYRYDVPDYIDD	GGGKYRYDVPDYEWN	GGGKYRYDVPDYAKS	GGGKYRYDVPDYEIQ	GGGKYRYDVPDYLWG	GGGKYRYDVPDYQVD	GGGKYRYDVPDYYIP
GGGKYRYDVPDYVYR	GGGKYRYDVPDYQDY	GGGKYRYDVPDYEHY	GGGKYRYDVPDYGKT	GGGKYRYDVPDYIEQ	GGGKYRYDVPDYEIH	GGGKYRYDVPDYNVE	GGGKYRYDVPDYFYK
GGGKYRYDVPDYYVR	GGGKYRYDVPDYNEY	GGGKYRYDVPDYGPV	GGGKYRYDVPDYPFI	GGGKYRYDVPDYDRV	GGGKYRYDVPDYNQH	GGGKYRYDVPDYIND	GGGKYRYDVPDYFIG
GGGKYRYDVPDYINK	GGGKYRYDVPDYDQY	GGGKYRYDVPDYPVG	GGGKYRYDVPDYNEI	GGGKYRYDVPDYIQE	GGGKYRYDVPDYIEH	GGGKYRYDVPDYWII	GGGKYRYDVPDYFGI
GGGKYRYDVPDYNIK	GGGKYRYDVPDYENY	GGGKYRYDVPDYIGG	GGGKYRYDVPDYEVQ	GGGKYRYDVPDYAIW	GGGKYRYDVPDYEHI	GGGKYRYDVPDYNYV	GGGKYRYDVPDYFAV
GGGKYRYDVPDYQVK	GGGKYRYDVPDYYPF	GGGKYRYDVPDYAGV	GGGKYRYDVPDYDIQ	GGGKYRYDVPDYQIE	GGGKYRYDVPDYNVK	GGGKYRYDVPDYGRY	GGGKYRYDVPDYRDP
GGGKYRYDVPDYVQK	GGGKYRYDVPDYYMI	GGGKYRYDVPDYAVG	GGGKYRYDVPDYIDQ	GGGKYRYDVPDYNQQ	GGGKYRYDVPDYNKV	GGGKYRYDVPDYNVY	GGGKYRYDVPDYSQN
GGGKYRYDVPDYQED	GGGKYRYDVPDYYIM	GGGKYRYDVPDYGIG	GGGKYRYDVPDYQVE	GGGKYRYDVPDYDVR	GGGKYRYDVPDYIYF	GGGKYRYDVPDYGYR	GGGKYRYDVPDYQSN
GGGKYRYDVPDYIFY	GGGKYRYDVPDYNNA	GGGKYRYDVPDYGAV	GGGKYRYDVPDYNNQ	GGGKYRYDVPDYRDV	GGGKYRYDVPDYTGH	GGGKYRYDVPDYFGK	GGGKYRYDVPDYNTN
GGGKYRYDVPDYTII	GGGKYRYDVPDYNAI	GGGKYRYDVPDYGVA	GGGKYRYDVPDYIEN	GGGKYRYDVPDYDVG	GGGKYRYDVPDYSAH	GGGKYRYDVPDYWIK	GGGKYRYDVPDYYSI
GGGKYRYDVPDYVFK	GGGKYRYDVPDYITG	GGGKYRYDVPDYGGI	GGGKYRYDVPDYINE	GGGKYRYDVPDYWYI	GGGKYRYDVPDYGTH	GGGKYRYDVPDYPIH	GGGKYRYDVPDYYVT
GGGKYRYDVPDYNAP	GGGKYRYDVPDYGIT	GGGKYRYDVPDYIVS	GGGKYRYDVPDYVEQ	GGGKYRYDVPDYVGP	GGGKYRYDVPDYHAS	GGGKYRYDVPDYPDK	GGGKYRYDVPDYYIS
GGGKYRYDVPDYNPA	GGGKYRYDVPDYAVT	GGGKYRYDVPDYVSI	GGGKYRYDVPDYVQE	GGGKYRYDVPDYGPV	GGGKYRYDVPDYHTG	GGGKYRYDVPDYPKD	GGGKYRYDVPDYYIQ
GGGKYRYDVPDYAPN	GGGKYRYDVPDYSVI	GGGKYRYDVPDYSIV	GGGKYRYDVPDYQEV	GGGKYRYDVPDYGVP	GGGKYRYDVPDYNQI	GGGKYRYDVPDYIWK	GGGKYRYDVPDYIYI
GGGKYRYDVPDYPTW	GGGKYRYDVPDYIAA	GGGKYRYDVPDYAGP	GGGKYRYDVPDYMQP	GGGKYRYDVPDYPGV	GGGKYRYDVPDYAPI	GGGKYRYDVPDYIIP	GGGKYRYDVPDYIFE
GGGKYRYDVPDYPVS	GGGKYRYDVPDYAAI	GGGKYRYDVPDYVNT	GGGKYRYDVPDYDQI	GGGKYRYDVPDYWDK	GGGKYRYDVPDYIAP	GGGKYRYDVPDYNVK	GGGKYRYDVPDYLFE
GGGKYRYDVPDYPSV	GGGKYRYDVPDYDPS	GGGKYRYDVPDYGTR	GGGKYRYDVPDYNIE	GGGKYRYDVPDYSPI	GGGKYRYDVPDYIPA	GGGKYRYDVPDYVKN	GGGKYRYDVPDYIEF
GGGKYRYDVPDYVSP	GGGKYRYDVPDYWVI	GGGKYRYDVPDYTVN	GGGKYRYDVPDYGVH	GGGKYRYDVPDYISH	GGGKYRYDVPDYAIP	GGGKYRYDVPDYKNV	GGGKYRYDVPDYFIE
GGGKYRYDVPDYQDE	GGGKYRYDVPDYFWV	GGGKYRYDVPDYQIW	GGGKYRYDVPDYGHV	GGGKYRYDVPDYSIH	GGGKYRYDVPDYEEK	GGGKYRYDVPDYVNK	GGGKYRYDVPDYLEF
GGGKYRYDVPDYIQK	GGGKYRYDVPDYFRE	GGGKYRYDVPDYPWT	GGGKYRYDVPDYVGH	GGGKYRYDVPDYTVH	GGGKYRYDVPDYVIT	GGGKYRYDVPDYKVN	GGGKYRYDVPDYFYN
GGGKYRYDVPDYQSK	GGGKYRYDVPDYEFR	GGGKYRYDVPDYNVS	GGGKYRYDVPDYHGV	GGGKYRYDVPDYHSI	GGGKYRYDVPDYTVH	GGGKYRYDVPDYVPK	GGGKYRYDVPDYYFN
GGGKYRYDVPDYTNK	GGGKYRYDVPDYFER	GGGKYRYDVPDYATQ	GGGKYRYDVPDYYPI	GGGKYRYDVPDYGVS	GGGKYRYDVPDYSIH	GGGKYRYDVPDYWIR	GGGKYRYDVPDYNFY
GGGKYRYDVPDYSQK	GGGKYRYDVPDYRFE	GGGKYRYDVPDYAQT	GGGKYRYDVPDYMEI	GGGKYRYDVPDYVGS	GGGKYRYDVPDYISH	GGGKYRYDVPDYRIW	GGGKYRYDVPDYFNY
GGGKYRYDVPDYVQI	GGGKYRYDVPDYVWF	GGGKYRYDVPDYNSV	GGGKYRYDVPDYMIE	GGGKYRYDVPDYTAA	GGGKYRYDVPDYTHV	GGGKYRYDVPDYWRI	GGGKYRYDVPDYHMR
GGGKYRYDVPDYVSG	GGGKYRYDVPDYVFW	GGGKYRYDVPDYGRS	GGGKYRYDVPDYFPE	GGGKYRYDVPDYATA	GGGKYRYDVPDYSHI	GGGKYRYDVPDYIWT	GGGKYRYDVPDYGAN
GGGKYRYDVPDYIND	GGGKYRYDVPDYREF	GGGKYRYDVPDYDIP	GGGKYRYDVPDYNAA	GGGKYRYDVPDYAAT	GGGKYRYDVPDYVTH	GGGKYRYDVPDYRFP	GGGKYRYDVPDYIKT
GGGKYRYDVPDYMVI	GGGKYRYDVPDYSPR	GGGKYRYDVPDYPWQ	GGGKYRYDVPDYVIA	GGGKYRYDVPDYPVS	GGGKYRYDVPDYHSI	GGGKYRYDVPDYFRP	GGGKYRYDVPDYIVM
GGGKYRYDVPDYIFF	GGGKYRYDVPDYTVH	GGGKYRYDVPDYQPW	GGGKYRYDVPDYAQI	GGGKYRYDVPDYSPV	GGGKYRYDVPDYQIP	GGGKYRYDVPDYPFR	GGGKYRYDVPDYQNT
GGGKYRYDVPDYSDK	GGGKYRYDVPDYVTH	GGGKYRYDVPDYQWP	GGGKYRYDVPDYVNV	GGGKYRYDVPDYVPS	GGGKYRYDVPDYPIQ	GGGKYRYDVPDYFPR	GGGKYRYDVPDYIET
GGGKYRYDVPDYATV	GGGKYRYDVPDYSIH	GGGKYRYDVPDYWPQ	GGGKYRYDVPDYGRV	GGGKYRYDVPDYVYI	GGGKYRYDVPDYQPI	GGGKYRYDVPDYRMI	GGGKYRYDVPDYIMV
GGGKYRYDVPDYMIV	GGGKYRYDVPDYISH	GGGKYRYDVPDYAAK	GGGKYRYDVPDYAIQ	GGGKYRYDVPDYFDI	GGGKYRYDVPDYGHV	GGGKYRYDVPDYSPI	GGGKYRYDVPDYNQT
GGGKYRYDVPDYMYH	GGGKYRYDVPDYHSI	GGGKYRYDVPDYYFK	GGGKYRYDVPDYIAQ	GGGKYRYDVPDYDFI	GGGKYRYDVPDYGVH	GGGKYRYDVPDYYIP	GGGKYRYDVPDYNTQ
GGGKYRYDVPDYSIP	GGGKYRYDVPDYNEN	GGGKYRYDVPDYNVV	GGGKYRYDVPDYVGR	GGGKYRYDVPDYVQI	GGGKYRYDVPDYHGV	GGGKYRYDVPDYYNY	GGGKYRYDVPDYQQS
GGGKYRYDVPDYIFM	GGGKYRYDVPDYNNE	GGGKYRYDVPDYVNV	GGGKYRYDVPDYNVV	GGGKYRYDVPDYYYI	GGGKYRYDVPDYWIR	GGGKYRYDVPDYAPI	GGGKYRYDVPDYVGP
GGGKYRYDVPDYDIV	GGGKYRYDVPDYNDQ	GGGKYRYDVPDYVGR	GGGKYRYDVPDYGVR	GGGKYRYDVPDYGPT	GGGKYRYDVPDYIRW	GGGKYRYDVPDYPIE	GGGKYRYDVPDYPGV
GGGKYRYDVPDYAPH	GGGKYRYDVPDYIWQ	GGGKYRYDVPDYVVN	GGGKYRYDVPDYRGV	GGGKYRYDVPDYYVV	GGGKYRYDVPDYIWR	GGGKYRYDVPDYPNQ	GGGKYRYDVPDYPVG
GGGKYRYDVPDYFTG	GGGKYRYDVPDYDKW	GGGKYRYDVPDYVGK	GGGKYRYDVPDYVVN	GGGKYRYDVPDYYPM	GGGKYRYDVPDYRIW	GGGKYRYDVPDYPQN	GGGKYRYDVPDYIQF
GGGKYRYDVPDYPAH	GGGKYRYDVPDYEDH	GGGKYRYDVPDYQKF	GGGKYRYDVPDYRVG	GGGKYRYDVPDYYNN	GGGKYRYDVPDYRWI	GGGKYRYDVPDYQGK	GGGKYRYDVPDYFIQ
GGGKYRYDVPDYDPH	GGGKYRYDVPDYFSI	GGGKYRYDVPDYFIY	GGGKYRYDVPDYRFI	GGGKYRYDVPDYPYM	GGGKYRYDVPDYDRP	GGGKYRYDVPDYNAK	GGGKYRYDVPDYYPW
GGGKYRYDVPDYVEQ	GGGKYRYDVPDYYYI	GGGKYRYDVPDYVWT	GGGKYRYDVPDYRPY	GGGKYRYDVPDYYFK	GGGKYRYDVPDYPAK	GGGKYRYDVPDYGQK	GGGKYRYDVPDYPYW
GGGKYRYDVPDYNVK	GGGKYRYDVPDYPVH	GGGKYRYDVPDYRET	GGGKYRYDVPDYFIR	GGGKYRYDVPDYGPS	GGGKYRYDVPDYGVR	GGGKYRYDVPDYRVW	GGGKYRYDVPDYFAK
GGGKYRYDVPDYVNK	GGGKYRYDVPDYEFH	GGGKYRYDVPDYWVT	GGGKYRYDVPDYPYR	GGGKYRYDVPDYSGP	GGGKYRYDVPDYVGR	GGGKYRYDVPDYVRW	GGGKYRYDVPDYQMI
GGGKYRYDVPDYKNV	GGGKYRYDVPDYQQI	GGGKYRYDVPDYIWS	GGGKYRYDVPDYRIF	GGGKYRYDVPDYNYK	GGGKYRYDVPDYRGV	GGGKYRYDVPDYWVR	GGGKYRYDVPDYDPK
GGGKYRYDVPDYDPS	GGGKYRYDVPDYIAH	GGGKYRYDVPDYRTE	GGGKYRYDVPDYGPV	GGGKYRYDVPDYPVV	GGGKYRYDVPDYVNV	GGGKYRYDVPDYWPI	GGGKYRYDVPDYDKP
GGGKYRYDVPDYQAK	GGGKYRYDVPDYHAI	GGGKYRYDVPDYDQR	GGGKYRYDVPDYIYK	GGGKYRYDVPDYGAS	GGGKYRYDVPDYFAI	GGGKYRYDVPDYAPK	GGGKYRYDVPDYAGI
GGGKYRYDVPDYQRY	GGGKYRYDVPDYAIH	GGGKYRYDVPDYWIV	GGGKYRYDVPDYIIY	GGGKYRYDVPDYAGP	GGGKYRYDVPDYEAI	GGGKYRYDVPDYAKP	GGGKYRYDVPDYAAV
GGGKYRYDVPDYNAD	GGGKYRYDVPDYLAH	GGGKYRYDVPDYIFN	GGGKYRYDVPDYNSI	GGGKYRYDVPDYVIQ	GGGKYRYDVPDYWIS	GGGKYRYDVPDYGKP	GGGKYRYDVPDYAVA
GGGKYRYDVPDYAND	GGGKYRYDVPDYLHA	GGGKYRYDVPDYYSQ	GGGKYRYDVPDYNIS	GGGKYRYDVPDYGPK	GGGKYRYDVPDYIFW	GGGKYRYDVPDYSKI	GGGKYRYDVPDYAIG
GGGKYRYDVPDYQGD	GGGKYRYDVPDYWYP	GGGKYRYDVPDYYNT	GGGKYRYDVPDYNVT	GGGKYRYDVPDYNVV	GGGKYRYDVPDYQGV	GGGKYRYDVPDYPGP	GGGKYRYDVPDYDQK
GGGKYRYDVPDYGQD	GGGKYRYDVPDYPVS	GGGKYRYDVPDYEKN	GGGKYRYDVPDYNTV	GGGKYRYDVPDYWVD	GGGKYRYDVPDYGAR	GGGKYRYDVPDYHPK	GGGKYRYDVPDYNEK
GGGKYRYDVPDYIWQ	GGGKYRYDVPDYGGV	GGGKYRYDVPDYDVH	GGGKYRYDVPDYVNT	GGGKYRYDVPDYYIW	GGGKYRYDVPDYNVA	GGGKYRYDVPDYYYK	GGGKYRYDVPDYQDK
GGGKYRYDVPDYWIP	GGGKYRYDVPDYVET	GGGKYRYDVPDYFFG	GGGKYRYDVPDYQVS	GGGKYRYDVPDYWPI	GGGKYRYDVPDYGIN	GGGKYRYDVPDYPYN	GGGKYRYDVPDYENK
GGGKYRYDVPDYIWP	GGGKYRYDVPDYIDT	GGGKYRYDVPDYDHV	GGGKYRYDVPDYDPV	GGGKYRYDVPDYHNI	GGGKYRYDVPDYGVQ	GGGKYRYDVPDYQDM	GGGKYRYDVPDYWGK
GGGKYRYDVPDYNAN	GGGKYRYDVPDYDIT	GGGKYRYDVPDYFGF	GGGKYRYDVPDYFEY	GGGKYRYDVPDYHVQ	GGGKYRYDVPDYNGI	GGGKYRYDVPDYGIA	GGGKYRYDVPDYKDQ
GGGKYRYDVPDYNGQ	GGGKYRYDVPDYEAI	GGGKYRYDVPDYGFF	GGGKYRYDVPDYEFY	GGGKYRYDVPDYIHN	GGGKYRYDVPDYFIW	GGGKYRYDVPDYAAV	GGGKYRYDVPDYKGW
GGGKYRYDVPDYGQN	GGGKYRYDVPDYAEI	GGGKYRYDVPDYSTY	GGGKYRYDVPDYVGN	GGGKYRYDVPDYIFQ	GGGKYRYDVPDYIAH	GGGKYRYDVPDYAIG	GGGKYRYDVPDYYVI
GGGKYRYDVPDYNNA	GGGKYRYDVPDYDVV	GGGKYRYDVPDYNIA	GGGKYRYDVPDYNVG	GGGKYRYDVPDYVIM	GGGKYRYDVPDYAIH	GGGKYRYDVPDYIAG	GGGKYRYDVPDYKTI
GGGKYRYDVPDYQEY	GGGKYRYDVPDYYII	GGGKYRYDVPDYAIN	GGGKYRYDVPDYVNG	GGGKYRYDVPDYVFP	GGGKYRYDVPDYIHA	GGGKYRYDVPDYITP	GGGKYRYDVPDYTIK
GGGKYRYDVPDYAPK	GGGKYRYDVPDYSVK	GGGKYRYDVPDYGQI	GGGKYRYDVPDYRGG	GGGKYRYDVPDYIFH	GGGKYRYDVPDYAHI	GGGKYRYDVPDYVSK	GGGKYRYDVPDYQNG
GGGKYRYDVPDYIQE	GGGKYRYDVPDYNDH	GGGKYRYDVPDYGIQ	GGGKYRYDVPDYNGV	GGGKYRYDVPDYFIH	GGGKYRYDVPDYWIG	GGGKYRYDVPDYGVA	GGGKYRYDVPDYWVK
GGGKYRYDVPDYGPP	GGGKYRYDVPDYPWQ	GGGKYRYDVPDYQGI	GGGKYRYDVPDYGNV	GGGKYRYDVPDYLFH	GGGKYRYDVPDYWGI	GGGKYRYDVPDYAVG	GGGKYRYDVPDYQYI
GGGKYRYDVPDYITG	GGGKYRYDVPDYNTR	GGGKYRYDVPDYINA	GGGKYRYDVPDYAAQ	GGGKYRYDVPDYHFI	GGGKYRYDVPDYEPW	GGGKYRYDVPDYIGG	GGGKYRYDVPDYTFR
GGGKYRYDVPDYIAS	GGGKYRYDVPDYENQ	GGGKYRYDVPDYRAA	GGGKYRYDVPDYGVN	GGGKYRYDVPDYLHF	GGGKYRYDVPDYIVD	GGGKYRYDVPDYGIG	GGGKYRYDVPDYRER
GGGKYRYDVPDYIGT	GGGKYRYDVPDYEIE	GGGKYRYDVPDYAVQ	GGGKYRYDVPDYGRG	GGGKYRYDVPDYVVV	GGGKYRYDVPDYAVA	GGGKYRYDVPDYVGA	GGGKYRYDVPDYWRV
GGGKYRYDVPDYNQT	GGGKYRYDVPDYQSR	GGGKYRYDVPDYIAN	GGGKYRYDVPDYQYK	GGGKYRYDVPDYEIW	GGGKYRYDVPDYAGI	GGGKYRYDVPDYTDK	GGGKYRYDVPDYVRW
GGGKYRYDVPDYWDY	GGGKYRYDVPDYTIV	GGGKYRYDVPDYIIP	GGGKYRYDVPDYQKY	GGGKYRYDVPDYQNW	GGGKYRYDVPDYAAV	GGGKYRYDVPDYDTK	GGGKYRYDVPDYNKV
GGGKYRYDVPDYVDV	GGGKYRYDVPDYYPY	GGGKYRYDVPDYFFK	GGGKYRYDVPDYIFM	GGGKYRYDVPDYIEW	GGGKYRYDVPDYVAA	GGGKYRYDVPDYESK	GGGKYRYDVPDYKNV
GGGKYRYDVPDYVVD	GGGKYRYDVPDYPYY	GGGKYRYDVPDYYMK	GGGKYRYDVPDYFPF	GGGKYRYDVPDYNQW	GGGKYRYDVPDYDPE	GGGKYRYDVPDYSKE	GGGKYRYDVPDYWVN
GGGKYRYDVPDYGIN	GGGKYRYDVPDYEYM	GGGKYRYDVPDYQYR	GGGKYRYDVPDYFED	GGGKYRYDVPDYWIE	GGGKYRYDVPDYEPD	GGGKYRYDVPDYPYP	GGGKYRYDVPDYNER
GGGKYRYDVPDYPIH	GGGKYRYDVPDYYFI	GGGKYRYDVPDYDRW	GGGKYRYDVPDYKYH	GGGKYRYDVPDYPSV	GGGKYRYDVPDYEDP	GGGKYRYDVPDYPPY	GGGKYRYDVPDYWNV
GGGKYRYDVPDYVIW	GGGKYRYDVPDYYME	GGGKYRYDVPDYQRP	GGGKYRYDVPDYHYK	GGGKYRYDVPDYNAI	GGGKYRYDVPDYFGH	GGGKYRYDVPDYYPP	GGGKYRYDVPDYYHV
GGGKYRYDVPDYIDW	GGGKYRYDVPDYEPH	GGGKYRYDVPDYFIP	GGGKYRYDVPDYWNK	GGGKYRYDVPDYQIG	GGGKYRYDVPDYGFH	GGGKYRYDVPDYGPI	GGGKYRYDVPDYNWV
GGGKYRYDVPDYVSH	GGGKYRYDVPDYVYI	GGGKYRYDVPDYPYP	GGGKYRYDVPDYNWK	GGGKYRYDVPDYQAV	GGGKYRYDVPDYPWQ	GGGKYRYDVPDYAPV	GGGKYRYDVPDYHYV
GGGKYRYDVPDYSVH	GGGKYRYDVPDYMVI	GGGKYRYDVPDYYPP	GGGKYRYDVPDYNKW	GGGKYRYDVPDYNIA	GGGKYRYDVPDYPQW	GGGKYRYDVPDYYTH	GGGKYRYDVPDYSYI
GGGKYRYDVPDYPAK	GGGKYRYDVPDYVGV	GGGKYRYDVPDYNRS	GGGKYRYDVPDYYHK	GGGKYRYDVPDYQGI	GGGKYRYDVPDYTYF	GGGKYRYDVPDYDPK	GGGKYRYDVPDYYWN
GGGKYRYDVPDYQIG	GGGKYRYDVPDYIPW	GGGKYRYDVPDYAKA	GGGKYRYDVPDYGMR	GGGKYRYDVPDYVVI	GGGKYRYDVPDYFYT	GGGKYRYDVPDYDKP	GGGKYRYDVPDYWYN
GGGKYRYDVPDYQEW	GGGKYRYDVPDYYEK	GGGKYRYDVPDYWII	GGGKYRYDVPDYNMV	GGGKYRYDVPDYADK	GGGKYRYDVPDYFTY	GGGKYRYDVPDYPVK	GGGKYRYDVPDYGTK
GGGKYRYDVPDYQMK	GGGKYRYDVPDYPHI	GGGKYRYDVPDYEYQ	GGGKYRYDVPDYNVM	GGGKYRYDVPDYDAK	GGGKYRYDVPDYTFY	GGGKYRYDVPDYQEI	GGGKYRYDVPDYSAK
GGGKYRYDVPDYQKM	GGGKYRYDVPDYDVW	GGGKYRYDVPDYQWI	GGGKYRYDVPDYQES	GGGKYRYDVPDYIYF	GGGKYRYDVPDYYVK	GGGKYRYDVPDYIKW	GGGKYRYDVPDYASK
GGGKYRYDVPDYKMQ	GGGKYRYDVPDYTKV	GGGKYRYDVPDYEWR	GGGKYRYDVPDYENT	GGGKYRYDVPDYNTE	GGGKYRYDVPDYNWI	GGGKYRYDVPDYRYH	GGGKYRYDVPDYSKA
GGGKYRYDVPDYAVT	GGGKYRYDVPDYWIR	GGGKYRYDVPDYWWV	GGGKYRYDVPDYVNM	GGGKYRYDVPDYNVP	GGGKYRYDVPDYYIQ	GGGKYRYDVPDYNRW	GGGKYRYDVPDYGKT
GGGKYRYDVPDYTGI	GGGKYRYDVPDYIRW	GGGKYRYDVPDYWVW	GGGKYRYDVPDYESQ	GGGKYRYDVPDYPGR	GGGKYRYDVPDYFIF	GGGKYRYDVPDYWNR	GGGKYRYDVPDYTGK
GGGKYRYDVPDYGTI	GGGKYRYDVPDYPSK	GGGKYRYDVPDYYID	GGGKYRYDVPDYNET	GGGKYRYDVPDYGPR	GGGKYRYDVPDYFFI	GGGKYRYDVPDYSFK	GGGKYRYDVPDYKAS
GGGKYRYDVPDYSAI	GGGKYRYDVPDYWWK	GGGKYRYDVPDYYVE	GGGKYRYDVPDYEQS	GGGKYRYDVPDYPRG	GGGKYRYDVPDYIYH	GGGKYRYDVPDYFSK	GGGKYRYDVPDYGAK
GGGKYRYDVPDYGIT	GGGKYRYDVPDYVEW	GGGKYRYDVPDYYDI	GGGKYRYDVPDYQDT	GGGKYRYDVPDYPNV	GGGKYRYDVPDYNIW	GGGKYRYDVPDYYAK	GGGKYRYDVPDYMKI
GGGKYRYDVPDYFIA	GGGKYRYDVPDYVNW	GGGKYRYDVPDYYEV	GGGKYRYDVPDYNWI	GGGKYRYDVPDYPVN	GGGKYRYDVPDYQVW	GGGKYRYDVPDYAYK	GGGKYRYDVPDYKMI
GGGKYRYDVPDYFVK	GGGKYRYDVPDYIRH	GGGKYRYDVPDYYMP	GGGKYRYDVPDYHYI	GGGKYRYDVPDYRGP	GGGKYRYDVPDYYIH	GGGKYRYDVPDYFVN	GGGKYRYDVPDYVIT
GGGKYRYDVPDYIYE	GGGKYRYDVPDYDHV	GGGKYRYDVPDYMFI	GGGKYRYDVPDYWNI	GGGKYRYDVPDYMIY	GGGKYRYDVPDYVQW	GGGKYRYDVPDYQHY	GGGKYRYDVPDYYKI
GGGKYRYDVPDYIAW	GGGKYRYDVPDYSTY	GGGKYRYDVPDYDYI	GGGKYRYDVPDYEAI	GGGKYRYDVPDYIMY	GGGKYRYDVPDYYHI	GGGKYRYDVPDYQWN	GGGKYRYDVPDYDRF
GGGKYRYDVPDYIMS	GGGKYRYDVPDYFGF	GGGKYRYDVPDYWWI	GGGKYRYDVPDYAVA	GGGKYRYDVPDYPFY	GGGKYRYDVPDYWNI	GGGKYRYDVPDYHQY	GGGKYRYDVPDYRDF
GGGKYRYDVPDYSVP	GGGKYRYDVPDYHDV	GGGKYRYDVPDYRWI	GGGKYRYDVPDYAAV	GGGKYRYDVPDYTIW	GGGKYRYDVPDYHYI	GGGKYRYDVPDYIIT	GGGKYRYDVPDYDFR
GGGKYRYDVPDYDQY	GGGKYRYDVPDYDVH	GGGKYRYDVPDYWRI	GGGKYRYDVPDYGIA	GGGKYRYDVPDYFFP	GGGKYRYDVPDYINW	GGGKYRYDVPDYGPV	GGGKYRYDVPDYRMM
GGGKYRYDVPDYQMF	GGGKYRYDVPDYIMY	GGGKYRYDVPDYIWR	GGGKYRYDVPDYAGI	GGGKYRYDVPDYFMI	GGGKYRYDVPDYMWI	GGGKYRYDVPDYPVG	GGGKYRYDVPDYFDR
GGGKYRYDVPDYQFM	GGGKYRYDVPDYYVV	GGGKYRYDVPDYRIW	GGGKYRYDVPDYIGA	GGGKYRYDVPDYMIF	GGGKYRYDVPDYFIV	GGGKYRYDVPDYYIV	GGGKYRYDVPDYMRM
GGGKYRYDVPDYNAT	GGGKYRYDVPDYVQD	GGGKYRYDVPDYWIR	GGGKYRYDVPDYAIG	GGGKYRYDVPDYIMF	GGGKYRYDVPDYDWV	GGGKYRYDVPDYHYF	GGGKYRYDVPDYRFD
GGGKYRYDVPDYGQT	GGGKYRYDVPDYNID	GGGKYRYDVPDYVIA	GGGKYRYDVPDYEGP	GGGKYRYDVPDYDEI	GGGKYRYDVPDYDVW	GGGKYRYDVPDYWNF	GGGKYRYDVPDYMMR
GGGKYRYDVPDYSAQ	GGGKYRYDVPDYIDN	GGGKYRYDVPDYQGK	GGGKYRYDVPDYEIE	GGGKYRYDVPDYFIQ	GGGKYRYDVPDYWDV	GGGKYRYDVPDYHFY	GGGKYRYDVPDYTWM
GGGKYRYDVPDYQAS	GGGKYRYDVPDYNNN	GGGKYRYDVPDYNAK	GGGKYRYDVPDYEEI	GGGKYRYDVPDYDAH	GGGKYRYDVPDYIEY	GGGKYRYDVPDYYRQ	GGGKYRYDVPDYIPQ
GGGKYRYDVPDYYPT	GGGKYRYDVPDYQVD	GGGKYRYDVPDYGQK	GGGKYRYDVPDYEQN	GGGKYRYDVPDYQWT	GGGKYRYDVPDYNQY	GGGKYRYDVPDYNFW	GGGKYRYDVPDYSSK
GGGKYRYDVPDYNVI	GGGKYRYDVPDYDQV	GGGKYRYDVPDYQFK	GGGKYRYDVPDYIEE	GGGKYRYDVPDYDYH	GGGKYRYDVPDYQNY	GGGKYRYDVPDYFNW	GGGKYRYDVPDYGKV
GGGKYRYDVPDYIVM	GGGKYRYDVPDYEGR	GGGKYRYDVPDYFGP	GGGKYRYDVPDYNQE	GGGKYRYDVPDYDHY	GGGKYRYDVPDYEIY	GGGKYRYDVPDYFWN	GGGKYRYDVPDYVKG
GGGKYRYDVPDYPFV	GGGKYRYDVPDYEVN	GGGKYRYDVPDYMYI	GGGKYRYDVPDYFYI	GGGKYRYDVPDYFMH	GGGKYRYDVPDYYPW	GGGKYRYDVPDYFYH	GGGKYRYDVPDYKGV
GGGKYRYDVPDYQAI	GGGKYRYDVPDYARD	GGGKYRYDVPDYYPF	GGGKYRYDVPDYIPK	GGGKYRYDVPDYDWN	GGGKYRYDVPDYPYW	GGGKYRYDVPDYYHF	GGGKYRYDVPDYKVG
GGGKYRYDVPDYQKN	GGGKYRYDVPDYVSI	GGGKYRYDVPDYEYD	GGGKYRYDVPDYIKP	GGGKYRYDVPDYQMR	GGGKYRYDVPDYEMW	GGGKYRYDVPDYQRY	GGGKYRYDVPDYQWP
GGGKYRYDVPDYFIF	GGGKYRYDVPDYVIS	GGGKYRYDVPDYEFM	GGGKYRYDVPDYQQQ	GGGKYRYDVPDYNYD	GGGKYRYDVPDYPNI	GGGKYRYDVPDYFVG	GGGKYRYDVPDYPWQ
GGGKYRYDVPDYEIS	GGGKYRYDVPDYVTV	GGGKYRYDVPDYMEF	GGGKYRYDVPDYWKV	GGGKYRYDVPDYQNK	GGGKYRYDVPDYPVK	GGGKYRYDVPDYFGV	GGGKYRYDVPDYQPW
GGGKYRYDVPDYPVW	GGGKYRYDVPDYVVT	GGGKYRYDVPDYQTI	GGGKYRYDVPDYFYH	GGGKYRYDVPDYITG	GGGKYRYDVPDYVPK	GGGKYRYDVPDYYQN	GGGKYRYDVPDYPQW
GGGKYRYDVPDYPWV	GGGKYRYDVPDYTMI	GGGKYRYDVPDYQAI	GGGKYRYDVPDYFNW	GGGKYRYDVPDYVIP	GGGKYRYDVPDYKPV	GGGKYRYDVPDYIFM	GGGKYRYDVPDYWQP
GGGKYRYDVPDYPRE	GGGKYRYDVPDYVIY	GGGKYRYDVPDYQWN	GGGKYRYDVPDYFWN	GGGKYRYDVPDYIVP	GGGKYRYDVPDYYFI	GGGKYRYDVPDYPNK	GGGKYRYDVPDYFTY
GGGKYRYDVPDYVWP	GGGKYRYDVPDYINY	GGGKYRYDVPDYQYH	GGGKYRYDVPDYYFH	GGGKYRYDVPDYSDK	GGGKYRYDVPDYSAK	GGGKYRYDVPDYVDV	GGGKYRYDVPDYIWR
GGGKYRYDVPDYWVK	GGGKYRYDVPDYVQY	GGGKYRYDVPDYQNW	GGGKYRYDVPDYFHY	GGGKYRYDVPDYMAK	GGGKYRYDVPDYASK	GGGKYRYDVPDYQAN	GGGKYRYDVPDYFQI
GGGKYRYDVPDYIWF	GGGKYRYDVPDYNAT	GGGKYRYDVPDYQHY	GGGKYRYDVPDYNFI	GGGKYRYDVPDYTTK	GGGKYRYDVPDYTGK	GGGKYRYDVPDYQGQ	GGGKYRYDVPDYAAK
GGGKYRYDVPDYPVY	GGGKYRYDVPDYGPY	GGGKYRYDVPDYNQW	GGGKYRYDVPDYEYE	GGGKYRYDVPDYYIN	GGGKYRYDVPDYAKS	GGGKYRYDVPDYQQG	GGGKYRYDVPDYYFI
GGGKYRYDVPDYVPV	GGGKYRYDVPDYGVH	GGGKYRYDVPDYYPK	GGGKYRYDVPDYHYV	GGGKYRYDVPDYHYI	GGGKYRYDVPDYPWV	GGGKYRYDVPDYMQI	GGGKYRYDVPDYFYI
GGGKYRYDVPDYVIT	GGGKYRYDVPDYVPY	GGGKYRYDVPDYIYF	GGGKYRYDVPDYWNV	GGGKYRYDVPDYHFE	GGGKYRYDVPDYEPR	GGGKYRYDVPDYMNI	GGGKYRYDVPDYIQD
GGGKYRYDVPDYSWK	GGGKYRYDVPDYYVP	GGGKYRYDVPDYMYK	GGGKYRYDVPDYDQR	GGGKYRYDVPDYASK	GGGKYRYDVPDYWPV	GGGKYRYDVPDYMNL	GGGKYRYDVPDYYYK
GGGKYRYDVPDYIYS	GGGKYRYDVPDYPVY	GGGKYRYDVPDYFNI	GGGKYRYDVPDYDIH	GGGKYRYDVPDYSAK	GGGKYRYDVPDYAPK	GGGKYRYDVPDYINM	GGGKYRYDVPDYYKY
GGGKYRYDVPDYAPQ	GGGKYRYDVPDYVYP	GGGKYRYDVPDYSVQ	GGGKYRYDVPDYEVH	GGGKYRYDVPDYTGK	GGGKYRYDVPDYYNN	GGGKYRYDVPDYVQM	GGGKYRYDVPDYNMI
GGGKYRYDVPDYPAQ	GGGKYRYDVPDYYPV	GGGKYRYDVPDYNKY	GGGKYRYDVPDYIDH	GGGKYRYDVPDYKAS	GGGKYRYDVPDYYID	GGGKYRYDVPDYQVM	GGGKYRYDVPDYYEY
GGGKYRYDVPDYYWN	GGGKYRYDVPDYINA	GGGKYRYDVPDYSGK	GGGKYRYDVPDYNVD	GGGKYRYDVPDYQVE	GGGKYRYDVPDYYIF	GGGKYRYDVPDYMVQ	GGGKYRYDVPDYFWN
GGGKYRYDVPDYYYH	GGGKYRYDVPDYAIN	GGGKYRYDVPDYIAY	GGGKYRYDVPDYNDV	GGGKYRYDVPDYEQK	GGGKYRYDVPDYVYI	GGGKYRYDVPDYLNM	GGGKYRYDVPDYFYH
GGGKYRYDVPDYEAK	GGGKYRYDVPDYQIG	GGGKYRYDVPDYIYH	GGGKYRYDVPDYGRD	GGGKYRYDVPDYQEK	GGGKYRYDVPDYVIY	GGGKYRYDVPDYDRS	GGGKYRYDVPDYFNW
GGGKYRYDVPDYVNS	GGGKYRYDVPDYIAN	GGGKYRYDVPDYVVV	GGGKYRYDVPDYKIF	GGGKYRYDVPDYWAK	GGGKYRYDVPDYWPT	GGGKYRYDVPDYVRV	GGGKYRYDVPDYFHY
GGGKYRYDVPDYDQK	GGGKYRYDVPDYAVQ	GGGKYRYDVPDYVHV	GGGKYRYDVPDYQAI	GGGKYRYDVPDYEKQ	GGGKYRYDVPDYMVK	GGGKYRYDVPDYNPK	GGGKYRYDVPDYVSR
GGGKYRYDVPDYGWK	GGGKYRYDVPDYMNN	GGGKYRYDVPDYSHI	GGGKYRYDVPDYQIA	GGGKYRYDVPDYAKW	GGGKYRYDVPDYTEK	GGGKYRYDVPDYDRY	GGGKYRYDVPDYRSV
GGGKYRYDVPDYENK	GGGKYRYDVPDYMDI	GGGKYRYDVPDYHSI	GGGKYRYDVPDYNSF	GGGKYRYDVPDYAWK	GGGKYRYDVPDYVMK	GGGKYRYDVPDYFMR	GGGKYRYDVPDYSVR
GGGKYRYDVPDYWGK	GGGKYRYDVPDYIMD	GGGKYRYDVPDYTVH	GGGKYRYDVPDYNAY	GGGKYRYDVPDYKAW	GGGKYRYDVPDYETK	GGGKYRYDVPDYMRF	GGGKYRYDVPDYSRV
GGGKYRYDVPDYQDK	GGGKYRYDVPDYPIS	GGGKYRYDVPDYSIH	GGGKYRYDVPDYFNS	GGGKYRYDVPDYIMN	GGGKYRYDVPDYMKV	GGGKYRYDVPDYTWF	GGGKYRYDVPDYVRS
GGGKYRYDVPDYNVH	GGGKYRYDVPDYPSI	GGGKYRYDVPDYHIS	GGGKYRYDVPDYSNF	GGGKYRYDVPDYTIR	GGGKYRYDVPDYKET	GGGKYRYDVPDYDYR	GGGKYRYDVPDYRVS
GGGKYRYDVPDYRGH	GGGKYRYDVPDYISP	GGGKYRYDVPDYNAI	GGGKYRYDVPDYAYN	GGGKYRYDVPDYIRT	GGGKYRYDVPDYVMH	GGGKYRYDVPDYRDY	GGGKYRYDVPDYHWI
GGGKYRYDVPDYHNV	GGGKYRYDVPDYPVT	GGGKYRYDVPDYAGK	GGGKYRYDVPDYNYA	GGGKYRYDVPDYTRI	GGGKYRYDVPDYFSI	GGGKYRYDVPDYYYN	GGGKYRYDVPDYWHI
GGGKYRYDVPDYGHR	GGGKYRYDVPDYRPV	GGGKYRYDVPDYSVR	GGGKYRYDVPDYQGY	GGGKYRYDVPDYDPT	GGGKYRYDVPDYAYI	GGGKYRYDVPDYNIY	GGGKYRYDVPDYHIW
GGGKYRYDVPDYRPP	GGGKYRYDVPDYVQR	GGGKYRYDVPDYEQY	GGGKYRYDVPDYDKV	GGGKYRYDVPDYNAQ	GGGKYRYDVPDYHPI	GGGKYRYDVPDYNYI	GGGKYRYDVPDYWIH
GGGKYRYDVPDYHVN	GGGKYRYDVPDYVFH	GGGKYRYDVPDYQKV	GGGKYRYDVPDYKVD	GGGKYRYDVPDYQFR	GGGKYRYDVPDYPEK	GGGKYRYDVPDYQVY	GGGKYRYDVPDYEIT
GGGKYRYDVPDYNHV	GGGKYRYDVPDYQVR	GGGKYRYDVPDYVPR	GGGKYRYDVPDYDVK	GGGKYRYDVPDYFPK	GGGKYRYDVPDYEPK	GGGKYRYDVPDYQSK	GGGKYRYDVPDYIHK
GGGKYRYDVPDYNIT	GGGKYRYDVPDYHFV	GGGKYRYDVPDYPVR	GGGKYRYDVPDYKDV	GGGKYRYDVPDYMIK	GGGKYRYDVPDYEKP	GGGKYRYDVPDYNTK	GGGKYRYDVPDYHKI
GGGKYRYDVPDYIEH	GGGKYRYDVPDYPYQ	GGGKYRYDVPDYRPV	GGGKYRYDVPDYYFP	GGGKYRYDVPDYIMK	GGGKYRYDVPDYTIV	GGGKYRYDVPDYSQK	GGGKYRYDVPDYNYD
GGGKYRYDVPDYHVV	GGGKYRYDVPDYWIW	GGGKYRYDVPDYWEI	GGGKYRYDVPDYWIN	GGGKYRYDVPDYMGK	GGGKYRYDVPDYWIQ	GGGKYRYDVPDYTNK	GGGKYRYDVPDYIIF
GGGKYRYDVPDYGTP	GGGKYRYDVPDYEIQ	GGGKYRYDVPDYKTI	GGGKYRYDVPDYQIW	GGGKYRYDVPDYSTK	GGGKYRYDVPDYYFH	GGGKYRYDVPDYGTP	GGGKYRYDVPDYVIS
GGGKYRYDVPDYIVS	GGGKYRYDVPDYIYV	GGGKYRYDVPDYQEI	GGGKYRYDVPDYQWI	GGGKYRYDVPDYTSK	GGGKYRYDVPDYFYH	GGGKYRYDVPDYASP	GGGKYRYDVPDYNNY
GGGKYRYDVPDYEWN	GGGKYRYDVPDYIMM	GGGKYRYDVPDYDVR	GGGKYRYDVPDYIYQ	GGGKYRYDVPDYGMK	GGGKYRYDVPDYYHF	GGGKYRYDVPDYGPT	GGGKYRYDVPDYIYF
GGGKYRYDVPDYEYH	GGGKYRYDVPDYYIW	GGGKYRYDVPDYQQN	GGGKYRYDVPDYPIF	GGGKYRYDVPDYQIF	GGGKYRYDVPDYGIA	GGGKYRYDVPDYVVV	GGGKYRYDVPDYMAK
GGGKYRYDVPDYWQD	GGGKYRYDVPDYIFV	GGGKYRYDVPDYAWI	GGGKYRYDVPDYQGK	GGGKYRYDVPDYNIS	GGGKYRYDVPDYIGA	GGGKYRYDVPDYYFI	GGGKYRYDVPDYAMK
GGGKYRYDVPDYNTE	GGGKYRYDVPDYTEK	GGGKYRYDVPDYEIQ	GGGKYRYDVPDYGQK	GGGKYRYDVPDYVQS	GGGKYRYDVPDYFIQ	GGGKYRYDVPDYNVN	GGGKYRYDVPDYDSK
GGGKYRYDVPDYTIV	GGGKYRYDVPDYETK	GGGKYRYDVPDYAIW	GGGKYRYDVPDYANK	GGGKYRYDVPDYINS	GGGKYRYDVPDYEVT	GGGKYRYDVPDYNNV	GGGKYRYDVPDYTTK
GGGKYRYDVPDYEDK	GGGKYRYDVPDYVMK	GGGKYRYDVPDYPHP	GGGKYRYDVPDYNAK	GGGKYRYDVPDYVTN	GGGKYRYDVPDYEIS	GGGKYRYDVPDYEVV	GGGKYRYDVPDYAKM
GGGKYRYDVPDYPWI	GGGKYRYDVPDYGVV	GGGKYRYDVPDYPQA	GGGKYRYDVPDYGKQ	GGGKYRYDVPDYTGR	GGGKYRYDVPDYESI	GGGKYRYDVPDYVEV	GGGKYRYDVPDYKAM
GGGKYRYDVPDYHVY	GGGKYRYDVPDYKIF	GGGKYRYDVPDYAPQ	GGGKYRYDVPDYKNA	GGGKYRYDVPDYSIN	GGGKYRYDVPDYPIF	GGGKYRYDVPDYIDV	GGGKYRYDVPDYKDS
GGGKYRYDVPDYIAY	GGGKYRYDVPDYSGK	GGGKYRYDVPDYAQP	GGGKYRYDVPDYDAH	GGGKYRYDVPDYDID	GGGKYRYDVPDYFYI	GGGKYRYDVPDYVVE	GGGKYRYDVPDYNNI
GGGKYRYDVPDYSGH	GGGKYRYDVPDYGKS	GGGKYRYDVPDYSPR	GGGKYRYDVPDYVGK	GGGKYRYDVPDYYDI	GGGKYRYDVPDYSNV	GGGKYRYDVPDYVID	GGGKYRYDVPDYYYA
GGGKYRYDVPDYNTS	GGGKYRYDVPDYEWN	GGGKYRYDVPDYFGK	GGGKYRYDVPDYGKV	GGGKYRYDVPDYDFY	GGGKYRYDVPDYNVS	GGGKYRYDVPDYVDI	GGGKYRYDVPDYYSF
GGGKYRYDVPDYMGN	GGGKYRYDVPDYEHY	GGGKYRYDVPDYPAK	GGGKYRYDVPDYKVG	GGGKYRYDVPDYQWQ	GGGKYRYDVPDYDAN	GGGKYRYDVPDYDIV	GGGKYRYDVPDYYAY
GGGKYRYDVPDYQSS	GGGKYRYDVPDYEYH	GGGKYRYDVPDYYNR	GGGKYRYDVPDYMPK	GGGKYRYDVPDYDII	GGGKYRYDVPDYVSN	GGGKYRYDVPDYYVK	GGGKYRYDVPDYYHP
GGGKYRYDVPDYTSN	GGGKYRYDVPDYENW	GGGKYRYDVPDYASP	GGGKYRYDVPDYGVP	GGGKYRYDVPDYEVI	GGGKYRYDVPDYSVN	GGGKYRYDVPDYQAI	GGGKYRYDVPDYHYP
GGGKYRYDVPDYSQS	GGGKYRYDVPDYVSE	GGGKYRYDVPDYPGT	GGGKYRYDVPDYPVG	GGGKYRYDVPDYEPQ	GGGKYRYDVPDYDNA	GGGKYRYDVPDYSAI	GGGKYRYDVPDYFEF
GGGKYRYDVPDYQVW	GGGKYRYDVPDYITF	GGGKYRYDVPDYGPT	GGGKYRYDVPDYDPK	GGGKYRYDVPDYQYQ	GGGKYRYDVPDYGSR	GGGKYRYDVPDYAGK	GGGKYRYDVPDYFFE
GGGKYRYDVPDYGAH	GGGKYRYDVPDYSRY	GGGKYRYDVPDYYVH	GGGKYRYDVPDYSHH	GGGKYRYDVPDYVMQ	GGGKYRYDVPDYNEG	GGGKYRYDVPDYGKA	GGGKYRYDVPDYEFF
GGGKYRYDVPDYMEK	GGGKYRYDVPDYYRS	GGGKYRYDVPDYVYH	GGGKYRYDVPDYIFN	GGGKYRYDVPDYQYN	GGGKYRYDVPDYSTG	GGGKYRYDVPDYKGA	GGGKYRYDVPDYAAI
GGGKYRYDVPDYMQK	GGGKYRYDVPDYENP	GGGKYRYDVPDYYHV	GGGKYRYDVPDYYVE	GGGKYRYDVPDYPIM	GGGKYRYDVPDYMGG	GGGKYRYDVPDYNAA	GGGKYRYDVPDYYPY
GGGKYRYDVPDYNMV	GGGKYRYDVPDYNEP	GGGKYRYDVPDYPIE	GGGKYRYDVPDYVYE	GGGKYRYDVPDYQIW	GGGKYRYDVPDYGST	GGGKYRYDVPDYYII	GGGKYRYDVPDYEYM
GGGKYRYDVPDYYQY	GGGKYRYDVPDYIVF	GGGKYRYDVPDYSPN	GGGKYRYDVPDYERY	GGGKYRYDVPDYIMQ	GGGKYRYDVPDYISN	GGGKYRYDVPDYDVN	GGGKYRYDVPDYYEM
GGGKYRYDVPDYDHV	GGGKYRYDVPDYYPQ	GGGKYRYDVPDYIWP	GGGKYRYDVPDYREY	GGGKYRYDVPDYIQM	GGGKYRYDVPDYASR	GGGKYRYDVPDYDGR	GGGKYRYDVPDYPYY
GGGKYRYDVPDYSYR	GGGKYRYDVPDYEMQ	GGGKYRYDVPDYIFT	GGGKYRYDVPDYYER	GGGKYRYDVPDYMIQ	GGGKYRYDVPDYNIS	GGGKYRYDVPDYNVD	GGGKYRYDVPDYYYP
GGGKYRYDVPDYGPQ	GGGKYRYDVPDYVVG	GGGKYRYDVPDYFIT	GGGKYRYDVPDYWYV	GGGKYRYDVPDYSNV	GGGKYRYDVPDYSNI	GGGKYRYDVPDYVDN	GGGKYRYDVPDYIFY
GGGKYRYDVPDYWVI	GGGKYRYDVPDYVMH	GGGKYRYDVPDYNEN	GGGKYRYDVPDYVYW	GGGKYRYDVPDYVSV	GGGKYRYDVPDYSQV	GGGKYRYDVPDYAEQ	GGGKYRYDVPDYMMV
GGGKYRYDVPDYQEE	GGGKYRYDVPDYNAA	GGGKYRYDVPDYGWN	GGGKYRYDVPDYDIW	GGGKYRYDVPDYFKV	GGGKYRYDVPDYGTR	GGGKYRYDVPDYGRD	GGGKYRYDVPDYDFV
GGGKYRYDVPDYEQE	GGGKYRYDVPDYFDK	GGGKYRYDVPDYNNE	GGGKYRYDVPDYMIW	GGGKYRYDVPDYVFK	GGGKYRYDVPDYARS	GGGKYRYDVPDYPIF	GGGKYRYDVPDYFDV
GGGKYRYDVPDYQMQ	GGGKYRYDVPDYEPV	GGGKYRYDVPDYGAI	GGGKYRYDVPDYPIH	GGGKYRYDVPDYEGP	GGGKYRYDVPDYINS	GGGKYRYDVPDYIAH	GGGKYRYDVPDYFIT
GGGKYRYDVPDYFER	GGGKYRYDVPDYMPI	GGGKYRYDVPDYDVK	GGGKYRYDVPDYAYI	GGGKYRYDVPDYDAP	GGGKYRYDVPDYSIN	GGGKYRYDVPDYYKQ	GGGKYRYDVPDYFTI
GGGKYRYDVPDYIEQ	GGGKYRYDVPDYFEF	GGGKYRYDVPDYGSP	GGGKYRYDVPDYIAY	GGGKYRYDVPDYTYK	GGGKYRYDVPDYWPI	GGGKYRYDVPDYKQY	GGGKYRYDVPDYQAP
GGGKYRYDVPDYYYK	GGGKYRYDVPDYIYF	GGGKYRYDVPDYYYP	GGGKYRYDVPDYFSI	GGGKYRYDVPDYIRF	GGGKYRYDVPDYQMF	GGGKYRYDVPDYKYQ	GGGKYRYDVPDYPQA
GGGKYRYDVPDYFKV	GGGKYRYDVPDYFFE	GGGKYRYDVPDYYEM	GGGKYRYDVPDYSFI	GGGKYRYDVPDYFIR	GGGKYRYDVPDYIWW	GGGKYRYDVPDYAAK	GGGKYRYDVPDYNYV
GGGKYRYDVPDYEID	GGGKYRYDVPDYEFF	GGGKYRYDVPDYEYM	GGGKYRYDVPDYPHI	GGGKYRYDVPDYRIF	GGGKYRYDVPDYNVF	GGGKYRYDVPDYQKY	GGGKYRYDVPDYGRY
GGGKYRYDVPDYENP	GGGKYRYDVPDYDYN	GGGKYRYDVPDYYME	GGGKYRYDVPDYIPH	GGGKYRYDVPDYFNW	GGGKYRYDVPDYNFV	GGGKYRYDVPDYQYK	GGGKYRYDVPDYNVY
GGGKYRYDVPDYNEP	GGGKYRYDVPDYEEN	GGGKYRYDVPDYGGP	GGGKYRYDVPDYFIH	GGGKYRYDVPDYNYN	GGGKYRYDVPDYVNF	GGGKYRYDVPDYVYH	GGGKYRYDVPDYYVN
GGGKYRYDVPDYRGY	GGGKYRYDVPDYNDN	GGGKYRYDVPDYYPI	GGGKYRYDVPDYIHF	GGGKYRYDVPDYEIV	GGGKYRYDVPDYMIA	GGGKYRYDVPDYVHY	GGGKYRYDVPDYYRG
GGGKYRYDVPDYGRY	GGGKYRYDVPDYDYF	GGGKYRYDVPDYMEI	GGGKYRYDVPDYIFH	GGGKYRYDVPDYATV	GGGKYRYDVPDYIMA	GGGKYRYDVPDYQNR	GGGKYRYDVPDYRGY
GGGKYRYDVPDYNVY	GGGKYRYDVPDYSRV	GGGKYRYDVPDYEMI	GGGKYRYDVPDYFHI	GGGKYRYDVPDYIYT	GGGKYRYDVPDYFPA	GGGKYRYDVPDYSVK	GGGKYRYDVPDYITP
GGGKYRYDVPDYFTQ	GGGKYRYDVPDYPKQ	GGGKYRYDVPDYHEI	GGGKYRYDVPDYDRP	GGGKYRYDVPDYPWV	GGGKYRYDVPDYQIQ	GGGKYRYDVPDYNIP	GGGKYRYDVPDYIWQ
GGGKYRYDVPDYVNY	GGGKYRYDVPDYAGN	GGGKYRYDVPDYQYK	GGGKYRYDVPDYVVK	GGGKYRYDVPDYPER	GGGKYRYDVPDYIQQ	GGGKYRYDVPDYINP	GGGKYRYDVPDYQYK
GGGKYRYDVPDYQFT	GGGKYRYDVPDYGQG	GGGKYRYDVPDYNEP	GGGKYRYDVPDYYYN	GGGKYRYDVPDYPVW	GGGKYRYDVPDYQQI	GGGKYRYDVPDYRAP	GGGKYRYDVPDYQKY
GGGKYRYDVPDYIWS	GGGKYRYDVPDYANG	GGGKYRYDVPDYDPQ	GGGKYRYDVPDYQSK	GGGKYRYDVPDYVWP	GGGKYRYDVPDYNVR	GGGKYRYDVPDYTIP	GGGKYRYDVPDYKYQ
GGGKYRYDVPDYEIY	GGGKYRYDVPDYNAG	GGGKYRYDVPDYDQP	GGGKYRYDVPDYNTK	GGGKYRYDVPDYYQP	GGGKYRYDVPDYVNR	GGGKYRYDVPDYDVT	GGGKYRYDVPDYKQY
GGGKYRYDVPDYQNY	GGGKYRYDVPDYVDN	GGGKYRYDVPDYNPE	GGGKYRYDVPDYSQK	GGGKYRYDVPDYQWN	GGGKYRYDVPDYPWY	GGGKYRYDVPDYIYY	GGGKYRYDVPDYMIW
GGGKYRYDVPDYESI	GGGKYRYDVPDYDAN	GGGKYRYDVPDYPEQ	GGGKYRYDVPDYKQS	GGGKYRYDVPDYQHY	GGGKYRYDVPDYGVG	GGGKYRYDVPDYYIY	GGGKYRYDVPDYMWI
GGGKYRYDVPDYEVT	GGGKYRYDVPDYPSD	GGGKYRYDVPDYPWA	GGGKYRYDVPDYEVI	GGGKYRYDVPDYQYH	GGGKYRYDVPDYYFK	GGGKYRYDVPDYEFY	GGGKYRYDVPDYAGP
GGGKYRYDVPDYDDK	GGGKYRYDVPDYVPT	GGGKYRYDVPDYEPQ	GGGKYRYDVPDYVEV	GGGKYRYDVPDYQFH	GGGKYRYDVPDYYFE	GGGKYRYDVPDYFEY	GGGKYRYDVPDYSIH
GGGKYRYDVPDYWPI	GGGKYRYDVPDYNIN	GGGKYRYDVPDYQEP	GGGKYRYDVPDYVDI	GGGKYRYDVPDYVVY	GGGKYRYDVPDYYIY	GGGKYRYDVPDYPRW	GGGKYRYDVPDYVTH
GGGKYRYDVPDYIFQ	GGGKYRYDVPDYAGK	GGGKYRYDVPDYWAP	GGGKYRYDVPDYVID	GGGKYRYDVPDYDYI	GGGKYRYDVPDYYEF	GGGKYRYDVPDYIWQ	GGGKYRYDVPDYTVH
GGGKYRYDVPDYIQF	GGGKYRYDVPDYSWH	GGGKYRYDVPDYYEY	GGGKYRYDVPDYPMV	GGGKYRYDVPDYQIY	GGGKYRYDVPDYIYY	GGGKYRYDVPDYIIF	GGGKYRYDVPDYYIV
GGGKYRYDVPDYPYF	GGGKYRYDVPDYDQH	GGGKYRYDVPDYYKF	GGGKYRYDVPDYDIV	GGGKYRYDVPDYIVF	GGGKYRYDVPDYVSR	GGGKYRYDVPDYNKI	GGGKYRYDVPDYIPK
GGGKYRYDVPDYPIF	GGGKYRYDVPDYIGS	GGGKYRYDVPDYYIS	GGGKYRYDVPDYVDL	GGGKYRYDVPDYAAI	GGGKYRYDVPDYIFY	GGGKYRYDVPDYSGK	GGGKYRYDVPDYYPH
GGGKYRYDVPDYVWK	GGGKYRYDVPDYVTG	GGGKYRYDVPDYPAQ	GGGKYRYDVPDYNYH	GGGKYRYDVPDYIAA	GGGKYRYDVPDYYYK	GGGKYRYDVPDYGKS	GGGKYRYDVPDYYVV
GGGKYRYDVPDYVKW	GGGKYRYDVPDYDVA	GGGKYRYDVPDYYTH	GGGKYRYDVPDYYNH	GGGKYRYDVPDYGVV	GGGKYRYDVPDYWTW	GGGKYRYDVPDYYEK	GGGKYRYDVPDYNKP
GGGKYRYDVPDYEIE	GGGKYRYDVPDYYTN	GGGKYRYDVPDYDYN	GGGKYRYDVPDYNWN	GGGKYRYDVPDYFYI	GGGKYRYDVPDYFYY	GGGKYRYDVPDYGTK	GGGKYRYDVPDYSNS
GGGKYRYDVPDYESN	GGGKYRYDVPDYMPP	GGGKYRYDVPDYYDN	GGGKYRYDVPDYDYI	GGGKYRYDVPDYERY	GGGKYRYDVPDYMRW	GGGKYRYDVPDYASK	GGGKYRYDVPDYFIY
GGGKYRYDVPDYDTN	GGGKYRYDVPDYPGH	GGGKYRYDVPDYMFN	GGGKYRYDVPDYIYF	GGGKYRYDVPDYVYW	GGGKYRYDVPDYWWT	GGGKYRYDVPDYTGK	GGGKYRYDVPDYYYR
GGGKYRYDVPDYHTW	GGGKYRYDVPDYWIV	GGGKYRYDVPDYEFI	GGGKYRYDVPDYIDF	GGGKYRYDVPDYPYK	GGGKYRYDVPDYWMR	GGGKYRYDVPDYFNY	GGGKYRYDVPDYYMI
GGGKYRYDVPDYHMR	GGGKYRYDVPDYDAH	GGGKYRYDVPDYVDV	GGGKYRYDVPDYIFD	GGGKYRYDVPDYEDV	GGGKYRYDVPDYTWW	GGGKYRYDVPDYNFY	GGGKYRYDVPDYFVI
GGGKYRYDVPDYTHW	GGGKYRYDVPDYADH	GGGKYRYDVPDYNIF	GGGKYRYDVPDYPRH	GGGKYRYDVPDYNPN	GGGKYRYDVPDYWPW	GGGKYRYDVPDYQMR	GGGKYRYDVPDYVKH
GGGKYRYDVPDYIMH	GGGKYRYDVPDYEGH	GGGKYRYDVPDYGPS	GGGKYRYDVPDYINY	GGGKYRYDVPDYMGH	GGGKYRYDVPDYVYK	GGGKYRYDVPDYNIW	GGGKYRYDVPDYVHK
GGGKYRYDVPDYMIH	GGGKYRYDVPDYPVM	GGGKYRYDVPDYVVK	GGGKYRYDVPDYRPH	GGGKYRYDVPDYVNK	GGGKYRYDVPDYWIA	GGGKYRYDVPDYMKI	GGGKYRYDVPDYKVH
GGGKYRYDVPDYPFH	GGGKYRYDVPDYETH	GGGKYRYDVPDYYSI	GGGKYRYDVPDYHPR	GGGKYRYDVPDYNVK	GGGKYRYDVPDYQYR	GGGKYRYDVPDYIQW	GGGKYRYDVPDYHKV
GGGKYRYDVPDYFYE	GGGKYRYDVPDYVVM	GGGKYRYDVPDYYVT	GGGKYRYDVPDYPIT	GGGKYRYDVPDYEVD	GGGKYRYDVPDYNIM	GGGKYRYDVPDYMIY	GGGKYRYDVPDYYPF
GGGKYRYDVPDYDID	GGGKYRYDVPDYWPI	GGGKYRYDVPDYQYM	GGGKYRYDVPDYITP	GGGKYRYDVPDYIDD	GGGKYRYDVPDYNMI	GGGKYRYDVPDYFPY	GGGKYRYDVPDYTPK
GGGKYRYDVPDYVED	GGGKYRYDVPDYFIT	GGGKYRYDVPDYDVE	GGGKYRYDVPDYNVH	GGGKYRYDVPDYVET	GGGKYRYDVPDYNPF	GGGKYRYDVPDYFFI	GGGKYRYDVPDYRNW
GGGKYRYDVPDYVDQ	GGGKYRYDVPDYEPR	GGGKYRYDVPDYDEV	GGGKYRYDVPDYVNH	GGGKYRYDVPDYDIT	GGGKYRYDVPDYGWK	GGGKYRYDVPDYPFY	GGGKYRYDVPDYHRY
GGGKYRYDVPDYWSK	GGGKYRYDVPDYPWV	GGGKYRYDVPDYDID	GGGKYRYDVPDYHNV	GGGKYRYDVPDYNVN	GGGKYRYDVPDYQDK	GGGKYRYDVPDYFIF	GGGKYRYDVPDYTIP
GGGKYRYDVPDYEQW	GGGKYRYDVPDYPVW	GGGKYRYDVPDYIDD	GGGKYRYDVPDYHVN	GGGKYRYDVPDYFNI	GGGKYRYDVPDYWGK	GGGKYRYDVPDYFEM	GGGKYRYDVPDYDVH
GGGKYRYDVPDYGGR	GGGKYRYDVPDYVWP	GGGKYRYDVPDYQKY	GGGKYRYDVPDYNHV	GGGKYRYDVPDYFQV	GGGKYRYDVPDYEKN	GGGKYRYDVPDYIFF	GGGKYRYDVPDYNYN
GGGKYRYDVPDYVNG	GGGKYRYDVPDYYYN	GGGKYRYDVPDYAYK	GGGKYRYDVPDYGKN	GGGKYRYDVPDYFIN	GGGKYRYDVPDYNIE	GGGKYRYDVPDYQQK	GGGKYRYDVPDYYNN
GGGKYRYDVPDYNVG	GGGKYRYDVPDYSPI	GGGKYRYDVPDYFSK	GGGKYRYDVPDYPTI	GGGKYRYDVPDYFAR	GGGKYRYDVPDYTEE	GGGKYRYDVPDYFIQ	GGGKYRYDVPDYYEV
GGGKYRYDVPDYGRG	GGGKYRYDVPDYQEY	GGGKYRYDVPDYSFK	GGGKYRYDVPDYEAF	GGGKYRYDVPDYGSN	GGGKYRYDVPDYIYT	GGGKYRYDVPDYAGI	GGGKYRYDVPDYYPM
GGGKYRYDVPDYHIR	GGGKYRYDVPDYVVY	GGGKYRYDVPDYPHK	GGGKYRYDVPDYYVK	GGGKYRYDVPDYSGN	GGGKYRYDVPDYGPK	GGGKYRYDVPDYPKI	GGGKYRYDVPDYYVE
GGGKYRYDVPDYMPD	GGGKYRYDVPDYIWH	GGGKYRYDVPDYAPK	GGGKYRYDVPDYMKI	GGGKYRYDVPDYNGS	GGGKYRYDVPDYYWP	GGGKYRYDVPDYKPI	GGGKYRYDVPDYYDI
GGGKYRYDVPDYPVD	GGGKYRYDVPDYTQK	GGGKYRYDVPDYGIV	GGGKYRYDVPDYQAN	GGGKYRYDVPDYEFR	GGGKYRYDVPDYNYI	GGGKYRYDVPDYGGP	GGGKYRYDVPDYMNI
GGGKYRYDVPDYYYN	GGGKYRYDVPDYNTS	GGGKYRYDVPDYFKV	GGGKYRYDVPDYQGQ	GGGKYRYDVPDYMAI	GGGKYRYDVPDYTAK	GGGKYRYDVPDYHHS	GGGKYRYDVPDYEIV
GGGKYRYDVPDYIFD	GGGKYRYDVPDYSQS	GGGKYRYDVPDYYYN	GGGKYRYDVPDYANQ	GGGKYRYDVPDYTTI	GGGKYRYDVPDYFWI	GGGKYRYDVPDYFIY	GGGKYRYDVPDYAQP
GGGKYRYDVPDYIMM	GGGKYRYDVPDYQSS	GGGKYRYDVPDYFYI	GGGKYRYDVPDYIKF	GGGKYRYDVPDYDPS	GGGKYRYDVPDYWMT	GGGKYRYDVPDYFEF	GGGKYRYDVPDYQVW
GGGKYRYDVPDYYEI	GGGKYRYDVPDYEGW	GGGKYRYDVPDYYFI	GGGKYRYDVPDYNKV	GGGKYRYDVPDYNYH	GGGKYRYDVPDYNYH	GGGKYRYDVPDYFFE	GGGKYRYDVPDYNIW
GGGKYRYDVPDYQYN	GGGKYRYDVPDYENE	GGGKYRYDVPDYFFI	GGGKYRYDVPDYEEY	GGGKYRYDVPDYIMV	GGGKYRYDVPDYMVR	GGGKYRYDVPDYEFF	GGGKYRYDVPDYINW
GGGKYRYDVPDYIMT	GGGKYRYDVPDYEQD	GGGKYRYDVPDYVQP	GGGKYRYDVPDYVWK	GGGKYRYDVPDYITE	GGGKYRYDVPDYWVT	GGGKYRYDVPDYIAT	GGGKYRYDVPDYNPH
GGGKYRYDVPDYDYN	GGGKYRYDVPDYWVS	GGGKYRYDVPDYTII	GGGKYRYDVPDYREK	GGGKYRYDVPDYIET	GGGKYRYDVPDYTWV	GGGKYRYDVPDYFHF	GGGKYRYDVPDYPNH
GGGKYRYDVPDYGSN	GGGKYRYDVPDYAWD	GGGKYRYDVPDYAVT	GGGKYRYDVPDYERK	GGGKYRYDVPDYIVM	GGGKYRYDVPDYTVW	GGGKYRYDVPDYVKV	GGGKYRYDVPDYNAY
GGGKYRYDVPDYPQK	GGGKYRYDVPDYSGH	GGGKYRYDVPDYIGT	GGGKYRYDVPDYVKW	GGGKYRYDVPDYNQT	GGGKYRYDVPDYVTW	GGGKYRYDVPDYQIP	GGGKYRYDVPDYFNS
GGGKYRYDVPDYQKP	GGGKYRYDVPDYFEH	GGGKYRYDVPDYGIT	GGGKYRYDVPDYGEP	GGGKYRYDVPDYTKP	GGGKYRYDVPDYIWS	GGGKYRYDVPDYDYH	GGGKYRYDVPDYHNP
GGGKYRYDVPDYPWN	GGGKYRYDVPDYWPY	GGGKYRYDVPDYEDY	GGGKYRYDVPDYFQI	GGGKYRYDVPDYTPK	GGGKYRYDVPDYTRE	GGGKYRYDVPDYDHY	GGGKYRYDVPDYAYN
GGGKYRYDVPDYGDK	GGGKYRYDVPDYEPG	GGGKYRYDVPDYDAH	GGGKYRYDVPDYNAI	GGGKYRYDVPDYKTP	GGGKYRYDVPDYVNP	GGGKYRYDVPDYDNW	GGGKYRYDVPDYGYQ
GGGKYRYDVPDYWIT	GGGKYRYDVPDYGEP	GGGKYRYDVPDYADH	GGGKYRYDVPDYRAH	GGGKYRYDVPDYDVS	GGGKYRYDVPDYNIA	GGGKYRYDVPDYWDN	GGGKYRYDVPDYNFS
GGGKYRYDVPDYQIF	GGGKYRYDVPDYPGS	GGGKYRYDVPDYDHA	GGGKYRYDVPDYARH	GGGKYRYDVPDYFQY	GGGKYRYDVPDYDYF	GGGKYRYDVPDYHMF	GGGKYRYDVPDYQGY
GGGKYRYDVPDYVGG	GGGKYRYDVPDYSGP	GGGKYRYDVPDYGQP	GGGKYRYDVPDYNHI	GGGKYRYDVPDYHIH	GGGKYRYDVPDYYDF	GGGKYRYDVPDYHYD	GGGKYRYDVPDYYKQ
GGGKYRYDVPDYAAA	GGGKYRYDVPDYGPS	GGGKYRYDVPDYQGP	GGGKYRYDVPDYHNI	GGGKYRYDVPDYNDP	GGGKYRYDVPDYYFD	GGGKYRYDVPDYYHD	GGGKYRYDVPDYIHG
GGGKYRYDVPDYQAV	GGGKYRYDVPDYPSG	GGGKYRYDVPDYNAP	GGGKYRYDVPDYNIH	GGGKYRYDVPDYVIW	GGGKYRYDVPDYYMM	GGGKYRYDVPDYEIH	GGGKYRYDVPDYWPI
GGGKYRYDVPDYINA	GGGKYRYDVPDYIMF	GGGKYRYDVPDYANP	GGGKYRYDVPDYHIN	GGGKYRYDVPDYTDK	GGGKYRYDVPDYMFF	GGGKYRYDVPDYEHI	GGGKYRYDVPDYWKV
GGGKYRYDVPDYFGK	GGGKYRYDVPDYWYK	GGGKYRYDVPDYGPQ	GGGKYRYDVPDYINH	GGGKYRYDVPDYNRY	GGGKYRYDVPDYPSK	GGGKYRYDVPDYIEH	GGGKYRYDVPDYDQW
GGGKYRYDVPDYEEK	GGGKYRYDVPDYGGI	GGGKYRYDVPDYRYH	GGGKYRYDVPDYHAR	GGGKYRYDVPDYNYR	GGGKYRYDVPDYNRY	GGGKYRYDVPDYSKA	GGGKYRYDVPDYYVK
GGGKYRYDVPDYPYQ	GGGKYRYDVPDYGVA	GGGKYRYDVPDYIMW	GGGKYRYDVPDYYDI	GGGKYRYDVPDYRNY	GGGKYRYDVPDYERY	GGGKYRYDVPDYQPI	GGGKYRYDVPDYVSI
GGGKYRYDVPDYYQP	GGGKYRYDVPDYGAV	GGGKYRYDVPDYPFW	GGGKYRYDVPDYYID	GGGKYRYDVPDYQVH	GGGKYRYDVPDYVYW	GGGKYRYDVPDYDVV	GGGKYRYDVPDYVVT
GGGKYRYDVPDYQPY	GGGKYRYDVPDYQYR	GGGKYRYDVPDYFPW	GGGKYRYDVPDYYEV	GGGKYRYDVPDYINH	GGGKYRYDVPDYWVY	GGGKYRYDVPDYPKQ	GGGKYRYDVPDYYIW
GGGKYRYDVPDYMTR	GGGKYRYDVPDYQRY	GGGKYRYDVPDYHVI	GGGKYRYDVPDYFEF	GGGKYRYDVPDYVQH	GGGKYRYDVPDYYER	GGGKYRYDVPDYERW	GGGKYRYDVPDYPFW
GGGKYRYDVPDYHHN	GGGKYRYDVPDYYQR	GGGKYRYDVPDYIHV	GGGKYRYDVPDYEFF	GGGKYRYDVPDYNIH	GGGKYRYDVPDYEYR	GGGKYRYDVPDYREW	GGGKYRYDVPDYIMW
GGGKYRYDVPDYPQY	GGGKYRYDVPDYDID	GGGKYRYDVPDYVWK	GGGKYRYDVPDYFFE	GGGKYRYDVPDYTAK	GGGKYRYDVPDYYRE	GGGKYRYDVPDYWVW	GGGKYRYDVPDYFPW
GGGKYRYDVPDYQYP	GGGKYRYDVPDYEIY	GGGKYRYDVPDYWVK	GGGKYRYDVPDYYYE	GGGKYRYDVPDYVPR	GGGKYRYDVPDYDSH	GGGKYRYDVPDYIPT	GGGKYRYDVPDYAWI
GGGKYRYDVPDYDRY	GGGKYRYDVPDYNQY	GGGKYRYDVPDYPVK	GGGKYRYDVPDYYAK	GGGKYRYDVPDYRPV	GGGKYRYDVPDYFVV	GGGKYRYDVPDYKAA	GGGKYRYDVPDYWYK
GGGKYRYDVPDYFWT	GGGKYRYDVPDYYYH	GGGKYRYDVPDYQIE	GGGKYRYDVPDYAYK	GGGKYRYDVPDYVRP	GGGKYRYDVPDYAVS	GGGKYRYDVPDYVKS	GGGKYRYDVPDYYAV
GGGKYRYDVPDYFTW	GGGKYRYDVPDYPNT	GGGKYRYDVPDYWYP	GGGKYRYDVPDYSFK	GGGKYRYDVPDYPVR	GGGKYRYDVPDYTGV	GGGKYRYDVPDYKSV	GGGKYRYDVPDYPHV
GGGKYRYDVPDYRDY	GGGKYRYDVPDYPSQ	GGGKYRYDVPDYNGN	GGGKYRYDVPDYFSK	GGGKYRYDVPDYWYT	GGGKYRYDVPDYVAS	GGGKYRYDVPDYIMF	GGGKYRYDVPDYFSV
GGGKYRYDVPDYWFT	GGGKYRYDVPDYQES	GGGKYRYDVPDYTPI	GGGKYRYDVPDYPHK	GGGKYRYDVPDYVRV	GGGKYRYDVPDYGIS	GGGKYRYDVPDYMIF	GGGKYRYDVPDYSFV
GGGKYRYDVPDYDYR	GGGKYRYDVPDYNTE	GGGKYRYDVPDYPTI	GGGKYRYDVPDYFFD	GGGKYRYDVPDYQDI	GGGKYRYDVPDYSAV	GGGKYRYDVPDYIDY	GGGKYRYDVPDYHPV
GGGKYRYDVPDYRYD	GGGKYRYDVPDYTNE	GGGKYRYDVPDYEAE	GGGKYRYDVPDYAIA	GGGKYRYDVPDYQNN	GGGKYRYDVPDYTVG	GGGKYRYDVPDYYID	GGGKYRYDVPDYAYV
GGGKYRYDVPDYTAK	GGGKYRYDVPDYNET	GGGKYRYDVPDYYTI	GGGKYRYDVPDYYIQ	GGGKYRYDVPDYQPM	GGGKYRYDVPDYVTG	GGGKYRYDVPDYFMI	GGGKYRYDVPDYGAV
GGGKYRYDVPDYYIE	GGGKYRYDVPDYNVM	GGGKYRYDVPDYKYF	GGGKYRYDVPDYGSI	GGGKYRYDVPDYQID	GGGKYRYDVPDYISG	GGGKYRYDVPDYIYD	GGGKYRYDVPDYGGI
GGGKYRYDVPDYPGT	GGGKYRYDVPDYHTI	GGGKYRYDVPDYGFI	GGGKYRYDVPDYGTV	GGGKYRYDVPDYQEV	GGGKYRYDVPDYVGT	GGGKYRYDVPDYPFF	GGGKYRYDVPDYGVA
GGGKYRYDVPDYGPT	GGGKYRYDVPDYNQQ	GGGKYRYDVPDYYQQ	GGGKYRYDVPDYGVT	GGGKYRYDVPDYIEY	GGGKYRYDVPDYSGI	GGGKYRYDVPDYNMI	GGGKYRYDVPDYGIG
GGGKYRYDVPDYPAS	GGGKYRYDVPDYGPN	GGGKYRYDVPDYPKY	GGGKYRYDVPDYGIS	GGGKYRYDVPDYPIE	GGGKYRYDVPDYSVA	GGGKYRYDVPDYFYI	GGGKYRYDVPDYAVG
GGGKYRYDVPDYEDP	GGGKYRYDVPDYNGT	GGGKYRYDVPDYYRE	GGGKYRYDVPDYSAV	GGGKYRYDVPDYQSN	GGGKYRYDVPDYGTV	GGGKYRYDVPDYVKP	GGGKYRYDVPDYGDE
GGGKYRYDVPDYNWN	GGGKYRYDVPDYQGS	GGGKYRYDVPDYYER	GGGKYRYDVPDYAVS	GGGKYRYDVPDYFYQ	GGGKYRYDVPDYGSI	GGGKYRYDVPDYHSH	GGGKYRYDVPDYASP
GGGKYRYDVPDYNNW	GGGKYRYDVPDYFYH	GGGKYRYDVPDYYVW	GGGKYRYDVPDYWWI	GGGKYRYDVPDYVFV	GGGKYRYDVPDYIPW	GGGKYRYDVPDYFRT	GGGKYRYDVPDYAPS
GGGKYRYDVPDYYID	GGGKYRYDVPDYQTK	GGGKYRYDVPDYYWV	GGGKYRYDVPDYVDV	GGGKYRYDVPDYIWS	GGGKYRYDVPDYEWI	GGGKYRYDVPDYQYI	GGGKYRYDVPDYSPA
GGGKYRYDVPDYFVP	GGGKYRYDVPDYQKT	GGGKYRYDVPDYVYW	GGGKYRYDVPDYDVV	GGGKYRYDVPDYWIS	GGGKYRYDVPDYWQN	GGGKYRYDVPDYRFT	GGGKYRYDVPDYPTG
GGGKYRYDVPDYNYH	GGGKYRYDVPDYKQT	GGGKYRYDVPDYFIH	GGGKYRYDVPDYEIP	GGGKYRYDVPDYHDP	GGGKYRYDVPDYWNQ	GGGKYRYDVPDYQAE	GGGKYRYDVPDYGPT
GGGKYRYDVPDYYVY	GGGKYRYDVPDYAPI	GGGKYRYDVPDYNYI	GGGKYRYDVPDYAAI	GGGKYRYDVPDYWTI	GGGKYRYDVPDYIHK	GGGKYRYDVPDYGAD	GGGKYRYDVPDYFFI
GGGKYRYDVPDYMIG	GGGKYRYDVPDYYDY	GGGKYRYDVPDYQEM	GGGKYRYDVPDYIFK	GGGKYRYDVPDYTWI	GGGKYRYDVPDYKHI	GGGKYRYDVPDYGEG	GGGKYRYDVPDYEYH
GGGKYRYDVPDYWIN	GGGKYRYDVPDYDYY	GGGKYRYDVPDYPYQ	GGGKYRYDVPDYPYK	GGGKYRYDVPDYQIA	GGGKYRYDVPDYHIK	GGGKYRYDVPDYEGG	GGGKYRYDVPDYNEW
GGGKYRYDVPDYGNH	GGGKYRYDVPDYWDK	GGGKYRYDVPDYQYP	GGGKYRYDVPDYYEY	GGGKYRYDVPDYWYP	GGGKYRYDVPDYIKH	GGGKYRYDVPDYEDI	GGGKYRYDVPDYWEN
GGGKYRYDVPDYSNP	GGGKYRYDVPDYPQK	GGGKYRYDVPDYYPQ	GGGKYRYDVPDYMNI	GGGKYRYDVPDYYQN	GGGKYRYDVPDYFYK	GGGKYRYDVPDYDEI	GGGKYRYDVPDYYEH
GGGKYRYDVPDYFSI	GGGKYRYDVPDYQYN	GGGKYRYDVPDYASH	GGGKYRYDVPDYIMN	GGGKYRYDVPDYYEI	GGGKYRYDVPDYYKF	GGGKYRYDVPDYEEV	GGGKYRYDVPDYYHE
GGGKYRYDVPDYHPI	GGGKYRYDVPDYYQN	GGGKYRYDVPDYMIW	GGGKYRYDVPDYLMN	GGGKYRYDVPDYYNQ	GGGKYRYDVPDYKFY	GGGKYRYDVPDYEVE	GGGKYRYDVPDYENW
GGGKYRYDVPDYSFI	GGGKYRYDVPDYPVP	GGGKYRYDVPDYSQP	GGGKYRYDVPDYINM	GGGKYRYDVPDYEWH	GGGKYRYDVPDYSGK	GGGKYRYDVPDYIYP	GGGKYRYDVPDYVWT
GGGKYRYDVPDYQYF	GGGKYRYDVPDYVVH	GGGKYRYDVPDYNNG	GGGKYRYDVPDYRMA	GGGKYRYDVPDYIFM	GGGKYRYDVPDYGKS	GGGKYRYDVPDYIAP	GGGKYRYDVPDYIKH
GGGKYRYDVPDYVVR	GGGKYRYDVPDYFSD	GGGKYRYDVPDYVKG	GGGKYRYDVPDYLNM	GGGKYRYDVPDYQGK	GGGKYRYDVPDYSKG	GGGKYRYDVPDYIPA	GGGKYRYDVPDYKIH
GGGKYRYDVPDYVFW	GGGKYRYDVPDYDPH	GGGKYRYDVPDYPNW	GGGKYRYDVPDYAMR	GGGKYRYDVPDYMYQ	GGGKYRYDVPDYKGS	GGGKYRYDVPDYAIP	GGGKYRYDVPDYYVR
GGGKYRYDVPDYEFR	GGGKYRYDVPDYDAY	GGGKYRYDVPDYWDK	GGGKYRYDVPDYIQY	GGGKYRYDVPDYPEQ	GGGKYRYDVPDYEKE	GGGKYRYDVPDYPIA	GGGKYRYDVPDYRVY
GGGKYRYDVPDYREF	GGGKYRYDVPDYDHP	GGGKYRYDVPDYNYN	GGGKYRYDVPDYPWW	GGGKYRYDVPDYNTI	GGGKYRYDVPDYIFQ	GGGKYRYDVPDYIVY	GGGKYRYDVPDYRYV
GGGKYRYDVPDYGQR	GGGKYRYDVPDYVER	GGGKYRYDVPDYIDY	GGGKYRYDVPDYQIV	GGGKYRYDVPDYHVE	GGGKYRYDVPDYPWN	GGGKYRYDVPDYVIY	GGGKYRYDVPDYVRY
GGGKYRYDVPDYFFV	GGGKYRYDVPDYEAK	GGGKYRYDVPDYVEY	GGGKYRYDVPDYDKY	GGGKYRYDVPDYHID	GGGKYRYDVPDYFIA	GGGKYRYDVPDYKPH	GGGKYRYDVPDYNQG
GGGKYRYDVPDYDWI	GGGKYRYDVPDYDQK	GGGKYRYDVPDYIYD	GGGKYRYDVPDYYNK	GGGKYRYDVPDYHPM	GGGKYRYDVPDYSNK	GGGKYRYDVPDYKAY	GGGKYRYDVPDYQGN
GGGKYRYDVPDYQPW	GGGKYRYDVPDYENK	GGGKYRYDVPDYIFM	GGGKYRYDVPDYNYK	GGGKYRYDVPDYATK	GGGKYRYDVPDYNSK	GGGKYRYDVPDYAWI	GGGKYRYDVPDYANN
GGGKYRYDVPDYEPW	GGGKYRYDVPDYNEK	GGGKYRYDVPDYQMI	GGGKYRYDVPDYKNY	GGGKYRYDVPDYNPD	GGGKYRYDVPDYKNS	GGGKYRYDVPDYAIW	GGGKYRYDVPDYPSD
GGGKYRYDVPDYNNG	GGGKYRYDVPDYGWK	GGGKYRYDVPDYSWK	GGGKYRYDVPDYNKY	GGGKYRYDVPDYNWE	GGGKYRYDVPDYNIG	GGGKYRYDVPDYQPE	GGGKYRYDVPDYNYH
GGGKYRYDVPDYIAE	GGGKYRYDVPDYMPH	GGGKYRYDVPDYNAY	GGGKYRYDVPDYYVR	GGGKYRYDVPDYVPN	GGGKYRYDVPDYING	GGGKYRYDVPDYFVH	GGGKYRYDVPDYQKQ
GGGKYRYDVPDYDSN	GGGKYRYDVPDYPGP	GGGKYRYDVPDYFSN	GGGKYRYDVPDYPSY	GGGKYRYDVPDYEFI	GGGKYRYDVPDYEYH	GGGKYRYDVPDYGYK	GGGKYRYDVPDYGHV
GGGKYRYDVPDYPVK	GGGKYRYDVPDYNYE	GGGKYRYDVPDYSFN	GGGKYRYDVPDYKMI	GGGKYRYDVPDYIVY	GGGKYRYDVPDYDQW	GGGKYRYDVPDYYDR	GGGKYRYDVPDYHGV
GGGKYRYDVPDYEEY	GGGKYRYDVPDYYNE	GGGKYRYDVPDYGQY	GGGKYRYDVPDYIPQ	GGGKYRYDVPDYVIY	GGGKYRYDVPDYVYF	GGGKYRYDVPDYANA	GGGKYRYDVPDYQSK
GGGKYRYDVPDYNFV	GGGKYRYDVPDYVKQ	GGGKYRYDVPDYYYQ	GGGKYRYDVPDYQYP	GGGKYRYDVPDYFIA	GGGKYRYDVPDYETE	GGGKYRYDVPDYGQA	GGGKYRYDVPDYNTK
GGGKYRYDVPDYDIE	GGGKYRYDVPDYDWI	GGGKYRYDVPDYVAI	GGGKYRYDVPDYQPY	GGGKYRYDVPDYEKE	GGGKYRYDVPDYFIY	GGGKYRYDVPDYNYH	GGGKYRYDVPDYSQK
GGGKYRYDVPDYTDA	GGGKYRYDVPDYIPQ	GGGKYRYDVPDYGNN	GGGKYRYDVPDYPYQ	GGGKYRYDVPDYWEK	GGGKYRYDVPDYFDK	GGGKYRYDVPDYNWN	GGGKYRYDVPDYKQS
GGGKYRYDVPDYDTA	GGGKYRYDVPDYQSN	GGGKYRYDVPDYYEK	GGGKYRYDVPDYIFQ	GGGKYRYDVPDYEWK	GGGKYRYDVPDYKVY	GGGKYRYDVPDYYNH	GGGKYRYDVPDYSKI
GGGKYRYDVPDYESA	GGGKYRYDVPDYNTN	GGGKYRYDVPDYGPN	GGGKYRYDVPDYVDY	GGGKYRYDVPDYDSH	GGGKYRYDVPDYKYV	GGGKYRYDVPDYNKY	GGGKYRYDVPDYNSI
GGGKYRYDVPDYHDY	GGGKYRYDVPDYSQN	GGGKYRYDVPDYKEV	GGGKYRYDVPDYYNY	GGGKYRYDVPDYEIE	GGGKYRYDVPDYKDF	GGGKYRYDVPDYVDK	GGGKYRYDVPDYNTV
GGGKYRYDVPDYVDK	GGGKYRYDVPDYFYV	GGGKYRYDVPDYDKI	GGGKYRYDVPDYYPV	GGGKYRYDVPDYENQ	GGGKYRYDVPDYKFD	GGGKYRYDVPDYQEP	GGGKYRYDVPDYSQV
GGGKYRYDVPDYKDV	GGGKYRYDVPDYFVY	GGGKYRYDVPDYNED	GGGKYRYDVPDYMEV	GGGKYRYDVPDYEQN	GGGKYRYDVPDYSYR	GGGKYRYDVPDYPAW	GGGKYRYDVPDYNVT
GGGKYRYDVPDYESV	GGGKYRYDVPDYFDF	GGGKYRYDVPDYDQD	GGGKYRYDVPDYMDI	GGGKYRYDVPDYNIE	GGGKYRYDVPDYIVF	GGGKYRYDVPDYPEQ	GGGKYRYDVPDYNVF
GGGKYRYDVPDYITH	GGGKYRYDVPDYYPT	GGGKYRYDVPDYNDE	GGGKYRYDVPDYEMV	GGGKYRYDVPDYMPI	GGGKYRYDVPDYIYW	GGGKYRYDVPDYAPW	GGGKYRYDVPDYVNF
GGGKYRYDVPDYDVH	GGGKYRYDVPDYFVI	GGGKYRYDVPDYYIQ	GGGKYRYDVPDYVDK	GGGKYRYDVPDYPWQ	GGGKYRYDVPDYVFS	GGGKYRYDVPDYITH	GGGKYRYDVPDYYFR
GGGKYRYDVPDYSEH	GGGKYRYDVPDYPFK	GGGKYRYDVPDYIVD	GGGKYRYDVPDYNFD	GGGKYRYDVPDYYDQ	GGGKYRYDVPDYGYI	GGGKYRYDVPDYIHT	GGGKYRYDVPDYFRY
GGGKYRYDVPDYEYW	GGGKYRYDVPDYGTI	GGGKYRYDVPDYVTH	GGGKYRYDVPDYNPI	GGGKYRYDVPDYYEN	GGGKYRYDVPDYPHV	GGGKYRYDVPDYTIH	GGGKYRYDVPDYRFY
GGGKYRYDVPDYDVR	GGGKYRYDVPDYDFR	GGGKYRYDVPDYIKD	GGGKYRYDVPDYNEA	GGGKYRYDVPDYDYQ	GGGKYRYDVPDYGIY	GGGKYRYDVPDYGVF	GGGKYRYDVPDYDVW
GGGKYRYDVPDYDAK	GGGKYRYDVPDYESV	GGGKYRYDVPDYQKI	GGGKYRYDVPDYEAN	GGGKYRYDVPDYIVD	GGGKYRYDVPDYYIG	GGGKYRYDVPDYNRF	GGGKYRYDVPDYIPD
GGGKYRYDVPDYADK	GGGKYRYDVPDYTIG	GGGKYRYDVPDYDPV	GGGKYRYDVPDYIFG	GGGKYRYDVPDYDHV	GGGKYRYDVPDYFSV	GGGKYRYDVPDYNFR	GGGKYRYDVPDYAVT
GGGKYRYDVPDYGEK	GGGKYRYDVPDYTIR	GGGKYRYDVPDYGSQ	GGGKYRYDVPDYAVF	GGGKYRYDVPDYDVH	GGGKYRYDVPDYPVH	GGGKYRYDVPDYKIR	GGGKYRYDVPDYNNG
GGGKYRYDVPDYPGN	GGGKYRYDVPDYTRI	GGGKYRYDVPDYSAN	GGGKYRYDVPDYPRP	GGGKYRYDVPDYHDV	GGGKYRYDVPDYPQY	GGGKYRYDVPDYIKR	GGGKYRYDVPDYVDK
GGGKYRYDVPDYPGQ	GGGKYRYDVPDYITR	GGGKYRYDVPDYGTK	GGGKYRYDVPDYIKQ	GGGKYRYDVPDYYAN	GGGKYRYDVPDYEET	GGGKYRYDVPDYKRI	GGGKYRYDVPDYVDV
GGGKYRYDVPDYPNK	GGGKYRYDVPDYNVG	GGGKYRYDVPDYSAK	GGGKYRYDVPDYKIQ	GGGKYRYDVPDYNAY	GGGKYRYDVPDYIKP	GGGKYRYDVPDYIRK	GGGKYRYDVPDYYNY
GGGKYRYDVPDYIFV	GGGKYRYDVPDYGVN	GGGKYRYDVPDYASK	GGGKYRYDVPDYQNG	GGGKYRYDVPDYFSN	GGGKYRYDVPDYKIP	GGGKYRYDVPDYTPI	GGGKYRYDVPDYIWN
GGGKYRYDVPDYDVG	GGGKYRYDVPDYAQA	GGGKYRYDVPDYGKT	GGGKYRYDVPDYPDK	GGGKYRYDVPDYNHP	GGGKYRYDVPDYMDW	GGGKYRYDVPDYQSN	GGGKYRYDVPDYEAN
GGGKYRYDVPDYESE	GGGKYRYDVPDYFKV	GGGKYRYDVPDYTGK	GGGKYRYDVPDYFGN	GGGKYRYDVPDYDWK	GGGKYRYDVPDYDAV	GGGKYRYDVPDYNTN	GGGKYRYDVPDYQGK
GGGKYRYDVPDYDHH	GGGKYRYDVPDYVSG	GGGKYRYDVPDYVYV	GGGKYRYDVPDYYSK	GGGKYRYDVPDYEYK	GGGKYRYDVPDYDVA	GGGKYRYDVPDYSQN	GGGKYRYDVPDYNAK
GGGKYRYDVPDYMDK	GGGKYRYDVPDYAAT	GGGKYRYDVPDYFKY	GGGKYRYDVPDYIFY	GGGKYRYDVPDYYMI	GGGKYRYDVPDYVSI	GGGKYRYDVPDYFAK	GGGKYRYDVPDYGQK
GGGKYRYDVPDYIED	GGGKYRYDVPDYTAA	GGGKYRYDVPDYWNP	GGGKYRYDVPDYQAD	GGGKYRYDVPDYIKP	GGGKYRYDVPDYDWP	GGGKYRYDVPDYYRY	GGGKYRYDVPDYGKQ
GGGKYRYDVPDYTVP	GGGKYRYDVPDYNMN	GGGKYRYDVPDYHYP	GGGKYRYDVPDYQDA	GGGKYRYDVPDYKIP	GGGKYRYDVPDYWDP	GGGKYRYDVPDYDVK	GGGKYRYDVPDYKNA
GGGKYRYDVPDYVYT	GGGKYRYDVPDYGFP	GGGKYRYDVPDYWKI	GGGKYRYDVPDYAQD	GGGKYRYDVPDYVMI	GGGKYRYDVPDYWVV	GGGKYRYDVPDYSDF	GGGKYRYDVPDYKAN
GGGKYRYDVPDYGGV	GGGKYRYDVPDYNVD	GGGKYRYDVPDYNKV	GGGKYRYDVPDYEHI	GGGKYRYDVPDYEQQ	GGGKYRYDVPDYIWF	GGGKYRYDVPDYSMM	GGGKYRYDVPDYNKI
GGGKYRYDVPDYDEV	GGGKYRYDVPDYDVN	GGGKYRYDVPDYIVG	GGGKYRYDVPDYHEI	GGGKYRYDVPDYQEQ	GGGKYRYDVPDYTIW	GGGKYRYDVPDYYEF	GGGKYRYDVPDYNIS
GGGKYRYDVPDYDDI	GGGKYRYDVPDYVND	GGGKYRYDVPDYQSN	GGGKYRYDVPDYNTI	GGGKYRYDVPDYDNR	GGGKYRYDVPDYNQR	GGGKYRYDVPDYYWI	GGGKYRYDVPDYQVS
GGGKYRYDVPDYQIV	GGGKYRYDVPDYEAQ	GGGKYRYDVPDYSQN	GGGKYRYDVPDYQKT	GGGKYRYDVPDYDAV	GGGKYRYDVPDYFVI	GGGKYRYDVPDYPDV	GGGKYRYDVPDYQSV
GGGKYRYDVPDYMIR	GGGKYRYDVPDYNDV	GGGKYRYDVPDYNTN	GGGKYRYDVPDYIIP	GGGKYRYDVPDYVEG	GGGKYRYDVPDYNAS	GGGKYRYDVPDYAGV	GGGKYRYDVPDYVNT
GGGKYRYDVPDYREV	GGGKYRYDVPDYAEQ	GGGKYRYDVPDYYQE	GGGKYRYDVPDYFFK	GGGKYRYDVPDYDGI	GGGKYRYDVPDYNSA	GGGKYRYDVPDYEIQ	GGGKYRYDVPDYTVN
GGGKYRYDVPDYSAK	GGGKYRYDVPDYYYP	GGGKYRYDVPDYQEY	GGGKYRYDVPDYIWN	GGGKYRYDVPDYGDI	GGGKYRYDVPDYNTG	GGGKYRYDVPDYIEQ	GGGKYRYDVPDYYYN
GGGKYRYDVPDYTGK	GGGKYRYDVPDYTIH	GGGKYRYDVPDYQYE	GGGKYRYDVPDYGIV	GGGKYRYDVPDYDIG	GGGKYRYDVPDYQGS	GGGKYRYDVPDYYMV	GGGKYRYDVPDYIYE
GGGKYRYDVPDYSKA	GGGKYRYDVPDYNAW	GGGKYRYDVPDYHVV	GGGKYRYDVPDYVIG	GGGKYRYDVPDYEGV	GGGKYRYDVPDYQSG	GGGKYRYDVPDYNAN	GGGKYRYDVPDYDSV
GGGKYRYDVPDYPEK	GGGKYRYDVPDYQGW	GGGKYRYDVPDYVYI	GGGKYRYDVPDYVGI	GGGKYRYDVPDYHTW	GGGKYRYDVPDYWFY	GGGKYRYDVPDYDPS	GGGKYRYDVPDYDEG
GGGKYRYDVPDYMIW	GGGKYRYDVPDYSDI	GGGKYRYDVPDYEAI	GGGKYRYDVPDYVVA	GGGKYRYDVPDYPYR	GGGKYRYDVPDYESH	GGGKYRYDVPDYQGN	GGGKYRYDVPDYEGD
GGGKYRYDVPDYASR	GGGKYRYDVPDYKNV	GGGKYRYDVPDYDWF	GGGKYRYDVPDYQPI	GGGKYRYDVPDYWVM	GGGKYRYDVPDYHTD	GGGKYRYDVPDYANN	GGGKYRYDVPDYHEV
GGGKYRYDVPDYSAR	GGGKYRYDVPDYVRV	GGGKYRYDVPDYPNQ	GGGKYRYDVPDYIRW	GGGKYRYDVPDYETW	GGGKYRYDVPDYSEH	GGGKYRYDVPDYDSP	GGGKYRYDVPDYHDI
GGGKYRYDVPDYARS	GGGKYRYDVPDYDWP	GGGKYRYDVPDYQQK	GGGKYRYDVPDYRIW	GGGKYRYDVPDYFGK	GGGKYRYDVPDYEHS	GGGKYRYDVPDYPDS	GGGKYRYDVPDYHVE
GGGKYRYDVPDYQWV	GGGKYRYDVPDYFIF	GGGKYRYDVPDYFAK	GGGKYRYDVPDYWIR	GGGKYRYDVPDYYTK	GGGKYRYDVPDYIGY	GGGKYRYDVPDYFFK	GGGKYRYDVPDYHID
GGGKYRYDVPDYMWN	GGGKYRYDVPDYDGR	GGGKYRYDVPDYQYI	GGGKYRYDVPDYYYP	GGGKYRYDVPDYGWI	GGGKYRYDVPDYQYE	GGGKYRYDVPDYYPN	GGGKYRYDVPDYFWQ
GGGKYRYDVPDYDNP	GGGKYRYDVPDYNKN	GGGKYRYDVPDYVAQ	GGGKYRYDVPDYEMY	GGGKYRYDVPDYDPR	GGGKYRYDVPDYMMY	GGGKYRYDVPDYIDF	GGGKYRYDVPDYHWV
GGGKYRYDVPDYQFY	GGGKYRYDVPDYQFI	GGGKYRYDVPDYFMR	GGGKYRYDVPDYVVV	GGGKYRYDVPDYPDR	GGGKYRYDVPDYHNV	GGGKYRYDVPDYYSI	GGGKYRYDVPDYGKA
GGGKYRYDVPDYWIA	GGGKYRYDVPDYADK	GGGKYRYDVPDYDYR	GGGKYRYDVPDYWQP	GGGKYRYDVPDYYAW	GGGKYRYDVPDYMYH	GGGKYRYDVPDYYIS	GGGKYRYDVPDYEHV
GGGKYRYDVPDYEPV	GGGKYRYDVPDYDAK	GGGKYRYDVPDYSGI	GGGKYRYDVPDYENW	GGGKYRYDVPDYPHW	GGGKYRYDVPDYMWN	GGGKYRYDVPDYYVT	GGGKYRYDVPDYEVH
GGGKYRYDVPDYNPK	GGGKYRYDVPDYGEK	GGGKYRYDVPDYNAH	GGGKYRYDVPDYEWN	GGGKYRYDVPDYAYW	GGGKYRYDVPDYYMH	GGGKYRYDVPDYQKD	GGGKYRYDVPDYVEH
GGGKYRYDVPDYWIR	GGGKYRYDVPDYKVS	GGGKYRYDVPDYVQI	GGGKYRYDVPDYEYH	GGGKYRYDVPDYSTG	GGGKYRYDVPDYSYH	GGGKYRYDVPDYHEI	GGGKYRYDVPDYDIH
GGGKYRYDVPDYQWI	GGGKYRYDVPDYEGK	GGGKYRYDVPDYIKF	GGGKYRYDVPDYEHY	GGGKYRYDVPDYSGT	GGGKYRYDVPDYRPQ	GGGKYRYDVPDYHIE	GGGKYRYDVPDYFAF
GGGKYRYDVPDYPEQ	GGGKYRYDVPDYVWK	GGGKYRYDVPDYKIF	GGGKYRYDVPDYDWQ	GGGKYRYDVPDYGMG	GGGKYRYDVPDYSVH	GGGKYRYDVPDYHQN	GGGKYRYDVPDYAFF
GGGKYRYDVPDYVMH	GGGKYRYDVPDYNFA	GGGKYRYDVPDYKFI	GGGKYRYDVPDYNFY	GGGKYRYDVPDYVYK	GGGKYRYDVPDYIFV	GGGKYRYDVPDYREY	GGGKYRYDVPDYNGN
GGGKYRYDVPDYETH	GGGKYRYDVPDYDIS	GGGKYRYDVPDYVEW	GGGKYRYDVPDYQSP	GGGKYRYDVPDYNAT	GGGKYRYDVPDYPYE	GGGKYRYDVPDYWYV	GGGKYRYDVPDYMIG
GGGKYRYDVPDYVHM	GGGKYRYDVPDYTDV	GGGKYRYDVPDYPWP	GGGKYRYDVPDYNTP	GGGKYRYDVPDYANT	GGGKYRYDVPDYVNK	GGGKYRYDVPDYYER	GGGKYRYDVPDYPIE
GGGKYRYDVPDYVWN	GGGKYRYDVPDYYYK	GGGKYRYDVPDYNSP	GGGKYRYDVPDYNPT	GGGKYRYDVPDYQFI	GGGKYRYDVPDYKVN	GGGKYRYDVPDYIPQ	GGGKYRYDVPDYPNQ
GGGKYRYDVPDYQAQ	GGGKYRYDVPDYSII	GGGKYRYDVPDYQIY	GGGKYRYDVPDYERW	GGGKYRYDVPDYFQI	GGGKYRYDVPDYQMK	GGGKYRYDVPDYWQI	GGGKYRYDVPDYNVN
GGGKYRYDVPDYPVT	GGGKYRYDVPDYYWQ	GGGKYRYDVPDYVKV	GGGKYRYDVPDYEWR	GGGKYRYDVPDYEEK	GGGKYRYDVPDYNYF	GGGKYRYDVPDYYIE	GGGKYRYDVPDYDIV
GGGKYRYDVPDYSIG	GGGKYRYDVPDYYWK	GGGKYRYDVPDYNKS	GGGKYRYDVPDYWVW	GGGKYRYDVPDYYWP	GGGKYRYDVPDYEFY	GGGKYRYDVPDYIYE	GGGKYRYDVPDYIDV
GGGKYRYDVPDYFDK	GGGKYRYDVPDYKYN	GGGKYRYDVPDYVVR	GGGKYRYDVPDYWWV	GGGKYRYDVPDYFYK	GGGKYRYDVPDYFEY	GGGKYRYDVPDYYVI	GGGKYRYDVPDYTEP
GGGKYRYDVPDYDVN	GGGKYRYDVPDYVWV	GGGKYRYDVPDYNFN	GGGKYRYDVPDYREW	GGGKYRYDVPDYGTH	GGGKYRYDVPDYEYI	GGGKYRYDVPDYVIW	GGGKYRYDVPDYEPT
GGGKYRYDVPDYDVK	GGGKYRYDVPDYVMQ	GGGKYRYDVPDYSKI	GGGKYRYDVPDYIEQ	GGGKYRYDVPDYWQQ	GGGKYRYDVPDYIQG	GGGKYRYDVPDYDPV	GGGKYRYDVPDYVEV
GGGKYRYDVPDYDPK	GGGKYRYDVPDYEYY	GGGKYRYDVPDYWPT	GGGKYRYDVPDYEIV	GGGKYRYDVPDYKIM	GGGKYRYDVPDYYVF	GGGKYRYDVPDYYNQ	GGGKYRYDVPDYETP
GGGKYRYDVPDYSNV	GGGKYRYDVPDYERY	GGGKYRYDVPDYHQG	GGGKYRYDVPDYNQV	GGGKYRYDVPDYEIA	GGGKYRYDVPDYIQE	GGGKYRYDVPDYNQY	GGGKYRYDVPDYYEI
GGGKYRYDVPDYNVS	GGGKYRYDVPDYMWK	GGGKYRYDVPDYDAN	GGGKYRYDVPDYNNI	GGGKYRYDVPDYEVE	GGGKYRYDVPDYIEQ	GGGKYRYDVPDYYEI	GGGKYRYDVPDYEYI
GGGKYRYDVPDYGRS	GGGKYRYDVPDYIND	GGGKYRYDVPDYEGN	GGGKYRYDVPDYNVQ	GGGKYRYDVPDYFER	GGGKYRYDVPDYIWA	GGGKYRYDVPDYWQP	GGGKYRYDVPDYYNQ
GGGKYRYDVPDYQSV	GGGKYRYDVPDYFNW	GGGKYRYDVPDYADN	GGGKYRYDVPDYVNK	GGGKYRYDVPDYFWV	GGGKYRYDVPDYEIQ	GGGKYRYDVPDYPQW	GGGKYRYDVPDYAIA
GGGKYRYDVPDYQPS	GGGKYRYDVPDYFWN	GGGKYRYDVPDYNAD	GGGKYRYDVPDYNKP	GGGKYRYDVPDYFVW	GGGKYRYDVPDYQEI	GGGKYRYDVPDYMWN	GGGKYRYDVPDYNIG
GGGKYRYDVPDYQSP	GGGKYRYDVPDYQYQ	GGGKYRYDVPDYQGD	GGGKYRYDVPDYKPH	GGGKYRYDVPDYVQD	GGGKYRYDVPDYQNQ	GGGKYRYDVPDYMYH	GGGKYRYDVPDYVNA
GGGKYRYDVPDYPSQ	GGGKYRYDVPDYTTI	GGGKYRYDVPDYHKI	GGGKYRYDVPDYPKH	GGGKYRYDVPDYVIT	GGGKYRYDVPDYNQQ	GGGKYRYDVPDYMNW	GGGKYRYDVPDYNVA
GGGKYRYDVPDYYNH	GGGKYRYDVPDYDYK	GGGKYRYDVPDYNVK	GGGKYRYDVPDYKYA	GGGKYRYDVPDYEWY	GGGKYRYDVPDYVNA	GGGKYRYDVPDYNMW	GGGKYRYDVPDYGRA
GGGKYRYDVPDYVMI	GGGKYRYDVPDYWDP	GGGKYRYDVPDYNVT	GGGKYRYDVPDYPEQ	GGGKYRYDVPDYEDH	GGGKYRYDVPDYIEE	GGGKYRYDVPDYWNM	GGGKYRYDVPDYNAV
GGGKYRYDVPDYVFP	GGGKYRYDVPDYENA	GGGKYRYDVPDYNSI	GGGKYRYDVPDYEPQ	GGGKYRYDVPDYMSY	GGGKYRYDVPDYEIE	GGGKYRYDVPDYNWM	GGGKYRYDVPDYQVG
GGGKYRYDVPDYTEI	GGGKYRYDVPDYGVS	GGGKYRYDVPDYNTV	GGGKYRYDVPDYEQP	GGGKYRYDVPDYVNY	GGGKYRYDVPDYIFM	GGGKYRYDVPDYHYM	GGGKYRYDVPDYVGQ
GGGKYRYDVPDYETI	GGGKYRYDVPDYNAF	GGGKYRYDVPDYQSV	GGGKYRYDVPDYPAW	GGGKYRYDVPDYIFY	GGGKYRYDVPDYWQR	GGGKYRYDVPDYDPR	GGGKYRYDVPDYING
GGGKYRYDVPDYDPN	GGGKYRYDVPDYYIT	GGGKYRYDVPDYSIN	GGGKYRYDVPDYPQE	GGGKYRYDVPDYIGF	GGGKYRYDVPDYRQW	GGGKYRYDVPDYQMN	GGGKYRYDVPDYNSV
GGGKYRYDVPDYREI	GGGKYRYDVPDYITW	GGGKYRYDVPDYSNI	GGGKYRYDVPDYRTP	GGGKYRYDVPDYGIF	GGGKYRYDVPDYFYR	GGGKYRYDVPDYGVP	GGGKYRYDVPDYGSP
GGGKYRYDVPDYAFR	GGGKYRYDVPDYTEQ	GGGKYRYDVPDYNIS	GGGKYRYDVPDYSVG	GGGKYRYDVPDYAVF	GGGKYRYDVPDYRFY	GGGKYRYDVPDYARY	GGGKYRYDVPDYVYI
GGGKYRYDVPDYDDR	GGGKYRYDVPDYMVQ	GGGKYRYDVPDYNPW	GGGKYRYDVPDYATA	GGGKYRYDVPDYYWI	GGGKYRYDVPDYYRF	GGGKYRYDVPDYSIH	GGGKYRYDVPDYQWT
GGGKYRYDVPDYQFH	GGGKYRYDVPDYMIN	GGGKYRYDVPDYFNK	GGGKYRYDVPDYGVS	GGGKYRYDVPDYSQI	GGGKYRYDVPDYTNT	GGGKYRYDVPDYISH	GGGKYRYDVPDYYIE
GGGKYRYDVPDYTYI	GGGKYRYDVPDYMAR	GGGKYRYDVPDYMID	GGGKYRYDVPDYSGK	GGGKYRYDVPDYQSI	GGGKYRYDVPDYDNW	GGGKYRYDVPDYTVH	GGGKYRYDVPDYETK
GGGKYRYDVPDYMVK	GGGKYRYDVPDYFNP	GGGKYRYDVPDYMEV	GGGKYRYDVPDYGKS	GGGKYRYDVPDYQVT	GGGKYRYDVPDYDWN	GGGKYRYDVPDYVVN	GGGKYRYDVPDYMVK
GGGKYRYDVPDYVMK	GGGKYRYDVPDYKIA	GGGKYRYDVPDYMDI	GGGKYRYDVPDYKGS	GGGKYRYDVPDYQIS	GGGKYRYDVPDYDHY	GGGKYRYDVPDYETN	GGGKYRYDVPDYVMK
GGGKYRYDVPDYTEK	GGGKYRYDVPDYSWK	GGGKYRYDVPDYMVE	GGGKYRYDVPDYNKI	GGGKYRYDVPDYWSK	GGGKYRYDVPDYDYH	GGGKYRYDVPDYQKQ	GGGKYRYDVPDYMKV
GGGKYRYDVPDYSGK	GGGKYRYDVPDYNPT	GGGKYRYDVPDYFYN	GGGKYRYDVPDYPIY	GGGKYRYDVPDYNWI	GGGKYRYDVPDYFHM	GGGKYRYDVPDYWGG	GGGKYRYDVPDYTEK
GGGKYRYDVPDYERW	GGGKYRYDVPDYQSP	GGGKYRYDVPDYYFN	GGGKYRYDVPDYNIQ	GGGKYRYDVPDYNNF	GGGKYRYDVPDYPTD	GGGKYRYDVPDYDAN	GGGKYRYDVPDYKMV
GGGKYRYDVPDYVVV	GGGKYRYDVPDYFGP	GGGKYRYDVPDYNDV	GGGKYRYDVPDYNFN	GGGKYRYDVPDYWIP	GGGKYRYDVPDYPSE	GGGKYRYDVPDYSVN	GGGKYRYDVPDYERW
GGGKYRYDVPDYGSH	GGGKYRYDVPDYFVP	GGGKYRYDVPDYMNF	GGGKYRYDVPDYMPF	GGGKYRYDVPDYIWP	GGGKYRYDVPDYDVH	GGGKYRYDVPDYVFG	GGGKYRYDVPDYWRE
GGGKYRYDVPDYDFR	GGGKYRYDVPDYEGI	GGGKYRYDVPDYVQE	GGGKYRYDVPDYYDY	GGGKYRYDVPDYITF	GGGKYRYDVPDYDHV	GGGKYRYDVPDYWPN	GGGKYRYDVPDYIAA
GGGKYRYDVPDYDRF	GGGKYRYDVPDYKGG	GGGKYRYDVPDYYDK	GGGKYRYDVPDYYAH	GGGKYRYDVPDYIFT	GGGKYRYDVPDYVDH	GGGKYRYDVPDYNWP	GGGKYRYDVPDYNAA
GGGKYRYDVPDYFDR	GGGKYRYDVPDYGHH	GGGKYRYDVPDYFMK	GGGKYRYDVPDYPQA	GGGKYRYDVPDYFIT	GGGKYRYDVPDYFFG	GGGKYRYDVPDYNPW	GGGKYRYDVPDYANA
GGGKYRYDVPDYYFK	GGGKYRYDVPDYIFT	GGGKYRYDVPDYMFK	GGGKYRYDVPDYQAP	GGGKYRYDVPDYIYV	GGGKYRYDVPDYHDV	GGGKYRYDVPDYYSF	GGGKYRYDVPDYAAN
GGGKYRYDVPDYTPW	GGGKYRYDVPDYFYP	GGGKYRYDVPDYAPI	GGGKYRYDVPDYGGP	GGGKYRYDVPDYWEI	GGGKYRYDVPDYFKV	GGGKYRYDVPDYHYP	GGGKYRYDVPDYAGQ
GGGKYRYDVPDYPKQ	GGGKYRYDVPDYNSK	GGGKYRYDVPDYTIP	GGGKYRYDVPDYKYI	GGGKYRYDVPDYWQN	GGGKYRYDVPDYVFK	GGGKYRYDVPDYYYA	GGGKYRYDVPDYGQA
GGGKYRYDVPDYNKS	GGGKYRYDVPDYPGN	GGGKYRYDVPDYFWT	GGGKYRYDVPDYYYI	GGGKYRYDVPDYYVY	GGGKYRYDVPDYGPN	GGGKYRYDVPDYGPN	GGGKYRYDVPDYPEQ
GGGKYRYDVPDYVSV	GGGKYRYDVPDYSVE	GGGKYRYDVPDYYIN	GGGKYRYDVPDYYVH	GGGKYRYDVPDYVPV	GGGKYRYDVPDYPGN	GGGKYRYDVPDYPQP	GGGKYRYDVPDYNVK
GGGKYRYDVPDYYPR	GGGKYRYDVPDYFQI	GGGKYRYDVPDYDGK	GGGKYRYDVPDYEYP	GGGKYRYDVPDYGGD	GGGKYRYDVPDYGNP	GGGKYRYDVPDYPTG	GGGKYRYDVPDYYWK
GGGKYRYDVPDYPYR	GGGKYRYDVPDYIFW	GGGKYRYDVPDYPEW	GGGKYRYDVPDYMWI	GGGKYRYDVPDYNVG	GGGKYRYDVPDYMMK	GGGKYRYDVPDYPWQ	GGGKYRYDVPDYFPF
GGGKYRYDVPDYYRP	GGGKYRYDVPDYEPK	GGGKYRYDVPDYHQF	GGGKYRYDVPDYDIG	GGGKYRYDVPDYGNV	GGGKYRYDVPDYNFY	GGGKYRYDVPDYGFI	GGGKYRYDVPDYWPN
GGGKYRYDVPDYVHA	GGGKYRYDVPDYEYK	GGGKYRYDVPDYWEP	GGGKYRYDVPDYNNG	GGGKYRYDVPDYNGV	GGGKYRYDVPDYPWT	GGGKYRYDVPDYFIG	GGGKYRYDVPDYMYK
GGGKYRYDVPDYSIV	GGGKYRYDVPDYDEN	GGGKYRYDVPDYFHQ	GGGKYRYDVPDYEVG	GGGKYRYDVPDYGGR	GGGKYRYDVPDYQRW	GGGKYRYDVPDYFAV	GGGKYRYDVPDYGIF
GGGKYRYDVPDYNMI	GGGKYRYDVPDYNVT	GGGKYRYDVPDYWIE	GGGKYRYDVPDYVEG	GGGKYRYDVPDYGVN	GGGKYRYDVPDYDGI	GGGKYRYDVPDYWPK	GGGKYRYDVPDYSVI
GGGKYRYDVPDYDGK	GGGKYRYDVPDYGGK	GGGKYRYDVPDYSVG	GGGKYRYDVPDYVYT	GGGKYRYDVPDYQMI	GGGKYRYDVPDYANR	GGGKYRYDVPDYFAN	GGGKYRYDVPDYYKF
GGGKYRYDVPDYEVG	GGGKYRYDVPDYMMK	GGGKYRYDVPDYTIR	GGGKYRYDVPDYFIG	GGGKYRYDVPDYVYY	GGGKYRYDVPDYGGR	GGGKYRYDVPDYNDN	GGGKYRYDVPDYIVD
GGGKYRYDVPDYVDN	GGGKYRYDVPDYNYR	GGGKYRYDVPDYIRT	GGGKYRYDVPDYFGI	GGGKYRYDVPDYPDH	GGGKYRYDVPDYVNG	GGGKYRYDVPDYDPM	GGGKYRYDVPDYNRP
GGGKYRYDVPDYGAS	GGGKYRYDVPDYPAI	GGGKYRYDVPDYTRI	GGGKYRYDVPDYFAV	GGGKYRYDVPDYYFQ	GGGKYRYDVPDYNVG	GGGKYRYDVPDYNND	GGGKYRYDVPDYIPW
GGGKYRYDVPDYYAD	GGGKYRYDVPDYIPA	GGGKYRYDVPDYNVF	GGGKYRYDVPDYPWF	GGGKYRYDVPDYTIH	GGGKYRYDVPDYGVN	GGGKYRYDVPDYDNN	GGGKYRYDVPDYMIH
GGGKYRYDVPDYQMY	GGGKYRYDVPDYGPK	GGGKYRYDVPDYAIH	GGGKYRYDVPDYYEH	GGGKYRYDVPDYSWK	GGGKYRYDVPDYNYN	GGGKYRYDVPDYITI	GGGKYRYDVPDYFSF
GGGKYRYDVPDYTIR	GGGKYRYDVPDYVIW	GGGKYRYDVPDYNEA	GGGKYRYDVPDYHYE	GGGKYRYDVPDYFIF	GGGKYRYDVPDYIDY	GGGKYRYDVPDYSQV	GGGKYRYDVPDYFAY
GGGKYRYDVPDYITR	GGGKYRYDVPDYYAD	GGGKYRYDVPDYGGS	GGGKYRYDVPDYNEP	GGGKYRYDVPDYIPE	GGGKYRYDVPDYPMY	GGGKYRYDVPDYQSV	GGGKYRYDVPDYFFS
GGGKYRYDVPDYTRI	GGGKYRYDVPDYIFG	GGGKYRYDVPDYIAE	GGGKYRYDVPDYYPK	GGGKYRYDVPDYNVY	GGGKYRYDVPDYDIY	GGGKYRYDVPDYNSI	GGGKYRYDVPDYAFY
GGGKYRYDVPDYIMN	GGGKYRYDVPDYQVW	GGGKYRYDVPDYVFV	GGGKYRYDVPDYQYN	GGGKYRYDVPDYNYV	GGGKYRYDVPDYWIF	GGGKYRYDVPDYNIS	GGGKYRYDVPDYHPF
GGGKYRYDVPDYQEK	GGGKYRYDVPDYIGN	GGGKYRYDVPDYWIQ	GGGKYRYDVPDYDAI	GGGKYRYDVPDYPFF	GGGKYRYDVPDYTIM	GGGKYRYDVPDYVNT	GGGKYRYDVPDYKYN
GGGKYRYDVPDYEGH	GGGKYRYDVPDYRDP	GGGKYRYDVPDYFNW	GGGKYRYDVPDYYVT	GGGKYRYDVPDYHIP	GGGKYRYDVPDYTMI	GGGKYRYDVPDYRGT	GGGKYRYDVPDYQQK
GGGKYRYDVPDYPIP	GGGKYRYDVPDYINH	GGGKYRYDVPDYIHA	GGGKYRYDVPDYGPP	GGGKYRYDVPDYAYI	GGGKYRYDVPDYEEW	GGGKYRYDVPDYIIY	GGGKYRYDVPDYPIK
GGGKYRYDVPDYWIQ	GGGKYRYDVPDYVQH	GGGKYRYDVPDYIWY	GGGKYRYDVPDYGGH	GGGKYRYDVPDYFSI	GGGKYRYDVPDYFIT	GGGKYRYDVPDYNWV	GGGKYRYDVPDYQIM
GGGKYRYDVPDYHAN	GGGKYRYDVPDYIMW	GGGKYRYDVPDYMNI	GGGKYRYDVPDYYHI	GGGKYRYDVPDYYSK	GGGKYRYDVPDYEIA	GGGKYRYDVPDYGRW	GGGKYRYDVPDYQPF
GGGKYRYDVPDYHQG	GGGKYRYDVPDYMIW	GGGKYRYDVPDYDWI	GGGKYRYDVPDYGYN	GGGKYRYDVPDYQPH	GGGKYRYDVPDYVKY	GGGKYRYDVPDYNVW	GGGKYRYDVPDYSNK
GGGKYRYDVPDYHGQ	GGGKYRYDVPDYFPW	GGGKYRYDVPDYWIY	GGGKYRYDVPDYQEY	GGGKYRYDVPDYPQH	GGGKYRYDVPDYSGP	GGGKYRYDVPDYDFK	GGGKYRYDVPDYIAT
GGGKYRYDVPDYFSV	GGGKYRYDVPDYPFW	GGGKYRYDVPDYEKE	GGGKYRYDVPDYGAQ	GGGKYRYDVPDYQAY	GGGKYRYDVPDYPRY	GGGKYRYDVPDYVMV	GGGKYRYDVPDYGPN
GGGKYRYDVPDYSFV	GGGKYRYDVPDYQWV	GGGKYRYDVPDYYKP	GGGKYRYDVPDYANA	GGGKYRYDVPDYNWT	GGGKYRYDVPDYYPR	GGGKYRYDVPDYVRN	GGGKYRYDVPDYPHS
GGGKYRYDVPDYQYK	GGGKYRYDVPDYDVT	GGGKYRYDVPDYNPP	GGGKYRYDVPDYGQA	GGGKYRYDVPDYYVH	GGGKYRYDVPDYRYP	GGGKYRYDVPDYSPN	GGGKYRYDVPDYFVK
GGGKYRYDVPDYYPN	GGGKYRYDVPDYKYS	GGGKYRYDVPDYVDK	GGGKYRYDVPDYAGQ	GGGKYRYDVPDYVYH	GGGKYRYDVPDYMNF	GGGKYRYDVPDYFGP	GGGKYRYDVPDYSIN
GGGKYRYDVPDYNYP	GGGKYRYDVPDYSYK	GGGKYRYDVPDYIQW	GGGKYRYDVPDYAAN	GGGKYRYDVPDYNVW	GGGKYRYDVPDYHAQ	GGGKYRYDVPDYWFH	GGGKYRYDVPDYWYQ
GGGKYRYDVPDYMYV	GGGKYRYDVPDYAPA	GGGKYRYDVPDYVDR	GGGKYRYDVPDYGIF	GGGKYRYDVPDYPSK	GGGKYRYDVPDYNEM	GGGKYRYDVPDYRQW	GGGKYRYDVPDYYPR
GGGKYRYDVPDYQQH	GGGKYRYDVPDYWFI	GGGKYRYDVPDYSNV	GGGKYRYDVPDYQQK	GGGKYRYDVPDYFAI	GGGKYRYDVPDYNVV	GGGKYRYDVPDYHFW	GGGKYRYDVPDYYRP
GGGKYRYDVPDYVMY	GGGKYRYDVPDYIYN	GGGKYRYDVPDYSVN	GGGKYRYDVPDYNAN	GGGKYRYDVPDYEVG	GGGKYRYDVPDYRDP	GGGKYRYDVPDYQWR	GGGKYRYDVPDYQAI
GGGKYRYDVPDYWYI	GGGKYRYDVPDYQEQ	GGGKYRYDVPDYKIW	GGGKYRYDVPDYQGN	GGGKYRYDVPDYYDP	GGGKYRYDVPDYNFI	GGGKYRYDVPDYFWH	GGGKYRYDVPDYVNR
GGGKYRYDVPDYAQK	GGGKYRYDVPDYEQQ	GGGKYRYDVPDYNVD	GGGKYRYDVPDYNNA	GGGKYRYDVPDYTPQ	GGGKYRYDVPDYWSK	GGGKYRYDVPDYWHF	GGGKYRYDVPDYQAK
GGGKYRYDVPDYKAQ	GGGKYRYDVPDYAWQ	GGGKYRYDVPDYWFV	GGGKYRYDVPDYANN	GGGKYRYDVPDYGAH	GGGKYRYDVPDYKWS	GGGKYRYDVPDYQRW	GGGKYRYDVPDYKMP
GGGKYRYDVPDYFYK	GGGKYRYDVPDYVYN	GGGKYRYDVPDYMIG	GGGKYRYDVPDYNGQ	GGGKYRYDVPDYEYH	GGGKYRYDVPDYNFT	GGGKYRYDVPDYWQR	GGGKYRYDVPDYEKT
GGGKYRYDVPDYMWK	GGGKYRYDVPDYQGQ	GGGKYRYDVPDYFAE	GGGKYRYDVPDYYQK	GGGKYRYDVPDYEHY	GGGKYRYDVPDYFAW	GGGKYRYDVPDYEYM	GGGKYRYDVPDYVKY
GGGKYRYDVPDYYWQ	GGGKYRYDVPDYPYW	GGGKYRYDVPDYEAF	GGGKYRYDVPDYKQY	GGGKYRYDVPDYEWN	GGGKYRYDVPDYATF	GGGKYRYDVPDYVWT	GGGKYRYDVPDYHAP
GGGKYRYDVPDYYIT	GGGKYRYDVPDYDYQ	GGGKYRYDVPDYSPY	GGGKYRYDVPDYKYQ	GGGKYRYDVPDYNMK	GGGKYRYDVPDYDSV	GGGKYRYDVPDYVMR	GGGKYRYDVPDYSFA
GGGKYRYDVPDYEFI	GGGKYRYDVPDYPSH	GGGKYRYDVPDYSYP	GGGKYRYDVPDYHDP	GGGKYRYDVPDYYGI	GGGKYRYDVPDYDVS	GGGKYRYDVPDYFNK	GGGKYRYDVPDYYAA
GGGKYRYDVPDYGPN	GGGKYRYDVPDYPHS	GGGKYRYDVPDYPSY	GGGKYRYDVPDYAYD	GGGKYRYDVPDYPWK	GGGKYRYDVPDYVWH	GGGKYRYDVPDYNKF	GGGKYRYDVPDYPHA
GGGKYRYDVPDYQWN	GGGKYRYDVPDYSPH	GGGKYRYDVPDYNQY	GGGKYRYDVPDYFSD	GGGKYRYDVPDYPYW	GGGKYRYDVPDYMWK	GGGKYRYDVPDYFKN	GGGKYRYDVPDYQNR
GGGKYRYDVPDYQNW	GGGKYRYDVPDYWGH	GGGKYRYDVPDYEIY	GGGKYRYDVPDYPFW	GGGKYRYDVPDYSSK	GGGKYRYDVPDYMFD	GGGKYRYDVPDYPWE	GGGKYRYDVPDYPKN
GGGKYRYDVPDYTDE	GGGKYRYDVPDYNEH	GGGKYRYDVPDYRVW	GGGKYRYDVPDYDIY	GGGKYRYDVPDYNDK	GGGKYRYDVPDYMMM	GGGKYRYDVPDYFFP	GGGKYRYDVPDYYYI
GGGKYRYDVPDYAFK	GGGKYRYDVPDYMNI	GGGKYRYDVPDYVRW	GGGKYRYDVPDYIFT	GGGKYRYDVPDYTQK	GGGKYRYDVPDYKVH	GGGKYRYDVPDYVVI	GGGKYRYDVPDYYFE
GGGKYRYDVPDYQGS	GGGKYRYDVPDYPQW	GGGKYRYDVPDYWRV	GGGKYRYDVPDYYQR	GGGKYRYDVPDYFQR	GGGKYRYDVPDYVKH	GGGKYRYDVPDYMSK	GGGKYRYDVPDYTPI
GGGKYRYDVPDYSPE	GGGKYRYDVPDYAIE	GGGKYRYDVPDYVWR	GGGKYRYDVPDYIKH	GGGKYRYDVPDYDSV	GGGKYRYDVPDYIAY	GGGKYRYDVPDYGFK	GGGKYRYDVPDYFPM
GGGKYRYDVPDYPSE	GGGKYRYDVPDYQGY	GGGKYRYDVPDYFWI	GGGKYRYDVPDYIHK	GGGKYRYDVPDYGPQ	GGGKYRYDVPDYIHP	GGGKYRYDVPDYDGN	GGGKYRYDVPDYFNN
GGGKYRYDVPDYSEP	GGGKYRYDVPDYAPY	GGGKYRYDVPDYWPK	GGGKYRYDVPDYDYR	GGGKYRYDVPDYSVY	GGGKYRYDVPDYVDD	GGGKYRYDVPDYMIE	GGGKYRYDVPDYMIM
GGGKYRYDVPDYIMQ	GGGKYRYDVPDYFEI	GGGKYRYDVPDYVFH	GGGKYRYDVPDYYDR	GGGKYRYDVPDYDAY	GGGKYRYDVPDYQEK	GGGKYRYDVPDYYYI	GGGKYRYDVPDYMPF
GGGKYRYDVPDYMGI	GGGKYRYDVPDYQMQ	GGGKYRYDVPDYMKW	GGGKYRYDVPDYMFR	GGGKYRYDVPDYTFT	GGGKYRYDVPDYPIP	GGGKYRYDVPDYETI	GGGKYRYDVPDYFDI
GGGKYRYDVPDYHTI	GGGKYRYDVPDYFVK	GGGKYRYDVPDYIDW	GGGKYRYDVPDYVKH	GGGKYRYDVPDYFWI	GGGKYRYDVPDYEYK	GGGKYRYDVPDYMVI	GGGKYRYDVPDYPMF
GGGKYRYDVPDYTIY	GGGKYRYDVPDYEWI	GGGKYRYDVPDYYFP	GGGKYRYDVPDYKVH	GGGKYRYDVPDYYNY	GGGKYRYDVPDYKYE	GGGKYRYDVPDYDMY	GGGKYRYDVPDYFEV
GGGKYRYDVPDYYIS	GGGKYRYDVPDYNWK	GGGKYRYDVPDYQIV	GGGKYRYDVPDYVHK	GGGKYRYDVPDYQKP	GGGKYRYDVPDYPTT	GGGKYRYDVPDYMWI	GGGKYRYDVPDYHYY
GGGKYRYDVPDYNVT	GGGKYRYDVPDYVPD	GGGKYRYDVPDYTAK	GGGKYRYDVPDYDFR	GGGKYRYDVPDYNQK	GGGKYRYDVPDYQPA	GGGKYRYDVPDYTKV	GGGKYRYDVPDYNYF
GGGKYRYDVPDYTPQ	GGGKYRYDVPDYPVD	GGGKYRYDVPDYRNH	GGGKYRYDVPDYRNY	GGGKYRYDVPDYNIT	GGGKYRYDVPDYFEF	GGGKYRYDVPDYQNM	GGGKYRYDVPDYPAH
GGGKYRYDVPDYNEA	GGGKYRYDVPDYVDP	GGGKYRYDVPDYHNR	GGGKYRYDVPDYNRY	GGGKYRYDVPDYENY	GGGKYRYDVPDYVYH	GGGKYRYDVPDYPYQ	GGGKYRYDVPDYQDF
GGGKYRYDVPDYENA	GGGKYRYDVPDYGVG	GGGKYRYDVPDYEMH	GGGKYRYDVPDYYNR	GGGKYRYDVPDYEYN	GGGKYRYDVPDYVNW	GGGKYRYDVPDYMFK	GGGKYRYDVPDYPKQ
GGGKYRYDVPDYDQA	GGGKYRYDVPDYNIT	GGGKYRYDVPDYPHH	GGGKYRYDVPDYVMN	GGGKYRYDVPDYQDY	GGGKYRYDVPDYYVH	GGGKYRYDVPDYFMK	GGGKYRYDVPDYDYK
GGGKYRYDVPDYGHP	GGGKYRYDVPDYWIT	GGGKYRYDVPDYWFI	GGGKYRYDVPDYVMI	GGGKYRYDVPDYNEY	GGGKYRYDVPDYETV	GGGKYRYDVPDYDYK	GGGKYRYDVPDYYDK
GGGKYRYDVPDYHGP	GGGKYRYDVPDYWTK	GGGKYRYDVPDYQFI	GGGKYRYDVPDYVFP	GGGKYRYDVPDYDQY	GGGKYRYDVPDYMFN	GGGKYRYDVPDYYDK	GGGKYRYDVPDYFMK
GGGKYRYDVPDYHPG	GGGKYRYDVPDYTWK	GGGKYRYDVPDYQFE	GGGKYRYDVPDYVPF	GGGKYRYDVPDYPWH	GGGKYRYDVPDYDYN	GGGKYRYDVPDYNFA	GGGKYRYDVPDYIDW
GGGKYRYDVPDYGAY	GGGKYRYDVPDYEET	GGGKYRYDVPDYAAT	GGGKYRYDVPDYWYP	GGGKYRYDVPDYESI	GGGKYRYDVPDYYQY	GGGKYRYDVPDYNAF	GGGKYRYDVPDYGSI
GGGKYRYDVPDYNGM	GGGKYRYDVPDYVEI	GGGKYRYDVPDYVEN	GGGKYRYDVPDYIIF	GGGKYRYDVPDYPTH	GGGKYRYDVPDYYYQ	GGGKYRYDVPDYAFN	GGGKYRYDVPDYGVT
GGGKYRYDVPDYWNN	GGGKYRYDVPDYVQN	GGGKYRYDVPDYEVN	GGGKYRYDVPDYKFI	GGGKYRYDVPDYVFR	GGGKYRYDVPDYMWH	GGGKYRYDVPDYVVT	GGGKYRYDVPDYGTV
GGGKYRYDVPDYWQI	GGGKYRYDVPDYDEI	GGGKYRYDVPDYDYV	GGGKYRYDVPDYYIT	GGGKYRYDVPDYTHI	GGGKYRYDVPDYQYY	GGGKYRYDVPDYSVI	GGGKYRYDVPDYAVS
GGGKYRYDVPDYDYT	GGGKYRYDVPDYYND	GGGKYRYDVPDYMFV	GGGKYRYDVPDYQFK	GGGKYRYDVPDYQDP	GGGKYRYDVPDYDFY	GGGKYRYDVPDYVIS	GGGKYRYDVPDYMWV
GGGKYRYDVPDYQSH	GGGKYRYDVPDYMVK	GGGKYRYDVPDYFMV	GGGKYRYDVPDYNIP	GGGKYRYDVPDYEPN	GGGKYRYDVPDYFDY	GGGKYRYDVPDYVTV	GGGKYRYDVPDYTEA
GGGKYRYDVPDYYVI	GGGKYRYDVPDYMKV	GGGKYRYDVPDYYDV	GGGKYRYDVPDYINP	GGGKYRYDVPDYFVR	GGGKYRYDVPDYQYK	GGGKYRYDVPDYTVV	GGGKYRYDVPDYWQD
GGGKYRYDVPDYWKN	GGGKYRYDVPDYQIH	GGGKYRYDVPDYIVM	GGGKYRYDVPDYRVW	GGGKYRYDVPDYIWH	GGGKYRYDVPDYHVK	GGGKYRYDVPDYIVS	GGGKYRYDVPDYQWD
GGGKYRYDVPDYYVT	GGGKYRYDVPDYMIY	GGGKYRYDVPDYYDY	GGGKYRYDVPDYYYK	GGGKYRYDVPDYIHW	GGGKYRYDVPDYVYV	GGGKYRYDVPDYVSI	GGGKYRYDVPDYKIW
GGGKYRYDVPDYNQR	GGGKYRYDVPDYIWF	GGGKYRYDVPDYNYK	GGGKYRYDVPDYQKF	GGGKYRYDVPDYHWI	GGGKYRYDVPDYVMM	GGGKYRYDVPDYSIV	GGGKYRYDVPDYIKM
GGGKYRYDVPDYIWD	GGGKYRYDVPDYAVS	GGGKYRYDVPDYFVW	GGGKYRYDVPDYDAV	GGGKYRYDVPDYGTP	GGGKYRYDVPDYVDF	GGGKYRYDVPDYPEN	GGGKYRYDVPDYQYQ
GGGKYRYDVPDYNNT	GGGKYRYDVPDYNYN	GGGKYRYDVPDYQKE	GGGKYRYDVPDYFAK	GGGKYRYDVPDYPAS	GGGKYRYDVPDYVFD	GGGKYRYDVPDYDQP	GGGKYRYDVPDYEPK
GGGKYRYDVPDYTIH	GGGKYRYDVPDYFYK	GGGKYRYDVPDYIIM	GGGKYRYDVPDYPTG	GGGKYRYDVPDYVAA	GGGKYRYDVPDYVSV	GGGKYRYDVPDYENP	GGGKYRYDVPDYFVF
GGGKYRYDVPDYWYY	GGGKYRYDVPDYDHN	GGGKYRYDVPDYVDW	GGGKYRYDVPDYSNI	GGGKYRYDVPDYIWE	GGGKYRYDVPDYPQK	GGGKYRYDVPDYPRS	GGGKYRYDVPDYWIN
GGGKYRYDVPDYNIY	GGGKYRYDVPDYDNH	GGGKYRYDVPDYRDE	GGGKYRYDVPDYAKA	GGGKYRYDVPDYYQK	GGGKYRYDVPDYPYK	GGGKYRYDVPDYNEP	GGGKYRYDVPDYERF
GGGKYRYDVPDYANS	GGGKYRYDVPDYHDN	GGGKYRYDVPDYYKY	GGGKYRYDVPDYYSQ	GGGKYRYDVPDYWDQ	GGGKYRYDVPDYYPK	GGGKYRYDVPDYPQD	GGGKYRYDVPDYFWV
GGGKYRYDVPDYNAS	GGGKYRYDVPDYGPA	GGGKYRYDVPDYVGV	GGGKYRYDVPDYYVQ	GGGKYRYDVPDYPAK	GGGKYRYDVPDYHIQ	GGGKYRYDVPDYSVG	GGGKYRYDVPDYREF
GGGKYRYDVPDYFAI	GGGKYRYDVPDYQWP	GGGKYRYDVPDYNND	GGGKYRYDVPDYWIW	GGGKYRYDVPDYENI	GGGKYRYDVPDYQYW	GGGKYRYDVPDYFVI	GGGKYRYDVPDYTYH
GGGKYRYDVPDYTGS	GGGKYRYDVPDYERW	GGGKYRYDVPDYVHN	GGGKYRYDVPDYWKI	GGGKYRYDVPDYNEP	GGGKYRYDVPDYWYW	GGGKYRYDVPDYQFP	GGGKYRYDVPDYAPQ
GGGKYRYDVPDYYKS	GGGKYRYDVPDYQYK	GGGKYRYDVPDYIET	GGGKYRYDVPDYYQN	GGGKYRYDVPDYGWP	GGGKYRYDVPDYWDK	GGGKYRYDVPDYQIM	GGGKYRYDVPDYAGA
GGGKYRYDVPDYVVW	GGGKYRYDVPDYKYQ	GGGKYRYDVPDYIMV	GGGKYRYDVPDYAPG	GGGKYRYDVPDYMNK	GGGKYRYDVPDYQAK	GGGKYRYDVPDYYFE	GGGKYRYDVPDYGAA
GGGKYRYDVPDYQTY	GGGKYRYDVPDYQKY	GGGKYRYDVPDYIYY	GGGKYRYDVPDYHGH	GGGKYRYDVPDYVDY	GGGKYRYDVPDYYWI	GGGKYRYDVPDYAGP	GGGKYRYDVPDYAAG
GGGKYRYDVPDYQFW	GGGKYRYDVPDYYNN	GGGKYRYDVPDYWIN	GGGKYRYDVPDYKQT	GGGKYRYDVPDYVYD	GGGKYRYDVPDYDPI	GGGKYRYDVPDYVQP	GGGKYRYDVPDYPEN
GGGKYRYDVPDYYWK	GGGKYRYDVPDYFSN	GGGKYRYDVPDYWNI	GGGKYRYDVPDYIEV	GGGKYRYDVPDYVMF	GGGKYRYDVPDYQDY	GGGKYRYDVPDYWPE	GGGKYRYDVPDYPQD
GGGKYRYDVPDYASN	GGGKYRYDVPDYYAN	GGGKYRYDVPDYVEH	GGGKYRYDVPDYQFQ	GGGKYRYDVPDYNFH	GGGKYRYDVPDYQFM	GGGKYRYDVPDYIMH	GGGKYRYDVPDYPGW
GGGKYRYDVPDYVHW	GGGKYRYDVPDYHPN	GGGKYRYDVPDYQAD	GGGKYRYDVPDYYFK	GGGKYRYDVPDYYNH	GGGKYRYDVPDYDQY	GGGKYRYDVPDYHMI	GGGKYRYDVPDYNEP
GGGKYRYDVPDYNSN	GGGKYRYDVPDYQDD	GGGKYRYDVPDYGAW	GGGKYRYDVPDYMVW	GGGKYRYDVPDYAVS	GGGKYRYDVPDYNEY	GGGKYRYDVPDYPFH	GGGKYRYDVPDYDQP
GGGKYRYDVPDYGNK	GGGKYRYDVPDYNGK	GGGKYRYDVPDYGWA	GGGKYRYDVPDYFWA	GGGKYRYDVPDYTGV	GGGKYRYDVPDYENY	GGGKYRYDVPDYETK	GGGKYRYDVPDYQDP
GGGKYRYDVPDYNDN	GGGKYRYDVPDYFWI	GGGKYRYDVPDYWGA	GGGKYRYDVPDYFAW	GGGKYRYDVPDYTVG	GGGKYRYDVPDYYRV	GGGKYRYDVPDYVMK	GGGKYRYDVPDYGWP
GGGKYRYDVPDYETP	GGGKYRYDVPDYYFK	GGGKYRYDVPDYANE	GGGKYRYDVPDYFEQ	GGGKYRYDVPDYASV	GGGKYRYDVPDYPIM	GGGKYRYDVPDYMVK	GGGKYRYDVPDYPWG
GGGKYRYDVPDYEHY	GGGKYRYDVPDYKFY	GGGKYRYDVPDYQPV	GGGKYRYDVPDYAWF	GGGKYRYDVPDYWFH	GGGKYRYDVPDYTDK	GGGKYRYDVPDYTEK	GGGKYRYDVPDYGPW
GGGKYRYDVPDYPTD	GGGKYRYDVPDYKPI	GGGKYRYDVPDYDHI	GGGKYRYDVPDYQEN	GGGKYRYDVPDYFMQ	GGGKYRYDVPDYQKN	GGGKYRYDVPDYPKY	GGGKYRYDVPDYPVH
GGGKYRYDVPDYHHQ	GGGKYRYDVPDYIKP	GGGKYRYDVPDYPWE	GGGKYRYDVPDYERF	GGGKYRYDVPDYSNP	GGGKYRYDVPDYNQK	GGGKYRYDVPDYMIA	GGGKYRYDVPDYVPH
GGGKYRYDVPDYYVD	GGGKYRYDVPDYAYR	GGGKYRYDVPDYQGN	GGGKYRYDVPDYNIW	GGGKYRYDVPDYWYK	GGGKYRYDVPDYQNK	GGGKYRYDVPDYWFN	GGGKYRYDVPDYFFK
GGGKYRYDVPDYEMF	GGGKYRYDVPDYFSR	GGGKYRYDVPDYGGV	GGGKYRYDVPDYPGK	GGGKYRYDVPDYYVK	GGGKYRYDVPDYKQN	GGGKYRYDVPDYYTK	GGGKYRYDVPDYIFT
GGGKYRYDVPDYKYQ	GGGKYRYDVPDYYAR	GGGKYRYDVPDYQKT	GGGKYRYDVPDYDKW	GGGKYRYDVPDYWIA	GGGKYRYDVPDYYWN	GGGKYRYDVPDYIFQ	GGGKYRYDVPDYDFN
GGGKYRYDVPDYFIW	GGGKYRYDVPDYEVA	GGGKYRYDVPDYNKI	GGGKYRYDVPDYHWI	GGGKYRYDVPDYKMI	GGGKYRYDVPDYYYH	GGGKYRYDVPDYIQF	GGGKYRYDVPDYNFD
GGGKYRYDVPDYPQI	GGGKYRYDVPDYYQK	GGGKYRYDVPDYEVH	GGGKYRYDVPDYIFV	GGGKYRYDVPDYIYD	GGGKYRYDVPDYYNW	GGGKYRYDVPDYYYQ	GGGKYRYDVPDYDAK
GGGKYRYDVPDYPYD	GGGKYRYDVPDYFNF	GGGKYRYDVPDYDIH	GGGKYRYDVPDYYNT	GGGKYRYDVPDYDPK	GGGKYRYDVPDYHYY	GGGKYRYDVPDYFKV	GGGKYRYDVPDYIQM
GGGKYRYDVPDYKVW	GGGKYRYDVPDYNVE	GGGKYRYDVPDYGGN	GGGKYRYDVPDYYQE	GGGKYRYDVPDYNIF	GGGKYRYDVPDYHNF	GGGKYRYDVPDYNFD	GGGKYRYDVPDYIMQ
GGGKYRYDVPDYPWK	GGGKYRYDVPDYIYT	GGGKYRYDVPDYKMI	GGGKYRYDVPDYKDN	GGGKYRYDVPDYQSY	GGGKYRYDVPDYYMR	GGGKYRYDVPDYHIG	GGGKYRYDVPDYNFN
GGGKYRYDVPDYASA	GGGKYRYDVPDYNVN	GGGKYRYDVPDYFVI	GGGKYRYDVPDYTKQ	GGGKYRYDVPDYFEI	GGGKYRYDVPDYMYR	GGGKYRYDVPDYIWE	GGGKYRYDVPDYTDK
GGGKYRYDVPDYGVG	GGGKYRYDVPDYVVR	GGGKYRYDVPDYQEF	GGGKYRYDVPDYTQK	GGGKYRYDVPDYQSG	GGGKYRYDVPDYYTW	GGGKYRYDVPDYNPG	GGGKYRYDVPDYNRH
GGGKYRYDVPDYFDF	GGGKYRYDVPDYEFI	GGGKYRYDVPDYYVR	GGGKYRYDVPDYQHI	GGGKYRYDVPDYWVQ	GGGKYRYDVPDYYIW	GGGKYRYDVPDYMER	GGGKYRYDVPDYYSQ
GGGKYRYDVPDYDFF	GGGKYRYDVPDYQNF	GGGKYRYDVPDYITG	GGGKYRYDVPDYVIE	GGGKYRYDVPDYNIY	GGGKYRYDVPDYFEW	GGGKYRYDVPDYPSE	GGGKYRYDVPDYYTN
GGGKYRYDVPDYMMF	GGGKYRYDVPDYSYH	GGGKYRYDVPDYYYE	GGGKYRYDVPDYVED	GGGKYRYDVPDYEGI	GGGKYRYDVPDYEFW	GGGKYRYDVPDYPTD	GGGKYRYDVPDYGPP
GGGKYRYDVPDYYYI	GGGKYRYDVPDYVIM	GGGKYRYDVPDYGPK	GGGKYRYDVPDYNSN	GGGKYRYDVPDYDAI	GGGKYRYDVPDYYKS	GGGKYRYDVPDYINT	GGGKYRYDVPDYSIV
GGGKYRYDVPDYEEN	GGGKYRYDVPDYIKH	GGGKYRYDVPDYPAA	GGGKYRYDVPDYKYV	GGGKYRYDVPDYYHI	GGGKYRYDVPDYNVD	GGGKYRYDVPDYITN	GGGKYRYDVPDYRSH
GGGKYRYDVPDYAWD	GGGKYRYDVPDYNFR	GGGKYRYDVPDYFDV	GGGKYRYDVPDYYEI	GGGKYRYDVPDYQQQ	GGGKYRYDVPDYYPV	GGGKYRYDVPDYTIN	GGGKYRYDVPDYDQH
GGGKYRYDVPDYFAW	GGGKYRYDVPDYYKN	GGGKYRYDVPDYFIQ	GGGKYRYDVPDYYNQ	GGGKYRYDVPDYTGP	GGGKYRYDVPDYNPH	GGGKYRYDVPDYQVT	GGGKYRYDVPDYSRH
GGGKYRYDVPDYWQY	GGGKYRYDVPDYVSW	GGGKYRYDVPDYDQN	GGGKYRYDVPDYRVH	GGGKYRYDVPDYYPD	GGGKYRYDVPDYNFS	GGGKYRYDVPDYIQS	GGGKYRYDVPDYGWH
GGGKYRYDVPDYYSK	GGGKYRYDVPDYTDK	GGGKYRYDVPDYDNI	GGGKYRYDVPDYEDY	GGGKYRYDVPDYEMQ	GGGKYRYDVPDYPNH	GGGKYRYDVPDYAVT	GGGKYRYDVPDYADP
GGGKYRYDVPDYYFI	GGGKYRYDVPDYPYD	GGGKYRYDVPDYIMF	GGGKYRYDVPDYNQP	GGGKYRYDVPDYEGH	GGGKYRYDVPDYEQE	GGGKYRYDVPDYDKG	GGGKYRYDVPDYEGP
GGGKYRYDVPDYNFG	GGGKYRYDVPDYQMK	GGGKYRYDVPDYYDR	GGGKYRYDVPDYMIA	GGGKYRYDVPDYWVK	GGGKYRYDVPDYQEE	GGGKYRYDVPDYDSV	GGGKYRYDVPDYPAD
GGGKYRYDVPDYQSD	GGGKYRYDVPDYIYW	GGGKYRYDVPDYQHI	GGGKYRYDVPDYRVY	GGGKYRYDVPDYHVH	GGGKYRYDVPDYDDR	GGGKYRYDVPDYTPK	GGGKYRYDVPDYPDA
GGGKYRYDVPDYYWI	GGGKYRYDVPDYNRP	GGGKYRYDVPDYHQI	GGGKYRYDVPDYRYV	GGGKYRYDVPDYHHV	GGGKYRYDVPDYEWA	GGGKYRYDVPDYWTK	GGGKYRYDVPDYAPD
GGGKYRYDVPDYIGW	GGGKYRYDVPDYRPN	GGGKYRYDVPDYQIH	GGGKYRYDVPDYVRY	GGGKYRYDVPDYEFS	GGGKYRYDVPDYGFI	GGGKYRYDVPDYRMK	GGGKYRYDVPDYDPA
GGGKYRYDVPDYIFE	GGGKYRYDVPDYWPV	GGGKYRYDVPDYMIV	GGGKYRYDVPDYVYR	GGGKYRYDVPDYHPE	GGGKYRYDVPDYYVI	GGGKYRYDVPDYYMK	GGGKYRYDVPDYPEG
GGGKYRYDVPDYIEF	GGGKYRYDVPDYGIY	GGGKYRYDVPDYEKP	GGGKYRYDVPDYYEK	GGGKYRYDVPDYAEY	GGGKYRYDVPDYVHW	GGGKYRYDVPDYMYK	GGGKYRYDVPDYYIG
GGGKYRYDVPDYWVP	GGGKYRYDVPDYVAY	GGGKYRYDVPDYKEP	GGGKYRYDVPDYYKE	GGGKYRYDVPDYVDH	GGGKYRYDVPDYFFD	GGGKYRYDVPDYVQI	GGGKYRYDVPDYHPK
GGGKYRYDVPDYGIG	GGGKYRYDVPDYAVY	GGGKYRYDVPDYEPK	GGGKYRYDVPDYWFN	GGGKYRYDVPDYGYR	GGGKYRYDVPDYVQI	GGGKYRYDVPDYPFQ	GGGKYRYDVPDYQIF
GGGKYRYDVPDYQFQ	GGGKYRYDVPDYIGY	GGGKYRYDVPDYKPE	GGGKYRYDVPDYQIG	GGGKYRYDVPDYMIH	GGGKYRYDVPDYGEV	GGGKYRYDVPDYWIV	GGGKYRYDVPDYKWI
GGGKYRYDVPDYWQR	GGGKYRYDVPDYGYI	GGGKYRYDVPDYDVT	GGGKYRYDVPDYFPM	GGGKYRYDVPDYIMH	GGGKYRYDVPDYYED	GGGKYRYDVPDYGPS	GGGKYRYDVPDYSWK
GGGKYRYDVPDYEWP	GGGKYRYDVPDYFVS	GGGKYRYDVPDYYFE	GGGKYRYDVPDYFDY	GGGKYRYDVPDYPIP	GGGKYRYDVPDYIDT	GGGKYRYDVPDYNYN	GGGKYRYDVPDYDVK
GGGKYRYDVPDYIQS	GGGKYRYDVPDYPGK	GGGKYRYDVPDYYEF	GGGKYRYDVPDYMMY	GGGKYRYDVPDYEYD	GGGKYRYDVPDYVRW	GGGKYRYDVPDYMYP	GGGKYRYDVPDYIPA
GGGKYRYDVPDYDHQ	GGGKYRYDVPDYSNP	GGGKYRYDVPDYEPA	GGGKYRYDVPDYDFY	GGGKYRYDVPDYGVR	GGGKYRYDVPDYFDI	GGGKYRYDVPDYNNY	GGGKYRYDVPDYPIA
GGGKYRYDVPDYYAS	GGGKYRYDVPDYIMQ	GGGKYRYDVPDYGKP	GGGKYRYDVPDYYWT	GGGKYRYDVPDYVGR	GGGKYRYDVPDYPYV	GGGKYRYDVPDYEID	GGGKYRYDVPDYDPV
GGGKYRYDVPDYYTG	GGGKYRYDVPDYMIQ	GGGKYRYDVPDYFFN	GGGKYRYDVPDYKGG	GGGKYRYDVPDYVNV	GGGKYRYDVPDYYPE	GGGKYRYDVPDYIED	GGGKYRYDVPDYFKY
GGGKYRYDVPDYSMV	GGGKYRYDVPDYTYR	GGGKYRYDVPDYIEW	GGGKYRYDVPDYFIQ	GGGKYRYDVPDYPWY	GGGKYRYDVPDYMSW	GGGKYRYDVPDYSVQ	GGGKYRYDVPDYWFN
GGGKYRYDVPDYDPR	GGGKYRYDVPDYYTR	GGGKYRYDVPDYYGQ	GGGKYRYDVPDYATI	GGGKYRYDVPDYDIS	GGGKYRYDVPDYAFW	GGGKYRYDVPDYQRH	GGGKYRYDVPDYNWF
GGGKYRYDVPDYYYR	GGGKYRYDVPDYWPH	GGGKYRYDVPDYNYH	GGGKYRYDVPDYDWK	GGGKYRYDVPDYYPF	GGGKYRYDVPDYQFK	GGGKYRYDVPDYHQR	GGGKYRYDVPDYYHF
GGGKYRYDVPDYVKM	GGGKYRYDVPDYPWH	GGGKYRYDVPDYNNW	GGGKYRYDVPDYVKV	GGGKYRYDVPDYPGP	GGGKYRYDVPDYMWT	GGGKYRYDVPDYEGP	GGGKYRYDVPDYNVE
GGGKYRYDVPDYQQQ	GGGKYRYDVPDYWAY	GGGKYRYDVPDYYNH	GGGKYRYDVPDYVIY	GGGKYRYDVPDYWYN	GGGKYRYDVPDYMTW	GGGKYRYDVPDYNVG	GGGKYRYDVPDYNPG
GGGKYRYDVPDYFFN	GGGKYRYDVPDYSSV	GGGKYRYDVPDYNWN	GGGKYRYDVPDYEYN	GGGKYRYDVPDYYRW	GGGKYRYDVPDYDRF	GGGKYRYDVPDYRGG	GGGKYRYDVPDYSVG
GGGKYRYDVPDYFYV	GGGKYRYDVPDYNDK	GGGKYRYDVPDYSQS	GGGKYRYDVPDYYEN	GGGKYRYDVPDYRWY	GGGKYRYDVPDYQYF	GGGKYRYDVPDYFEH	GGGKYRYDVPDYAAT
GGGKYRYDVPDYGPE	GGGKYRYDVPDYQMN	GGGKYRYDVPDYDMW	GGGKYRYDVPDYYKV	GGGKYRYDVPDYWRY	GGGKYRYDVPDYQYN	GGGKYRYDVPDYQFK	GGGKYRYDVPDYATA
GGGKYRYDVPDYWNP	GGGKYRYDVPDYADN	GGGKYRYDVPDYDVF	GGGKYRYDVPDYPAQ	GGGKYRYDVPDYQFV	GGGKYRYDVPDYYEI	GGGKYRYDVPDYMAF	GGGKYRYDVPDYGVS
GGGKYRYDVPDYIRH	GGGKYRYDVPDYIMN	GGGKYRYDVPDYGHY	GGGKYRYDVPDYMQI	GGGKYRYDVPDYVVF	GGGKYRYDVPDYMHH	GGGKYRYDVPDYADY	GGGKYRYDVPDYEIY
GGGKYRYDVPDYGPD	GGGKYRYDVPDYFMY	GGGKYRYDVPDYGVR	GGGKYRYDVPDYQWM	GGGKYRYDVPDYQKQ	GGGKYRYDVPDYYNQ	GGGKYRYDVPDYDWK	GGGKYRYDVPDYGSN
GGGKYRYDVPDYPGD	GGGKYRYDVPDYIWW	GGGKYRYDVPDYIAQ	GGGKYRYDVPDYFNN	GGGKYRYDVPDYIHK	GGGKYRYDVPDYEPN	GGGKYRYDVPDYFPT	GGGKYRYDVPDYFMI
GGGKYRYDVPDYGDP	GGGKYRYDVPDYQYF	GGGKYRYDVPDYAQI	GGGKYRYDVPDYNVY	GGGKYRYDVPDYVDV	GGGKYRYDVPDYMTI	GGGKYRYDVPDYIMT	GGGKYRYDVPDYFIM
GGGKYRYDVPDYQEQ	GGGKYRYDVPDYHVV	GGGKYRYDVPDYAIQ	GGGKYRYDVPDYNYV	GGGKYRYDVPDYWIT	GGGKYRYDVPDYYEH	GGGKYRYDVPDYFTP	GGGKYRYDVPDYFFP
GGGKYRYDVPDYYPS	GGGKYRYDVPDYYVI	GGGKYRYDVPDYNDP	GGGKYRYDVPDYGRY	GGGKYRYDVPDYQMK	GGGKYRYDVPDYQNP	GGGKYRYDVPDYPKG	GGGKYRYDVPDYDGP
GGGKYRYDVPDYQAP	GGGKYRYDVPDYMMP	GGGKYRYDVPDYPQG	GGGKYRYDVPDYYVN	GGGKYRYDVPDYYHV	GGGKYRYDVPDYDTK	GGGKYRYDVPDYDKY	GGGKYRYDVPDYPGD
GGGKYRYDVPDYRAS	GGGKYRYDVPDYGYW	GGGKYRYDVPDYSVS	GGGKYRYDVPDYFQT	GGGKYRYDVPDYWNV	GGGKYRYDVPDYYNH	GGGKYRYDVPDYYQW	GGGKYRYDVPDYPDG
GGGKYRYDVPDYVFQ	GGGKYRYDVPDYGFH	GGGKYRYDVPDYGDV	GGGKYRYDVPDYRYG	GGGKYRYDVPDYRNE	GGGKYRYDVPDYFSK	GGGKYRYDVPDYAMN	GGGKYRYDVPDYGDP
GGGKYRYDVPDYWIV	GGGKYRYDVPDYFGH	GGGKYRYDVPDYYYK	GGGKYRYDVPDYRGY	GGGKYRYDVPDYHVK	GGGKYRYDVPDYYAK	GGGKYRYDVPDYKGP	GGGKYRYDVPDYDPG
GGGKYRYDVPDYSPH	GGGKYRYDVPDYVDH	GGGKYRYDVPDYGVW	GGGKYRYDVPDYYRG	GGGKYRYDVPDYIDM	GGGKYRYDVPDYAYK	GGGKYRYDVPDYFNF	GGGKYRYDVPDYWDK
GGGKYRYDVPDYNQY	GGGKYRYDVPDYEPW	GGGKYRYDVPDYEQE	GGGKYRYDVPDYFAN	GGGKYRYDVPDYMNN	GGGKYRYDVPDYKHP	GGGKYRYDVPDYSAQ	GGGKYRYDVPDYQFY
GGGKYRYDVPDYHSQ	GGGKYRYDVPDYYYD	GGGKYRYDVPDYQEE	GGGKYRYDVPDYQYY	GGGKYRYDVPDYPTR	GGGKYRYDVPDYKFS	GGGKYRYDVPDYIYN	GGGKYRYDVPDYQYF
GGGKYRYDVPDYIES	GGGKYRYDVPDYYMF	GGGKYRYDVPDYYVG	GGGKYRYDVPDYIWY	GGGKYRYDVPDYMIW	GGGKYRYDVPDYWYQ	GGGKYRYDVPDYWEI	GGGKYRYDVPDYDWH
GGGKYRYDVPDYVSW	GGGKYRYDVPDYQYY	GGGKYRYDVPDYDWK	GGGKYRYDVPDYFMN	GGGKYRYDVPDYIMW	GGGKYRYDVPDYMDY	GGGKYRYDVPDYVYI	GGGKYRYDVPDYDHW
GGGKYRYDVPDYIAT	GGGKYRYDVPDYVIF	GGGKYRYDVPDYVED	GGGKYRYDVPDYVSG	GGGKYRYDVPDYFPW	GGGKYRYDVPDYMMF	GGGKYRYDVPDYVKH	GGGKYRYDVPDYHWD
GGGKYRYDVPDYVFN	GGGKYRYDVPDYIWS	GGGKYRYDVPDYIWN	GGGKYRYDVPDYDFI	GGGKYRYDVPDYPFW	GGGKYRYDVPDYYDW	GGGKYRYDVPDYFIW	GGGKYRYDVPDYKYF
GGGKYRYDVPDYEPG	GGGKYRYDVPDYYRY	GGGKYRYDVPDYINW	GGGKYRYDVPDYVMH	GGGKYRYDVPDYGFH	GGGKYRYDVPDYYWD	GGGKYRYDVPDYPAH	GGGKYRYDVPDYFYF
GGGKYRYDVPDYFPQ	GGGKYRYDVPDYPFI	GGGKYRYDVPDYDVV	GGGKYRYDVPDYWFK	GGGKYRYDVPDYKVV	GGGKYRYDVPDYYKD	GGGKYRYDVPDYAVS	GGGKYRYDVPDYIFG
GGGKYRYDVPDYQKQ	GGGKYRYDVPDYQWQ	GGGKYRYDVPDYSWV	GGGKYRYDVPDYDVY	GGGKYRYDVPDYQPE	GGGKYRYDVPDYFMK	GGGKYRYDVPDYESP	GGGKYRYDVPDYGVF
GGGKYRYDVPDYDVV	GGGKYRYDVPDYQGH	GGGKYRYDVPDYIEQ	GGGKYRYDVPDYNSV	GGGKYRYDVPDYPYH	GGGKYRYDVPDYDKY	GGGKYRYDVPDYDPT	GGGKYRYDVPDYAIS
GGGKYRYDVPDYYAY	GGGKYRYDVPDYQME	GGGKYRYDVPDYFDK	GGGKYRYDVPDYNVS	GGGKYRYDVPDYWFK	GGGKYRYDVPDYFKM	GGGKYRYDVPDYEMK	GGGKYRYDVPDYNSK
GGGKYRYDVPDYNWP	GGGKYRYDVPDYAYP	GGGKYRYDVPDYWIS	GGGKYRYDVPDYSNV	GGGKYRYDVPDYNMF	GGGKYRYDVPDYDYK	GGGKYRYDVPDYKFI	GGGKYRYDVPDYFVG
GGGKYRYDVPDYYFS	GGGKYRYDVPDYHWI	GGGKYRYDVPDYWTV	GGGKYRYDVPDYQYI	GGGKYRYDVPDYNDY	GGGKYRYDVPDYKDY	GGGKYRYDVPDYMEK	GGGKYRYDVPDYQQG
GGGKYRYDVPDYPPN	GGGKYRYDVPDYVGN	GGGKYRYDVPDYEWT	GGGKYRYDVPDYNKE	GGGKYRYDVPDYQTV	GGGKYRYDVPDYMFK	GGGKYRYDVPDYWVK	GGGKYRYDVPDYQAN
GGGKYRYDVPDYAGH	GGGKYRYDVPDYWVE	GGGKYRYDVPDYYNK	GGGKYRYDVPDYHKI	GGGKYRYDVPDYFWH	GGGKYRYDVPDYMKF	GGGKYRYDVPDYIMV	GGGKYRYDVPDYANQ
GGGKYRYDVPDYHAE	GGGKYRYDVPDYFYF	GGGKYRYDVPDYKYN	GGGKYRYDVPDYSYN	GGGKYRYDVPDYRDP	GGGKYRYDVPDYDPS	GGGKYRYDVPDYGNN	GGGKYRYDVPDYSGP
GGGKYRYDVPDYIFH	GGGKYRYDVPDYRGR	GGGKYRYDVPDYEYP	GGGKYRYDVPDYYKY	GGGKYRYDVPDYEPG	GGGKYRYDVPDYHQT	GGGKYRYDVPDYEYP	GGGKYRYDVPDYNND
GGGKYRYDVPDYFIH	GGGKYRYDVPDYGGP	GGGKYRYDVPDYVFI	GGGKYRYDVPDYIQE	GGGKYRYDVPDYVAS	GGGKYRYDVPDYNDH	GGGKYRYDVPDYFDV	GGGKYRYDVPDYDEV
GGGKYRYDVPDYDAH	GGGKYRYDVPDYPTA	GGGKYRYDVPDYGNR	GGGKYRYDVPDYPAI	GGGKYRYDVPDYSSV	GGGKYRYDVPDYTQH	GGGKYRYDVPDYDFV	GGGKYRYDVPDYVPV
GGGKYRYDVPDYFPP	GGGKYRYDVPDYNTI	GGGKYRYDVPDYWIW	GGGKYRYDVPDYHWV	GGGKYRYDVPDYSVS	GGGKYRYDVPDYPGP	GGGKYRYDVPDYDVF	GGGKYRYDVPDYHIG
GGGKYRYDVPDYVNN	GGGKYRYDVPDYWPN	GGGKYRYDVPDYFVY	GGGKYRYDVPDYHER	GGGKYRYDVPDYGAP	GGGKYRYDVPDYNVY	GGGKYRYDVPDYMMV	GGGKYRYDVPDYIWD
GGGKYRYDVPDYQWW	GGGKYRYDVPDYVPV	GGGKYRYDVPDYEVW	GGGKYRYDVPDYKNV	GGGKYRYDVPDYPAG	GGGKYRYDVPDYGRY	GGGKYRYDVPDYYPT	GGGKYRYDVPDYQRH
GGGKYRYDVPDYYGR	GGGKYRYDVPDYTGI	GGGKYRYDVPDYPIY	GGGKYRYDVPDYIID	GGGKYRYDVPDYPYS	GGGKYRYDVPDYIES	GGGKYRYDVPDYPNN	GGGKYRYDVPDYHQR
GGGKYRYDVPDYYVN	GGGKYRYDVPDYYPN	GGGKYRYDVPDYIPM	GGGKYRYDVPDYYYQ	GGGKYRYDVPDYEID	GGGKYRYDVPDYFNW	GGGKYRYDVPDYIYV	GGGKYRYDVPDYRQH
GGGKYRYDVPDYGGH	GGGKYRYDVPDYWNK	GGGKYRYDVPDYETK	GGGKYRYDVPDYPHH	GGGKYRYDVPDYNDG	GGGKYRYDVPDYFWN	GGGKYRYDVPDYFIV	GGGKYRYDVPDYQHR
GGGKYRYDVPDYWEI	GGGKYRYDVPDYYPP	GGGKYRYDVPDYMVK	GGGKYRYDVPDYGPE	GGGKYRYDVPDYYPE	GGGKYRYDVPDYADK	GGGKYRYDVPDYQEE	GGGKYRYDVPDYIGG
GGGKYRYDVPDYFIT	GGGKYRYDVPDYYWI	GGGKYRYDVPDYKMV	GGGKYRYDVPDYEPA	GGGKYRYDVPDYQVF	GGGKYRYDVPDYMMI	GGGKYRYDVPDYDRW	GGGKYRYDVPDYQYN
GGGKYRYDVPDYEWQ	GGGKYRYDVPDYYTW	GGGKYRYDVPDYMKV	GGGKYRYDVPDYYGQ	GGGKYRYDVPDYEIT	GGGKYRYDVPDYMEI	GGGKYRYDVPDYFFY	GGGKYRYDVPDYPVK
GGGKYRYDVPDYDSK	GGGKYRYDVPDYTYK	GGGKYRYDVPDYPTW	GGGKYRYDVPDYYQY	GGGKYRYDVPDYEIS	GGGKYRYDVPDYMNQ	GGGKYRYDVPDYDWR	GGGKYRYDVPDYWNH
GGGKYRYDVPDYPYY	GGGKYRYDVPDYIGF	GGGKYRYDVPDYVGS	GGGKYRYDVPDYQNY	GGGKYRYDVPDYVAG	GGGKYRYDVPDYWFW	GGGKYRYDVPDYRDW	GGGKYRYDVPDYMID
GGGKYRYDVPDYEFV	GGGKYRYDVPDYPYH	GGGKYRYDVPDYYYV	GGGKYRYDVPDYNQY	GGGKYRYDVPDYFYV	GGGKYRYDVPDYPWD	GGGKYRYDVPDYNSY	GGGKYRYDVPDYIMD
GGGKYRYDVPDYNGH	GGGKYRYDVPDYPWN	GGGKYRYDVPDYFKA	GGGKYRYDVPDYKPY	GGGKYRYDVPDYMKI	GGGKYRYDVPDYDPW	GGGKYRYDVPDYIFY	GGGKYRYDVPDYPFD
GGGKYRYDVPDYHNK	GGGKYRYDVPDYYFH	GGGKYRYDVPDYNDN	GGGKYRYDVPDYMNF	GGGKYRYDVPDYPSY	GGGKYRYDVPDYNEP	GGGKYRYDVPDYFYN	GGGKYRYDVPDYDKY
GGGKYRYDVPDYWMK	GGGKYRYDVPDYFKP	GGGKYRYDVPDYVMK	GGGKYRYDVPDYYVV	GGGKYRYDVPDYSVH	GGGKYRYDVPDYQDP	GGGKYRYDVPDYHWV	GGGKYRYDVPDYKMF
GGGKYRYDVPDYIMD	GGGKYRYDVPDYNFI	GGGKYRYDVPDYMKY	GGGKYRYDVPDYHFI	GGGKYRYDVPDYDYF	GGGKYRYDVPDYIDA	GGGKYRYDVPDYYIT	GGGKYRYDVPDYQQF
GGGKYRYDVPDYAVQ	GGGKYRYDVPDYTAK	GGGKYRYDVPDYYEQ	GGGKYRYDVPDYITG	GGGKYRYDVPDYMFY	GGGKYRYDVPDYIYE	GGGKYRYDVPDYNEN	GGGKYRYDVPDYQQY
GGGKYRYDVPDYPQW	GGGKYRYDVPDYATK	GGGKYRYDVPDYNPR	GGGKYRYDVPDYPKY	GGGKYRYDVPDYNFE	GGGKYRYDVPDYEGH	GGGKYRYDVPDYGSG	GGGKYRYDVPDYVNE
GGGKYRYDVPDYNRW	GGGKYRYDVPDYEIW	GGGKYRYDVPDYKNV	GGGKYRYDVPDYHAH	GGGKYRYDVPDYDTE	GGGKYRYDVPDYEAA	GGGKYRYDVPDYKIF	GGGKYRYDVPDYGVG
GGGKYRYDVPDYRNW	GGGKYRYDVPDYEKN	GGGKYRYDVPDYFYD	GGGKYRYDVPDYQIY	GGGKYRYDVPDYEDT	GGGKYRYDVPDYPTH	GGGKYRYDVPDYEDE	GGGKYRYDVPDYNYY
GGGKYRYDVPDYHRY	GGGKYRYDVPDYNMV	GGGKYRYDVPDYFDY	GGGKYRYDVPDYVSA	GGGKYRYDVPDYTDE	GGGKYRYDVPDYWFT	GGGKYRYDVPDYADK	GGGKYRYDVPDYQNS
GGGKYRYDVPDYQQK	GGGKYRYDVPDYITS	GGGKYRYDVPDYYMQ	GGGKYRYDVPDYYKS	GGGKYRYDVPDYDMV	GGGKYRYDVPDYDYR	GGGKYRYDVPDYDKA	GGGKYRYDVPDYGKS
GGGKYRYDVPDYWVV	GGGKYRYDVPDYQNE	GGGKYRYDVPDYPGK	GGGKYRYDVPDYVPQ	GGGKYRYDVPDYYMF	GGGKYRYDVPDYFTW	GGGKYRYDVPDYEGK	GGGKYRYDVPDYGSK
GGGKYRYDVPDYSMI	GGGKYRYDVPDYQEN	GGGKYRYDVPDYFQI	GGGKYRYDVPDYQNN	GGGKYRYDVPDYYYD	GGGKYRYDVPDYFWT	GGGKYRYDVPDYDAK	GGGKYRYDVPDYKGS
GGGKYRYDVPDYWIF	GGGKYRYDVPDYNWI	GGGKYRYDVPDYWDI	GGGKYRYDVPDYQPM	GGGKYRYDVPDYYDY	GGGKYRYDVPDYMFR	GGGKYRYDVPDYKDA	GGGKYRYDVPDYWPK
GGGKYRYDVPDYVQN	GGGKYRYDVPDYEFW	GGGKYRYDVPDYEIE	GGGKYRYDVPDYYSV	GGGKYRYDVPDYQRQ	GGGKYRYDVPDYYDR	GGGKYRYDVPDYIFG	GGGKYRYDVPDYINM
GGGKYRYDVPDYVSE	GGGKYRYDVPDYQKQ	GGGKYRYDVPDYEQN	GGGKYRYDVPDYIME	GGGKYRYDVPDYQQR	GGGKYRYDVPDYWWY	GGGKYRYDVPDYHEF	GGGKYRYDVPDYKYH
GGGKYRYDVPDYYFD	GGGKYRYDVPDYGSH	GGGKYRYDVPDYIEE	GGGKYRYDVPDYRSH	GGGKYRYDVPDYRQQ	GGGKYRYDVPDYWFI	GGGKYRYDVPDYHFE	GGGKYRYDVPDYAQK
GGGKYRYDVPDYWPD	GGGKYRYDVPDYKFV	GGGKYRYDVPDYNAW	GGGKYRYDVPDYGWH	GGGKYRYDVPDYMIR	GGGKYRYDVPDYNHR	GGGKYRYDVPDYEHF	GGGKYRYDVPDYDIW
GGGKYRYDVPDYAIT	GGGKYRYDVPDYQMY	GGGKYRYDVPDYEEI	GGGKYRYDVPDYFMY	GGGKYRYDVPDYQYR	GGGKYRYDVPDYPSH	GGGKYRYDVPDYNDV	GGGKYRYDVPDYDYF
GGGKYRYDVPDYQMI	GGGKYRYDVPDYQVN	GGGKYRYDVPDYNFY	GGGKYRYDVPDYKNP	GGGKYRYDVPDYHKI	GGGKYRYDVPDYSAY	GGGKYRYDVPDYIMQ	GGGKYRYDVPDYFMF
GGGKYRYDVPDYEPS	GGGKYRYDVPDYEMP	GGGKYRYDVPDYQIG	GGGKYRYDVPDYHMP	GGGKYRYDVPDYDQP	GGGKYRYDVPDYFSS	GGGKYRYDVPDYFPQ	GGGKYRYDVPDYYDF
GGGKYRYDVPDYEND	GGGKYRYDVPDYDNQ	GGGKYRYDVPDYQFY	GGGKYRYDVPDYGPA	GGGKYRYDVPDYYGR	GGGKYRYDVPDYHPS	GGGKYRYDVPDYVMN	GGGKYRYDVPDYTII
GGGKYRYDVPDYMVP	GGGKYRYDVPDYNDI	GGGKYRYDVPDYNNS	GGGKYRYDVPDYFVW	GGGKYRYDVPDYQYS	GGGKYRYDVPDYFAK	GGGKYRYDVPDYFND	GGGKYRYDVPDYMMK
GGGKYRYDVPDYMIQ	GGGKYRYDVPDYFIQ	GGGKYRYDVPDYVTI	GGGKYRYDVPDYNKS	GGGKYRYDVPDYHAK	GGGKYRYDVPDYAKF	GGGKYRYDVPDYNDF	GGGKYRYDVPDYYQD
GGGKYRYDVPDYQAN	GGGKYRYDVPDYGAS	GGGKYRYDVPDYQTK	GGGKYRYDVPDYSNK	GGGKYRYDVPDYYVQ	GGGKYRYDVPDYYEW	GGGKYRYDVPDYDFN	GGGKYRYDVPDYIFM
GGGKYRYDVPDYAQN	GGGKYRYDVPDYTYI	GGGKYRYDVPDYHWN	GGGKYRYDVPDYEDE	GGGKYRYDVPDYYNI	GGGKYRYDVPDYVVP	GGGKYRYDVPDYMMN	GGGKYRYDVPDYQEN
GGGKYRYDVPDYIPE	GGGKYRYDVPDYQEE	GGGKYRYDVPDYDRH	GGGKYRYDVPDYIAE	GGGKYRYDVPDYYPY	GGGKYRYDVPDYMAI	GGGKYRYDVPDYKNE	GGGKYRYDVPDYENQ
GGGKYRYDVPDYEVW	GGGKYRYDVPDYADA	GGGKYRYDVPDYNPT	GGGKYRYDVPDYNAH	GGGKYRYDVPDYYYP	GGGKYRYDVPDYYSG	GGGKYRYDVPDYKDQ	GGGKYRYDVPDYGGV
GGGKYRYDVPDYDIG	GGGKYRYDVPDYWMK	GGGKYRYDVPDYVKP	GGGKYRYDVPDYTPK	GGGKYRYDVPDYNVI	GGGKYRYDVPDYSKI	GGGKYRYDVPDYYVV	GGGKYRYDVPDYVKQ
GGGKYRYDVPDYVTD	GGGKYRYDVPDYEER	GGGKYRYDVPDYSPV	GGGKYRYDVPDYIVY	GGGKYRYDVPDYNVD	GGGKYRYDVPDYPHW	GGGKYRYDVPDYPAS	GGGKYRYDVPDYIEP
GGGKYRYDVPDYEYN	GGGKYRYDVPDYFYE	GGGKYRYDVPDYPWW	GGGKYRYDVPDYQFP	GGGKYRYDVPDYYEF	GGGKYRYDVPDYFSW	GGGKYRYDVPDYIFV	GGGKYRYDVPDYIPE
GGGKYRYDVPDYMIA	GGGKYRYDVPDYQED	GGGKYRYDVPDYIKS	GGGKYRYDVPDYIEH	GGGKYRYDVPDYVDG	GGGKYRYDVPDYYAW	GGGKYRYDVPDYMQN	GGGKYRYDVPDYQEQ
GGGKYRYDVPDYYFR	GGGKYRYDVPDYNSN	GGGKYRYDVPDYKVT	GGGKYRYDVPDYQNH	GGGKYRYDVPDYVVH	GGGKYRYDVPDYAYW	GGGKYRYDVPDYNQM	GGGKYRYDVPDYNEQ
GGGKYRYDVPDYTFN	GGGKYRYDVPDYPIM	GGGKYRYDVPDYQWM	GGGKYRYDVPDYHIE	GGGKYRYDVPDYGPE	GGGKYRYDVPDYFWS	GGGKYRYDVPDYMEI	GGGKYRYDVPDYNQE
GGGKYRYDVPDYVWT	GGGKYRYDVPDYVWI	GGGKYRYDVPDYIKH	GGGKYRYDVPDYNIM	GGGKYRYDVPDYYFE	GGGKYRYDVPDYHWP	GGGKYRYDVPDYNMQ	GGGKYRYDVPDYNWA
GGGKYRYDVPDYNDW	GGGKYRYDVPDYWIN	GGGKYRYDVPDYFNA	GGGKYRYDVPDYNNP	GGGKYRYDVPDYQYI	GGGKYRYDVPDYRTY	GGGKYRYDVPDYPGI	GGGKYRYDVPDYDYR
GGGKYRYDVPDYDYH	GGGKYRYDVPDYHYQ	GGGKYRYDVPDYFAN	GGGKYRYDVPDYYWK	GGGKYRYDVPDYMMK	GGGKYRYDVPDYEVG	GGGKYRYDVPDYGPH	GGGKYRYDVPDYNEN
GGGKYRYDVPDYEPQ	GGGKYRYDVPDYEQY	GGGKYRYDVPDYFQG	GGGKYRYDVPDYYEE	GGGKYRYDVPDYFVY	GGGKYRYDVPDYEPI	GGGKYRYDVPDYMHW	GGGKYRYDVPDYNGK
GGGKYRYDVPDYWDK	GGGKYRYDVPDYFFN	GGGKYRYDVPDYPEA	GGGKYRYDVPDYEWV	GGGKYRYDVPDYHVR	GGGKYRYDVPDYPQN	GGGKYRYDVPDYMFQ	GGGKYRYDVPDYGNK
GGGKYRYDVPDYEAE	GGGKYRYDVPDYAGP	GGGKYRYDVPDYMNW	GGGKYRYDVPDYFND	GGGKYRYDVPDYVMV	GGGKYRYDVPDYEIP	GGGKYRYDVPDYSMH	GGGKYRYDVPDYGGP
GGGKYRYDVPDYGER	GGGKYRYDVPDYYPD	GGGKYRYDVPDYQPE	GGGKYRYDVPDYWIV	GGGKYRYDVPDYFYR	GGGKYRYDVPDYPEI	GGGKYRYDVPDYVVP	GGGKYRYDVPDYKDN
GGGKYRYDVPDYQNF	GGGKYRYDVPDYFWQ	GGGKYRYDVPDYEDQ	GGGKYRYDVPDYFWK	GGGKYRYDVPDYRFY	GGGKYRYDVPDYQHR	GGGKYRYDVPDYEDN	GGGKYRYDVPDYFFV
GGGKYRYDVPDYYGQ	GGGKYRYDVPDYYTA	GGGKYRYDVPDYPMG	GGGKYRYDVPDYEGH	GGGKYRYDVPDYYRF	GGGKYRYDVPDYIMH	GGGKYRYDVPDYQDD	GGGKYRYDVPDYNFQ
GGGKYRYDVPDYATK	GGGKYRYDVPDYSVS	GGGKYRYDVPDYYFQ	GGGKYRYDVPDYHDA	GGGKYRYDVPDYFNE	GGGKYRYDVPDYWMY	GGGKYRYDVPDYEWT	GGGKYRYDVPDYPQF
GGGKYRYDVPDYNDK	GGGKYRYDVPDYPYK	GGGKYRYDVPDYDFR	GGGKYRYDVPDYYQW	GGGKYRYDVPDYYKS	GGGKYRYDVPDYHGP	GGGKYRYDVPDYEMR	GGGKYRYDVPDYPDV
GGGKYRYDVPDYNEN	GGGKYRYDVPDYYVK	GGGKYRYDVPDYMMR	GGGKYRYDVPDYIMM	GGGKYRYDVPDYPVG	GGGKYRYDVPDYVFY	GGGKYRYDVPDYWVM	GGGKYRYDVPDYYWT
GGGKYRYDVPDYYMN	GGGKYRYDVPDYYDI	GGGKYRYDVPDYDRF	GGGKYRYDVPDYDPY	GGGKYRYDVPDYTGH	GGGKYRYDVPDYEYD	GGGKYRYDVPDYSPV	GGGKYRYDVPDYMRY
GGGKYRYDVPDYMWV	GGGKYRYDVPDYEAS	GGGKYRYDVPDYRDF	GGGKYRYDVPDYSRV	GGGKYRYDVPDYMYH	GGGKYRYDVPDYEWP	GGGKYRYDVPDYHNR	GGGKYRYDVPDYWYT
GGGKYRYDVPDYNMK	GGGKYRYDVPDYPWW	GGGKYRYDVPDYFDR	GGGKYRYDVPDYNIY	GGGKYRYDVPDYYYN	GGGKYRYDVPDYITS	GGGKYRYDVPDYFRV	GGGKYRYDVPDYQWS
GGGKYRYDVPDYDVD	GGGKYRYDVPDYQPV	GGGKYRYDVPDYMRM	GGGKYRYDVPDYTMV	GGGKYRYDVPDYYHE	GGGKYRYDVPDYHDH	GGGKYRYDVPDYVRF	GGGKYRYDVPDYQSW
GGGKYRYDVPDYMIE	GGGKYRYDVPDYYIE	GGGKYRYDVPDYYFR	GGGKYRYDVPDYQAE	GGGKYRYDVPDYWNE	GGGKYRYDVPDYEYP	GGGKYRYDVPDYRFV	GGGKYRYDVPDYNRM
GGGKYRYDVPDYDYF	GGGKYRYDVPDYYGP	GGGKYRYDVPDYWTK	GGGKYRYDVPDYNMI	GGGKYRYDVPDYHWV	GGGKYRYDVPDYFNQ	GGGKYRYDVPDYVFR	GGGKYRYDVPDYDHV
GGGKYRYDVPDYVFY	GGGKYRYDVPDYGAQ	GGGKYRYDVPDYQWQ	GGGKYRYDVPDYWTV	GGGKYRYDVPDYSGE	GGGKYRYDVPDYVTY	GGGKYRYDVPDYRVF	GGGKYRYDVPDYEPV
GGGKYRYDVPDYAGP	GGGKYRYDVPDYQAG	GGGKYRYDVPDYYWN	GGGKYRYDVPDYWPW	GGGKYRYDVPDYPTW	GGGKYRYDVPDYQPQ	GGGKYRYDVPDYGEP	GGGKYRYDVPDYDIP
GGGKYRYDVPDYEIP	GGGKYRYDVPDYAGQ	GGGKYRYDVPDYNFE	GGGKYRYDVPDYADK	GGGKYRYDVPDYPWT	GGGKYRYDVPDYWFD	GGGKYRYDVPDYSKS	GGGKYRYDVPDYRSP
GGGKYRYDVPDYNVN	GGGKYRYDVPDYQYE	GGGKYRYDVPDYKEY	GGGKYRYDVPDYNNT	GGGKYRYDVPDYQYY	GGGKYRYDVPDYWDF	GGGKYRYDVPDYFWI	GGGKYRYDVPDYYNF
GGGKYRYDVPDYYHG	GGGKYRYDVPDYYDF	GGGKYRYDVPDYYYY	GGGKYRYDVPDYDIT	GGGKYRYDVPDYSIV	GGGKYRYDVPDYEWQ	GGGKYRYDVPDYMVE	GGGKYRYDVPDYPYN
GGGKYRYDVPDYDYP	GGGKYRYDVPDYVVW	GGGKYRYDVPDYNRP	GGGKYRYDVPDYEVT	GGGKYRYDVPDYNYI	GGGKYRYDVPDYAFI	GGGKYRYDVPDYIPH	GGGKYRYDVPDYPNY
GGGKYRYDVPDYAYR	GGGKYRYDVPDYGGH	GGGKYRYDVPDYYIP	GGGKYRYDVPDYYEP	GGGKYRYDVPDYMGG	GGGKYRYDVPDYAIF	GGGKYRYDVPDYEFH	GGGKYRYDVPDYNPY
GGGKYRYDVPDYRAY	GGGKYRYDVPDYHGG	GGGKYRYDVPDYIYP	GGGKYRYDVPDYFVK	GGGKYRYDVPDYQVD	GGGKYRYDVPDYIDF	GGGKYRYDVPDYYIN	GGGKYRYDVPDYMEN
GGGKYRYDVPDYHAK	GGGKYRYDVPDYQYW	GGGKYRYDVPDYEWK	GGGKYRYDVPDYYGN	GGGKYRYDVPDYDPN	GGGKYRYDVPDYYWH	GGGKYRYDVPDYWEK	GGGKYRYDVPDYQMQ
GGGKYRYDVPDYNYI	GGGKYRYDVPDYQKN	GGGKYRYDVPDYVFT	GGGKYRYDVPDYWDW	GGGKYRYDVPDYTNT	GGGKYRYDVPDYWYH	GGGKYRYDVPDYIPW	GGGKYRYDVPDYVGH
GGGKYRYDVPDYQGW	GGGKYRYDVPDYIYE	GGGKYRYDVPDYPIF	GGGKYRYDVPDYAIE	GGGKYRYDVPDYSGK	GGGKYRYDVPDYNWW	GGGKYRYDVPDYHYN	GGGKYRYDVPDYVHG
GGGKYRYDVPDYDEP	GGGKYRYDVPDYDFI	GGGKYRYDVPDYNMK	GGGKYRYDVPDYDYN	GGGKYRYDVPDYSMV	GGGKYRYDVPDYWNW	GGGKYRYDVPDYWNN	GGGKYRYDVPDYFNP
GGGKYRYDVPDYWHV	GGGKYRYDVPDYSKQ	GGGKYRYDVPDYAEN	GGGKYRYDVPDYYDN	GGGKYRYDVPDYWIN	GGGKYRYDVPDYSPR	GGGKYRYDVPDYQIF	GGGKYRYDVPDYWIY
GGGKYRYDVPDYSQV	GGGKYRYDVPDYHED	GGGKYRYDVPDYFDG	GGGKYRYDVPDYHDV	GGGKYRYDVPDYWQV	GGGKYRYDVPDYVFN	GGGKYRYDVPDYHNY	GGGKYRYDVPDYWNQ
GGGKYRYDVPDYQNV	GGGKYRYDVPDYMSY	GGGKYRYDVPDYHGK	GGGKYRYDVPDYFGF	GGGKYRYDVPDYSTI	GGGKYRYDVPDYTSR	GGGKYRYDVPDYDRH	GGGKYRYDVPDYWIE
GGGKYRYDVPDYIHK	GGGKYRYDVPDYEWW	GGGKYRYDVPDYQQA	GGGKYRYDVPDYGFF	GGGKYRYDVPDYDYK	GGGKYRYDVPDYSTR	GGGKYRYDVPDYDHR	GGGKYRYDVPDYWQN
GGGKYRYDVPDYSTV	GGGKYRYDVPDYWEK	GGGKYRYDVPDYMPG	GGGKYRYDVPDYMVK	GGGKYRYDVPDYGGP	GGGKYRYDVPDYMGR	GGGKYRYDVPDYRDH	GGGKYRYDVPDYSYQ
GGGKYRYDVPDYVAD	GGGKYRYDVPDYYKV	GGGKYRYDVPDYDWH	GGGKYRYDVPDYVMK	GGGKYRYDVPDYITT	GGGKYRYDVPDYGMR	GGGKYRYDVPDYSYI	GGGKYRYDVPDYIKN
GGGKYRYDVPDYYNE	GGGKYRYDVPDYVST	GGGKYRYDVPDYYSY	GGGKYRYDVPDYTEK	GGGKYRYDVPDYEAE	GGGKYRYDVPDYTPH	GGGKYRYDVPDYNFI	GGGKYRYDVPDYGMN
GGGKYRYDVPDYFWN	GGGKYRYDVPDYSAS	GGGKYRYDVPDYDVI	GGGKYRYDVPDYSYI	GGGKYRYDVPDYATR	GGGKYRYDVPDYGPP	GGGKYRYDVPDYNIF	GGGKYRYDVPDYHVV
GGGKYRYDVPDYGFH	GGGKYRYDVPDYHNW	GGGKYRYDVPDYEQF	GGGKYRYDVPDYRPS	GGGKYRYDVPDYDTK	GGGKYRYDVPDYYVY	GGGKYRYDVPDYNED	GGGKYRYDVPDYNVM
GGGKYRYDVPDYNYD	GGGKYRYDVPDYMYV	GGGKYRYDVPDYNYM	GGGKYRYDVPDYSPR	GGGKYRYDVPDYNAN	GGGKYRYDVPDYNMF	GGGKYRYDVPDYWFK	GGGKYRYDVPDYPMW
GGGKYRYDVPDYYDK	GGGKYRYDVPDYYQQ	GGGKYRYDVPDYQAK	GGGKYRYDVPDYRIA	GGGKYRYDVPDYNNA	GGGKYRYDVPDYIFA	GGGKYRYDVPDYMMY	GGGKYRYDVPDYNWN
GGGKYRYDVPDYFMK	GGGKYRYDVPDYEEW	GGGKYRYDVPDYAVS	GGGKYRYDVPDYDWP	GGGKYRYDVPDYNGQ	GGGKYRYDVPDYWVD	GGGKYRYDVPDYWDK	GGGKYRYDVPDYEVW
GGGKYRYDVPDYMFK	GGGKYRYDVPDYNMK	GGGKYRYDVPDYYVI	GGGKYRYDVPDYDPW	GGGKYRYDVPDYQGN	GGGKYRYDVPDYSWK	GGGKYRYDVPDYPFI	GGGKYRYDVPDYWNN
GGGKYRYDVPDYSVS	GGGKYRYDVPDYQVF	GGGKYRYDVPDYHRP	GGGKYRYDVPDYYTH	GGGKYRYDVPDYQMQ	GGGKYRYDVPDYDIM	GGGKYRYDVPDYYWP	GGGKYRYDVPDYEWV
GGGKYRYDVPDYYFQ	GGGKYRYDVPDYYFQ	GGGKYRYDVPDYMIE	GGGKYRYDVPDYEND	GGGKYRYDVPDYIYS	GGGKYRYDVPDYKQY	GGGKYRYDVPDYWYP	GGGKYRYDVPDYGGN
GGGKYRYDVPDYSAH	GGGKYRYDVPDYYID	GGGKYRYDVPDYVGT	GGGKYRYDVPDYVYK	GGGKYRYDVPDYHDH	GGGKYRYDVPDYKYQ	GGGKYRYDVPDYYPW	GGGKYRYDVPDYAPV
GGGKYRYDVPDYASH	GGGKYRYDVPDYGSN	GGGKYRYDVPDYYQY	GGGKYRYDVPDYQNP	GGGKYRYDVPDYIAW	GGGKYRYDVPDYIAE	GGGKYRYDVPDYPYW	GGGKYRYDVPDYRFV
GGGKYRYDVPDYEFF	GGGKYRYDVPDYFIV	GGGKYRYDVPDYERF	GGGKYRYDVPDYNIF	GGGKYRYDVPDYDWV	GGGKYRYDVPDYFVP	GGGKYRYDVPDYQAK	GGGKYRYDVPDYSKW
GGGKYRYDVPDYGMG	GGGKYRYDVPDYNMI	GGGKYRYDVPDYVSA	GGGKYRYDVPDYQYR	GGGKYRYDVPDYDVW	GGGKYRYDVPDYGGK	GGGKYRYDVPDYYQY	GGGKYRYDVPDYDTQ
GGGKYRYDVPDYYEQ	GGGKYRYDVPDYMNK	GGGKYRYDVPDYKGH	GGGKYRYDVPDYFYQ	GGGKYRYDVPDYDRE	GGGKYRYDVPDYAIW	GGGKYRYDVPDYVFV	GGGKYRYDVPDYYKN
GGGKYRYDVPDYYQF	GGGKYRYDVPDYTRW	GGGKYRYDVPDYVSR	GGGKYRYDVPDYGPG	GGGKYRYDVPDYDER	GGGKYRYDVPDYPVM	GGGKYRYDVPDYEAN	GGGKYRYDVPDYSNN
GGGKYRYDVPDYQAG	GGGKYRYDVPDYFPS	GGGKYRYDVPDYYWT	GGGKYRYDVPDYVFV	GGGKYRYDVPDYWIH	GGGKYRYDVPDYKTW	GGGKYRYDVPDYDVI	GGGKYRYDVPDYDNW
GGGKYRYDVPDYNMN	GGGKYRYDVPDYYQE	GGGKYRYDVPDYNEI	GGGKYRYDVPDYQMI	GGGKYRYDVPDYSDV	GGGKYRYDVPDYTKW	GGGKYRYDVPDYNFF	GGGKYRYDVPDYDYH
GGGKYRYDVPDYVYF	GGGKYRYDVPDYSHM	GGGKYRYDVPDYWQQ	GGGKYRYDVPDYIEY	GGGKYRYDVPDYNID	GGGKYRYDVPDYTWK	GGGKYRYDVPDYKPT	GGGKYRYDVPDYEKH
GGGKYRYDVPDYWVD	GGGKYRYDVPDYPSY	GGGKYRYDVPDYNTI	GGGKYRYDVPDYIET	GGGKYRYDVPDYSYK	GGGKYRYDVPDYWIY	GGGKYRYDVPDYKIT	GGGKYRYDVPDYHDP
GGGKYRYDVPDYATI	GGGKYRYDVPDYWFK	GGGKYRYDVPDYNWK	GGGKYRYDVPDYITE	GGGKYRYDVPDYIMM	GGGKYRYDVPDYVYT	GGGKYRYDVPDYVNN	GGGKYRYDVPDYSIT
GGGKYRYDVPDYNDY	GGGKYRYDVPDYDWT	GGGKYRYDVPDYVVD	GGGKYRYDVPDYNND	GGGKYRYDVPDYFKA	GGGKYRYDVPDYNFE	GGGKYRYDVPDYPEW	GGGKYRYDVPDYSPK
GGGKYRYDVPDYNMF	GGGKYRYDVPDYYRF	GGGKYRYDVPDYQIA	GGGKYRYDVPDYFYD	GGGKYRYDVPDYAVQ	GGGKYRYDVPDYYWW	GGGKYRYDVPDYENT	GGGKYRYDVPDYPFH
GGGKYRYDVPDYVYY	GGGKYRYDVPDYFYR	GGGKYRYDVPDYYII	GGGKYRYDVPDYFVI	GGGKYRYDVPDYKHV	GGGKYRYDVPDYWQI	GGGKYRYDVPDYIVE	GGGKYRYDVPDYWEI
GGGKYRYDVPDYTGQ	GGGKYRYDVPDYYFR	GGGKYRYDVPDYNWR	GGGKYRYDVPDYVKP	GGGKYRYDVPDYKVH	GGGKYRYDVPDYTIR	GGGKYRYDVPDYEIE	GGGKYRYDVPDYPNP
GGGKYRYDVPDYYGN	GGGKYRYDVPDYIDG	GGGKYRYDVPDYHYR	GGGKYRYDVPDYWWA	GGGKYRYDVPDYVKH	GGGKYRYDVPDYEWT	GGGKYRYDVPDYEQN	GGGKYRYDVPDYQTE
GGGKYRYDVPDYPHV	GGGKYRYDVPDYDDS	GGGKYRYDVPDYPQP	GGGKYRYDVPDYWQE	GGGKYRYDVPDYFEY	GGGKYRYDVPDYEQH	GGGKYRYDVPDYFSI	GGGKYRYDVPDYQMV
GGGKYRYDVPDYVHP	GGGKYRYDVPDYQWE	GGGKYRYDVPDYQPP	GGGKYRYDVPDYWEQ	GGGKYRYDVPDYSGS	GGGKYRYDVPDYTIG	GGGKYRYDVPDYGPF	GGGKYRYDVPDYMIN
GGGKYRYDVPDYFSH	GGGKYRYDVPDYGQH	GGGKYRYDVPDYPPQ	GGGKYRYDVPDYWAW	GGGKYRYDVPDYDDT	GGGKYRYDVPDYQGG	GGGKYRYDVPDYYQM	GGGKYRYDVPDYQVM
GGGKYRYDVPDYTDH	GGGKYRYDVPDYNAH	GGGKYRYDVPDYKQT	GGGKYRYDVPDYYYY	GGGKYRYDVPDYEYI	GGGKYRYDVPDYGAN	GGGKYRYDVPDYFWK	GGGKYRYDVPDYMAR
GGGKYRYDVPDYQES	GGGKYRYDVPDYVYQ	GGGKYRYDVPDYYGH	GGGKYRYDVPDYNVN	GGGKYRYDVPDYFSK	GGGKYRYDVPDYEFK	GGGKYRYDVPDYPIT	GGGKYRYDVPDYMSK
GGGKYRYDVPDYQVF	GGGKYRYDVPDYVFN	GGGKYRYDVPDYNPD	GGGKYRYDVPDYSPI	GGGKYRYDVPDYAYK	GGGKYRYDVPDYAMV	GGGKYRYDVPDYDYI	GGGKYRYDVPDYYPK
GGGKYRYDVPDYWDV	GGGKYRYDVPDYGRF	GGGKYRYDVPDYVIS	GGGKYRYDVPDYPVT	GGGKYRYDVPDYPHK	GGGKYRYDVPDYSKW	GGGKYRYDVPDYFGF	GGGKYRYDVPDYFNK
GGGKYRYDVPDYVAQ	GGGKYRYDVPDYHRT	GGGKYRYDVPDYFFD	GGGKYRYDVPDYEQE	GGGKYRYDVPDYYAK	GGGKYRYDVPDYMIM	GGGKYRYDVPDYVWN	GGGKYRYDVPDYYII
GGGKYRYDVPDYAAN	GGGKYRYDVPDYTIQ	GGGKYRYDVPDYFNG	GGGKYRYDVPDYYSN	GGGKYRYDVPDYIED	GGGKYRYDVPDYQIE	GGGKYRYDVPDYEEI	GGGKYRYDVPDYVVV
GGGKYRYDVPDYPYP	GGGKYRYDVPDYQIS	GGGKYRYDVPDYNEM	GGGKYRYDVPDYKHI	GGGKYRYDVPDYNAD	GGGKYRYDVPDYTGN	GGGKYRYDVPDYSPK	GGGKYRYDVPDYFYQ
GGGKYRYDVPDYFFI	GGGKYRYDVPDYAQR	GGGKYRYDVPDYFMI	GGGKYRYDVPDYHNN	GGGKYRYDVPDYFIE	GGGKYRYDVPDYTHI	GGGKYRYDVPDYFQK	GGGKYRYDVPDYVQG
GGGKYRYDVPDYHEF	GGGKYRYDVPDYDAI	GGGKYRYDVPDYMDW	GGGKYRYDVPDYDKN	GGGKYRYDVPDYNHR	GGGKYRYDVPDYTIH	GGGKYRYDVPDYSIN	GGGKYRYDVPDYIEY
GGGKYRYDVPDYGDH	GGGKYRYDVPDYSFI	GGGKYRYDVPDYVSS	GGGKYRYDVPDYGVY	GGGKYRYDVPDYQQY	GGGKYRYDVPDYITH	GGGKYRYDVPDYHVV	GGGKYRYDVPDYYEK
GGGKYRYDVPDYIAN	GGGKYRYDVPDYHPI	GGGKYRYDVPDYEMP	GGGKYRYDVPDYIYW	GGGKYRYDVPDYVYN	GGGKYRYDVPDYPNK	GGGKYRYDVPDYNVS	GGGKYRYDVPDYVRV
GGGKYRYDVPDYIWM	GGGKYRYDVPDYYHN	GGGKYRYDVPDYYWK	GGGKYRYDVPDYVQI	GGGKYRYDVPDYGGI	GGGKYRYDVPDYPKN	GGGKYRYDVPDYNMK	GGGKYRYDVPDYYWR
GGGKYRYDVPDYEED	GGGKYRYDVPDYTPW	GGGKYRYDVPDYYVN	GGGKYRYDVPDYNED	GGGKYRYDVPDYGIG	GGGKYRYDVPDYVIQ	GGGKYRYDVPDYAAN	GGGKYRYDVPDYWRY
GGGKYRYDVPDYKMW	GGGKYRYDVPDYNYI	GGGKYRYDVPDYDNT	GGGKYRYDVPDYYQH	GGGKYRYDVPDYAVG	GGGKYRYDVPDYEMI	GGGKYRYDVPDYWID	GGGKYRYDVPDYYQN
GGGKYRYDVPDYWFH	GGGKYRYDVPDYKWW	GGGKYRYDVPDYDQS	GGGKYRYDVPDYIVG	GGGKYRYDVPDYAGV	GGGKYRYDVPDYAFK	GGGKYRYDVPDYDWV	GGGKYRYDVPDYIQW
GGGKYRYDVPDYVSD	GGGKYRYDVPDYYTV	GGGKYRYDVPDYNFF	GGGKYRYDVPDYPIA	GGGKYRYDVPDYYPT	GGGKYRYDVPDYYYR	GGGKYRYDVPDYYKV	GGGKYRYDVPDYPIH
GGGKYRYDVPDYYFE	GGGKYRYDVPDYWYN	GGGKYRYDVPDYNYQ	GGGKYRYDVPDYIPA	GGGKYRYDVPDYTNV	GGGKYRYDVPDYWQH	GGGKYRYDVPDYQIE	GGGKYRYDVPDYFDN
GGGKYRYDVPDYWND	GGGKYRYDVPDYRPW	GGGKYRYDVPDYTYI	GGGKYRYDVPDYNYY	GGGKYRYDVPDYNSI	GGGKYRYDVPDYYGH	GGGKYRYDVPDYIFT	GGGKYRYDVPDYMYQ
GGGKYRYDVPDYYQK	GGGKYRYDVPDYPFQ	GGGKYRYDVPDYVMI	GGGKYRYDVPDYWDN	GGGKYRYDVPDYNVT	GGGKYRYDVPDYGEP	GGGKYRYDVPDYEKY	GGGKYRYDVPDYAYK
GGGKYRYDVPDYTDI	GGGKYRYDVPDYNQT	GGGKYRYDVPDYVIM	GGGKYRYDVPDYNMK	GGGKYRYDVPDYYWK	GGGKYRYDVPDYTIY	GGGKYRYDVPDYEYK	GGGKYRYDVPDYSFK
GGGKYRYDVPDYVPE	GGGKYRYDVPDYPGE	GGGKYRYDVPDYVFP	GGGKYRYDVPDYNAQ	GGGKYRYDVPDYTAR	GGGKYRYDVPDYSDK	GGGKYRYDVPDYQDF	GGGKYRYDVPDYYAK
GGGKYRYDVPDYFAT	GGGKYRYDVPDYVDS	GGGKYRYDVPDYMIF	GGGKYRYDVPDYYNF	GGGKYRYDVPDYYSW	GGGKYRYDVPDYAMK	GGGKYRYDVPDYEKT	GGGKYRYDVPDYFSK
GGGKYRYDVPDYGGQ	GGGKYRYDVPDYFQT	GGGKYRYDVPDYDDR	GGGKYRYDVPDYPNK	GGGKYRYDVPDYWWY	GGGKYRYDVPDYMAK	GGGKYRYDVPDYQSF	GGGKYRYDVPDYPHK
GGGKYRYDVPDYAHM	GGGKYRYDVPDYGRY	GGGKYRYDVPDYSFV	GGGKYRYDVPDYWDI	GGGKYRYDVPDYEYP	GGGKYRYDVPDYEAE	GGGKYRYDVPDYYPV	GGGKYRYDVPDYKPH
GGGKYRYDVPDYDYK	GGGKYRYDVPDYFDN	GGGKYRYDVPDYTGQ	GGGKYRYDVPDYRAT	GGGKYRYDVPDYEPY	GGGKYRYDVPDYKDW	GGGKYRYDVPDYWTP	GGGKYRYDVPDYKAY
GGGKYRYDVPDYNIM	GGGKYRYDVPDYSNQ	GGGKYRYDVPDYPWD	GGGKYRYDVPDYETI	GGGKYRYDVPDYFDK	GGGKYRYDVPDYVYP	GGGKYRYDVPDYPVD	GGGKYRYDVPDYPKH
GGGKYRYDVPDYYPP	GGGKYRYDVPDYYEY	GGGKYRYDVPDYRIK	GGGKYRYDVPDYMKV	GGGKYRYDVPDYVND	GGGKYRYDVPDYEYV	GGGKYRYDVPDYPVV	GGGKYRYDVPDYYGH
GGGKYRYDVPDYQMR	GGGKYRYDVPDYSTI	GGGKYRYDVPDYKIR	GGGKYRYDVPDYMSK	GGGKYRYDVPDYQPQ	GGGKYRYDVPDYYYY	GGGKYRYDVPDYVMH	GGGKYRYDVPDYWQY
GGGKYRYDVPDYVDP	GGGKYRYDVPDYQFR	GGGKYRYDVPDYRLK	GGGKYRYDVPDYAFK	GGGKYRYDVPDYVQW	GGGKYRYDVPDYQFH	GGGKYRYDVPDYMVH	GGGKYRYDVPDYMRT
GGGKYRYDVPDYNAW	GGGKYRYDVPDYVEE	GGGKYRYDVPDYVNK	GGGKYRYDVPDYDSG	GGGKYRYDVPDYDKY	GGGKYRYDVPDYPWE	GGGKYRYDVPDYTEH	GGGKYRYDVPDYSGN
GGGKYRYDVPDYMNN	GGGKYRYDVPDYPTY	GGGKYRYDVPDYIVY	GGGKYRYDVPDYSGD	GGGKYRYDVPDYYYK	GGGKYRYDVPDYWEP	GGGKYRYDVPDYHET	GGGKYRYDVPDYVYQ
GGGKYRYDVPDYTWK	GGGKYRYDVPDYSVQ	GGGKYRYDVPDYPYV	GGGKYRYDVPDYWAH	GGGKYRYDVPDYPTT	GGGKYRYDVPDYNEI	GGGKYRYDVPDYGYF	GGGKYRYDVPDYFGV
GGGKYRYDVPDYMII	GGGKYRYDVPDYPAT	GGGKYRYDVPDYDRT	GGGKYRYDVPDYWHA	GGGKYRYDVPDYGAQ	GGGKYRYDVPDYDFV	GGGKYRYDVPDYGFY	GGGKYRYDVPDYRQP
GGGKYRYDVPDYQWD	GGGKYRYDVPDYESD	GGGKYRYDVPDYYWR	GGGKYRYDVPDYAWH	GGGKYRYDVPDYQAG	GGGKYRYDVPDYEFE	GGGKYRYDVPDYFRN	GGGKYRYDVPDYWIP
GGGKYRYDVPDYITS	GGGKYRYDVPDYNWM	GGGKYRYDVPDYSKP	GGGKYRYDVPDYDYF	GGGKYRYDVPDYAGQ	GGGKYRYDVPDYYMW	GGGKYRYDVPDYFDF	GGGKYRYDVPDYIWP
GGGKYRYDVPDYHYH	GGGKYRYDVPDYAVW	GGGKYRYDVPDYIYT	GGGKYRYDVPDYVHP	GGGKYRYDVPDYNEF	GGGKYRYDVPDYQAH	GGGKYRYDVPDYFFD	GGGKYRYDVPDYDVG
GGGKYRYDVPDYTWV	GGGKYRYDVPDYQAQ	GGGKYRYDVPDYNHN	GGGKYRYDVPDYNYT	GGGKYRYDVPDYWFI	GGGKYRYDVPDYAHQ	GGGKYRYDVPDYMMF	GGGKYRYDVPDYDGV
GGGKYRYDVPDYFRY	GGGKYRYDVPDYFTK	GGGKYRYDVPDYEPG	GGGKYRYDVPDYNTY	GGGKYRYDVPDYSPR	GGGKYRYDVPDYNPK	GGGKYRYDVPDYWEP	GGGKYRYDVPDYQKT
GGGKYRYDVPDYRFY	GGGKYRYDVPDYNFN	GGGKYRYDVPDYEGP	GGGKYRYDVPDYQSY	GGGKYRYDVPDYQFK	GGGKYRYDVPDYPFF	GGGKYRYDVPDYHFQ	GGGKYRYDVPDYVFV
GGGKYRYDVPDYYPD	GGGKYRYDVPDYPWR	GGGKYRYDVPDYPEG	GGGKYRYDVPDYDWR	GGGKYRYDVPDYHEN	GGGKYRYDVPDYSVI	GGGKYRYDVPDYFQH	GGGKYRYDVPDYNRY
GGGKYRYDVPDYEPH	GGGKYRYDVPDYNNF	GGGKYRYDVPDYIPT	GGGKYRYDVPDYSEI	GGGKYRYDVPDYEAR	GGGKYRYDVPDYESK	GGGKYRYDVPDYASN	GGGKYRYDVPDYYNR
GGGKYRYDVPDYEKE	GGGKYRYDVPDYSIV	GGGKYRYDVPDYQWT	GGGKYRYDVPDYTMI	GGGKYRYDVPDYEPV	GGGKYRYDVPDYFMV	GGGKYRYDVPDYINF	GGGKYRYDVPDYYID
GGGKYRYDVPDYYVG	GGGKYRYDVPDYDEY	GGGKYRYDVPDYWEF	GGGKYRYDVPDYFNG	GGGKYRYDVPDYPKT	GGGKYRYDVPDYDYV	GGGKYRYDVPDYQKT	GGGKYRYDVPDYFID
GGGKYRYDVPDYIWE	GGGKYRYDVPDYIWM	GGGKYRYDVPDYGDP	GGGKYRYDVPDYWFV	GGGKYRYDVPDYEKY	GGGKYRYDVPDYMFV	GGGKYRYDVPDYTTK	GGGKYRYDVPDYQEV
GGGKYRYDVPDYKFE	GGGKYRYDVPDYYMY	GGGKYRYDVPDYDGP	GGGKYRYDVPDYPHF	GGGKYRYDVPDYDYN	GGGKYRYDVPDYQWQ	GGGKYRYDVPDYDSK	GGGKYRYDVPDYDFI
GGGKYRYDVPDYDAN	GGGKYRYDVPDYDDV	GGGKYRYDVPDYQED	GGGKYRYDVPDYNRF	GGGKYRYDVPDYFNK	GGGKYRYDVPDYNKG	GGGKYRYDVPDYMAK	GGGKYRYDVPDYGIM
GGGKYRYDVPDYIKW	GGGKYRYDVPDYDWN	GGGKYRYDVPDYQKQ	GGGKYRYDVPDYQMQ	GGGKYRYDVPDYSDI	GGGKYRYDVPDYNDY	GGGKYRYDVPDYVKQ	GGGKYRYDVPDYVAM
GGGKYRYDVPDYTFI	GGGKYRYDVPDYDHY	GGGKYRYDVPDYSYY	GGGKYRYDVPDYSKP	GGGKYRYDVPDYQGG	GGGKYRYDVPDYYND	GGGKYRYDVPDYMQK	GGGKYRYDVPDYEGQ
GGGKYRYDVPDYNFT	GGGKYRYDVPDYDYH	GGGKYRYDVPDYFGN	GGGKYRYDVPDYYDK	GGGKYRYDVPDYTIT	GGGKYRYDVPDYFNM	GGGKYRYDVPDYDWY	GGGKYRYDVPDYENA
GGGKYRYDVPDYYYP	GGGKYRYDVPDYWAI	GGGKYRYDVPDYEIW	GGGKYRYDVPDYKGN	GGGKYRYDVPDYVHW	GGGKYRYDVPDYNDT	GGGKYRYDVPDYAIH	GGGKYRYDVPDYVSN
GGGKYRYDVPDYYEM	GGGKYRYDVPDYRFV	GGGKYRYDVPDYYYS	GGGKYRYDVPDYPWE	GGGKYRYDVPDYDWI	GGGKYRYDVPDYNTD	GGGKYRYDVPDYHAI	GGGKYRYDVPDYWGG
GGGKYRYDVPDYIME	GGGKYRYDVPDYDYP	GGGKYRYDVPDYKPY	GGGKYRYDVPDYWWD	GGGKYRYDVPDYEMF	GGGKYRYDVPDYNSE	GGGKYRYDVPDYAHI	GGGKYRYDVPDYVPK
GGGKYRYDVPDYGMK	GGGKYRYDVPDYDGK	GGGKYRYDVPDYYVK	GGGKYRYDVPDYFMR	GGGKYRYDVPDYQES	GGGKYRYDVPDYYWQ	GGGKYRYDVPDYQGF	GGGKYRYDVPDYNIM
GGGKYRYDVPDYVYV	GGGKYRYDVPDYVQS	GGGKYRYDVPDYWQV	GGGKYRYDVPDYPWD	GGGKYRYDVPDYFYT	GGGKYRYDVPDYNTT	GGGKYRYDVPDYDAH	GGGKYRYDVPDYFWH
GGGKYRYDVPDYQPE	GGGKYRYDVPDYSNK	GGGKYRYDVPDYIHK	GGGKYRYDVPDYPQQ	GGGKYRYDVPDYERW	GGGKYRYDVPDYSQT	GGGKYRYDVPDYSTK	GGGKYRYDVPDYWFH
GGGKYRYDVPDYGYK	GGGKYRYDVPDYVGQ	GGGKYRYDVPDYVYK	GGGKYRYDVPDYNFR	GGGKYRYDVPDYQWK	GGGKYRYDVPDYYFV	GGGKYRYDVPDYMGK	GGGKYRYDVPDYQIW
GGGKYRYDVPDYEYY	GGGKYRYDVPDYYMN	GGGKYRYDVPDYGAE	GGGKYRYDVPDYYDP	GGGKYRYDVPDYQQS	GGGKYRYDVPDYWMK	GGGKYRYDVPDYTSK	GGGKYRYDVPDYQWI
GGGKYRYDVPDYWFK	GGGKYRYDVPDYWAK	GGGKYRYDVPDYWEN	GGGKYRYDVPDYMFP	GGGKYRYDVPDYVMN	GGGKYRYDVPDYKMW	GGGKYRYDVPDYGMK	GGGKYRYDVPDYNVD
GGGKYRYDVPDYAWH	GGGKYRYDVPDYPIP	GGGKYRYDVPDYWQN	GGGKYRYDVPDYDRH	GGGKYRYDVPDYPYD	GGGKYRYDVPDYYQK	GGGKYRYDVPDYGPY	GGGKYRYDVPDYFYM
GGGKYRYDVPDYTTI	GGGKYRYDVPDYFYI	GGGKYRYDVPDYVIQ	GGGKYRYDVPDYNFF	GGGKYRYDVPDYSAI	GGGKYRYDVPDYMPI	GGGKYRYDVPDYYMH	GGGKYRYDVPDYYDY
GGGKYRYDVPDYIWW	GGGKYRYDVPDYQWN	GGGKYRYDVPDYSVV	GGGKYRYDVPDYFNF	GGGKYRYDVPDYPWD	GGGKYRYDVPDYMPD	GGGKYRYDVPDYHYV	GGGKYRYDVPDYYYD
GGGKYRYDVPDYMAD	GGGKYRYDVPDYYQH	GGGKYRYDVPDYWYK	GGGKYRYDVPDYFFN	GGGKYRYDVPDYNKI	GGGKYRYDVPDYMNI	GGGKYRYDVPDYQPH	GGGKYRYDVPDYDYY
GGGKYRYDVPDYEIW	GGGKYRYDVPDYNWQ	GGGKYRYDVPDYPIA	GGGKYRYDVPDYRDH	GGGKYRYDVPDYNKS	GGGKYRYDVPDYSHV	GGGKYRYDVPDYFYD	GGGKYRYDVPDYQWN
GGGKYRYDVPDYWEP	GGGKYRYDVPDYQYH	GGGKYRYDVPDYEWD	GGGKYRYDVPDYDHR	GGGKYRYDVPDYYSM	GGGKYRYDVPDYVHS	GGGKYRYDVPDYFWA	GGGKYRYDVPDYQYR
GGGKYRYDVPDYWYK	GGGKYRYDVPDYYHQ	GGGKYRYDVPDYMIN	GGGKYRYDVPDYFIW	GGGKYRYDVPDYFNP	GGGKYRYDVPDYHNP	GGGKYRYDVPDYNSV	GGGKYRYDVPDYWIG
GGGKYRYDVPDYSTQ	GGGKYRYDVPDYKVK	GGGKYRYDVPDYEMV	GGGKYRYDVPDYHQW	GGGKYRYDVPDYSID	GGGKYRYDVPDYVEQ	GGGKYRYDVPDYAND	GGGKYRYDVPDYQQW
GGGKYRYDVPDYVPK	GGGKYRYDVPDYDTI	GGGKYRYDVPDYEKA	GGGKYRYDVPDYWDR	GGGKYRYDVPDYFGV	GGGKYRYDVPDYYQI	GGGKYRYDVPDYERF	GGGKYRYDVPDYQMN
GGGKYRYDVPDYWFY	GGGKYRYDVPDYQQS	GGGKYRYDVPDYSYQ	GGGKYRYDVPDYVTR	GGGKYRYDVPDYIYE	GGGKYRYDVPDYVMV	GGGKYRYDVPDYMYM	GGGKYRYDVPDYQNM
GGGKYRYDVPDYNDQ	GGGKYRYDVPDYVSD	GGGKYRYDVPDYPWF	GGGKYRYDVPDYVWT	GGGKYRYDVPDYYSG	GGGKYRYDVPDYPIH	GGGKYRYDVPDYYYT	GGGKYRYDVPDYAGK
GGGKYRYDVPDYDAY	GGGKYRYDVPDYYNH	GGGKYRYDVPDYIQG	GGGKYRYDVPDYVSI	GGGKYRYDVPDYFGP	GGGKYRYDVPDYVEP	GGGKYRYDVPDYDWP	GGGKYRYDVPDYPWH
GGGKYRYDVPDYPWD	GGGKYRYDVPDYSNI	GGGKYRYDVPDYPKT	GGGKYRYDVPDYVVT	GGGKYRYDVPDYHHN	GGGKYRYDVPDYMKT	GGGKYRYDVPDYPNG	GGGKYRYDVPDYYAW
GGGKYRYDVPDYVGY	GGGKYRYDVPDYAER	GGGKYRYDVPDYMIA	GGGKYRYDVPDYIYT	GGGKYRYDVPDYFVV	GGGKYRYDVPDYEIF	GGGKYRYDVPDYFMQ	GGGKYRYDVPDYYQE
GGGKYRYDVPDYYGI	GGGKYRYDVPDYDPK	GGGKYRYDVPDYNTF	GGGKYRYDVPDYFVG	GGGKYRYDVPDYEQS	GGGKYRYDVPDYEPQ	GGGKYRYDVPDYDYQ	GGGKYRYDVPDYAYW
GGGKYRYDVPDYEQK	GGGKYRYDVPDYIFF	GGGKYRYDVPDYDPW	GGGKYRYDVPDYDYW	GGGKYRYDVPDYIMT	GGGKYRYDVPDYNSN	GGGKYRYDVPDYNYQ	GGGKYRYDVPDYYWA
GGGKYRYDVPDYHFI	GGGKYRYDVPDYEDT	GGGKYRYDVPDYGNG	GGGKYRYDVPDYSRY	GGGKYRYDVPDYNTT	GGGKYRYDVPDYVST	GGGKYRYDVPDYYEE	GGGKYRYDVPDYWPH
GGGKYRYDVPDYEYS	GGGKYRYDVPDYTFI	GGGKYRYDVPDYDMV	GGGKYRYDVPDYSYR	GGGKYRYDVPDYYFA	GGGKYRYDVPDYVMY	GGGKYRYDVPDYTRP	GGGKYRYDVPDYPHW
GGGKYRYDVPDYRAI	GGGKYRYDVPDYPEI	GGGKYRYDVPDYMWK	GGGKYRYDVPDYRSY	GGGKYRYDVPDYISD	GGGKYRYDVPDYHVR	GGGKYRYDVPDYFVK	GGGKYRYDVPDYFIF
GGGKYRYDVPDYFSK	GGGKYRYDVPDYAYG	GGGKYRYDVPDYGAD	GGGKYRYDVPDYIDN	GGGKYRYDVPDYGSI	GGGKYRYDVPDYPIE	GGGKYRYDVPDYGGN	GGGKYRYDVPDYFSI
GGGKYRYDVPDYNMT	GGGKYRYDVPDYPSW	GGGKYRYDVPDYMWV	GGGKYRYDVPDYKDP	GGGKYRYDVPDYIGS	GGGKYRYDVPDYIKN	GGGKYRYDVPDYVVD	GGGKYRYDVPDYRNY
GGGKYRYDVPDYDFV	GGGKYRYDVPDYPWD	GGGKYRYDVPDYDSV	GGGKYRYDVPDYFDK	GGGKYRYDVPDYGIS	GGGKYRYDVPDYFNY	GGGKYRYDVPDYENW	GGGKYRYDVPDYYPD
GGGKYRYDVPDYGPG	GGGKYRYDVPDYNQW	GGGKYRYDVPDYQMW	GGGKYRYDVPDYTGI	GGGKYRYDVPDYYFI	GGGKYRYDVPDYYFN	GGGKYRYDVPDYVIE	GGGKYRYDVPDYPYD
GGGKYRYDVPDYQDF	GGGKYRYDVPDYSPY	GGGKYRYDVPDYFKE	GGGKYRYDVPDYQFS	GGGKYRYDVPDYYQY	GGGKYRYDVPDYIVS	GGGKYRYDVPDYSKP	GGGKYRYDVPDYYDP
GGGKYRYDVPDYHPQ	GGGKYRYDVPDYFQY	GGGKYRYDVPDYSWY	GGGKYRYDVPDYQSF	GGGKYRYDVPDYQDK	GGGKYRYDVPDYENE	GGGKYRYDVPDYQEY	GGGKYRYDVPDYIVY
GGGKYRYDVPDYPSD	GGGKYRYDVPDYVVD	GGGKYRYDVPDYEDW	GGGKYRYDVPDYQQM	GGGKYRYDVPDYPFR	GGGKYRYDVPDYEQD	GGGKYRYDVPDYFVY	GGGKYRYDVPDYVKD
GGGKYRYDVPDYMVQ	GGGKYRYDVPDYQMR	GGGKYRYDVPDYEYF	GGGKYRYDVPDYNPR	GGGKYRYDVPDYMGI	GGGKYRYDVPDYGWE	GGGKYRYDVPDYQYM	GGGKYRYDVPDYDWI
GGGKYRYDVPDYMNI	GGGKYRYDVPDYQPQ	GGGKYRYDVPDYHDP	GGGKYRYDVPDYRNP	GGGKYRYDVPDYGIM	GGGKYRYDVPDYNKY	GGGKYRYDVPDYYRV	GGGKYRYDVPDYTIR
GGGKYRYDVPDYSET	GGGKYRYDVPDYFWT	GGGKYRYDVPDYFYQ	GGGKYRYDVPDYHRN	GGGKYRYDVPDYAVM	GGGKYRYDVPDYYDE	GGGKYRYDVPDYSQS	GGGKYRYDVPDYGNG
GGGKYRYDVPDYQYV	GGGKYRYDVPDYTWF	GGGKYRYDVPDYPIT	GGGKYRYDVPDYNRH	GGGKYRYDVPDYQSV	GGGKYRYDVPDYDQH	GGGKYRYDVPDYWYH	GGGKYRYDVPDYFDK
GGGKYRYDVPDYQFR	GGGKYRYDVPDYDRY	GGGKYRYDVPDYQYQ	GGGKYRYDVPDYIEA	GGGKYRYDVPDYDKW	GGGKYRYDVPDYNEH	GGGKYRYDVPDYNYF	GGGKYRYDVPDYYWQ
GGGKYRYDVPDYFIV	GGGKYRYDVPDYDYR	GGGKYRYDVPDYQGF	GGGKYRYDVPDYGYV	GGGKYRYDVPDYFVP	GGGKYRYDVPDYEDK	GGGKYRYDVPDYNQW	GGGKYRYDVPDYNMK
GGGKYRYDVPDYYTY	GGGKYRYDVPDYRDY	GGGKYRYDVPDYVPV	GGGKYRYDVPDYWNF	GGGKYRYDVPDYHFY	GGGKYRYDVPDYEPV	GGGKYRYDVPDYGYN	GGGKYRYDVPDYGNS
GGGKYRYDVPDYQPQ	GGGKYRYDVPDYDVY	GGGKYRYDVPDYVRQ	GGGKYRYDVPDYHYF	GGGKYRYDVPDYNWF	GGGKYRYDVPDYMVW	GGGKYRYDVPDYQQY	GGGKYRYDVPDYDPY
GGGKYRYDVPDYVYQ	GGGKYRYDVPDYNTV	GGGKYRYDVPDYVDT	GGGKYRYDVPDYNWF	GGGKYRYDVPDYVKW	GGGKYRYDVPDYMWV	GGGKYRYDVPDYVGN	GGGKYRYDVPDYPDY
GGGKYRYDVPDYFPI	GGGKYRYDVPDYGPQ	GGGKYRYDVPDYDSI	GGGKYRYDVPDYMMH	GGGKYRYDVPDYVVW	GGGKYRYDVPDYSSN	GGGKYRYDVPDYQND	GGGKYRYDVPDYMFP
GGGKYRYDVPDYVSS	GGGKYRYDVPDYFMF	GGGKYRYDVPDYPIP	GGGKYRYDVPDYRQH	GGGKYRYDVPDYGDG	GGGKYRYDVPDYYTK	GGGKYRYDVPDYHTP	GGGKYRYDVPDYFPG
GGGKYRYDVPDYVAT	GGGKYRYDVPDYVFT	GGGKYRYDVPDYGGQ	GGGKYRYDVPDYQRH	GGGKYRYDVPDYYYH	GGGKYRYDVPDYAVQ	GGGKYRYDVPDYTAK	GGGKYRYDVPDYIMG
GGGKYRYDVPDYVMQ	GGGKYRYDVPDYYIN	GGGKYRYDVPDYKIG	GGGKYRYDVPDYRHQ	GGGKYRYDVPDYPTY	GGGKYRYDVPDYWYF	GGGKYRYDVPDYTKA	GGGKYRYDVPDYFFD
GGGKYRYDVPDYSVQ	GGGKYRYDVPDYIMS	GGGKYRYDVPDYWKV	GGGKYRYDVPDYHQR	GGGKYRYDVPDYMIV	GGGKYRYDVPDYWVW	GGGKYRYDVPDYIHN	GGGKYRYDVPDYFVY
GGGKYRYDVPDYFEA	GGGKYRYDVPDYMMH	GGGKYRYDVPDYVDA	GGGKYRYDVPDYQHR	GGGKYRYDVPDYVTQ	GGGKYRYDVPDYWWV	GGGKYRYDVPDYQRP	GGGKYRYDVPDYNDF
GGGKYRYDVPDYAFE	GGGKYRYDVPDYVQE	GGGKYRYDVPDYGPF	GGGKYRYDVPDYGPN	GGGKYRYDVPDYWIR	GGGKYRYDVPDYWER	GGGKYRYDVPDYFFV	GGGKYRYDVPDYYKG
GGGKYRYDVPDYPYS	GGGKYRYDVPDYFAI	GGGKYRYDVPDYERH	GGGKYRYDVPDYGNP	GGGKYRYDVPDYWRI	GGGKYRYDVPDYEWR	GGGKYRYDVPDYSGI	GGGKYRYDVPDYGYK
GGGKYRYDVPDYEPY	GGGKYRYDVPDYDWH	GGGKYRYDVPDYNTK	GGGKYRYDVPDYPGN	GGGKYRYDVPDYRIW	GGGKYRYDVPDYVWW	GGGKYRYDVPDYGVT	GGGKYRYDVPDYERK
GGGKYRYDVPDYYAF	GGGKYRYDVPDYWVD	GGGKYRYDVPDYFFH	GGGKYRYDVPDYPSV	GGGKYRYDVPDYQHM	GGGKYRYDVPDYREW	GGGKYRYDVPDYVTG	GGGKYRYDVPDYFRH
GGGKYRYDVPDYIWY	GGGKYRYDVPDYVWD	GGGKYRYDVPDYQHG	GGGKYRYDVPDYSPV	GGGKYRYDVPDYMQH	GGGKYRYDVPDYYIE	GGGKYRYDVPDYIWP	GGGKYRYDVPDYIFV
GGGKYRYDVPDYWIM	GGGKYRYDVPDYERD	GGGKYRYDVPDYPPI	GGGKYRYDVPDYPVS	GGGKYRYDVPDYQMH	GGGKYRYDVPDYYPY	GGGKYRYDVPDYWIP	GGGKYRYDVPDYIVF
GGGKYRYDVPDYDYV	GGGKYRYDVPDYMQR	GGGKYRYDVPDYDKT	GGGKYRYDVPDYAKH	GGGKYRYDVPDYHQM	GGGKYRYDVPDYMEY	GGGKYRYDVPDYVGV	GGGKYRYDVPDYASI
GGGKYRYDVPDYEFY	GGGKYRYDVPDYYWN	GGGKYRYDVPDYWWK	GGGKYRYDVPDYAAH	GGGKYRYDVPDYTNN	GGGKYRYDVPDYVDV	GGGKYRYDVPDYDFI	GGGKYRYDVPDYATV
GGGKYRYDVPDYQDW	GGGKYRYDVPDYYNW	GGGKYRYDVPDYDVN	GGGKYRYDVPDYRFY	GGGKYRYDVPDYAVD	GGGKYRYDVPDYGGH	GGGKYRYDVPDYMYV	GGGKYRYDVPDYVKE
GGGKYRYDVPDYIQW	GGGKYRYDVPDYYGH	GGGKYRYDVPDYVDN	GGGKYRYDVPDYFRY	GGGKYRYDVPDYFMK	GGGKYRYDVPDYFYM	GGGKYRYDVPDYYET	GGGKYRYDVPDYWQI
GGGKYRYDVPDYVST	GGGKYRYDVPDYWVG	GGGKYRYDVPDYYGF	GGGKYRYDVPDYYRF	GGGKYRYDVPDYDGH	GGGKYRYDVPDYVEY	GGGKYRYDVPDYFFR	GGGKYRYDVPDYNAM
GGGKYRYDVPDYVGM	GGGKYRYDVPDYHPM	GGGKYRYDVPDYMNY	GGGKYRYDVPDYRYF	GGGKYRYDVPDYFPP	GGGKYRYDVPDYEFI	GGGKYRYDVPDYNAM	GGGKYRYDVPDYNSD
GGGKYRYDVPDYYIG	GGGKYRYDVPDYTDE	GGGKYRYDVPDYYTG	GGGKYRYDVPDYYFR	GGGKYRYDVPDYFIY	GGGKYRYDVPDYFEI	GGGKYRYDVPDYNMA	GGGKYRYDVPDYIYV
GGGKYRYDVPDYFIS	GGGKYRYDVPDYKNW	GGGKYRYDVPDYVYN	GGGKYRYDVPDYEFI	GGGKYRYDVPDYYMH	GGGKYRYDVPDYIHE	GGGKYRYDVPDYQAH	GGGKYRYDVPDYQDY
GGGKYRYDVPDYFID	GGGKYRYDVPDYEFQ	GGGKYRYDVPDYQEK	GGGKYRYDVPDYMVH	GGGKYRYDVPDYQYE	GGGKYRYDVPDYTGS	GGGKYRYDVPDYAKT	GGGKYRYDVPDYNYE
GGGKYRYDVPDYGVS	GGGKYRYDVPDYQDQ	GGGKYRYDVPDYDWS	GGGKYRYDVPDYHMV	GGGKYRYDVPDYYPN	GGGKYRYDVPDYNAN	GGGKYRYDVPDYSRH	GGGKYRYDVPDYENY
GGGKYRYDVPDYYFA	GGGKYRYDVPDYWSR	GGGKYRYDVPDYTEE	GGGKYRYDVPDYAWN	GGGKYRYDVPDYNYP	GGGKYRYDVPDYNQG	GGGKYRYDVPDYHRS	GGGKYRYDVPDYMQK
GGGKYRYDVPDYYDW	GGGKYRYDVPDYWEW	GGGKYRYDVPDYNFQ	GGGKYRYDVPDYQQF	GGGKYRYDVPDYPYN	GGGKYRYDVPDYANN	GGGKYRYDVPDYPWP	GGGKYRYDVPDYARQ
GGGKYRYDVPDYHIH	GGGKYRYDVPDYFDI	GGGKYRYDVPDYETI	GGGKYRYDVPDYIHP	GGGKYRYDVPDYYNP	GGGKYRYDVPDYQGN	GGGKYRYDVPDYGAI	GGGKYRYDVPDYYYE
GGGKYRYDVPDYDAV	GGGKYRYDVPDYMMI	GGGKYRYDVPDYQQF	GGGKYRYDVPDYDGP	GGGKYRYDVPDYIKK	GGGKYRYDVPDYAGH	GGGKYRYDVPDYQVS	GGGKYRYDVPDYAYS
GGGKYRYDVPDYDVA	GGGKYRYDVPDYSYN	GGGKYRYDVPDYPYY	GGGKYRYDVPDYGDP	GGGKYRYDVPDYQQW	GGGKYRYDVPDYSDS	GGGKYRYDVPDYGAN	GGGKYRYDVPDYVDH
GGGKYRYDVPDYYNA	GGGKYRYDVPDYVDV	GGGKYRYDVPDYPAI	GGGKYRYDVPDYYQQ	GGGKYRYDVPDYWEY	GGGKYRYDVPDYSVS	GGGKYRYDVPDYGGQ	GGGKYRYDVPDYVYV
GGGKYRYDVPDYYNN	GGGKYRYDVPDYYNY	GGGKYRYDVPDYEQW	GGGKYRYDVPDYGEG	GGGKYRYDVPDYGNP	GGGKYRYDVPDYQTR	GGGKYRYDVPDYAGN	GGGKYRYDVPDYEWS
GGGKYRYDVPDYYQQ	GGGKYRYDVPDYGYK	GGGKYRYDVPDYMEH	GGGKYRYDVPDYYQF	GGGKYRYDVPDYYYR	GGGKYRYDVPDYFPS	GGGKYRYDVPDYQGG	GGGKYRYDVPDYIWS
GGGKYRYDVPDYVTQ	GGGKYRYDVPDYQFK	GGGKYRYDVPDYNTA	GGGKYRYDVPDYPSP	GGGKYRYDVPDYQAP	GGGKYRYDVPDYIMS	GGGKYRYDVPDYDVS	GGGKYRYDVPDYWTV
GGGKYRYDVPDYAER	GGGKYRYDVPDYTQN	GGGKYRYDVPDYSVH	GGGKYRYDVPDYDDI	GGGKYRYDVPDYYTN	GGGKYRYDVPDYFVY	GGGKYRYDVPDYYMQ	GGGKYRYDVPDYTWV
GGGKYRYDVPDYVYD	GGGKYRYDVPDYFDV	GGGKYRYDVPDYEKY	GGGKYRYDVPDYDVE	GGGKYRYDVPDYTYN	GGGKYRYDVPDYPWF	GGGKYRYDVPDYVHK	GGGKYRYDVPDYWIS
GGGKYRYDVPDYQMV	GGGKYRYDVPDYPGQ	GGGKYRYDVPDYTYV	GGGKYRYDVPDYDEV	GGGKYRYDVPDYKYS	GGGKYRYDVPDYDSR	GGGKYRYDVPDYVEP	GGGKYRYDVPDYWVT
GGGKYRYDVPDYWPK	GGGKYRYDVPDYQAP	GGGKYRYDVPDYSDR	GGGKYRYDVPDYIDD	GGGKYRYDVPDYAAR	GGGKYRYDVPDYTTR	GGGKYRYDVPDYAAT	GGGKYRYDVPDYDDR
GGGKYRYDVPDYAYN	GGGKYRYDVPDYWSK	GGGKYRYDVPDYYFH	GGGKYRYDVPDYHNH	GGGKYRYDVPDYVYR	GGGKYRYDVPDYFYW	GGGKYRYDVPDYKVH	GGGKYRYDVPDYMFK
GGGKYRYDVPDYVNR	GGGKYRYDVPDYFSH	GGGKYRYDVPDYHWF	GGGKYRYDVPDYEQM	GGGKYRYDVPDYYVR	GGGKYRYDVPDYAGP	GGGKYRYDVPDYHWN	GGGKYRYDVPDYGEP
GGGKYRYDVPDYVMS	GGGKYRYDVPDYSPN	GGGKYRYDVPDYYQK	GGGKYRYDVPDYVYP	GGGKYRYDVPDYVRY	GGGKYRYDVPDYHYH	GGGKYRYDVPDYDKW	GGGKYRYDVPDYFPE
GGGKYRYDVPDYGDG	GGGKYRYDVPDYSFV	GGGKYRYDVPDYWKA	GGGKYRYDVPDYATR	GGGKYRYDVPDYVSD	GGGKYRYDVPDYNWH	GGGKYRYDVPDYTEP	GGGKYRYDVPDYGFV
GGGKYRYDVPDYMKN	GGGKYRYDVPDYDKP	GGGKYRYDVPDYDDY	GGGKYRYDVPDYINT	GGGKYRYDVPDYQTY	GGGKYRYDVPDYKIF	GGGKYRYDVPDYGTV	GGGKYRYDVPDYNMH
GGGKYRYDVPDYYYD	GGGKYRYDVPDYYVN	GGGKYRYDVPDYDYD	GGGKYRYDVPDYTAR	GGGKYRYDVPDYVEQ	GGGKYRYDVPDYAGK	GGGKYRYDVPDYSAV	GGGKYRYDVPDYVDI
GGGKYRYDVPDYAAK	GGGKYRYDVPDYFFI	GGGKYRYDVPDYYDD	GGGKYRYDVPDYWIQ	GGGKYRYDVPDYSVV	GGGKYRYDVPDYGKA	GGGKYRYDVPDYDEF	GGGKYRYDVPDYYWS
GGGKYRYDVPDYPYE	GGGKYRYDVPDYYWD	GGGKYRYDVPDYQFN	GGGKYRYDVPDYDVW	GGGKYRYDVPDYFYY	GGGKYRYDVPDYYNT	GGGKYRYDVPDYIVD	GGGKYRYDVPDYIWH
GGGKYRYDVPDYHQS	GGGKYRYDVPDYFMH	GGGKYRYDVPDYFQN	GGGKYRYDVPDYFAG	GGGKYRYDVPDYSPK	GGGKYRYDVPDYFYV	GGGKYRYDVPDYKNP	GGGKYRYDVPDYMIA
GGGKYRYDVPDYNFE	GGGKYRYDVPDYHFM	GGGKYRYDVPDYQNF	GGGKYRYDVPDYWPK	GGGKYRYDVPDYAMH	GGGKYRYDVPDYYGK	GGGKYRYDVPDYQEM	GGGKYRYDVPDYNFH
GGGKYRYDVPDYDQF	GGGKYRYDVPDYMFH	GGGKYRYDVPDYFNQ	GGGKYRYDVPDYWWK	GGGKYRYDVPDYMDV	GGGKYRYDVPDYFWD	GGGKYRYDVPDYVIA	GGGKYRYDVPDYNQR
GGGKYRYDVPDYWQN	GGGKYRYDVPDYVTW	GGGKYRYDVPDYTVV	GGGKYRYDVPDYYQI	GGGKYRYDVPDYQDV	GGGKYRYDVPDYVYY	GGGKYRYDVPDYQYQ	GGGKYRYDVPDYFNH
GGGKYRYDVPDYYHQ	GGGKYRYDVPDYYIF	GGGKYRYDVPDYAWR	GGGKYRYDVPDYVET	GGGKYRYDVPDYFVG	GGGKYRYDVPDYVDK	GGGKYRYDVPDYADV	GGGKYRYDVPDYIAN
GGGKYRYDVPDYWNQ	GGGKYRYDVPDYNWN	GGGKYRYDVPDYTPV	GGGKYRYDVPDYHTP	GGGKYRYDVPDYWID	GGGKYRYDVPDYWIE	GGGKYRYDVPDYGDG	GGGKYRYDVPDYRNH
GGGKYRYDVPDYYQH	GGGKYRYDVPDYWNN	GGGKYRYDVPDYVDY	GGGKYRYDVPDYAAA	GGGKYRYDVPDYMFI	GGGKYRYDVPDYDGR	GGGKYRYDVPDYNTD	GGGKYRYDVPDYTYI
GGGKYRYDVPDYQWH	GGGKYRYDVPDYPQP	GGGKYRYDVPDYDVY	GGGKYRYDVPDYQQY	GGGKYRYDVPDYDVN	GGGKYRYDVPDYDNV	GGGKYRYDVPDYMTP	GGGKYRYDVPDYITN
GGGKYRYDVPDYQHW	GGGKYRYDVPDYEYS	GGGKYRYDVPDYVYD	GGGKYRYDVPDYPSH	GGGKYRYDVPDYANP	GGGKYRYDVPDYGDR	GGGKYRYDVPDYFRY	GGGKYRYDVPDYVTQ
GGGKYRYDVPDYWQH	GGGKYRYDVPDYVFY	GGGKYRYDVPDYNMQ	GGGKYRYDVPDYQKE	GGGKYRYDVPDYTFI	GGGKYRYDVPDYVFQ	GGGKYRYDVPDYVNA	GGGKYRYDVPDYQVT
GGGKYRYDVPDYNHN	GGGKYRYDVPDYRIH	GGGKYRYDVPDYMWQ	GGGKYRYDVPDYYMK	GGGKYRYDVPDYQTK	GGGKYRYDVPDYYME	GGGKYRYDVPDYFSF	GGGKYRYDVPDYNIT
GGGKYRYDVPDYIYW	GGGKYRYDVPDYQSH	GGGKYRYDVPDYEDI	GGGKYRYDVPDYMRI	GGGKYRYDVPDYEAA	GGGKYRYDVPDYDQP	GGGKYRYDVPDYMGI	GGGKYRYDVPDYSQI
GGGKYRYDVPDYYEF	GGGKYRYDVPDYDVG	GGGKYRYDVPDYEEV	GGGKYRYDVPDYRMI	GGGKYRYDVPDYYKT	GGGKYRYDVPDYAAN	GGGKYRYDVPDYEFN	GGGKYRYDVPDYQSI
GGGKYRYDVPDYTAS	GGGKYRYDVPDYMGI	GGGKYRYDVPDYEID	GGGKYRYDVPDYMIR	GGGKYRYDVPDYNMS	GGGKYRYDVPDYEFS	GGGKYRYDVPDYFEN	GGGKYRYDVPDYINT
GGGKYRYDVPDYSNK	GGGKYRYDVPDYYSH	GGGKYRYDVPDYDIE	GGGKYRYDVPDYTWI	GGGKYRYDVPDYPEK	GGGKYRYDVPDYDTF	GGGKYRYDVPDYENF	GGGKYRYDVPDYTIN
GGGKYRYDVPDYQQY	GGGKYRYDVPDYEKE	GGGKYRYDVPDYDEI	GGGKYRYDVPDYRFP	GGGKYRYDVPDYPVD	GGGKYRYDVPDYESF	GGGKYRYDVPDYFMN	GGGKYRYDVPDYITA
GGGKYRYDVPDYGTS	GGGKYRYDVPDYVSV	GGGKYRYDVPDYVID	GGGKYRYDVPDYHMI	GGGKYRYDVPDYIFF	GGGKYRYDVPDYDFT	GGGKYRYDVPDYDYN	GGGKYRYDVPDYAWN
GGGKYRYDVPDYADH	GGGKYRYDVPDYQQP	GGGKYRYDVPDYFWA	GGGKYRYDVPDYDRT	GGGKYRYDVPDYEIY	GGGKYRYDVPDYMQR	GGGKYRYDVPDYMFN	GGGKYRYDVPDYQSE
GGGKYRYDVPDYGEH	GGGKYRYDVPDYGDK	GGGKYRYDVPDYFVG	GGGKYRYDVPDYMIF	GGGKYRYDVPDYAFR	GGGKYRYDVPDYQWT	GGGKYRYDVPDYEYQ	GGGKYRYDVPDYVMV
GGGKYRYDVPDYAAS	GGGKYRYDVPDYWPW	GGGKYRYDVPDYKMN	GGGKYRYDVPDYIYS	GGGKYRYDVPDYVIF	GGGKYRYDVPDYMFH	GGGKYRYDVPDYFFN	GGGKYRYDVPDYKPG
GGGKYRYDVPDYAGT	GGGKYRYDVPDYEMR	GGGKYRYDVPDYWMN	GGGKYRYDVPDYWFG	GGGKYRYDVPDYNTH	GGGKYRYDVPDYYQW	GGGKYRYDVPDYMYY	GGGKYRYDVPDYPKG
GGGKYRYDVPDYDEN	GGGKYRYDVPDYERM	GGGKYRYDVPDYDVM	GGGKYRYDVPDYWIE	GGGKYRYDVPDYGFI	GGGKYRYDVPDYFDV	GGGKYRYDVPDYNYY	GGGKYRYDVPDYSAT
GGGKYRYDVPDYTYN	GGGKYRYDVPDYMER	GGGKYRYDVPDYAME	GGGKYRYDVPDYWKA	GGGKYRYDVPDYQEY	GGGKYRYDVPDYMVM	GGGKYRYDVPDYDHV	GGGKYRYDVPDYFQY
GGGKYRYDVPDYYDH	GGGKYRYDVPDYSQV	GGGKYRYDVPDYQFP	GGGKYRYDVPDYNFE	GGGKYRYDVPDYVHR	GGGKYRYDVPDYPTY	GGGKYRYDVPDYFTG	GGGKYRYDVPDYFKV
GGGKYRYDVPDYPSW	GGGKYRYDVPDYWIE	GGGKYRYDVPDYTVQ	GGGKYRYDVPDYQYF	GGGKYRYDVPDYFDD	GGGKYRYDVPDYFVD	GGGKYRYDVPDYMPF	GGGKYRYDVPDYIQH
GGGKYRYDVPDYIYT	GGGKYRYDVPDYNFY	GGGKYRYDVPDYFGA	GGGKYRYDVPDYQHN	GGGKYRYDVPDYQIM	GGGKYRYDVPDYHWY	GGGKYRYDVPDYNNF	GGGKYRYDVPDYHDH
GGGKYRYDVPDYTYT	GGGKYRYDVPDYGPF	GGGKYRYDVPDYDMY	GGGKYRYDVPDYWTP	GGGKYRYDVPDYYWT	GGGKYRYDVPDYDPN	GGGKYRYDVPDYYNF	GGGKYRYDVPDYHFE
GGGKYRYDVPDYKNW	GGGKYRYDVPDYGMI	GGGKYRYDVPDYVST	GGGKYRYDVPDYQMW	GGGKYRYDVPDYEIF	GGGKYRYDVPDYADP	GGGKYRYDVPDYMPI	GGGKYRYDVPDYGMH
GGGKYRYDVPDYNWF	GGGKYRYDVPDYSSK	GGGKYRYDVPDYQVT	GGGKYRYDVPDYFYK	GGGKYRYDVPDYGRN	GGGKYRYDVPDYVSS	GGGKYRYDVPDYESG	GGGKYRYDVPDYPVM
GGGKYRYDVPDYTGD	GGGKYRYDVPDYTEE	GGGKYRYDVPDYFFM	GGGKYRYDVPDYEYI	GGGKYRYDVPDYQAQ	GGGKYRYDVPDYIMN	GGGKYRYDVPDYVKT	GGGKYRYDVPDYEYN
GGGKYRYDVPDYVEW	GGGKYRYDVPDYYDV	GGGKYRYDVPDYAFP	GGGKYRYDVPDYMFK	GGGKYRYDVPDYIGD	GGGKYRYDVPDYQFY	GGGKYRYDVPDYMWT	GGGKYRYDVPDYFQG
GGGKYRYDVPDYVIF	GGGKYRYDVPDYYTE	GGGKYRYDVPDYENV	GGGKYRYDVPDYYYV	GGGKYRYDVPDYAPK	GGGKYRYDVPDYKQV	GGGKYRYDVPDYDFR	GGGKYRYDVPDYAQN
GGGKYRYDVPDYADA	GGGKYRYDVPDYFHR	GGGKYRYDVPDYYGP	GGGKYRYDVPDYFGH	GGGKYRYDVPDYIFE	GGGKYRYDVPDYWNK	GGGKYRYDVPDYRDF	GGGKYRYDVPDYYWI
GGGKYRYDVPDYGDE	GGGKYRYDVPDYHFR	GGGKYRYDVPDYWPR	GGGKYRYDVPDYWDK	GGGKYRYDVPDYMTH	GGGKYRYDVPDYPSQ	GGGKYRYDVPDYMMR	GGGKYRYDVPDYWKM
GGGKYRYDVPDYRAP	GGGKYRYDVPDYRFH	GGGKYRYDVPDYRPW	GGGKYRYDVPDYPYT	GGGKYRYDVPDYQPS	GGGKYRYDVPDYPNT	GGGKYRYDVPDYDRF	GGGKYRYDVPDYKWP
GGGKYRYDVPDYDNK	GGGKYRYDVPDYAHA	GGGKYRYDVPDYWRP	GGGKYRYDVPDYKGP	GGGKYRYDVPDYASG	GGGKYRYDVPDYYQE	GGGKYRYDVPDYNMV	GGGKYRYDVPDYIVE
GGGKYRYDVPDYAPT	GGGKYRYDVPDYVDY	GGGKYRYDVPDYPWR	GGGKYRYDVPDYFGK	GGGKYRYDVPDYQKS	GGGKYRYDVPDYEYQ	GGGKYRYDVPDYNET	GGGKYRYDVPDYFGK
GGGKYRYDVPDYFVA	GGGKYRYDVPDYDVS	GGGKYRYDVPDYYKG	GGGKYRYDVPDYGFK	GGGKYRYDVPDYTIQ	GGGKYRYDVPDYEQY	GGGKYRYDVPDYVEW	GGGKYRYDVPDYAWP
GGGKYRYDVPDYSYQ	GGGKYRYDVPDYDVD	GGGKYRYDVPDYQWS	GGGKYRYDVPDYNEF	GGGKYRYDVPDYWTF	GGGKYRYDVPDYYEQ	GGGKYRYDVPDYIDW	GGGKYRYDVPDYEQP
GGGKYRYDVPDYWRY	GGGKYRYDVPDYAIM	GGGKYRYDVPDYYAE	GGGKYRYDVPDYDQF	GGGKYRYDVPDYKMQ	GGGKYRYDVPDYYWA	GGGKYRYDVPDYPMW	GGGKYRYDVPDYEPQ
GGGKYRYDVPDYYYF	GGGKYRYDVPDYSQK	GGGKYRYDVPDYSYR	GGGKYRYDVPDYNKG	GGGKYRYDVPDYVPT	GGGKYRYDVPDYQKQ	GGGKYRYDVPDYMIG	GGGKYRYDVPDYTPR
GGGKYRYDVPDYWAK	GGGKYRYDVPDYVVV	GGGKYRYDVPDYEYN	GGGKYRYDVPDYSYV	GGGKYRYDVPDYRQI	GGGKYRYDVPDYITY	GGGKYRYDVPDYYNN	GGGKYRYDVPDYQEP
GGGKYRYDVPDYNKY	GGGKYRYDVPDYWEI	GGGKYRYDVPDYYEN	GGGKYRYDVPDYKAV	GGGKYRYDVPDYSEH	GGGKYRYDVPDYTPS	GGGKYRYDVPDYFWV	GGGKYRYDVPDYVDY
GGGKYRYDVPDYGIF	GGGKYRYDVPDYIEW	GGGKYRYDVPDYNEY	GGGKYRYDVPDYKVA	GGGKYRYDVPDYGTN	GGGKYRYDVPDYQGK	GGGKYRYDVPDYFVW	GGGKYRYDVPDYMNS
GGGKYRYDVPDYENT	GGGKYRYDVPDYEVG	GGGKYRYDVPDYKYV	GGGKYRYDVPDYKIG	GGGKYRYDVPDYRFV	GGGKYRYDVPDYKAN	GGGKYRYDVPDYWFV	GGGKYRYDVPDYFMQ
GGGKYRYDVPDYTIF	GGGKYRYDVPDYFTG	GGGKYRYDVPDYKVY	GGGKYRYDVPDYQYQ	GGGKYRYDVPDYQAK	GGGKYRYDVPDYSPI	GGGKYRYDVPDYRYM	GGGKYRYDVPDYMFQ
GGGKYRYDVPDYEIF	GGGKYRYDVPDYTEG	GGGKYRYDVPDYKAH	GGGKYRYDVPDYQPT	GGGKYRYDVPDYWVH	GGGKYRYDVPDYESV	GGGKYRYDVPDYIYF	GGGKYRYDVPDYITG
GGGKYRYDVPDYDSV	GGGKYRYDVPDYDDI	GGGKYRYDVPDYFFE	GGGKYRYDVPDYPDW	GGGKYRYDVPDYQQE	GGGKYRYDVPDYISD	GGGKYRYDVPDYKFV	GGGKYRYDVPDYNGS
GGGKYRYDVPDYMFD	GGGKYRYDVPDYATR	GGGKYRYDVPDYAKQ	GGGKYRYDVPDYPDN	GGGKYRYDVPDYSPT	GGGKYRYDVPDYSMI	GGGKYRYDVPDYGKT	GGGKYRYDVPDYKFY
GGGKYRYDVPDYSAN	GGGKYRYDVPDYGGN	GGGKYRYDVPDYIID	GGGKYRYDVPDYYEF	GGGKYRYDVPDYITA	GGGKYRYDVPDYIAF	GGGKYRYDVPDYKAS	GGGKYRYDVPDYDYN
GGGKYRYDVPDYTGN	GGGKYRYDVPDYYWA	GGGKYRYDVPDYWQI	GGGKYRYDVPDYYFE	GGGKYRYDVPDYQQK	GGGKYRYDVPDYDTW	GGGKYRYDVPDYFEA	GGGKYRYDVPDYDHY
GGGKYRYDVPDYYGP	GGGKYRYDVPDYGMP	GGGKYRYDVPDYVQD	GGGKYRYDVPDYSPN	GGGKYRYDVPDYEAS	GGGKYRYDVPDYDRM	GGGKYRYDVPDYVWK	GGGKYRYDVPDYMQR
GGGKYRYDVPDYVDY	GGGKYRYDVPDYMFD	GGGKYRYDVPDYIGS	GGGKYRYDVPDYYMQ	GGGKYRYDVPDYGTR	GGGKYRYDVPDYSVG	GGGKYRYDVPDYAQK	GGGKYRYDVPDYEQK
GGGKYRYDVPDYSDI	GGGKYRYDVPDYPWK	GGGKYRYDVPDYWAK	GGGKYRYDVPDYDMI	GGGKYRYDVPDYSWQ	GGGKYRYDVPDYFSN	GGGKYRYDVPDYFYY	GGGKYRYDVPDYMEH
GGGKYRYDVPDYVYN	GGGKYRYDVPDYEYV	GGGKYRYDVPDYGVG	GGGKYRYDVPDYAQN	GGGKYRYDVPDYFAT	GGGKYRYDVPDYFNS	GGGKYRYDVPDYNRP	GGGKYRYDVPDYEMH
GGGKYRYDVPDYGGI	GGGKYRYDVPDYYVH	GGGKYRYDVPDYTMI	GGGKYRYDVPDYDNY	GGGKYRYDVPDYPAQ	GGGKYRYDVPDYGYQ	GGGKYRYDVPDYVSP	GGGKYRYDVPDYPHQ
GGGKYRYDVPDYQYY	GGGKYRYDVPDYEWK	GGGKYRYDVPDYPGW	GGGKYRYDVPDYYAF	GGGKYRYDVPDYHWN	GGGKYRYDVPDYDIF	GGGKYRYDVPDYSRW	GGGKYRYDVPDYNMS
GGGKYRYDVPDYNTT	GGGKYRYDVPDYVYM	GGGKYRYDVPDYPWG	GGGKYRYDVPDYAYF	GGGKYRYDVPDYDPW	GGGKYRYDVPDYNNF	GGGKYRYDVPDYPEA	GGGKYRYDVPDYQFK
GGGKYRYDVPDYIFN	GGGKYRYDVPDYNYF	GGGKYRYDVPDYGPW	GGGKYRYDVPDYHIM	GGGKYRYDVPDYNFI	GGGKYRYDVPDYQWH	GGGKYRYDVPDYQNF	GGGKYRYDVPDYNME
GGGKYRYDVPDYENQ	GGGKYRYDVPDYNSR	GGGKYRYDVPDYHIW	GGGKYRYDVPDYIYE	GGGKYRYDVPDYTIF	GGGKYRYDVPDYWWP	GGGKYRYDVPDYQFN	GGGKYRYDVPDYIHY
GGGKYRYDVPDYKIK	GGGKYRYDVPDYSNR	GGGKYRYDVPDYYDE	GGGKYRYDVPDYPEA	GGGKYRYDVPDYQIV	GGGKYRYDVPDYMIQ	GGGKYRYDVPDYNQF	GGGKYRYDVPDYDMK
GGGKYRYDVPDYTAH	GGGKYRYDVPDYNRS	GGGKYRYDVPDYIMD	GGGKYRYDVPDYYSH	GGGKYRYDVPDYQWY	GGGKYRYDVPDYEEA	GGGKYRYDVPDYSFN	GGGKYRYDVPDYMDK
GGGKYRYDVPDYATH	GGGKYRYDVPDYAFR	GGGKYRYDVPDYINF	GGGKYRYDVPDYDDE	GGGKYRYDVPDYEYS	GGGKYRYDVPDYFNP	GGGKYRYDVPDYHAH	GGGKYRYDVPDYNEM
GGGKYRYDVPDYTHA	GGGKYRYDVPDYPFG	GGGKYRYDVPDYARF	GGGKYRYDVPDYKWP	GGGKYRYDVPDYTVD	GGGKYRYDVPDYWYN	GGGKYRYDVPDYGYH	GGGKYRYDVPDYIFF
GGGKYRYDVPDYVDG	GGGKYRYDVPDYHHN	GGGKYRYDVPDYQSK	GGGKYRYDVPDYATG	GGGKYRYDVPDYHSQ	GGGKYRYDVPDYAMW	GGGKYRYDVPDYDAI	GGGKYRYDVPDYFQN
GGGKYRYDVPDYYTE	GGGKYRYDVPDYVDG	GGGKYRYDVPDYDEN	GGGKYRYDVPDYGYH	GGGKYRYDVPDYETF	GGGKYRYDVPDYEQM	GGGKYRYDVPDYYKT	GGGKYRYDVPDYQFN
GGGKYRYDVPDYPWQ	GGGKYRYDVPDYHID	GGGKYRYDVPDYGYY	GGGKYRYDVPDYDPH	GGGKYRYDVPDYQKE	GGGKYRYDVPDYEMQ	GGGKYRYDVPDYNPN	GGGKYRYDVPDYNAQ
GGGKYRYDVPDYWNV	GGGKYRYDVPDYPMF	GGGKYRYDVPDYKWP	GGGKYRYDVPDYPNY	GGGKYRYDVPDYGDH	GGGKYRYDVPDYQEM	GGGKYRYDVPDYNEE	GGGKYRYDVPDYNQP
GGGKYRYDVPDYAGQ	GGGKYRYDVPDYWVY	GGGKYRYDVPDYQIF	GGGKYRYDVPDYYII	GGGKYRYDVPDYHWK	GGGKYRYDVPDYQTY	GGGKYRYDVPDYFAS	GGGKYRYDVPDYNPQ
GGGKYRYDVPDYKQI	GGGKYRYDVPDYQWH	GGGKYRYDVPDYDVG	GGGKYRYDVPDYVSS	GGGKYRYDVPDYIWY	GGGKYRYDVPDYIED	GGGKYRYDVPDYNFH	GGGKYRYDVPDYAQE
GGGKYRYDVPDYAWK	GGGKYRYDVPDYDYW	GGGKYRYDVPDYNAT	GGGKYRYDVPDYVFI	GGGKYRYDVPDYNME	GGGKYRYDVPDYKFV	GGGKYRYDVPDYFNH	GGGKYRYDVPDYQAE
GGGKYRYDVPDYSNY	GGGKYRYDVPDYFKD	GGGKYRYDVPDYNVW	GGGKYRYDVPDYHVV	GGGKYRYDVPDYEEH	GGGKYRYDVPDYNWP	GGGKYRYDVPDYNHF	GGGKYRYDVPDYDVN
GGGKYRYDVPDYTIM	GGGKYRYDVPDYYVS	GGGKYRYDVPDYVTQ	GGGKYRYDVPDYIYG	GGGKYRYDVPDYMEY	GGGKYRYDVPDYQSN	GGGKYRYDVPDYFDY	GGGKYRYDVPDYEDY
GGGKYRYDVPDYPWS	GGGKYRYDVPDYETR	GGGKYRYDVPDYFEF	GGGKYRYDVPDYIGY	GGGKYRYDVPDYPNW	GGGKYRYDVPDYSQN	GGGKYRYDVPDYWIG	GGGKYRYDVPDYEYD
GGGKYRYDVPDYTDK	GGGKYRYDVPDYWIG	GGGKYRYDVPDYVFR	GGGKYRYDVPDYAQK	GGGKYRYDVPDYISQ	GGGKYRYDVPDYNTN	GGGKYRYDVPDYWMI	GGGKYRYDVPDYEFM
GGGKYRYDVPDYYNY	GGGKYRYDVPDYWFV	GGGKYRYDVPDYIFV	GGGKYRYDVPDYEDA	GGGKYRYDVPDYNFD	GGGKYRYDVPDYGPG	GGGKYRYDVPDYWIM	GGGKYRYDVPDYNKW
GGGKYRYDVPDYNPT	GGGKYRYDVPDYDWY	GGGKYRYDVPDYQQY	GGGKYRYDVPDYEAD	GGGKYRYDVPDYIWW	GGGKYRYDVPDYGGP	GGGKYRYDVPDYNDP	GGGKYRYDVPDYNWK
GGGKYRYDVPDYQQR	GGGKYRYDVPDYGSI	GGGKYRYDVPDYDYK	GGGKYRYDVPDYEEG	GGGKYRYDVPDYIAF	GGGKYRYDVPDYPGG	GGGKYRYDVPDYNVM	GGGKYRYDVPDYKTP
GGGKYRYDVPDYFNK	GGGKYRYDVPDYMYW	GGGKYRYDVPDYHWI	GGGKYRYDVPDYWND	GGGKYRYDVPDYQSD	GGGKYRYDVPDYDIT	GGGKYRYDVPDYYSV	GGGKYRYDVPDYVMI
GGGKYRYDVPDYFWQ	GGGKYRYDVPDYASG	GGGKYRYDVPDYKVH	GGGKYRYDVPDYIVM	GGGKYRYDVPDYKNY	GGGKYRYDVPDYIFT	GGGKYRYDVPDYEQY	GGGKYRYDVPDYHTP
GGGKYRYDVPDYEKP	GGGKYRYDVPDYYQY	GGGKYRYDVPDYPFT	GGGKYRYDVPDYVKD	GGGKYRYDVPDYYKN	GGGKYRYDVPDYITF	GGGKYRYDVPDYYVQ	GGGKYRYDVPDYWDI
GGGKYRYDVPDYHAP	GGGKYRYDVPDYAFK	GGGKYRYDVPDYIMT	GGGKYRYDVPDYIMQ	GGGKYRYDVPDYKYN	GGGKYRYDVPDYTFI	GGGKYRYDVPDYAVD	GGGKYRYDVPDYWVE
GGGKYRYDVPDYWED	GGGKYRYDVPDYPET	GGGKYRYDVPDYYIT	GGGKYRYDVPDYMIQ	GGGKYRYDVPDYSGH	GGGKYRYDVPDYFQH	GGGKYRYDVPDYQKF	GGGKYRYDVPDYWEV
GGGKYRYDVPDYQEM	GGGKYRYDVPDYPAQ	GGGKYRYDVPDYFVV	GGGKYRYDVPDYAFH	GGGKYRYDVPDYEFH	GGGKYRYDVPDYIMQ	GGGKYRYDVPDYMIV	GGGKYRYDVPDYWID
GGGKYRYDVPDYEWS	GGGKYRYDVPDYTKP	GGGKYRYDVPDYKFW	GGGKYRYDVPDYEEP	GGGKYRYDVPDYPDK	GGGKYRYDVPDYFPQ	GGGKYRYDVPDYWIE	GGGKYRYDVPDYWNK
GGGKYRYDVPDYRSP	GGGKYRYDVPDYEVV	GGGKYRYDVPDYGVT	GGGKYRYDVPDYHAF	GGGKYRYDVPDYNRE	GGGKYRYDVPDYYYP	GGGKYRYDVPDYQRF	GGGKYRYDVPDYHFR
GGGKYRYDVPDYSNE	GGGKYRYDVPDYDIV	GGGKYRYDVPDYSRW	GGGKYRYDVPDYFAH	GGGKYRYDVPDYYQH	GGGKYRYDVPDYGPW	GGGKYRYDVPDYQFR	GGGKYRYDVPDYYFQ
GGGKYRYDVPDYDYQ	GGGKYRYDVPDYKTW	GGGKYRYDVPDYSMV	GGGKYRYDVPDYEPE	GGGKYRYDVPDYDWR	GGGKYRYDVPDYYGI	GGGKYRYDVPDYRQF	GGGKYRYDVPDYIWY
GGGKYRYDVPDYWKE	GGGKYRYDVPDYNWY	GGGKYRYDVPDYSGP	GGGKYRYDVPDYFWH	GGGKYRYDVPDYMWY	GGGKYRYDVPDYFEH	GGGKYRYDVPDYRFQ	GGGKYRYDVPDYYYQ
GGGKYRYDVPDYDMN	GGGKYRYDVPDYHVW	GGGKYRYDVPDYNYY	GGGKYRYDVPDYQSN	GGGKYRYDVPDYAKN	GGGKYRYDVPDYSDI	GGGKYRYDVPDYFWQ	GGGKYRYDVPDYPDH
GGGKYRYDVPDYVQW	GGGKYRYDVPDYHWV	GGGKYRYDVPDYWNT	GGGKYRYDVPDYQPQ	GGGKYRYDVPDYFKS	GGGKYRYDVPDYDNP	GGGKYRYDVPDYMFI	GGGKYRYDVPDYDPH
GGGKYRYDVPDYNPN	GGGKYRYDVPDYVNM	GGGKYRYDVPDYYHT	GGGKYRYDVPDYVYI	GGGKYRYDVPDYWIY	GGGKYRYDVPDYWHT	GGGKYRYDVPDYGVG	GGGKYRYDVPDYAFM
GGGKYRYDVPDYDPA	GGGKYRYDVPDYAKA	GGGKYRYDVPDYWQS	GGGKYRYDVPDYENV	GGGKYRYDVPDYNQG	GGGKYRYDVPDYVIF	GGGKYRYDVPDYFDK	GGGKYRYDVPDYFKT
GGGKYRYDVPDYIGY	GGGKYRYDVPDYDGH	GGGKYRYDVPDYNTD	GGGKYRYDVPDYGNS	GGGKYRYDVPDYFYE	GGGKYRYDVPDYGPQ	GGGKYRYDVPDYMMK	GGGKYRYDVPDYHFV
GGGKYRYDVPDYVET	GGGKYRYDVPDYQKS	GGGKYRYDVPDYTAN	GGGKYRYDVPDYQEE	GGGKYRYDVPDYMWV	GGGKYRYDVPDYWPY	GGGKYRYDVPDYMEH	GGGKYRYDVPDYSFM
GGGKYRYDVPDYKVV	GGGKYRYDVPDYFIN	GGGKYRYDVPDYYDW	GGGKYRYDVPDYTIR	GGGKYRYDVPDYMQY	GGGKYRYDVPDYAMR	GGGKYRYDVPDYFSY	GGGKYRYDVPDYGAT
GGGKYRYDVPDYVDS	GGGKYRYDVPDYFIA	GGGKYRYDVPDYHIQ	GGGKYRYDVPDYRIT	GGGKYRYDVPDYYYT	GGGKYRYDVPDYAKA	GGGKYRYDVPDYTWV	GGGKYRYDVPDYVGT
GGGKYRYDVPDYMYY	GGGKYRYDVPDYITH	GGGKYRYDVPDYIQH	GGGKYRYDVPDYTRI	GGGKYRYDVPDYKIF	GGGKYRYDVPDYWEK	GGGKYRYDVPDYMRV	GGGKYRYDVPDYAEP
GGGKYRYDVPDYFVY	GGGKYRYDVPDYQHD	GGGKYRYDVPDYSAV	GGGKYRYDVPDYKIK	GGGKYRYDVPDYKFV	GGGKYRYDVPDYDWK	GGGKYRYDVPDYMWQ	GGGKYRYDVPDYYSK
GGGKYRYDVPDYFGH	GGGKYRYDVPDYAPQ	GGGKYRYDVPDYSIG	GGGKYRYDVPDYNDF	GGGKYRYDVPDYGQH	GGGKYRYDVPDYQQP	GGGKYRYDVPDYNSN	GGGKYRYDVPDYKVQ
GGGKYRYDVPDYVFT	GGGKYRYDVPDYKVV	GGGKYRYDVPDYIVF	GGGKYRYDVPDYDFN	GGGKYRYDVPDYTYE	GGGKYRYDVPDYEGI	GGGKYRYDVPDYPGY	GGGKYRYDVPDYQEK
GGGKYRYDVPDYQPH	GGGKYRYDVPDYEFV	GGGKYRYDVPDYEDE	GGGKYRYDVPDYNMM	GGGKYRYDVPDYDHA	GGGKYRYDVPDYVTQ	GGGKYRYDVPDYPWY	GGGKYRYDVPDYAEN
GGGKYRYDVPDYQFS	GGGKYRYDVPDYYWV	GGGKYRYDVPDYKHM	GGGKYRYDVPDYFAA	GGGKYRYDVPDYEPE	GGGKYRYDVPDYNWT	GGGKYRYDVPDYQEN	GGGKYRYDVPDYWPV
GGGKYRYDVPDYPQH	GGGKYRYDVPDYGIQ	GGGKYRYDVPDYKVQ	GGGKYRYDVPDYAPE	GGGKYRYDVPDYNVM	GGGKYRYDVPDYDHK	GGGKYRYDVPDYAPG	GGGKYRYDVPDYEPE
GGGKYRYDVPDYNYR	GGGKYRYDVPDYAGV	GGGKYRYDVPDYKQV	GGGKYRYDVPDYMWK	GGGKYRYDVPDYQAN	GGGKYRYDVPDYESW	GGGKYRYDVPDYWVF	GGGKYRYDVPDYTYK
GGGKYRYDVPDYSGS	GGGKYRYDVPDYSSH	GGGKYRYDVPDYGKG	GGGKYRYDVPDYDVG	GGGKYRYDVPDYQQG	GGGKYRYDVPDYNPR	GGGKYRYDVPDYMDY	GGGKYRYDVPDYMVS
GGGKYRYDVPDYTVQ	GGGKYRYDVPDYTIW	GGGKYRYDVPDYWYY	GGGKYRYDVPDYTDK	GGGKYRYDVPDYPET	GGGKYRYDVPDYNAK	GGGKYRYDVPDYWKV	GGGKYRYDVPDYKVV
GGGKYRYDVPDYWEQ	GGGKYRYDVPDYVMS	GGGKYRYDVPDYDKW	GGGKYRYDVPDYDTK	GGGKYRYDVPDYTWK	GGGKYRYDVPDYVVM	GGGKYRYDVPDYAAA	GGGKYRYDVPDYSPD
GGGKYRYDVPDYMTG	GGGKYRYDVPDYWWT	GGGKYRYDVPDYMSG	GGGKYRYDVPDYTKD	GGGKYRYDVPDYWTK	GGGKYRYDVPDYDVT	GGGKYRYDVPDYHFF	GGGKYRYDVPDYVFT
GGGKYRYDVPDYEDE	GGGKYRYDVPDYFYY	GGGKYRYDVPDYWFK	GGGKYRYDVPDYIHH	GGGKYRYDVPDYYIE	GGGKYRYDVPDYDIS	GGGKYRYDVPDYMDK	GGGKYRYDVPDYMGK
GGGKYRYDVPDYQMT	GGGKYRYDVPDYWMR	GGGKYRYDVPDYDWP	GGGKYRYDVPDYIQD	GGGKYRYDVPDYPMF	GGGKYRYDVPDYEHQ	GGGKYRYDVPDYEPK	GGGKYRYDVPDYFSP
GGGKYRYDVPDYRDM	GGGKYRYDVPDYMIE	GGGKYRYDVPDYYKV	GGGKYRYDVPDYNMA	GGGKYRYDVPDYFMV	GGGKYRYDVPDYMGK	GGGKYRYDVPDYKNY	GGGKYRYDVPDYHRH
GGGKYRYDVPDYATF	GGGKYRYDVPDYFQR	GGGKYRYDVPDYWWQ	GGGKYRYDVPDYYSE	GGGKYRYDVPDYGGH	GGGKYRYDVPDYTSK	GGGKYRYDVPDYDYF	GGGKYRYDVPDYWWT
GGGKYRYDVPDYIEE	GGGKYRYDVPDYDGN	GGGKYRYDVPDYGVS	GGGKYRYDVPDYDWY	GGGKYRYDVPDYWEP	GGGKYRYDVPDYMKG	GGGKYRYDVPDYIFD	GGGKYRYDVPDYPIP
GGGKYRYDVPDYYAI	GGGKYRYDVPDYDNG	GGGKYRYDVPDYYEH	GGGKYRYDVPDYGAH	GGGKYRYDVPDYWWN	GGGKYRYDVPDYSTK	GGGKYRYDVPDYEYF	GGGKYRYDVPDYQTG
GGGKYRYDVPDYHNP	GGGKYRYDVPDYGDN	GGGKYRYDVPDYDHD	GGGKYRYDVPDYWYT	GGGKYRYDVPDYQPA	GGGKYRYDVPDYTKS	GGGKYRYDVPDYDVH	GGGKYRYDVPDYNYQ
GGGKYRYDVPDYYVP	GGGKYRYDVPDYNAK	GGGKYRYDVPDYSMN	GGGKYRYDVPDYEIN	GGGKYRYDVPDYHFK	GGGKYRYDVPDYEYY	GGGKYRYDVPDYKEP	GGGKYRYDVPDYMGV
GGGKYRYDVPDYYPV	GGGKYRYDVPDYAAP	GGGKYRYDVPDYYHI	GGGKYRYDVPDYHQI	GGGKYRYDVPDYYVW	GGGKYRYDVPDYDDK	GGGKYRYDVPDYYIW	GGGKYRYDVPDYRPP
GGGKYRYDVPDYVYP	GGGKYRYDVPDYMWN	GGGKYRYDVPDYDPY	GGGKYRYDVPDYGSG	GGGKYRYDVPDYRYY	GGGKYRYDVPDYPEQ	GGGKYRYDVPDYHIP	GGGKYRYDVPDYNDP
GGGKYRYDVPDYITA	GGGKYRYDVPDYVGY	GGGKYRYDVPDYPFQ	GGGKYRYDVPDYFEN	GGGKYRYDVPDYVYQ	GGGKYRYDVPDYNAT	GGGKYRYDVPDYEYN	GGGKYRYDVPDYQNY
GGGKYRYDVPDYHYY	GGGKYRYDVPDYNEF	GGGKYRYDVPDYGFH	GGGKYRYDVPDYFNE	GGGKYRYDVPDYQFQ	GGGKYRYDVPDYYSH	GGGKYRYDVPDYGKG	GGGKYRYDVPDYISH
GGGKYRYDVPDYNFR	GGGKYRYDVPDYDTK	GGGKYRYDVPDYQER	GGGKYRYDVPDYEFN	GGGKYRYDVPDYFHW	GGGKYRYDVPDYSWR	GGGKYRYDVPDYRNH	GGGKYRYDVPDYNQY
GGGKYRYDVPDYWWK	GGGKYRYDVPDYTDH	GGGKYRYDVPDYQWY	GGGKYRYDVPDYNYF	GGGKYRYDVPDYVAQ	GGGKYRYDVPDYQEH	GGGKYRYDVPDYRHN	GGGKYRYDVPDYITR
GGGKYRYDVPDYQFP	GGGKYRYDVPDYAFI	GGGKYRYDVPDYSVI	GGGKYRYDVPDYVFN	GGGKYRYDVPDYMDI	GGGKYRYDVPDYYYW	GGGKYRYDVPDYRKH	GGGKYRYDVPDYQKE
GGGKYRYDVPDYIMA	GGGKYRYDVPDYKEV	GGGKYRYDVPDYYPS	GGGKYRYDVPDYQKQ	GGGKYRYDVPDYWPP	GGGKYRYDVPDYSGM	GGGKYRYDVPDYTPV	GGGKYRYDVPDYNKY
GGGKYRYDVPDYYDI	GGGKYRYDVPDYGNP	GGGKYRYDVPDYSYF	GGGKYRYDVPDYWQY	GGGKYRYDVPDYNTS	GGGKYRYDVPDYFFY	GGGKYRYDVPDYHQM	GGGKYRYDVPDYIHQ
GGGKYRYDVPDYHSK	GGGKYRYDVPDYEKS	GGGKYRYDVPDYYPW	GGGKYRYDVPDYGAI	GGGKYRYDVPDYEWT	GGGKYRYDVPDYQYQ	GGGKYRYDVPDYHMQ	GGGKYRYDVPDYFHF
GGGKYRYDVPDYWNF	GGGKYRYDVPDYFSK	GGGKYRYDVPDYHMI	GGGKYRYDVPDYMTH	GGGKYRYDVPDYVWI	GGGKYRYDVPDYAGT	GGGKYRYDVPDYQHM	GGGKYRYDVPDYADR
GGGKYRYDVPDYKNQ	GGGKYRYDVPDYEMV	GGGKYRYDVPDYHFP	GGGKYRYDVPDYIWQ	GGGKYRYDVPDYFFI	GGGKYRYDVPDYASA	GGGKYRYDVPDYPTH	GGGKYRYDVPDYVEP
GGGKYRYDVPDYEYD	GGGKYRYDVPDYEQS	GGGKYRYDVPDYNFR	GGGKYRYDVPDYPIM	GGGKYRYDVPDYSAN	GGGKYRYDVPDYAAS	GGGKYRYDVPDYWYG	GGGKYRYDVPDYNDQ
GGGKYRYDVPDYQSN	GGGKYRYDVPDYHSV	GGGKYRYDVPDYNRF	GGGKYRYDVPDYDFK	GGGKYRYDVPDYASN	GGGKYRYDVPDYATG	GGGKYRYDVPDYNYT	GGGKYRYDVPDYNIE
GGGKYRYDVPDYAAG	GGGKYRYDVPDYNWT	GGGKYRYDVPDYFNR	GGGKYRYDVPDYMMK	GGGKYRYDVPDYDRD	GGGKYRYDVPDYMEK	GGGKYRYDVPDYQYE	GGGKYRYDVPDYGFN
GGGKYRYDVPDYPEG	GGGKYRYDVPDYQAY	GGGKYRYDVPDYNMF	GGGKYRYDVPDYVAI	GGGKYRYDVPDYRPP	GGGKYRYDVPDYFWE	GGGKYRYDVPDYVYV	GGGKYRYDVPDYFTK
GGGKYRYDVPDYQWK	GGGKYRYDVPDYTPY	GGGKYRYDVPDYIWQ	GGGKYRYDVPDYWMN	GGGKYRYDVPDYVAM	GGGKYRYDVPDYMDK	GGGKYRYDVPDYEWK	GGGKYRYDVPDYDWK
GGGKYRYDVPDYVNH	GGGKYRYDVPDYNFH	GGGKYRYDVPDYSSK	GGGKYRYDVPDYQWY	GGGKYRYDVPDYTIY	GGGKYRYDVPDYTPK	GGGKYRYDVPDYFAW	GGGKYRYDVPDYPVV
GGGKYRYDVPDYWWI	GGGKYRYDVPDYDWR	GGGKYRYDVPDYDHW	GGGKYRYDVPDYDMK	GGGKYRYDVPDYQYT	GGGKYRYDVPDYYDT	GGGKYRYDVPDYVYQ	GGGKYRYDVPDYDIG
GGGKYRYDVPDYNDR	GGGKYRYDVPDYWDR	GGGKYRYDVPDYEVE	GGGKYRYDVPDYQED	GGGKYRYDVPDYNRF	GGGKYRYDVPDYQFF	GGGKYRYDVPDYDTW	GGGKYRYDVPDYKYY
GGGKYRYDVPDYYFN	GGGKYRYDVPDYDRW	GGGKYRYDVPDYFVF	GGGKYRYDVPDYQTS	GGGKYRYDVPDYGDK	GGGKYRYDVPDYFFQ	GGGKYRYDVPDYPDN	GGGKYRYDVPDYDKA
GGGKYRYDVPDYFVI	GGGKYRYDVPDYVWQ	GGGKYRYDVPDYDMR	GGGKYRYDVPDYDSS	GGGKYRYDVPDYQGQ	GGGKYRYDVPDYHWV	GGGKYRYDVPDYIVM	GGGKYRYDVPDYFKD
GGGKYRYDVPDYYVE	GGGKYRYDVPDYQDF	GGGKYRYDVPDYKPH	GGGKYRYDVPDYYSI	GGGKYRYDVPDYANQ	GGGKYRYDVPDYERH	GGGKYRYDVPDYDMK	GGGKYRYDVPDYEND
GGGKYRYDVPDYMEY	GGGKYRYDVPDYYTK	GGGKYRYDVPDYMKD	GGGKYRYDVPDYDSY	GGGKYRYDVPDYGPF	GGGKYRYDVPDYHER	GGGKYRYDVPDYGHP	GGGKYRYDVPDYGTA
GGGKYRYDVPDYHAA	GGGKYRYDVPDYIAF	GGGKYRYDVPDYHAD	GGGKYRYDVPDYHQH	GGGKYRYDVPDYQWV	GGGKYRYDVPDYWVH	GGGKYRYDVPDYNGV	GGGKYRYDVPDYYAH
GGGKYRYDVPDYSVY	GGGKYRYDVPDYGPD	GGGKYRYDVPDYHAI	GGGKYRYDVPDYDMR	GGGKYRYDVPDYWFV	GGGKYRYDVPDYAVG	GGGKYRYDVPDYEEW	GGGKYRYDVPDYQVD
GGGKYRYDVPDYPAF	GGGKYRYDVPDYPGD	GGGKYRYDVPDYPHN	GGGKYRYDVPDYMDR	GGGKYRYDVPDYTPY	GGGKYRYDVPDYNVT	GGGKYRYDVPDYNNS	GGGKYRYDVPDYVIF
GGGKYRYDVPDYNMY	GGGKYRYDVPDYGDP	GGGKYRYDVPDYHDI	GGGKYRYDVPDYYKG	GGGKYRYDVPDYIQF	GGGKYRYDVPDYSPE	GGGKYRYDVPDYKQT	GGGKYRYDVPDYWRH
GGGKYRYDVPDYNPH	GGGKYRYDVPDYAGG	GGGKYRYDVPDYYPN	GGGKYRYDVPDYVQD	GGGKYRYDVPDYNAG	GGGKYRYDVPDYPVV	GGGKYRYDVPDYQSW	GGGKYRYDVPDYRWH
GGGKYRYDVPDYYTI	GGGKYRYDVPDYGIF	GGGKYRYDVPDYVHS	GGGKYRYDVPDYGYQ	GGGKYRYDVPDYANG	GGGKYRYDVPDYQIA	GGGKYRYDVPDYAQN	GGGKYRYDVPDYWHR
GGGKYRYDVPDYSTS	GGGKYRYDVPDYNMF	GGGKYRYDVPDYDWY	GGGKYRYDVPDYFDW	GGGKYRYDVPDYKIN	GGGKYRYDVPDYGYF	GGGKYRYDVPDYRVH	GGGKYRYDVPDYQMW
GGGKYRYDVPDYWVS	GGGKYRYDVPDYWDF	GGGKYRYDVPDYDNV	GGGKYRYDVPDYIQM	GGGKYRYDVPDYNQY	GGGKYRYDVPDYFFR	GGGKYRYDVPDYEPP	GGGKYRYDVPDYIWE
GGGKYRYDVPDYMGP	GGGKYRYDVPDYMIG	GGGKYRYDVPDYNVM	GGGKYRYDVPDYIDE	GGGKYRYDVPDYDWT	GGGKYRYDVPDYMIH	GGGKYRYDVPDYHSV	GGGKYRYDVPDYNWQ
GGGKYRYDVPDYPVM	GGGKYRYDVPDYGNK	GGGKYRYDVPDYYAP	GGGKYRYDVPDYFYY	GGGKYRYDVPDYQGH	GGGKYRYDVPDYHFP	GGGKYRYDVPDYSHV	GGGKYRYDVPDYVMQ
GGGKYRYDVPDYIGG	GGGKYRYDVPDYNDY	GGGKYRYDVPDYIAW	GGGKYRYDVPDYGAD	GGGKYRYDVPDYANH	GGGKYRYDVPDYFSF	GGGKYRYDVPDYHVS	GGGKYRYDVPDYPKV
GGGKYRYDVPDYAVG	GGGKYRYDVPDYEIS	GGGKYRYDVPDYWVN	GGGKYRYDVPDYWYN	GGGKYRYDVPDYNAH	GGGKYRYDVPDYHPF	GGGKYRYDVPDYVSH	GGGKYRYDVPDYIAM
GGGKYRYDVPDYVAG	GGGKYRYDVPDYQIM	GGGKYRYDVPDYDMQ	GGGKYRYDVPDYQSW	GGGKYRYDVPDYNMN	GGGKYRYDVPDYWND	GGGKYRYDVPDYSVH	GGGKYRYDVPDYITT
GGGKYRYDVPDYHYW	GGGKYRYDVPDYVYT	GGGKYRYDVPDYNTY	GGGKYRYDVPDYYGW	GGGKYRYDVPDYQFD	GGGKYRYDVPDYPHI	GGGKYRYDVPDYAPQ	GGGKYRYDVPDYEYF
GGGKYRYDVPDYHWY	GGGKYRYDVPDYYAK	GGGKYRYDVPDYFID	GGGKYRYDVPDYFVV	GGGKYRYDVPDYWIG	GGGKYRYDVPDYQSW	GGGKYRYDVPDYKMH	GGGKYRYDVPDYYMV
GGGKYRYDVPDYWHY	GGGKYRYDVPDYDPV	GGGKYRYDVPDYGDI	GGGKYRYDVPDYSVI	GGGKYRYDVPDYAFK	GGGKYRYDVPDYVHV	GGGKYRYDVPDYWKA	GGGKYRYDVPDYYAQ
GGGKYRYDVPDYYHW	GGGKYRYDVPDYYVG	GGGKYRYDVPDYIQM	GGGKYRYDVPDYYRY	GGGKYRYDVPDYAKF	GGGKYRYDVPDYVVH	GGGKYRYDVPDYGNG	GGGKYRYDVPDYHPQ
GGGKYRYDVPDYEHN	GGGKYRYDVPDYVWT	GGGKYRYDVPDYNTR	GGGKYRYDVPDYWEV	GGGKYRYDVPDYVFY	GGGKYRYDVPDYHVV	GGGKYRYDVPDYYEQ	GGGKYRYDVPDYIAW
GGGKYRYDVPDYFPA	GGGKYRYDVPDYSGF	GGGKYRYDVPDYHVE	GGGKYRYDVPDYNYQ	GGGKYRYDVPDYGIQ	GGGKYRYDVPDYMDI	GGGKYRYDVPDYQQF	GGGKYRYDVPDYWIW
GGGKYRYDVPDYIFG	GGGKYRYDVPDYAWK	GGGKYRYDVPDYQDY	GGGKYRYDVPDYFKW	GGGKYRYDVPDYEDY	GGGKYRYDVPDYTDI	GGGKYRYDVPDYYKH	GGGKYRYDVPDYNMW
GGGKYRYDVPDYDGN	GGGKYRYDVPDYAGH	GGGKYRYDVPDYAFK	GGGKYRYDVPDYTIA	GGGKYRYDVPDYDQR	GGGKYRYDVPDYQKE	GGGKYRYDVPDYYHK	GGGKYRYDVPDYWTK
GGGKYRYDVPDYETR	GGGKYRYDVPDYPWE	GGGKYRYDVPDYNME	GGGKYRYDVPDYNWS	GGGKYRYDVPDYTWP	GGGKYRYDVPDYFIS	GGGKYRYDVPDYKYH	GGGKYRYDVPDYGDN
GGGKYRYDVPDYHNQ	GGGKYRYDVPDYHWR	GGGKYRYDVPDYIQY	GGGKYRYDVPDYQVM	GGGKYRYDVPDYFKT	GGGKYRYDVPDYFDF	GGGKYRYDVPDYTGQ	GGGKYRYDVPDYEIP
GGGKYRYDVPDYVFR	GGGKYRYDVPDYEMK	GGGKYRYDVPDYDDA	GGGKYRYDVPDYGIT	GGGKYRYDVPDYEFF	GGGKYRYDVPDYDET	GGGKYRYDVPDYVIQ	GGGKYRYDVPDYIKK
GGGKYRYDVPDYWYD	GGGKYRYDVPDYVSS	GGGKYRYDVPDYGPE	GGGKYRYDVPDYIGT	GGGKYRYDVPDYFWK	GGGKYRYDVPDYEDT	GGGKYRYDVPDYIYS	GGGKYRYDVPDYMNK
GGGKYRYDVPDYYKE	GGGKYRYDVPDYYSN	GGGKYRYDVPDYKIN	GGGKYRYDVPDYVAT	GGGKYRYDVPDYFDS	GGGKYRYDVPDYYYV	GGGKYRYDVPDYWQV	GGGKYRYDVPDYVSG
GGGKYRYDVPDYFIG	GGGKYRYDVPDYFYQ	GGGKYRYDVPDYNDD	GGGKYRYDVPDYAVT	GGGKYRYDVPDYAQA	GGGKYRYDVPDYSTI	GGGKYRYDVPDYGIF	GGGKYRYDVPDYPIM
GGGKYRYDVPDYVMN	GGGKYRYDVPDYPWP	GGGKYRYDVPDYYPT	GGGKYRYDVPDYYEQ	GGGKYRYDVPDYWDI	GGGKYRYDVPDYPGK	GGGKYRYDVPDYITG	GGGKYRYDVPDYYQQ
GGGKYRYDVPDYTGH	GGGKYRYDVPDYGHW	GGGKYRYDVPDYEQI	GGGKYRYDVPDYVPV	GGGKYRYDVPDYFFK	GGGKYRYDVPDYQMW	GGGKYRYDVPDYNTA	GGGKYRYDVPDYSVN
GGGKYRYDVPDYYWA	GGGKYRYDVPDYEEK	GGGKYRYDVPDYSPK	GGGKYRYDVPDYMWN	GGGKYRYDVPDYGGK	GGGKYRYDVPDYFMD	GGGKYRYDVPDYWIA	GGGKYRYDVPDYDAI
GGGKYRYDVPDYYAW	GGGKYRYDVPDYEWY	GGGKYRYDVPDYFDF	GGGKYRYDVPDYMAG	GGGKYRYDVPDYQEM	GGGKYRYDVPDYDYD	GGGKYRYDVPDYPFV	GGGKYRYDVPDYPTK
GGGKYRYDVPDYYQE	GGGKYRYDVPDYMFI	GGGKYRYDVPDYFMM	GGGKYRYDVPDYFPG	GGGKYRYDVPDYWDF	GGGKYRYDVPDYEEY	GGGKYRYDVPDYVQG	GGGKYRYDVPDYFVH
GGGKYRYDVPDYHSI	GGGKYRYDVPDYAIS	GGGKYRYDVPDYMAQ	GGGKYRYDVPDYMKH	GGGKYRYDVPDYSMQ	GGGKYRYDVPDYVFA	GGGKYRYDVPDYVEI	GGGKYRYDVPDYVFH
GGGKYRYDVPDYPIM	GGGKYRYDVPDYFNS	GGGKYRYDVPDYKAR	GGGKYRYDVPDYQYG	GGGKYRYDVPDYYGH	GGGKYRYDVPDYNNN	GGGKYRYDVPDYQMV	GGGKYRYDVPDYFHV
GGGKYRYDVPDYYEK	GGGKYRYDVPDYEDV	GGGKYRYDVPDYAHK	GGGKYRYDVPDYVYM	GGGKYRYDVPDYFVT	GGGKYRYDVPDYNEV	GGGKYRYDVPDYEWH	GGGKYRYDVPDYTIV
GGGKYRYDVPDYAPA	GGGKYRYDVPDYQTW	GGGKYRYDVPDYDAP	GGGKYRYDVPDYSYK	GGGKYRYDVPDYQYF	GGGKYRYDVPDYNDI	GGGKYRYDVPDYIWM	GGGKYRYDVPDYFNA
GGGKYRYDVPDYGGK	GGGKYRYDVPDYYGS	GGGKYRYDVPDYHDD	GGGKYRYDVPDYHRW	GGGKYRYDVPDYDFR	GGGKYRYDVPDYYAH	GGGKYRYDVPDYGWN	GGGKYRYDVPDYFAN
GGGKYRYDVPDYRRI	GGGKYRYDVPDYTFH	GGGKYRYDVPDYPEY	GGGKYRYDVPDYVIQ	GGGKYRYDVPDYMYV	GGGKYRYDVPDYMGI	GGGKYRYDVPDYGHY	GGGKYRYDVPDYTWN
GGGKYRYDVPDYNFS	GGGKYRYDVPDYAVE	GGGKYRYDVPDYAQK	GGGKYRYDVPDYYAQ	GGGKYRYDVPDYQTE	GGGKYRYDVPDYIWM	GGGKYRYDVPDYEAS	GGGKYRYDVPDYYVG
GGGKYRYDVPDYGAG	GGGKYRYDVPDYTIF	GGGKYRYDVPDYEGA	GGGKYRYDVPDYDED	GGGKYRYDVPDYDTS	GGGKYRYDVPDYAQK	GGGKYRYDVPDYYWH	GGGKYRYDVPDYDAV
GGGKYRYDVPDYYYY	GGGKYRYDVPDYDFV	GGGKYRYDVPDYADA	GGGKYRYDVPDYNFH	GGGKYRYDVPDYMWQ	GGGKYRYDVPDYTTK	GGGKYRYDVPDYDYY	GGGKYRYDVPDYSGK
GGGKYRYDVPDYRPT	GGGKYRYDVPDYNNT	GGGKYRYDVPDYEAG	GGGKYRYDVPDYFNH	GGGKYRYDVPDYMFD	GGGKYRYDVPDYSAQ	GGGKYRYDVPDYYKD	GGGKYRYDVPDYSPV
GGGKYRYDVPDYTQK	GGGKYRYDVPDYNQS	GGGKYRYDVPDYDWW	GGGKYRYDVPDYNHF	GGGKYRYDVPDYSAQ	GGGKYRYDVPDYEYN	GGGKYRYDVPDYVFI	GGGKYRYDVPDYVDR
GGGKYRYDVPDYAKW	GGGKYRYDVPDYSIP	GGGKYRYDVPDYGIW	GGGKYRYDVPDYATK	GGGKYRYDVPDYEIN	GGGKYRYDVPDYYNE	GGGKYRYDVPDYMVG	GGGKYRYDVPDYMQW
GGGKYRYDVPDYVKQ	GGGKYRYDVPDYNFE	GGGKYRYDVPDYIMQ	GGGKYRYDVPDYITH	GGGKYRYDVPDYEIP	GGGKYRYDVPDYYDQ	GGGKYRYDVPDYHWI	GGGKYRYDVPDYPEW
GGGKYRYDVPDYQVD	GGGKYRYDVPDYFMK	GGGKYRYDVPDYHQH	GGGKYRYDVPDYNHH	GGGKYRYDVPDYAWP	GGGKYRYDVPDYNYE	GGGKYRYDVPDYIQM	GGGKYRYDVPDYFQK
GGGKYRYDVPDYRNP	GGGKYRYDVPDYMFK	GGGKYRYDVPDYPYM	GGGKYRYDVPDYPGD	GGGKYRYDVPDYEYQ	GGGKYRYDVPDYYEN	GGGKYRYDVPDYGPA	GGGKYRYDVPDYYMH
GGGKYRYDVPDYFDV	GGGKYRYDVPDYKDY	GGGKYRYDVPDYHNH	GGGKYRYDVPDYNNH	GGGKYRYDVPDYKYY	GGGKYRYDVPDYDYQ	GGGKYRYDVPDYWVN	GGGKYRYDVPDYRYY
GGGKYRYDVPDYMPF	GGGKYRYDVPDYMKF	GGGKYRYDVPDYPIS	GGGKYRYDVPDYHPI	GGGKYRYDVPDYVGM	GGGKYRYDVPDYVMQ	GGGKYRYDVPDYHDP	GGGKYRYDVPDYWYH
GGGKYRYDVPDYEMY	GGGKYRYDVPDYMEK	GGGKYRYDVPDYYQM	GGGKYRYDVPDYIVE	GGGKYRYDVPDYAGH	GGGKYRYDVPDYWFK	GGGKYRYDVPDYHPI	GGGKYRYDVPDYWWN
GGGKYRYDVPDYEWD	GGGKYRYDVPDYVYR	GGGKYRYDVPDYYPR	GGGKYRYDVPDYHYN	GGGKYRYDVPDYNNT	GGGKYRYDVPDYQFP	GGGKYRYDVPDYSWV	GGGKYRYDVPDYADA
GGGKYRYDVPDYPWP	GGGKYRYDVPDYQWD	GGGKYRYDVPDYMSI	GGGKYRYDVPDYQMG	GGGKYRYDVPDYESV	GGGKYRYDVPDYGGN	GGGKYRYDVPDYGYE	GGGKYRYDVPDYSRP
GGGKYRYDVPDYEHW	GGGKYRYDVPDYEYW	GGGKYRYDVPDYHRT	GGGKYRYDVPDYYDD	GGGKYRYDVPDYRER	GGGKYRYDVPDYQQH	GGGKYRYDVPDYPIM	GGGKYRYDVPDYMNY
GGGKYRYDVPDYNFY	GGGKYRYDVPDYIHM	GGGKYRYDVPDYNSG	GGGKYRYDVPDYDYD	GGGKYRYDVPDYVRW	GGGKYRYDVPDYDEK	GGGKYRYDVPDYQTT	GGGKYRYDVPDYMVM
GGGKYRYDVPDYITT	GGGKYRYDVPDYKIK	GGGKYRYDVPDYWIT	GGGKYRYDVPDYFMD	GGGKYRYDVPDYMVA	GGGKYRYDVPDYGYH	GGGKYRYDVPDYENH	GGGKYRYDVPDYMFH
GGGKYRYDVPDYNTI	GGGKYRYDVPDYVKF	GGGKYRYDVPDYGVY	GGGKYRYDVPDYMFF	GGGKYRYDVPDYMWK	GGGKYRYDVPDYEQQ	GGGKYRYDVPDYKVW	GGGKYRYDVPDYFHM
GGGKYRYDVPDYPTY	GGGKYRYDVPDYNTT	GGGKYRYDVPDYNYS	GGGKYRYDVPDYSFV	GGGKYRYDVPDYTEI	GGGKYRYDVPDYQEQ	GGGKYRYDVPDYAPE	GGGKYRYDVPDYFMH
GGGKYRYDVPDYMYW	GGGKYRYDVPDYGAF	GGGKYRYDVPDYFYV	GGGKYRYDVPDYFSV	GGGKYRYDVPDYSSH	GGGKYRYDVPDYQQE	GGGKYRYDVPDYNDQ	GGGKYRYDVPDYHFM
GGGKYRYDVPDYWDW	GGGKYRYDVPDYWQV	GGGKYRYDVPDYDDW	GGGKYRYDVPDYAYV	GGGKYRYDVPDYEYV	GGGKYRYDVPDYAWQ	GGGKYRYDVPDYNSP	GGGKYRYDVPDYAIT
GGGKYRYDVPDYNWK	GGGKYRYDVPDYIDS	GGGKYRYDVPDYGNS	GGGKYRYDVPDYRQY	GGGKYRYDVPDYKED	GGGKYRYDVPDYQAW	GGGKYRYDVPDYFIT	GGGKYRYDVPDYQRF
GGGKYRYDVPDYDFH	GGGKYRYDVPDYQHY	GGGKYRYDVPDYDFK	GGGKYRYDVPDYSWV	GGGKYRYDVPDYVMY	GGGKYRYDVPDYQYT	GGGKYRYDVPDYFKT	GGGKYRYDVPDYFQR
GGGKYRYDVPDYYDY	GGGKYRYDVPDYYEW	GGGKYRYDVPDYSEA	GGGKYRYDVPDYQWS	GGGKYRYDVPDYWDR	GGGKYRYDVPDYYSV	GGGKYRYDVPDYDNY	GGGKYRYDVPDYQFR
GGGKYRYDVPDYQFK	GGGKYRYDVPDYEHW	GGGKYRYDVPDYYMV	GGGKYRYDVPDYENY	GGGKYRYDVPDYQGP	GGGKYRYDVPDYIEF	GGGKYRYDVPDYKDN	GGGKYRYDVPDYRQF
GGGKYRYDVPDYYME	GGGKYRYDVPDYYGN	GGGKYRYDVPDYFMP	GGGKYRYDVPDYKPI	GGGKYRYDVPDYDFP	GGGKYRYDVPDYWQW	GGGKYRYDVPDYTQK	GGGKYRYDVPDYFRQ
GGGKYRYDVPDYQQT	GGGKYRYDVPDYEDK	GGGKYRYDVPDYDNS	GGGKYRYDVPDYFYM	GGGKYRYDVPDYHFR	GGGKYRYDVPDYNYK	GGGKYRYDVPDYADI	GGGKYRYDVPDYVHV
GGGKYRYDVPDYSPD	GGGKYRYDVPDYYFY	GGGKYRYDVPDYMYY	GGGKYRYDVPDYSKE	GGGKYRYDVPDYHQR	GGGKYRYDVPDYFYF	GGGKYRYDVPDYNVT	GGGKYRYDVPDYFNE
GGGKYRYDVPDYFYQ	GGGKYRYDVPDYQMF	GGGKYRYDVPDYYMY	GGGKYRYDVPDYGGN	GGGKYRYDVPDYQHR	GGGKYRYDVPDYAKP	GGGKYRYDVPDYVQE	GGGKYRYDVPDYWFI
GGGKYRYDVPDYMGS	GGGKYRYDVPDYMVT	GGGKYRYDVPDYYIA	GGGKYRYDVPDYYMN	GGGKYRYDVPDYHRQ	GGGKYRYDVPDYMVT	GGGKYRYDVPDYWIS	GGGKYRYDVPDYHWA
GGGKYRYDVPDYHSY	GGGKYRYDVPDYNTY	GGGKYRYDVPDYEEY	GGGKYRYDVPDYQYA	GGGKYRYDVPDYHAQ	GGGKYRYDVPDYGSN	GGGKYRYDVPDYNWS	GGGKYRYDVPDYPEA
GGGKYRYDVPDYWFP	GGGKYRYDVPDYVGE	GGGKYRYDVPDYQPQ	GGGKYRYDVPDYDEE	GGGKYRYDVPDYWIQ	GGGKYRYDVPDYSGN	GGGKYRYDVPDYYSY	GGGKYRYDVPDYQFW
GGGKYRYDVPDYWWQ	GGGKYRYDVPDYGNN	GGGKYRYDVPDYQQP	GGGKYRYDVPDYFHW	GGGKYRYDVPDYMYK	GGGKYRYDVPDYNGS	GGGKYRYDVPDYYYS	GGGKYRYDVPDYQWY
GGGKYRYDVPDYQWQ	GGGKYRYDVPDYNMY	GGGKYRYDVPDYPQQ	GGGKYRYDVPDYEEK	GGGKYRYDVPDYSYP	GGGKYRYDVPDYHAD	GGGKYRYDVPDYKVV	GGGKYRYDVPDYHWN
GGGKYRYDVPDYYAH	GGGKYRYDVPDYANH	GGGKYRYDVPDYYQT	GGGKYRYDVPDYYGP	GGGKYRYDVPDYNRW	GGGKYRYDVPDYDAH	GGGKYRYDVPDYYIQ	GGGKYRYDVPDYHNW
GGGKYRYDVPDYIVD	GGGKYRYDVPDYDEK	GGGKYRYDVPDYIWM	GGGKYRYDVPDYMIG	GGGKYRYDVPDYRHY	GGGKYRYDVPDYRPW	GGGKYRYDVPDYSYQ	GGGKYRYDVPDYGDK
GGGKYRYDVPDYMYK	GGGKYRYDVPDYYDE	GGGKYRYDVPDYPSW	GGGKYRYDVPDYQAK	GGGKYRYDVPDYQNY	GGGKYRYDVPDYRWP	GGGKYRYDVPDYGAM	GGGKYRYDVPDYGKD
GGGKYRYDVPDYWFN	GGGKYRYDVPDYHRE	GGGKYRYDVPDYPWS	GGGKYRYDVPDYRNF	GGGKYRYDVPDYIGG	GGGKYRYDVPDYPRW	GGGKYRYDVPDYMIM	GGGKYRYDVPDYNFG
GGGKYRYDVPDYTMI	GGGKYRYDVPDYSYI	GGGKYRYDVPDYSPW	GGGKYRYDVPDYNWE	GGGKYRYDVPDYKWV	GGGKYRYDVPDYWPR	GGGKYRYDVPDYMFV	GGGKYRYDVPDYKPN
GGGKYRYDVPDYDTP	GGGKYRYDVPDYGQS	GGGKYRYDVPDYQYY	GGGKYRYDVPDYYSD	GGGKYRYDVPDYNMQ	GGGKYRYDVPDYPWR	GGGKYRYDVPDYYIF	GGGKYRYDVPDYAGE
GGGKYRYDVPDYWYN	GGGKYRYDVPDYPWT	GGGKYRYDVPDYGIY	GGGKYRYDVPDYQDE	GGGKYRYDVPDYQWE	GGGKYRYDVPDYVPS	GGGKYRYDVPDYQFQ	GGGKYRYDVPDYSQS
GGGKYRYDVPDYFTK	GGGKYRYDVPDYPKP	GGGKYRYDVPDYFAF	GGGKYRYDVPDYVRV	GGGKYRYDVPDYYMK	GGGKYRYDVPDYHGH	GGGKYRYDVPDYVNM	GGGKYRYDVPDYDGG
GGGKYRYDVPDYPVF	GGGKYRYDVPDYVYW	GGGKYRYDVPDYVYQ	GGGKYRYDVPDYWQQ	GGGKYRYDVPDYQEH	GGGKYRYDVPDYWDW	GGGKYRYDVPDYHQH	GGGKYRYDVPDYRWQ
GGGKYRYDVPDYYFV	GGGKYRYDVPDYWDV	GGGKYRYDVPDYESY	GGGKYRYDVPDYQNF	GGGKYRYDVPDYTQQ	GGGKYRYDVPDYFAN	GGGKYRYDVPDYSPA	GGGKYRYDVPDYRQW
GGGKYRYDVPDYFME	GGGKYRYDVPDYNFT	GGGKYRYDVPDYDGN	GGGKYRYDVPDYFPT	GGGKYRYDVPDYWVV	GGGKYRYDVPDYNVN	GGGKYRYDVPDYQMK	GGGKYRYDVPDYQRW
GGGKYRYDVPDYRYY	GGGKYRYDVPDYKDK	GGGKYRYDVPDYNMA	GGGKYRYDVPDYPFT	GGGKYRYDVPDYSQH	GGGKYRYDVPDYPQE	GGGKYRYDVPDYHEE	GGGKYRYDVPDYKVW
GGGKYRYDVPDYQGQ	GGGKYRYDVPDYQQF	GGGKYRYDVPDYMDK	GGGKYRYDVPDYMIT	GGGKYRYDVPDYMIG	GGGKYRYDVPDYSYW	GGGKYRYDVPDYNKS	GGGKYRYDVPDYEQY
GGGKYRYDVPDYRDN	GGGKYRYDVPDYITN	GGGKYRYDVPDYWNN	GGGKYRYDVPDYIMT	GGGKYRYDVPDYFKN	GGGKYRYDVPDYRNP	GGGKYRYDVPDYQFE	GGGKYRYDVPDYYEQ
GGGKYRYDVPDYWID	GGGKYRYDVPDYVFV	GGGKYRYDVPDYEDT	GGGKYRYDVPDYVFR	GGGKYRYDVPDYDDK	GGGKYRYDVPDYFND	GGGKYRYDVPDYIMD	GGGKYRYDVPDYVIY
GGGKYRYDVPDYPDK	GGGKYRYDVPDYMQS	GGGKYRYDVPDYDEK	GGGKYRYDVPDYRFV	GGGKYRYDVPDYYYE	GGGKYRYDVPDYFDN	GGGKYRYDVPDYPYT	GGGKYRYDVPDYMWT
GGGKYRYDVPDYSWT	GGGKYRYDVPDYWVQ	GGGKYRYDVPDYFIM	GGGKYRYDVPDYFVR	GGGKYRYDVPDYQVI	GGGKYRYDVPDYNFD	GGGKYRYDVPDYGYS	GGGKYRYDVPDYHEY
GGGKYRYDVPDYMIF	GGGKYRYDVPDYKPH	GGGKYRYDVPDYAGE	GGGKYRYDVPDYVRF	GGGKYRYDVPDYMGS	GGGKYRYDVPDYQIM	GGGKYRYDVPDYWIH	GGGKYRYDVPDYEVV
GGGKYRYDVPDYIGF	GGGKYRYDVPDYFNK	GGGKYRYDVPDYSPP	GGGKYRYDVPDYDYS	GGGKYRYDVPDYVDD	GGGKYRYDVPDYQMI	GGGKYRYDVPDYESW	GGGKYRYDVPDYSIQ
GGGKYRYDVPDYFWI	GGGKYRYDVPDYHSS	GGGKYRYDVPDYVYT	GGGKYRYDVPDYGGD	GGGKYRYDVPDYNNM	GGGKYRYDVPDYEPE	GGGKYRYDVPDYHGW	GGGKYRYDVPDYRIK
GGGKYRYDVPDYWYP	GGGKYRYDVPDYKYY	GGGKYRYDVPDYEVS	GGGKYRYDVPDYSSK	GGGKYRYDVPDYIMS	GGGKYRYDVPDYKMQ	GGGKYRYDVPDYEYV	GGGKYRYDVPDYRLK
GGGKYRYDVPDYFNM	GGGKYRYDVPDYQFV	GGGKYRYDVPDYVGI	GGGKYRYDVPDYFIT	GGGKYRYDVPDYRVM	GGGKYRYDVPDYPSY	GGGKYRYDVPDYSSQ	GGGKYRYDVPDYIRK
GGGKYRYDVPDYGAN	GGGKYRYDVPDYSGS	GGGKYRYDVPDYFYW	GGGKYRYDVPDYESD	GGGKYRYDVPDYYTQ	GGGKYRYDVPDYYPN	GGGKYRYDVPDYSYH	GGGKYRYDVPDYESE
GGGKYRYDVPDYNYN	GGGKYRYDVPDYNIM	GGGKYRYDVPDYWMQ	GGGKYRYDVPDYWQK	GGGKYRYDVPDYVDP	GGGKYRYDVPDYNSW	GGGKYRYDVPDYATG	GGGKYRYDVPDYKVT
GGGKYRYDVPDYSWY	GGGKYRYDVPDYVSR	GGGKYRYDVPDYGPY	GGGKYRYDVPDYVDQ	GGGKYRYDVPDYSPH	GGGKYRYDVPDYNRF	GGGKYRYDVPDYQQQ	GGGKYRYDVPDYTPV
GGGKYRYDVPDYEKY	GGGKYRYDVPDYEEY	GGGKYRYDVPDYPWK	GGGKYRYDVPDYPEP	GGGKYRYDVPDYDKM	GGGKYRYDVPDYRNF	GGGKYRYDVPDYVET	GGGKYRYDVPDYRAM
GGGKYRYDVPDYDEY	GGGKYRYDVPDYDDT	GGGKYRYDVPDYAFI	GGGKYRYDVPDYQKW	GGGKYRYDVPDYSYH	GGGKYRYDVPDYNFR	GGGKYRYDVPDYVVM	GGGKYRYDVPDYYSP
GGGKYRYDVPDYHQR	GGGKYRYDVPDYMDK	GGGKYRYDVPDYAIF	GGGKYRYDVPDYPHQ	GGGKYRYDVPDYNSW	GGGKYRYDVPDYRFN	GGGKYRYDVPDYQQS	GGGKYRYDVPDYYGP
GGGKYRYDVPDYNQW	GGGKYRYDVPDYFEN	GGGKYRYDVPDYDYF	GGGKYRYDVPDYWMI	GGGKYRYDVPDYNWY	GGGKYRYDVPDYSYV	GGGKYRYDVPDYADS	GGGKYRYDVPDYMRH
GGGKYRYDVPDYFVV	GGGKYRYDVPDYGVD	GGGKYRYDVPDYRWT	GGGKYRYDVPDYYTI	GGGKYRYDVPDYYYQ	GGGKYRYDVPDYSVE	GGGKYRYDVPDYVMI	GGGKYRYDVPDYVYN
GGGKYRYDVPDYFAF	GGGKYRYDVPDYPKW	GGGKYRYDVPDYWRT	GGGKYRYDVPDYMKT	GGGKYRYDVPDYADA	GGGKYRYDVPDYYVG	GGGKYRYDVPDYVTP	GGGKYRYDVPDYDDK
GGGKYRYDVPDYSRP	GGGKYRYDVPDYWFW	GGGKYRYDVPDYRMR	GGGKYRYDVPDYWYQ	GGGKYRYDVPDYWNY	GGGKYRYDVPDYVAD	GGGKYRYDVPDYEDY	GGGKYRYDVPDYEQD
GGGKYRYDVPDYHPT	GGGKYRYDVPDYVYD	GGGKYRYDVPDYYVQ	GGGKYRYDVPDYVHW	GGGKYRYDVPDYWQI	GGGKYRYDVPDYMYW	GGGKYRYDVPDYEYD	GGGKYRYDVPDYQDE
GGGKYRYDVPDYMMH	GGGKYRYDVPDYQWM	GGGKYRYDVPDYPSV	GGGKYRYDVPDYFTH	GGGKYRYDVPDYFYF	GGGKYRYDVPDYDKV	GGGKYRYDVPDYVHV	GGGKYRYDVPDYEEN
GGGKYRYDVPDYSVV	GGGKYRYDVPDYQFQ	GGGKYRYDVPDYNFD	GGGKYRYDVPDYVQW	GGGKYRYDVPDYFFY	GGGKYRYDVPDYFWR	GGGKYRYDVPDYNFQ	GGGKYRYDVPDYHNH
GGGKYRYDVPDYIGM	GGGKYRYDVPDYDYD	GGGKYRYDVPDYFWQ	GGGKYRYDVPDYPFQ	GGGKYRYDVPDYYFF	GGGKYRYDVPDYHFR	GGGKYRYDVPDYEVT	GGGKYRYDVPDYTER
GGGKYRYDVPDYKVS	GGGKYRYDVPDYTVN	GGGKYRYDVPDYHAQ	GGGKYRYDVPDYNEQ	GGGKYRYDVPDYRDW	GGGKYRYDVPDYQEW	GGGKYRYDVPDYHVK	GGGKYRYDVPDYSIE
GGGKYRYDVPDYTPA	GGGKYRYDVPDYYDW	GGGKYRYDVPDYIMM	GGGKYRYDVPDYWVN	GGGKYRYDVPDYNDN	GGGKYRYDVPDYMAF	GGGKYRYDVPDYWDI	GGGKYRYDVPDYTEW
GGGKYRYDVPDYPTA	GGGKYRYDVPDYYWF	GGGKYRYDVPDYFAS	GGGKYRYDVPDYWFA	GGGKYRYDVPDYGMR	GGGKYRYDVPDYYKN	GGGKYRYDVPDYWVE	GGGKYRYDVPDYESK
GGGKYRYDVPDYTAP	GGGKYRYDVPDYDIA	GGGKYRYDVPDYQPT	GGGKYRYDVPDYQFV	GGGKYRYDVPDYAWS	GGGKYRYDVPDYSNP	GGGKYRYDVPDYGER	GGGKYRYDVPDYDTK
GGGKYRYDVPDYFPN	GGGKYRYDVPDYYVY	GGGKYRYDVPDYMFD	GGGKYRYDVPDYEKT	GGGKYRYDVPDYMNV	GGGKYRYDVPDYHEK	GGGKYRYDVPDYGRS	GGGKYRYDVPDYSEK
GGGKYRYDVPDYMEF	GGGKYRYDVPDYHFY	GGGKYRYDVPDYHQA	GGGKYRYDVPDYKMV	GGGKYRYDVPDYMDD	GGGKYRYDVPDYPGQ	GGGKYRYDVPDYYMN	GGGKYRYDVPDYFNM
GGGKYRYDVPDYGIQ	GGGKYRYDVPDYNWF	GGGKYRYDVPDYHFY	GGGKYRYDVPDYKET	GGGKYRYDVPDYQNP	GGGKYRYDVPDYDYP	GGGKYRYDVPDYEQW	GGGKYRYDVPDYFIA
GGGKYRYDVPDYITN	GGGKYRYDVPDYQKF	GGGKYRYDVPDYNMY	GGGKYRYDVPDYWFP	GGGKYRYDVPDYYQF	GGGKYRYDVPDYGWN	GGGKYRYDVPDYHSK	GGGKYRYDVPDYQFM
GGGKYRYDVPDYWDR	GGGKYRYDVPDYDAM	GGGKYRYDVPDYRDQ	GGGKYRYDVPDYGAE	GGGKYRYDVPDYRNP	GGGKYRYDVPDYTSV	GGGKYRYDVPDYEAK	GGGKYRYDVPDYFQM
GGGKYRYDVPDYEFE	GGGKYRYDVPDYTSA	GGGKYRYDVPDYESE	GGGKYRYDVPDYPHD	GGGKYRYDVPDYFGI	GGGKYRYDVPDYFTG	GGGKYRYDVPDYQFY	GGGKYRYDVPDYEVG
GGGKYRYDVPDYHDN	GGGKYRYDVPDYKAT	GGGKYRYDVPDYEES	GGGKYRYDVPDYEWM	GGGKYRYDVPDYWWV	GGGKYRYDVPDYFMF	GGGKYRYDVPDYVED	GGGKYRYDVPDYHRN
GGGKYRYDVPDYSVN	GGGKYRYDVPDYTPV	GGGKYRYDVPDYMQE	GGGKYRYDVPDYFWI	GGGKYRYDVPDYDEK	GGGKYRYDVPDYVSW	GGGKYRYDVPDYMIS	GGGKYRYDVPDYVSP
GGGKYRYDVPDYVPT	GGGKYRYDVPDYMRP	GGGKYRYDVPDYWAW	GGGKYRYDVPDYSMI	GGGKYRYDVPDYEDK	GGGKYRYDVPDYQDF	GGGKYRYDVPDYWPV	GGGKYRYDVPDYMIS
GGGKYRYDVPDYDKW	GGGKYRYDVPDYVYY	GGGKYRYDVPDYAWW	GGGKYRYDVPDYYDW	GGGKYRYDVPDYDKE	GGGKYRYDVPDYQAF	GGGKYRYDVPDYQAP	GGGKYRYDVPDYSYH
GGGKYRYDVPDYQGH	GGGKYRYDVPDYWRY	GGGKYRYDVPDYSYN	GGGKYRYDVPDYNDP	GGGKYRYDVPDYDYM	GGGKYRYDVPDYQAP	GGGKYRYDVPDYAQP	GGGKYRYDVPDYPWY
GGGKYRYDVPDYFMD	GGGKYRYDVPDYVGG	GGGKYRYDVPDYDAS	GGGKYRYDVPDYEVS	GGGKYRYDVPDYVNQ	GGGKYRYDVPDYDVY	GGGKYRYDVPDYQPA	GGGKYRYDVPDYTWI
GGGKYRYDVPDYNAF	GGGKYRYDVPDYAAA	GGGKYRYDVPDYSEH	GGGKYRYDVPDYIVF	GGGKYRYDVPDYNAM	GGGKYRYDVPDYTWT	GGGKYRYDVPDYYQF	GGGKYRYDVPDYMKE
GGGKYRYDVPDYYDQ	GGGKYRYDVPDYHIH	GGGKYRYDVPDYPYT	GGGKYRYDVPDYNFG	GGGKYRYDVPDYWEV	GGGKYRYDVPDYMNK	GGGKYRYDVPDYQMW	GGGKYRYDVPDYMEV
GGGKYRYDVPDYEDY	GGGKYRYDVPDYDWF	GGGKYRYDVPDYYEE	GGGKYRYDVPDYDTI	GGGKYRYDVPDYWVE	GGGKYRYDVPDYWFQ	GGGKYRYDVPDYYWK	GGGKYRYDVPDYDQD
GGGKYRYDVPDYVFH	GGGKYRYDVPDYNMQ	GGGKYRYDVPDYETP	GGGKYRYDVPDYGVG	GGGKYRYDVPDYAYH	GGGKYRYDVPDYMVY	GGGKYRYDVPDYPIP	GGGKYRYDVPDYMFF
GGGKYRYDVPDYHFR	GGGKYRYDVPDYPTW	GGGKYRYDVPDYAPP	GGGKYRYDVPDYGTG	GGGKYRYDVPDYGSQ	GGGKYRYDVPDYNEQ	GGGKYRYDVPDYDYA	GGGKYRYDVPDYTIY
GGGKYRYDVPDYKAW	GGGKYRYDVPDYYAI	GGGKYRYDVPDYPKN	GGGKYRYDVPDYSGY	GGGKYRYDVPDYVNW	GGGKYRYDVPDYSWT	GGGKYRYDVPDYYIA	GGGKYRYDVPDYNMG
GGGKYRYDVPDYGPA	GGGKYRYDVPDYAGT	GGGKYRYDVPDYRVH	GGGKYRYDVPDYNYD	GGGKYRYDVPDYMWI	GGGKYRYDVPDYVFR	GGGKYRYDVPDYQNG	GGGKYRYDVPDYRMG
GGGKYRYDVPDYKAS	GGGKYRYDVPDYGPW	GGGKYRYDVPDYMIM	GGGKYRYDVPDYSIN	GGGKYRYDVPDYAEQ	GGGKYRYDVPDYVVR	GGGKYRYDVPDYFYQ	GGGKYRYDVPDYRGM
GGGKYRYDVPDYIKR	GGGKYRYDVPDYMYQ	GGGKYRYDVPDYTIV	GGGKYRYDVPDYNSG	GGGKYRYDVPDYVYM	GGGKYRYDVPDYMTF	GGGKYRYDVPDYDSY	GGGKYRYDVPDYMRG
GGGKYRYDVPDYAHN	GGGKYRYDVPDYNEA	GGGKYRYDVPDYAAG	GGGKYRYDVPDYNEE	GGGKYRYDVPDYSYW	GGGKYRYDVPDYPHT	GGGKYRYDVPDYDYS	GGGKYRYDVPDYPVD
GGGKYRYDVPDYPKP	GGGKYRYDVPDYITT	GGGKYRYDVPDYFWF	GGGKYRYDVPDYFFP	GGGKYRYDVPDYAPQ	GGGKYRYDVPDYWKT	GGGKYRYDVPDYSDY	GGGKYRYDVPDYFSD
GGGKYRYDVPDYKFH	GGGKYRYDVPDYHYM	GGGKYRYDVPDYTWK	GGGKYRYDVPDYEPP	GGGKYRYDVPDYHTG	GGGKYRYDVPDYYVV	GGGKYRYDVPDYDIT	GGGKYRYDVPDYQPE
GGGKYRYDVPDYKDW	GGGKYRYDVPDYHEK	GGGKYRYDVPDYQEN	GGGKYRYDVPDYFKV	GGGKYRYDVPDYFPY	GGGKYRYDVPDYEEE	GGGKYRYDVPDYEHW	GGGKYRYDVPDYADS
GGGKYRYDVPDYHWN	GGGKYRYDVPDYVYF	GGGKYRYDVPDYNMN	GGGKYRYDVPDYASD	GGGKYRYDVPDYNWP	GGGKYRYDVPDYANP	GGGKYRYDVPDYIPS	GGGKYRYDVPDYQGF
GGGKYRYDVPDYNTY	GGGKYRYDVPDYFGK	GGGKYRYDVPDYKGI	GGGKYRYDVPDYPHE	GGGKYRYDVPDYDNF	GGGKYRYDVPDYQKM	GGGKYRYDVPDYDNS	GGGKYRYDVPDYGDI
GGGKYRYDVPDYHMQ	GGGKYRYDVPDYFAV	GGGKYRYDVPDYKVA	GGGKYRYDVPDYYIG	GGGKYRYDVPDYGAK	GGGKYRYDVPDYAWK	GGGKYRYDVPDYAAR	GGGKYRYDVPDYKMN
GGGKYRYDVPDYPFW	GGGKYRYDVPDYFSY	GGGKYRYDVPDYAIE	GGGKYRYDVPDYPYD	GGGKYRYDVPDYAAK	GGGKYRYDVPDYEQK	GGGKYRYDVPDYPWM	GGGKYRYDVPDYEAP
GGGKYRYDVPDYHNE	GGGKYRYDVPDYFIE	GGGKYRYDVPDYVIE	GGGKYRYDVPDYFQG	GGGKYRYDVPDYNEQ	GGGKYRYDVPDYNYP	GGGKYRYDVPDYKWI	GGGKYRYDVPDYDPE
GGGKYRYDVPDYVVM	GGGKYRYDVPDYQQK	GGGKYRYDVPDYWIF	GGGKYRYDVPDYFGQ	GGGKYRYDVPDYVMM	GGGKYRYDVPDYMYK	GGGKYRYDVPDYQMQ	GGGKYRYDVPDYVFK
GGGKYRYDVPDYNDP	GGGKYRYDVPDYEPQ	GGGKYRYDVPDYINT	GGGKYRYDVPDYQYV	GGGKYRYDVPDYQEN	GGGKYRYDVPDYHIH	GGGKYRYDVPDYGVW	GGGKYRYDVPDYSVS
GGGKYRYDVPDYSQI	GGGKYRYDVPDYHVR	GGGKYRYDVPDYDKY	GGGKYRYDVPDYDAS	GGGKYRYDVPDYNDQ	GGGKYRYDVPDYPAF	GGGKYRYDVPDYFSD	GGGKYRYDVPDYEYQ
GGGKYRYDVPDYHVH	GGGKYRYDVPDYYQT	GGGKYRYDVPDYMFQ	GGGKYRYDVPDYAYQ	GGGKYRYDVPDYPVF	GGGKYRYDVPDYKVV	GGGKYRYDVPDYTIR	GGGKYRYDVPDYFIV
GGGKYRYDVPDYIVF	GGGKYRYDVPDYSYE	GGGKYRYDVPDYYGN	GGGKYRYDVPDYWPF	GGGKYRYDVPDYPGN	GGGKYRYDVPDYMEF	GGGKYRYDVPDYIRT	GGGKYRYDVPDYHDV
GGGKYRYDVPDYDNF	GGGKYRYDVPDYRET	GGGKYRYDVPDYNEF	GGGKYRYDVPDYIAP	GGGKYRYDVPDYVSH	GGGKYRYDVPDYMFE	GGGKYRYDVPDYTRI	GGGKYRYDVPDYIAF
GGGKYRYDVPDYQGE	GGGKYRYDVPDYPEA	GGGKYRYDVPDYQDF	GGGKYRYDVPDYWWN	GGGKYRYDVPDYFET	GGGKYRYDVPDYEMF	GGGKYRYDVPDYMRH	GGGKYRYDVPDYWWK
GGGKYRYDVPDYMNQ	GGGKYRYDVPDYEPA	GGGKYRYDVPDYYWP	GGGKYRYDVPDYYFY	GGGKYRYDVPDYMWS	GGGKYRYDVPDYWEW	GGGKYRYDVPDYPAQ	GGGKYRYDVPDYMVH
GGGKYRYDVPDYMEI	GGGKYRYDVPDYPAE	GGGKYRYDVPDYWIM	GGGKYRYDVPDYEMN	GGGKYRYDVPDYAFI	GGGKYRYDVPDYGWI	GGGKYRYDVPDYKWY	GGGKYRYDVPDYQFE
GGGKYRYDVPDYQQP	GGGKYRYDVPDYTYT	GGGKYRYDVPDYMAI	GGGKYRYDVPDYFGT	GGGKYRYDVPDYVTT	GGGKYRYDVPDYGPS	GGGKYRYDVPDYEVW	GGGKYRYDVPDYQYS
GGGKYRYDVPDYQSE	GGGKYRYDVPDYYFT	GGGKYRYDVPDYVQT	GGGKYRYDVPDYFHR	GGGKYRYDVPDYPFA	GGGKYRYDVPDYWWS	GGGKYRYDVPDYKSF	GGGKYRYDVPDYEWY
GGGKYRYDVPDYKIH	GGGKYRYDVPDYAHY	GGGKYRYDVPDYIWD	GGGKYRYDVPDYPWQ	GGGKYRYDVPDYVWK	GGGKYRYDVPDYNWF	GGGKYRYDVPDYPYD	GGGKYRYDVPDYVDT
GGGKYRYDVPDYQGP	GGGKYRYDVPDYNRW	GGGKYRYDVPDYMAG	GGGKYRYDVPDYETY	GGGKYRYDVPDYFWE	GGGKYRYDVPDYEPH	GGGKYRYDVPDYAPA	GGGKYRYDVPDYPYQ
GGGKYRYDVPDYKGG	GGGKYRYDVPDYSNH	GGGKYRYDVPDYSKS	GGGKYRYDVPDYDTA	GGGKYRYDVPDYIDE	GGGKYRYDVPDYVAG	GGGKYRYDVPDYQEF	GGGKYRYDVPDYFYY
GGGKYRYDVPDYDRS	GGGKYRYDVPDYRAI	GGGKYRYDVPDYWNK	GGGKYRYDVPDYEYQ	GGGKYRYDVPDYFID	GGGKYRYDVPDYGPD	GGGKYRYDVPDYWYI	GGGKYRYDVPDYEER
GGGKYRYDVPDYGKS	GGGKYRYDVPDYYYV	GGGKYRYDVPDYWYM	GGGKYRYDVPDYSSN	GGGKYRYDVPDYKFI	GGGKYRYDVPDYQWY	GGGKYRYDVPDYEVS	GGGKYRYDVPDYKWY
GGGKYRYDVPDYTFT	GGGKYRYDVPDYNMR	GGGKYRYDVPDYFME	GGGKYRYDVPDYYWD	GGGKYRYDVPDYQAF	GGGKYRYDVPDYYVS	GGGKYRYDVPDYVKY	GGGKYRYDVPDYHNA
GGGKYRYDVPDYWQE	GGGKYRYDVPDYIAY	GGGKYRYDVPDYDNK	GGGKYRYDVPDYAKQ	GGGKYRYDVPDYNFQ	GGGKYRYDVPDYEFM	GGGKYRYDVPDYDMV	GGGKYRYDVPDYEMK
GGGKYRYDVPDYMSK	GGGKYRYDVPDYQWY	GGGKYRYDVPDYFSF	GGGKYRYDVPDYIAT	GGGKYRYDVPDYFPA	GGGKYRYDVPDYFEM	GGGKYRYDVPDYSMI	GGGKYRYDVPDYKME
GGGKYRYDVPDYVWQ	GGGKYRYDVPDYTKN	GGGKYRYDVPDYHYY	GGGKYRYDVPDYDAN	GGGKYRYDVPDYQDF	GGGKYRYDVPDYTYR	GGGKYRYDVPDYHNP	GGGKYRYDVPDYIHP
GGGKYRYDVPDYGMI	GGGKYRYDVPDYWMN	GGGKYRYDVPDYIAF	GGGKYRYDVPDYADN	GGGKYRYDVPDYGED	GGGKYRYDVPDYDAY	GGGKYRYDVPDYFTK	GGGKYRYDVPDYFME
GGGKYRYDVPDYDWF	GGGKYRYDVPDYMDV	GGGKYRYDVPDYIAP	GGGKYRYDVPDYEGN	GGGKYRYDVPDYWKT	GGGKYRYDVPDYFWA	GGGKYRYDVPDYYST	GGGKYRYDVPDYKYA
GGGKYRYDVPDYSNR	GGGKYRYDVPDYNMD	GGGKYRYDVPDYVET	GGGKYRYDVPDYEDQ	GGGKYRYDVPDYPKH	GGGKYRYDVPDYNMQ	GGGKYRYDVPDYYMY	GGGKYRYDVPDYIEW
GGGKYRYDVPDYHIK	GGGKYRYDVPDYMGG	GGGKYRYDVPDYWVE	GGGKYRYDVPDYKVV	GGGKYRYDVPDYFTK	GGGKYRYDVPDYEPG	GGGKYRYDVPDYYGN	GGGKYRYDVPDYPWD
GGGKYRYDVPDYMQH	GGGKYRYDVPDYTGR	GGGKYRYDVPDYMGK	GGGKYRYDVPDYEDN	GGGKYRYDVPDYWED	GGGKYRYDVPDYTKQ	GGGKYRYDVPDYSPG	GGGKYRYDVPDYIED
GGGKYRYDVPDYDMH	GGGKYRYDVPDYSER	GGGKYRYDVPDYYGS	GGGKYRYDVPDYENP	GGGKYRYDVPDYAPE	GGGKYRYDVPDYGPF	GGGKYRYDVPDYMKV	GGGKYRYDVPDYEVE
GGGKYRYDVPDYYKN	GGGKYRYDVPDYQEK	GGGKYRYDVPDYIFG	GGGKYRYDVPDYDQP	GGGKYRYDVPDYRPQ	GGGKYRYDVPDYGMI	GGGKYRYDVPDYQSD	GGGKYRYDVPDYMQQ
GGGKYRYDVPDYQYQ	GGGKYRYDVPDYYIG	GGGKYRYDVPDYASW	GGGKYRYDVPDYWGP	GGGKYRYDVPDYGDR	GGGKYRYDVPDYPGF	GGGKYRYDVPDYWRH	GGGKYRYDVPDYQQM
GGGKYRYDVPDYVFM	GGGKYRYDVPDYMAD	GGGKYRYDVPDYFEP	GGGKYRYDVPDYMIS	GGGKYRYDVPDYMPV	GGGKYRYDVPDYWYK	GGGKYRYDVPDYEAH	GGGKYRYDVPDYAPF
GGGKYRYDVPDYQVN	GGGKYRYDVPDYNSI	GGGKYRYDVPDYWWA	GGGKYRYDVPDYNEM	GGGKYRYDVPDYPGF	GGGKYRYDVPDYMIN	GGGKYRYDVPDYTDP	GGGKYRYDVPDYAMI
GGGKYRYDVPDYYNT	GGGKYRYDVPDYKEQ	GGGKYRYDVPDYHVK	GGGKYRYDVPDYTYV	GGGKYRYDVPDYWIM	GGGKYRYDVPDYAAR	GGGKYRYDVPDYKWP	GGGKYRYDVPDYPAF
GGGKYRYDVPDYEKS	GGGKYRYDVPDYNKM	GGGKYRYDVPDYYQF	GGGKYRYDVPDYIHQ	GGGKYRYDVPDYHSA	GGGKYRYDVPDYMWW	GGGKYRYDVPDYVAD	GGGKYRYDVPDYVIE
GGGKYRYDVPDYYKA	GGGKYRYDVPDYFMP	GGGKYRYDVPDYDSY	GGGKYRYDVPDYQVD	GGGKYRYDVPDYYVM	GGGKYRYDVPDYMWS	GGGKYRYDVPDYEPV	GGGKYRYDVPDYPMI
GGGKYRYDVPDYATA	GGGKYRYDVPDYDQM	GGGKYRYDVPDYNMW	GGGKYRYDVPDYWQV	GGGKYRYDVPDYPGQ	GGGKYRYDVPDYMGV	GGGKYRYDVPDYQSE	GGGKYRYDVPDYFFH
GGGKYRYDVPDYITF	GGGKYRYDVPDYWNF	GGGKYRYDVPDYATI	GGGKYRYDVPDYVHQ	GGGKYRYDVPDYSTV	GGGKYRYDVPDYMVG	GGGKYRYDVPDYKNR	GGGKYRYDVPDYNKH
GGGKYRYDVPDYKNK	GGGKYRYDVPDYDDP	GGGKYRYDVPDYQFM	GGGKYRYDVPDYADI	GGGKYRYDVPDYETE	GGGKYRYDVPDYGMV	GGGKYRYDVPDYFVT	GGGKYRYDVPDYSVH
GGGKYRYDVPDYMVF	GGGKYRYDVPDYDQW	GGGKYRYDVPDYEWM	GGGKYRYDVPDYQQW	GGGKYRYDVPDYYAH	GGGKYRYDVPDYSIS	GGGKYRYDVPDYYAQ	GGGKYRYDVPDYPQQ
GGGKYRYDVPDYEWT	GGGKYRYDVPDYQIF	GGGKYRYDVPDYSRN	GGGKYRYDVPDYGVE	GGGKYRYDVPDYMYY	GGGKYRYDVPDYWFN	GGGKYRYDVPDYYFN	GGGKYRYDVPDYMYH
GGGKYRYDVPDYAVE	GGGKYRYDVPDYVMT	GGGKYRYDVPDYWNV	GGGKYRYDVPDYPNP	GGGKYRYDVPDYYME	GGGKYRYDVPDYDGK	GGGKYRYDVPDYFYV	GGGKYRYDVPDYNSP
GGGKYRYDVPDYKEH	GGGKYRYDVPDYAPN	GGGKYRYDVPDYEFE	GGGKYRYDVPDYWQI	GGGKYRYDVPDYEAT	GGGKYRYDVPDYNAW	GGGKYRYDVPDYNFG	GGGKYRYDVPDYNPS
GGGKYRYDVPDYFRV	GGGKYRYDVPDYAIT	GGGKYRYDVPDYVFM	GGGKYRYDVPDYQPW	GGGKYRYDVPDYFFF	GGGKYRYDVPDYPQF	GGGKYRYDVPDYGAS	GGGKYRYDVPDYWMQ
GGGKYRYDVPDYEMW	GGGKYRYDVPDYWMD	GGGKYRYDVPDYHQY	GGGKYRYDVPDYYFM	GGGKYRYDVPDYDHM	GGGKYRYDVPDYFDP	GGGKYRYDVPDYYSG	GGGKYRYDVPDYPSK
GGGKYRYDVPDYYMK	GGGKYRYDVPDYHSQ	GGGKYRYDVPDYFSD	GGGKYRYDVPDYIQH	GGGKYRYDVPDYPWP	GGGKYRYDVPDYNAQ	GGGKYRYDVPDYHFA	GGGKYRYDVPDYIFW
GGGKYRYDVPDYFFW	GGGKYRYDVPDYQDE	GGGKYRYDVPDYMRH	GGGKYRYDVPDYYEM	GGGKYRYDVPDYPQP	GGGKYRYDVPDYFNE	GGGKYRYDVPDYYWV	GGGKYRYDVPDYNEE
GGGKYRYDVPDYKWQ	GGGKYRYDVPDYMTR	GGGKYRYDVPDYFMQ	GGGKYRYDVPDYIWS	GGGKYRYDVPDYAWH	GGGKYRYDVPDYKWW	GGGKYRYDVPDYWND	GGGKYRYDVPDYDPT
GGGKYRYDVPDYVHK	GGGKYRYDVPDYPKT	GGGKYRYDVPDYNFW	GGGKYRYDVPDYNMN	GGGKYRYDVPDYEAF	GGGKYRYDVPDYVFG	GGGKYRYDVPDYNDT	GGGKYRYDVPDYGAD
GGGKYRYDVPDYQKG	GGGKYRYDVPDYKIH	GGGKYRYDVPDYHFW	GGGKYRYDVPDYAVD	GGGKYRYDVPDYYSV	GGGKYRYDVPDYEQR	GGGKYRYDVPDYNSE	GGGKYRYDVPDYGIW
GGGKYRYDVPDYHTD	GGGKYRYDVPDYIFQ	GGGKYRYDVPDYQQM	GGGKYRYDVPDYYNP	GGGKYRYDVPDYSWR	GGGKYRYDVPDYNEA	GGGKYRYDVPDYHRW	GGGKYRYDVPDYKFV
GGGKYRYDVPDYDQW	GGGKYRYDVPDYAPF	GGGKYRYDVPDYTHI	GGGKYRYDVPDYYPN	GGGKYRYDVPDYMGP	GGGKYRYDVPDYENA	GGGKYRYDVPDYYGH	GGGKYRYDVPDYYDR
GGGKYRYDVPDYQYM	GGGKYRYDVPDYPAG	GGGKYRYDVPDYTIH	GGGKYRYDVPDYNYP	GGGKYRYDVPDYNTF	GGGKYRYDVPDYTDE	GGGKYRYDVPDYHMW	GGGKYRYDVPDYNVG
GGGKYRYDVPDYESW	GGGKYRYDVPDYSGE	GGGKYRYDVPDYIHT	GGGKYRYDVPDYYFF	GGGKYRYDVPDYYIT	GGGKYRYDVPDYMWF	GGGKYRYDVPDYHPA	GGGKYRYDVPDYPME
GGGKYRYDVPDYMDQ	GGGKYRYDVPDYMNQ	GGGKYRYDVPDYFYY	GGGKYRYDVPDYFYF	GGGKYRYDVPDYYTW	GGGKYRYDVPDYFVR	GGGKYRYDVPDYNYM	GGGKYRYDVPDYYIT
GGGKYRYDVPDYPWW	GGGKYRYDVPDYMQI	GGGKYRYDVPDYIES	GGGKYRYDVPDYFQP	GGGKYRYDVPDYKIH	GGGKYRYDVPDYADA	GGGKYRYDVPDYSWY	GGGKYRYDVPDYNFA
GGGKYRYDVPDYWIH	GGGKYRYDVPDYFFF	GGGKYRYDVPDYWKQ	GGGKYRYDVPDYPGE	GGGKYRYDVPDYTDM	GGGKYRYDVPDYSGH	GGGKYRYDVPDYEWM	GGGKYRYDVPDYPWE
GGGKYRYDVPDYQKY	GGGKYRYDVPDYNGP	GGGKYRYDVPDYKIQ	GGGKYRYDVPDYWVH	GGGKYRYDVPDYEDN	GGGKYRYDVPDYQDG	GGGKYRYDVPDYDFY	GGGKYRYDVPDYIYD
GGGKYRYDVPDYSTI	GGGKYRYDVPDYYQF	GGGKYRYDVPDYMIP	GGGKYRYDVPDYVWH	GGGKYRYDVPDYFRT	GGGKYRYDVPDYIDM	GGGKYRYDVPDYKPV	GGGKYRYDVPDYDPM
GGGKYRYDVPDYTMR	GGGKYRYDVPDYWNT	GGGKYRYDVPDYGAQ	GGGKYRYDVPDYWHV	GGGKYRYDVPDYPNK	GGGKYRYDVPDYQWK	GGGKYRYDVPDYPHH	GGGKYRYDVPDYQFV
GGGKYRYDVPDYHQA	GGGKYRYDVPDYQVG	GGGKYRYDVPDYYST	GGGKYRYDVPDYDTH	GGGKYRYDVPDYTDA	GGGKYRYDVPDYYFW	GGGKYRYDVPDYSPE	GGGKYRYDVPDYNEA
GGGKYRYDVPDYMMP	GGGKYRYDVPDYNSY	GGGKYRYDVPDYMYQ	GGGKYRYDVPDYDYV	GGGKYRYDVPDYMTK	GGGKYRYDVPDYAVD	GGGKYRYDVPDYNGS	GGGKYRYDVPDYEAV
GGGKYRYDVPDYESQ	GGGKYRYDVPDYKAA	GGGKYRYDVPDYPDF	GGGKYRYDVPDYMPW	GGGKYRYDVPDYQYK	GGGKYRYDVPDYAIY	GGGKYRYDVPDYKNQ	GGGKYRYDVPDYKAT
GGGKYRYDVPDYSAT	GGGKYRYDVPDYHNQ	GGGKYRYDVPDYWYQ	GGGKYRYDVPDYINW	GGGKYRYDVPDYEDP	GGGKYRYDVPDYAMH	GGGKYRYDVPDYWMQ	GGGKYRYDVPDYQEE
GGGKYRYDVPDYKYS	GGGKYRYDVPDYKEY	GGGKYRYDVPDYKWI	GGGKYRYDVPDYYDE	GGGKYRYDVPDYKNW	GGGKYRYDVPDYDEY	GGGKYRYDVPDYWYK	GGGKYRYDVPDYMIF
GGGKYRYDVPDYWTP	GGGKYRYDVPDYNDT	GGGKYRYDVPDYFQR	GGGKYRYDVPDYMFD	GGGKYRYDVPDYKWN	GGGKYRYDVPDYFGP	GGGKYRYDVPDYYKG	GGGKYRYDVPDYIMF
GGGKYRYDVPDYNWV	GGGKYRYDVPDYNWP	GGGKYRYDVPDYGYQ	GGGKYRYDVPDYIHW	GGGKYRYDVPDYNKW	GGGKYRYDVPDYNFG	GGGKYRYDVPDYQED	GGGKYRYDVPDYAKT
GGGKYRYDVPDYAAP	GGGKYRYDVPDYPYS	GGGKYRYDVPDYEWY	GGGKYRYDVPDYHTI	GGGKYRYDVPDYQYV	GGGKYRYDVPDYWWD	GGGKYRYDVPDYIEY	GGGKYRYDVPDYVSS
GGGKYRYDVPDYDRW	GGGKYRYDVPDYASA	GGGKYRYDVPDYGYS	GGGKYRYDVPDYEKY	GGGKYRYDVPDYYTY	GGGKYRYDVPDYTYK	GGGKYRYDVPDYAYI	GGGKYRYDVPDYFAW
GGGKYRYDVPDYFGI	GGGKYRYDVPDYPNQ	GGGKYRYDVPDYQAV	GGGKYRYDVPDYKYE	GGGKYRYDVPDYDSG	GGGKYRYDVPDYMDV	GGGKYRYDVPDYVKF	GGGKYRYDVPDYFWA
GGGKYRYDVPDYQQS	GGGKYRYDVPDYYFN	GGGKYRYDVPDYHAK	GGGKYRYDVPDYWQD	GGGKYRYDVPDYYSN	GGGKYRYDVPDYWRW	GGGKYRYDVPDYGAF	GGGKYRYDVPDYITH
GGGKYRYDVPDYNGR	GGGKYRYDVPDYGFI	GGGKYRYDVPDYYVS	GGGKYRYDVPDYQWD	GGGKYRYDVPDYNEN	GGGKYRYDVPDYMYN	GGGKYRYDVPDYKMV	GGGKYRYDVPDYNQW
GGGKYRYDVPDYKDF	GGGKYRYDVPDYHAP	GGGKYRYDVPDYKNP	GGGKYRYDVPDYRMV	GGGKYRYDVPDYREI	GGGKYRYDVPDYKIE	GGGKYRYDVPDYWQD	GGGKYRYDVPDYSND
GGGKYRYDVPDYYYE	GGGKYRYDVPDYVYK	GGGKYRYDVPDYGSG	GGGKYRYDVPDYQFM	GGGKYRYDVPDYTYI	GGGKYRYDVPDYEDW	GGGKYRYDVPDYIET	GGGKYRYDVPDYFMN
GGGKYRYDVPDYWIW	GGGKYRYDVPDYTPN	GGGKYRYDVPDYYWH	GGGKYRYDVPDYQDY	GGGKYRYDVPDYWVS	GGGKYRYDVPDYMRD	GGGKYRYDVPDYWEE	GGGKYRYDVPDYGVE
GGGKYRYDVPDYDEE	GGGKYRYDVPDYMQH	GGGKYRYDVPDYHEP	GGGKYRYDVPDYQYD	GGGKYRYDVPDYSYY	GGGKYRYDVPDYWQM	GGGKYRYDVPDYWPF	GGGKYRYDVPDYNDH
GGGKYRYDVPDYGHH	GGGKYRYDVPDYNFD	GGGKYRYDVPDYEAD	GGGKYRYDVPDYMQF	GGGKYRYDVPDYFHE	GGGKYRYDVPDYGYW	GGGKYRYDVPDYEAV	GGGKYRYDVPDYMVE
GGGKYRYDVPDYPGH	GGGKYRYDVPDYGMK	GGGKYRYDVPDYANA	GGGKYRYDVPDYFMQ	GGGKYRYDVPDYGVG	GGGKYRYDVPDYNWY	GGGKYRYDVPDYMEV	GGGKYRYDVPDYGAS
GGGKYRYDVPDYAAR	GGGKYRYDVPDYHAA	GGGKYRYDVPDYGSN	GGGKYRYDVPDYWEE	GGGKYRYDVPDYGAG	GGGKYRYDVPDYSPV	GGGKYRYDVPDYMMP	GGGKYRYDVPDYDGD
GGGKYRYDVPDYTPK	GGGKYRYDVPDYVWH	GGGKYRYDVPDYQKM	GGGKYRYDVPDYVDN	GGGKYRYDVPDYGEI	GGGKYRYDVPDYNYY	GGGKYRYDVPDYMDI	GGGKYRYDVPDYSMY
GGGKYRYDVPDYYYW	GGGKYRYDVPDYWQK	GGGKYRYDVPDYGTA	GGGKYRYDVPDYGAG	GGGKYRYDVPDYGYK	GGGKYRYDVPDYMQF	GGGKYRYDVPDYVDT	GGGKYRYDVPDYHFF
GGGKYRYDVPDYQQW	GGGKYRYDVPDYVMY	GGGKYRYDVPDYSWQ	GGGKYRYDVPDYEWE	GGGKYRYDVPDYVGN	GGGKYRYDVPDYPFS	GGGKYRYDVPDYPSP	GGGKYRYDVPDYPFQ
GGGKYRYDVPDYQMN	GGGKYRYDVPDYWRW	GGGKYRYDVPDYEPD	GGGKYRYDVPDYEHF	GGGKYRYDVPDYEDE	GGGKYRYDVPDYYWY	GGGKYRYDVPDYYQH	GGGKYRYDVPDYPFT
GGGKYRYDVPDYYFY	GGGKYRYDVPDYHEN	GGGKYRYDVPDYPAH	GGGKYRYDVPDYESE	GGGKYRYDVPDYMVG	GGGKYRYDVPDYYQF	GGGKYRYDVPDYHAP	GGGKYRYDVPDYEYP
GGGKYRYDVPDYFQY	GGGKYRYDVPDYHPY	GGGKYRYDVPDYTYK	GGGKYRYDVPDYNDT	GGGKYRYDVPDYSQK	GGGKYRYDVPDYQNV	GGGKYRYDVPDYYTG	GGGKYRYDVPDYFMM
GGGKYRYDVPDYTNP	GGGKYRYDVPDYPTT	GGGKYRYDVPDYWEK	GGGKYRYDVPDYPKS	GGGKYRYDVPDYYNV	GGGKYRYDVPDYKYR	GGGKYRYDVPDYGRA	GGGKYRYDVPDYFDF
GGGKYRYDVPDYIDE	GGGKYRYDVPDYQGK	GGGKYRYDVPDYWYS	GGGKYRYDVPDYPIS	GGGKYRYDVPDYMQQ	GGGKYRYDVPDYQFW	GGGKYRYDVPDYVEE	GGGKYRYDVPDYAKE
GGGKYRYDVPDYEAQ	GGGKYRYDVPDYYTY	GGGKYRYDVPDYYSH	GGGKYRYDVPDYPVH	GGGKYRYDVPDYYFN	GGGKYRYDVPDYWWK	GGGKYRYDVPDYWVD	GGGKYRYDVPDYQHI
GGGKYRYDVPDYSMQ	GGGKYRYDVPDYYSP	GGGKYRYDVPDYPKP	GGGKYRYDVPDYWQH	GGGKYRYDVPDYFFM	GGGKYRYDVPDYIKR	GGGKYRYDVPDYYTI	GGGKYRYDVPDYHQI
GGGKYRYDVPDYWKQ	GGGKYRYDVPDYSGG	GGGKYRYDVPDYQHP	GGGKYRYDVPDYVSD	GGGKYRYDVPDYFFD	GGGKYRYDVPDYKIR	GGGKYRYDVPDYPDH	GGGKYRYDVPDYQIH
GGGKYRYDVPDYEYK	GGGKYRYDVPDYHIK	GGGKYRYDVPDYWHF	GGGKYRYDVPDYHAA	GGGKYRYDVPDYIES	GGGKYRYDVPDYIRK	GGGKYRYDVPDYFDE	GGGKYRYDVPDYHRW
GGGKYRYDVPDYGSG	GGGKYRYDVPDYYVW	GGGKYRYDVPDYTGI	GGGKYRYDVPDYESV	GGGKYRYDVPDYYSI	GGGKYRYDVPDYPKW	GGGKYRYDVPDYDKH	GGGKYRYDVPDYFGF
GGGKYRYDVPDYDHK	GGGKYRYDVPDYARF	GGGKYRYDVPDYVIG	GGGKYRYDVPDYFYV	GGGKYRYDVPDYDWH	GGGKYRYDVPDYETP	GGGKYRYDVPDYQSG	GGGKYRYDVPDYYTK
GGGKYRYDVPDYDTD	GGGKYRYDVPDYNNV	GGGKYRYDVPDYEYS	GGGKYRYDVPDYNDW	GGGKYRYDVPDYMGV	GGGKYRYDVPDYVDG	GGGKYRYDVPDYKEV	GGGKYRYDVPDYYQF
GGGKYRYDVPDYSSS	GGGKYRYDVPDYFGI	GGGKYRYDVPDYHEF	GGGKYRYDVPDYEWP	GGGKYRYDVPDYGMV	GGGKYRYDVPDYVAW	GGGKYRYDVPDYQWS	GGGKYRYDVPDYFNR
GGGKYRYDVPDYMWI	GGGKYRYDVPDYEEE	GGGKYRYDVPDYQEQ	GGGKYRYDVPDYDIS	GGGKYRYDVPDYNPR	GGGKYRYDVPDYVFV	GGGKYRYDVPDYDFE	GGGKYRYDVPDYASN
GGGKYRYDVPDYDIW	GGGKYRYDVPDYFMV	GGGKYRYDVPDYMPP	GGGKYRYDVPDYWMA	GGGKYRYDVPDYIEE	GGGKYRYDVPDYTQY	GGGKYRYDVPDYHGY	GGGKYRYDVPDYWWI
GGGKYRYDVPDYEEW	GGGKYRYDVPDYNPS	GGGKYRYDVPDYIVE	GGGKYRYDVPDYFFH	GGGKYRYDVPDYHHP	GGGKYRYDVPDYDMH	GGGKYRYDVPDYFHM	GGGKYRYDVPDYDVM
GGGKYRYDVPDYDVS	GGGKYRYDVPDYDDD	GGGKYRYDVPDYYWW	GGGKYRYDVPDYFIV	GGGKYRYDVPDYMYF	GGGKYRYDVPDYMFT	GGGKYRYDVPDYEKV	GGGKYRYDVPDYDTA
GGGKYRYDVPDYIDG	GGGKYRYDVPDYRMW	GGGKYRYDVPDYFMA	GGGKYRYDVPDYHEK	GGGKYRYDVPDYFGN	GGGKYRYDVPDYPEM	GGGKYRYDVPDYEDT	GGGKYRYDVPDYTVV
GGGKYRYDVPDYGMV	GGGKYRYDVPDYATP	GGGKYRYDVPDYWFN	GGGKYRYDVPDYRVV	GGGKYRYDVPDYINA	GGGKYRYDVPDYWTR	GGGKYRYDVPDYTYK	GGGKYRYDVPDYMNF
GGGKYRYDVPDYQSW	GGGKYRYDVPDYVHR	GGGKYRYDVPDYQVW	GGGKYRYDVPDYSMV	GGGKYRYDVPDYYVG	GGGKYRYDVPDYWRT	GGGKYRYDVPDYHFK	GGGKYRYDVPDYWFV
GGGKYRYDVPDYRWY	GGGKYRYDVPDYEEA	GGGKYRYDVPDYAGD	GGGKYRYDVPDYDMY	GGGKYRYDVPDYQEW	GGGKYRYDVPDYTRW	GGGKYRYDVPDYYRW	GGGKYRYDVPDYSYN
GGGKYRYDVPDYGVD	GGGKYRYDVPDYVVF	GGGKYRYDVPDYQSI	GGGKYRYDVPDYGPY	GGGKYRYDVPDYMAF	GGGKYRYDVPDYTWR	GGGKYRYDVPDYWRY	GGGKYRYDVPDYDFY
GGGKYRYDVPDYSKS	GGGKYRYDVPDYKFG	GGGKYRYDVPDYFGV	GGGKYRYDVPDYTAK	GGGKYRYDVPDYGWK	GGGKYRYDVPDYRTW	GGGKYRYDVPDYQWK	GGGKYRYDVPDYTHP
GGGKYRYDVPDYADF	GGGKYRYDVPDYFNY	GGGKYRYDVPDYWPW	GGGKYRYDVPDYGPW	GGGKYRYDVPDYWVW	GGGKYRYDVPDYYWE	GGGKYRYDVPDYERH	GGGKYRYDVPDYMRW
GGGKYRYDVPDYGYY	GGGKYRYDVPDYKWY	GGGKYRYDVPDYYDP	GGGKYRYDVPDYQQT	GGGKYRYDVPDYFGF	GGGKYRYDVPDYWDQ	GGGKYRYDVPDYFFQ	GGGKYRYDVPDYNAT
GGGKYRYDVPDYWNT	GGGKYRYDVPDYFTY	GGGKYRYDVPDYTPK	GGGKYRYDVPDYEWT	GGGKYRYDVPDYFFG	GGGKYRYDVPDYHDQ	GGGKYRYDVPDYVWH	GGGKYRYDVPDYNRF
GGGKYRYDVPDYFIE	GGGKYRYDVPDYFWD	GGGKYRYDVPDYMNK	GGGKYRYDVPDYEKP	GGGKYRYDVPDYDFQ	GGGKYRYDVPDYMHR	GGGKYRYDVPDYEHR	GGGKYRYDVPDYMYY
GGGKYRYDVPDYGAF	GGGKYRYDVPDYNPY	GGGKYRYDVPDYQQW	GGGKYRYDVPDYWWP	GGGKYRYDVPDYSYD	GGGKYRYDVPDYPVD	GGGKYRYDVPDYWVH	GGGKYRYDVPDYNGV
GGGKYRYDVPDYHEK	GGGKYRYDVPDYTIS	GGGKYRYDVPDYYSE	GGGKYRYDVPDYADQ	GGGKYRYDVPDYWFP	GGGKYRYDVPDYVNM	GGGKYRYDVPDYVHW	GGGKYRYDVPDYNMY
GGGKYRYDVPDYDPV	GGGKYRYDVPDYQGP	GGGKYRYDVPDYMQI	GGGKYRYDVPDYFVY	GGGKYRYDVPDYMQR	GGGKYRYDVPDYVWQ	GGGKYRYDVPDYFNN	GGGKYRYDVPDYKAH
GGGKYRYDVPDYDAG	GGGKYRYDVPDYHQR	GGGKYRYDVPDYFFF	GGGKYRYDVPDYSPQ	GGGKYRYDVPDYSVA	GGGKYRYDVPDYHDK	GGGKYRYDVPDYNAY	GGGKYRYDVPDYPFF
GGGKYRYDVPDYHRW	GGGKYRYDVPDYGNH	GGGKYRYDVPDYETE	GGGKYRYDVPDYDEH	GGGKYRYDVPDYTMV	GGGKYRYDVPDYKAE	GGGKYRYDVPDYGQY	GGGKYRYDVPDYYTI
GGGKYRYDVPDYYYQ	GGGKYRYDVPDYWTP	GGGKYRYDVPDYHNS	GGGKYRYDVPDYFDF	GGGKYRYDVPDYHSY	GGGKYRYDVPDYETF	GGGKYRYDVPDYEKH	GGGKYRYDVPDYEPH
GGGKYRYDVPDYTPY	GGGKYRYDVPDYHTP	GGGKYRYDVPDYPQT	GGGKYRYDVPDYFMM	GGGKYRYDVPDYIAN	GGGKYRYDVPDYKFQ	GGGKYRYDVPDYWEH	GGGKYRYDVPDYHSI
GGGKYRYDVPDYPMW	GGGKYRYDVPDYTWY	GGGKYRYDVPDYEVG	GGGKYRYDVPDYEWD	GGGKYRYDVPDYQFF	GGGKYRYDVPDYFQK	GGGKYRYDVPDYKQQ	GGGKYRYDVPDYFDW
GGGKYRYDVPDYEEH	GGGKYRYDVPDYWFE	GGGKYRYDVPDYPVH	GGGKYRYDVPDYNYI	GGGKYRYDVPDYMHS	GGGKYRYDVPDYNAE	GGGKYRYDVPDYQIS	GGGKYRYDVPDYDAE
GGGKYRYDVPDYANH	GGGKYRYDVPDYQHR	GGGKYRYDVPDYDNG	GGGKYRYDVPDYYMD	GGGKYRYDVPDYYTG	GGGKYRYDVPDYPSW	GGGKYRYDVPDYDNK	GGGKYRYDVPDYHST
GGGKYRYDVPDYHPW	GGGKYRYDVPDYSTA	GGGKYRYDVPDYDQE	GGGKYRYDVPDYPDE	GGGKYRYDVPDYENS	GGGKYRYDVPDYSVV	GGGKYRYDVPDYATI	GGGKYRYDVPDYQPT
GGGKYRYDVPDYFMI	GGGKYRYDVPDYYFW	GGGKYRYDVPDYPHW	GGGKYRYDVPDYTTP	GGGKYRYDVPDYNSN	GGGKYRYDVPDYDGH	GGGKYRYDVPDYSVV	GGGKYRYDVPDYFGG
GGGKYRYDVPDYWGP	GGGKYRYDVPDYQAE	GGGKYRYDVPDYEAH	GGGKYRYDVPDYYVI	GGGKYRYDVPDYQQF	GGGKYRYDVPDYGDH	GGGKYRYDVPDYAMK	GGGKYRYDVPDYHWY
GGGKYRYDVPDYYVV	GGGKYRYDVPDYESN	GGGKYRYDVPDYYGW	GGGKYRYDVPDYVNN	GGGKYRYDVPDYFTG	GGGKYRYDVPDYDHG	GGGKYRYDVPDYEWY	GGGKYRYDVPDYVNG
GGGKYRYDVPDYYFH	GGGKYRYDVPDYFGM	GGGKYRYDVPDYHEA	GGGKYRYDVPDYVNQ	GGGKYRYDVPDYFYN	GGGKYRYDVPDYGHD	GGGKYRYDVPDYQEQ	GGGKYRYDVPDYRGG
GGGKYRYDVPDYFGV	GGGKYRYDVPDYFVG	GGGKYRYDVPDYQKK	GGGKYRYDVPDYYMH	GGGKYRYDVPDYSYE	GGGKYRYDVPDYTYI	GGGKYRYDVPDYETT	GGGKYRYDVPDYHIP
GGGKYRYDVPDYPKH	GGGKYRYDVPDYEAF	GGGKYRYDVPDYYEP	GGGKYRYDVPDYFAF	GGGKYRYDVPDYWWM	GGGKYRYDVPDYATT	GGGKYRYDVPDYQTP	GGGKYRYDVPDYVDN
GGGKYRYDVPDYKAR	GGGKYRYDVPDYFVV	GGGKYRYDVPDYFAH	GGGKYRYDVPDYEIY	GGGKYRYDVPDYFIG	GGGKYRYDVPDYYAY	GGGKYRYDVPDYVRM	GGGKYRYDVPDYEKY
GGGKYRYDVPDYVMV	GGGKYRYDVPDYHGP	GGGKYRYDVPDYAAD	GGGKYRYDVPDYHQF	GGGKYRYDVPDYWPD	GGGKYRYDVPDYTNP	GGGKYRYDVPDYQVW	GGGKYRYDVPDYKEY
GGGKYRYDVPDYWIS	GGGKYRYDVPDYRDW	GGGKYRYDVPDYNKH	GGGKYRYDVPDYGGG	GGGKYRYDVPDYYWA	GGGKYRYDVPDYDIA	GGGKYRYDVPDYVYN	GGGKYRYDVPDYEYK
GGGKYRYDVPDYVVY	GGGKYRYDVPDYVMF	GGGKYRYDVPDYWHI	GGGKYRYDVPDYHFR	GGGKYRYDVPDYDYY	GGGKYRYDVPDYFMY	GGGKYRYDVPDYGPE	GGGKYRYDVPDYGFK
GGGKYRYDVPDYDHA	GGGKYRYDVPDYQTV	GGGKYRYDVPDYDFS	GGGKYRYDVPDYRFH	GGGKYRYDVPDYKQD	GGGKYRYDVPDYWPN	GGGKYRYDVPDYATA	GGGKYRYDVPDYWQE
GGGKYRYDVPDYSWR	GGGKYRYDVPDYYWY	GGGKYRYDVPDYAEQ	GGGKYRYDVPDYHAP	GGGKYRYDVPDYTTG	GGGKYRYDVPDYSPY	GGGKYRYDVPDYWIY	GGGKYRYDVPDYHGY
GGGKYRYDVPDYYMQ	GGGKYRYDVPDYTPR	GGGKYRYDVPDYDMK	GGGKYRYDVPDYMFV	GGGKYRYDVPDYKGP	GGGKYRYDVPDYGMQ	GGGKYRYDVPDYDIG	GGGKYRYDVPDYGKY
GGGKYRYDVPDYIFT	GGGKYRYDVPDYPTR	GGGKYRYDVPDYNWV	GGGKYRYDVPDYNSY	GGGKYRYDVPDYWDV	GGGKYRYDVPDYAMN	GGGKYRYDVPDYNEK	GGGKYRYDVPDYMVY
GGGKYRYDVPDYSKK	GGGKYRYDVPDYTRP	GGGKYRYDVPDYIFQ	GGGKYRYDVPDYVSY	GGGKYRYDVPDYTTP	GGGKYRYDVPDYYRW	GGGKYRYDVPDYAKF	GGGKYRYDVPDYTMR
GGGKYRYDVPDYEGN	GGGKYRYDVPDYPDK	GGGKYRYDVPDYIEM	GGGKYRYDVPDYDTD	GGGKYRYDVPDYQNF	GGGKYRYDVPDYMWQ	GGGKYRYDVPDYYDI	GGGKYRYDVPDYMWQ
GGGKYRYDVPDYQYW	GGGKYRYDVPDYQWR	GGGKYRYDVPDYQFV	GGGKYRYDVPDYHAE	GGGKYRYDVPDYAEA	GGGKYRYDVPDYRDY	GGGKYRYDVPDYREA	GGGKYRYDVPDYWVD
GGGKYRYDVPDYAYF	GGGKYRYDVPDYTYV	GGGKYRYDVPDYWFT	GGGKYRYDVPDYTYK	GGGKYRYDVPDYNGP	GGGKYRYDVPDYWEN	GGGKYRYDVPDYGDE	GGGKYRYDVPDYMWK
GGGKYRYDVPDYWSY	GGGKYRYDVPDYETE	GGGKYRYDVPDYFFR	GGGKYRYDVPDYDQE	GGGKYRYDVPDYWQH	GGGKYRYDVPDYWNE	GGGKYRYDVPDYQWD	GGGKYRYDVPDYGGK
GGGKYRYDVPDYWWT	GGGKYRYDVPDYMHI	GGGKYRYDVPDYQDM	GGGKYRYDVPDYEQD	GGGKYRYDVPDYWYY	GGGKYRYDVPDYWWG	GGGKYRYDVPDYYAH	GGGKYRYDVPDYVFM
GGGKYRYDVPDYGDD	GGGKYRYDVPDYMRY	GGGKYRYDVPDYFMY	GGGKYRYDVPDYDAM	GGGKYRYDVPDYEGN	GGGKYRYDVPDYPVS	GGGKYRYDVPDYYGW	GGGKYRYDVPDYEEY
GGGKYRYDVPDYNYA	GGGKYRYDVPDYRAQ	GGGKYRYDVPDYDYY	GGGKYRYDVPDYDGG	GGGKYRYDVPDYEKN	GGGKYRYDVPDYFQV	GGGKYRYDVPDYYGP	GGGKYRYDVPDYDMY
GGGKYRYDVPDYGKY	GGGKYRYDVPDYYHR	GGGKYRYDVPDYRVV	GGGKYRYDVPDYDQS	GGGKYRYDVPDYVEE	GGGKYRYDVPDYYFF	GGGKYRYDVPDYPHG	GGGKYRYDVPDYPKE
GGGKYRYDVPDYDME	GGGKYRYDVPDYEFM	GGGKYRYDVPDYDQF	GGGKYRYDVPDYHYY	GGGKYRYDVPDYMGR	GGGKYRYDVPDYYMQ	GGGKYRYDVPDYNWE	GGGKYRYDVPDYWMI
GGGKYRYDVPDYGSS	GGGKYRYDVPDYKQN	GGGKYRYDVPDYDFV	GGGKYRYDVPDYWAE	GGGKYRYDVPDYVFW	GGGKYRYDVPDYEAH	GGGKYRYDVPDYVQW	GGGKYRYDVPDYQKM
GGGKYRYDVPDYQFF	GGGKYRYDVPDYGTE	GGGKYRYDVPDYMMV	GGGKYRYDVPDYPYA	GGGKYRYDVPDYVSS	GGGKYRYDVPDYMIT	GGGKYRYDVPDYPHN	GGGKYRYDVPDYAPA
GGGKYRYDVPDYRVV	GGGKYRYDVPDYYPH	GGGKYRYDVPDYHWP	GGGKYRYDVPDYIAF	GGGKYRYDVPDYWVN	GGGKYRYDVPDYDSS	GGGKYRYDVPDYYAN	GGGKYRYDVPDYEEK
GGGKYRYDVPDYHGK	GGGKYRYDVPDYFIW	GGGKYRYDVPDYVGD	GGGKYRYDVPDYFAE	GGGKYRYDVPDYGAE	GGGKYRYDVPDYDMN	GGGKYRYDVPDYNYD	GGGKYRYDVPDYKTV
GGGKYRYDVPDYDYY	GGGKYRYDVPDYYGQ	GGGKYRYDVPDYDYE	GGGKYRYDVPDYYYT	GGGKYRYDVPDYMFV	GGGKYRYDVPDYEAQ	GGGKYRYDVPDYYQI	GGGKYRYDVPDYKWM
GGGKYRYDVPDYYDS	GGGKYRYDVPDYETP	GGGKYRYDVPDYMWI	GGGKYRYDVPDYNFT	GGGKYRYDVPDYFFH	GGGKYRYDVPDYSEV	GGGKYRYDVPDYDIA	GGGKYRYDVPDYDIT
GGGKYRYDVPDYNYQ	GGGKYRYDVPDYVRW	GGGKYRYDVPDYWID	GGGKYRYDVPDYRYM	GGGKYRYDVPDYWDE	GGGKYRYDVPDYEWK	GGGKYRYDVPDYYWT	GGGKYRYDVPDYEYT
GGGKYRYDVPDYWTD	GGGKYRYDVPDYRVV	GGGKYRYDVPDYAAN	GGGKYRYDVPDYPEW	GGGKYRYDVPDYNDH	GGGKYRYDVPDYYMS	GGGKYRYDVPDYEAD	GGGKYRYDVPDYYYT
GGGKYRYDVPDYSQN	GGGKYRYDVPDYMWD	GGGKYRYDVPDYSYV	GGGKYRYDVPDYMAK	GGGKYRYDVPDYPYP	GGGKYRYDVPDYGAA	GGGKYRYDVPDYEHM	GGGKYRYDVPDYQTS
GGGKYRYDVPDYEET	GGGKYRYDVPDYFSE	GGGKYRYDVPDYSYH	GGGKYRYDVPDYVRS	GGGKYRYDVPDYNKG	GGGKYRYDVPDYSKS	GGGKYRYDVPDYEYT	GGGKYRYDVPDYAKQ
GGGKYRYDVPDYTVN	GGGKYRYDVPDYDSH	GGGKYRYDVPDYTIT	GGGKYRYDVPDYMWQ	GGGKYRYDVPDYYWF	GGGKYRYDVPDYMIG	GGGKYRYDVPDYAMQ	GGGKYRYDVPDYSWY
GGGKYRYDVPDYFNF	GGGKYRYDVPDYWIS	GGGKYRYDVPDYATR	GGGKYRYDVPDYAKE	GGGKYRYDVPDYFQK	GGGKYRYDVPDYNFF	GGGKYRYDVPDYTIY	GGGKYRYDVPDYNMA
GGGKYRYDVPDYYFT	GGGKYRYDVPDYITA	GGGKYRYDVPDYGAN	GGGKYRYDVPDYSDI	GGGKYRYDVPDYWFG	GGGKYRYDVPDYAEK	GGGKYRYDVPDYWQG	GGGKYRYDVPDYATI
GGGKYRYDVPDYWYW	GGGKYRYDVPDYFFW	GGGKYRYDVPDYGST	GGGKYRYDVPDYAGD	GGGKYRYDVPDYQAS	GGGKYRYDVPDYAAK	GGGKYRYDVPDYVYP	GGGKYRYDVPDYVSV
GGGKYRYDVPDYFYI	GGGKYRYDVPDYYSD	GGGKYRYDVPDYSYK	GGGKYRYDVPDYDSV	GGGKYRYDVPDYMKS	GGGKYRYDVPDYEAP	GGGKYRYDVPDYAFH	GGGKYRYDVPDYPHM
GGGKYRYDVPDYHQW	GGGKYRYDVPDYVFP	GGGKYRYDVPDYPSH	GGGKYRYDVPDYYIA	GGGKYRYDVPDYVWE	GGGKYRYDVPDYRFV	GGGKYRYDVPDYREE	GGGKYRYDVPDYYMF
GGGKYRYDVPDYYDF	GGGKYRYDVPDYFWK	GGGKYRYDVPDYDFY	GGGKYRYDVPDYMDY	GGGKYRYDVPDYDDY	GGGKYRYDVPDYYEE	GGGKYRYDVPDYDWF	GGGKYRYDVPDYIWM
GGGKYRYDVPDYMFH	GGGKYRYDVPDYNPQ	GGGKYRYDVPDYMQW	GGGKYRYDVPDYGGV	GGGKYRYDVPDYYTV	GGGKYRYDVPDYNAF	GGGKYRYDVPDYWVA	GGGKYRYDVPDYQAS
GGGKYRYDVPDYAKN	GGGKYRYDVPDYVGF	GGGKYRYDVPDYADK	GGGKYRYDVPDYWVE	GGGKYRYDVPDYEPK	GGGKYRYDVPDYTKH	GGGKYRYDVPDYYSQ	GGGKYRYDVPDYGQT
GGGKYRYDVPDYTIT	GGGKYRYDVPDYEYE	GGGKYRYDVPDYREM	GGGKYRYDVPDYESP	GGGKYRYDVPDYAGG	GGGKYRYDVPDYHDP	GGGKYRYDVPDYHAW	GGGKYRYDVPDYQSA
GGGKYRYDVPDYFEF	GGGKYRYDVPDYVSP	GGGKYRYDVPDYGPD	GGGKYRYDVPDYIWD	GGGKYRYDVPDYMNH	GGGKYRYDVPDYVHQ	GGGKYRYDVPDYNME	GGGKYRYDVPDYEKW
GGGKYRYDVPDYNGP	GGGKYRYDVPDYQAK	GGGKYRYDVPDYEVT	GGGKYRYDVPDYFVF	GGGKYRYDVPDYAGA	GGGKYRYDVPDYYIT	GGGKYRYDVPDYDKE	GGGKYRYDVPDYWFT
GGGKYRYDVPDYFYD	GGGKYRYDVPDYQQY	GGGKYRYDVPDYKFV	GGGKYRYDVPDYTDS	GGGKYRYDVPDYYAQ	GGGKYRYDVPDYKYW	GGGKYRYDVPDYENM	GGGKYRYDVPDYGSQ
GGGKYRYDVPDYRMW	GGGKYRYDVPDYHGA	GGGKYRYDVPDYASG	GGGKYRYDVPDYAIS	GGGKYRYDVPDYNWW	GGGKYRYDVPDYDSE	GGGKYRYDVPDYPKP	GGGKYRYDVPDYQSF
GGGKYRYDVPDYYGS	GGGKYRYDVPDYPQR	GGGKYRYDVPDYPTQ	GGGKYRYDVPDYRYY	GGGKYRYDVPDYTDI	GGGKYRYDVPDYGNN	GGGKYRYDVPDYDEK	GGGKYRYDVPDYRVV
GGGKYRYDVPDYIAF	GGGKYRYDVPDYWEE	GGGKYRYDVPDYWFP	GGGKYRYDVPDYPAH	GGGKYRYDVPDYGIW	GGGKYRYDVPDYEEH	GGGKYRYDVPDYFVV	GGGKYRYDVPDYHSP
GGGKYRYDVPDYFRW	GGGKYRYDVPDYPYE	GGGKYRYDVPDYKQI	GGGKYRYDVPDYGAN	GGGKYRYDVPDYYQM	GGGKYRYDVPDYTYE	GGGKYRYDVPDYTQQ	GGGKYRYDVPDYMVG
GGGKYRYDVPDYGDI	GGGKYRYDVPDYFQP	GGGKYRYDVPDYGID	GGGKYRYDVPDYEYW	GGGKYRYDVPDYFMP	GGGKYRYDVPDYSII	GGGKYRYDVPDYEWD	GGGKYRYDVPDYNMT
GGGKYRYDVPDYYAE	GGGKYRYDVPDYYSW	GGGKYRYDVPDYYSK	GGGKYRYDVPDYVSN	GGGKYRYDVPDYMIM	GGGKYRYDVPDYYDY	GGGKYRYDVPDYPVF	GGGKYRYDVPDYWAK
GGGKYRYDVPDYNSG	GGGKYRYDVPDYGYH	GGGKYRYDVPDYTFN	GGGKYRYDVPDYKMT	GGGKYRYDVPDYVFG	GGGKYRYDVPDYISA	GGGKYRYDVPDYVGT	GGGKYRYDVPDYGWN
GGGKYRYDVPDYHAW	GGGKYRYDVPDYTPQ	GGGKYRYDVPDYGNH	GGGKYRYDVPDYTII	GGGKYRYDVPDYYIF	GGGKYRYDVPDYTET	GGGKYRYDVPDYQGW	GGGKYRYDVPDYDEP
GGGKYRYDVPDYHWW	GGGKYRYDVPDYWEY	GGGKYRYDVPDYDFH	GGGKYRYDVPDYNMY	GGGKYRYDVPDYYDK	GGGKYRYDVPDYETT	GGGKYRYDVPDYSWK	GGGKYRYDVPDYYFT
GGGKYRYDVPDYTAT	GGGKYRYDVPDYAQK	GGGKYRYDVPDYYWY	GGGKYRYDVPDYIVS	GGGKYRYDVPDYMFK	GGGKYRYDVPDYYWM	GGGKYRYDVPDYSEI	GGGKYRYDVPDYMNW
GGGKYRYDVPDYIHW	GGGKYRYDVPDYEEH	GGGKYRYDVPDYYMW	GGGKYRYDVPDYEQQ	GGGKYRYDVPDYGYG	GGGKYRYDVPDYRFT	GGGKYRYDVPDYDTI	GGGKYRYDVPDYPTH
GGGKYRYDVPDYMHW	GGGKYRYDVPDYNWS	GGGKYRYDVPDYIDF	GGGKYRYDVPDYQEQ	GGGKYRYDVPDYWMD	GGGKYRYDVPDYFRT	GGGKYRYDVPDYQQE	GGGKYRYDVPDYKDP
GGGKYRYDVPDYVMR	GGGKYRYDVPDYQHK	GGGKYRYDVPDYYDS	GGGKYRYDVPDYAWQ	GGGKYRYDVPDYVGG	GGGKYRYDVPDYRTF	GGGKYRYDVPDYYIG	GGGKYRYDVPDYFFQ
GGGKYRYDVPDYGPW	GGGKYRYDVPDYYRW	GGGKYRYDVPDYEHE	GGGKYRYDVPDYAEA	GGGKYRYDVPDYEMK	GGGKYRYDVPDYESE	GGGKYRYDVPDYQPQ	GGGKYRYDVPDYHMS
GGGKYRYDVPDYMNH	GGGKYRYDVPDYSIS	GGGKYRYDVPDYEYA	GGGKYRYDVPDYAGS	GGGKYRYDVPDYFAA	GGGKYRYDVPDYQFQ	GGGKYRYDVPDYKAT	GGGKYRYDVPDYQKW
GGGKYRYDVPDYYDE	GGGKYRYDVPDYGEQ	GGGKYRYDVPDYYRS	GGGKYRYDVPDYFGP	GGGKYRYDVPDYQMN	GGGKYRYDVPDYQWF	GGGKYRYDVPDYGHW	GGGKYRYDVPDYANV
GGGKYRYDVPDYPWE	GGGKYRYDVPDYWFY	GGGKYRYDVPDYVKY	GGGKYRYDVPDYGPS	GGGKYRYDVPDYVWT	GGGKYRYDVPDYVQS	GGGKYRYDVPDYGAE	GGGKYRYDVPDYDYI
GGGKYRYDVPDYFGN	GGGKYRYDVPDYKAY	GGGKYRYDVPDYHNI	GGGKYRYDVPDYDSI	GGGKYRYDVPDYWQK	GGGKYRYDVPDYVFI	GGGKYRYDVPDYHDK	GGGKYRYDVPDYEMQ
GGGKYRYDVPDYTHT	GGGKYRYDVPDYKTH	GGGKYRYDVPDYPGG	GGGKYRYDVPDYIAW	GGGKYRYDVPDYGYW	GGGKYRYDVPDYGNK	GGGKYRYDVPDYGKY	GGGKYRYDVPDYMWD
GGGKYRYDVPDYWDF	GGGKYRYDVPDYSVY	GGGKYRYDVPDYKNF	GGGKYRYDVPDYFWQ	GGGKYRYDVPDYSYI	GGGKYRYDVPDYQMV	GGGKYRYDVPDYSNT	GGGKYRYDVPDYWFK
GGGKYRYDVPDYYWY	GGGKYRYDVPDYWNW	GGGKYRYDVPDYYWA	GGGKYRYDVPDYNWH	GGGKYRYDVPDYMQW	GGGKYRYDVPDYWKH	GGGKYRYDVPDYAVE	GGGKYRYDVPDYIMT
GGGKYRYDVPDYNWY	GGGKYRYDVPDYPFF	GGGKYRYDVPDYNDW	GGGKYRYDVPDYSMD	GGGKYRYDVPDYVDM	GGGKYRYDVPDYNMK	GGGKYRYDVPDYEMV	GGGKYRYDVPDYTWK
GGGKYRYDVPDYFMH	GGGKYRYDVPDYWQN	GGGKYRYDVPDYKSK	GGGKYRYDVPDYEHW	GGGKYRYDVPDYVVN	GGGKYRYDVPDYWYA	GGGKYRYDVPDYYYY	GGGKYRYDVPDYFFF
GGGKYRYDVPDYNYY	GGGKYRYDVPDYFET	GGGKYRYDVPDYYFW	GGGKYRYDVPDYQWK	GGGKYRYDVPDYTNP	GGGKYRYDVPDYYPT	GGGKYRYDVPDYWQY	GGGKYRYDVPDYNYT
GGGKYRYDVPDYQWE	GGGKYRYDVPDYFDD	GGGKYRYDVPDYHMN	GGGKYRYDVPDYQMY	GGGKYRYDVPDYEQE	GGGKYRYDVPDYFNK	GGGKYRYDVPDYQST	GGGKYRYDVPDYYGN
GGGKYRYDVPDYMMT	GGGKYRYDVPDYEFT	GGGKYRYDVPDYADY	GGGKYRYDVPDYFKF	GGGKYRYDVPDYPAF	GGGKYRYDVPDYGHQ	GGGKYRYDVPDYQGH	GGGKYRYDVPDYAWQ
GGGKYRYDVPDYWRT	GGGKYRYDVPDYSVV	GGGKYRYDVPDYPDE	GGGKYRYDVPDYEYF	GGGKYRYDVPDYWPT	GGGKYRYDVPDYDPH	GGGKYRYDVPDYAQA	GGGKYRYDVPDYGFG
GGGKYRYDVPDYWET	GGGKYRYDVPDYHWY	GGGKYRYDVPDYYKT	GGGKYRYDVPDYNAM	GGGKYRYDVPDYAWV	GGGKYRYDVPDYSDF	GGGKYRYDVPDYMVM	GGGKYRYDVPDYWWQ
GGGKYRYDVPDYFYY	GGGKYRYDVPDYSDY	GGGKYRYDVPDYHTP	GGGKYRYDVPDYGYK	GGGKYRYDVPDYVYE	GGGKYRYDVPDYNWS	GGGKYRYDVPDYDHN	GGGKYRYDVPDYQWQ
GGGKYRYDVPDYQTD	GGGKYRYDVPDYGDE	GGGKYRYDVPDYWFG	GGGKYRYDVPDYQIF	GGGKYRYDVPDYNHW	GGGKYRYDVPDYWET	GGGKYRYDVPDYKQK	GGGKYRYDVPDYEDT
GGGKYRYDVPDYDHW	GGGKYRYDVPDYQHN	GGGKYRYDVPDYNFA	GGGKYRYDVPDYGFN	GGGKYRYDVPDYWTH	GGGKYRYDVPDYWDY	GGGKYRYDVPDYRFY	GGGKYRYDVPDYWIF
GGGKYRYDVPDYFVG	GGGKYRYDVPDYHRY	GGGKYRYDVPDYNAA	GGGKYRYDVPDYMRN	GGGKYRYDVPDYMHR	GGGKYRYDVPDYFMW	GGGKYRYDVPDYYFR	GGGKYRYDVPDYQYP
GGGKYRYDVPDYYMR	GGGKYRYDVPDYNSD	GGGKYRYDVPDYWYN	GGGKYRYDVPDYFMV	GGGKYRYDVPDYWPN	GGGKYRYDVPDYVFH	GGGKYRYDVPDYVHQ	GGGKYRYDVPDYSVQ
GGGKYRYDVPDYNFQ	GGGKYRYDVPDYQRD	GGGKYRYDVPDYIWF	GGGKYRYDVPDYYGS	GGGKYRYDVPDYSNE	GGGKYRYDVPDYKYH	GGGKYRYDVPDYPWT	GGGKYRYDVPDYKPV
GGGKYRYDVPDYHTP	GGGKYRYDVPDYQMW	GGGKYRYDVPDYAKT	GGGKYRYDVPDYTQR	GGGKYRYDVPDYNPT	GGGKYRYDVPDYISQ	GGGKYRYDVPDYHSI	GGGKYRYDVPDYSSG
GGGKYRYDVPDYTMN	GGGKYRYDVPDYGYD	GGGKYRYDVPDYDKR	GGGKYRYDVPDYNSP	GGGKYRYDVPDYPNT	GGGKYRYDVPDYMWM	GGGKYRYDVPDYDMI	GGGKYRYDVPDYWME
GGGKYRYDVPDYEFQ	GGGKYRYDVPDYRDM	GGGKYRYDVPDYMVQ	GGGKYRYDVPDYSED	GGGKYRYDVPDYNTP	GGGKYRYDVPDYTEQ	GGGKYRYDVPDYVKW	GGGKYRYDVPDYWQQ
GGGKYRYDVPDYGQE	GGGKYRYDVPDYYTG	GGGKYRYDVPDYMWP	GGGKYRYDVPDYVST	GGGKYRYDVPDYAQK	GGGKYRYDVPDYKDH	GGGKYRYDVPDYVYT	GGGKYRYDVPDYYWP
GGGKYRYDVPDYNYT	GGGKYRYDVPDYEYP	GGGKYRYDVPDYEDH	GGGKYRYDVPDYNFP	GGGKYRYDVPDYKAQ	GGGKYRYDVPDYHAK	GGGKYRYDVPDYAEK	GGGKYRYDVPDYNMN
GGGKYRYDVPDYRSW	GGGKYRYDVPDYFHW	GGGKYRYDVPDYGTI	GGGKYRYDVPDYKQK	GGGKYRYDVPDYSFR	GGGKYRYDVPDYFNN	GGGKYRYDVPDYWNK	GGGKYRYDVPDYYEE
GGGKYRYDVPDYAYT	GGGKYRYDVPDYSMI	GGGKYRYDVPDYGPA	GGGKYRYDVPDYWIA	GGGKYRYDVPDYDTA	GGGKYRYDVPDYEAF	GGGKYRYDVPDYAKQ	GGGKYRYDVPDYEYE
GGGKYRYDVPDYAGW	GGGKYRYDVPDYIWY	GGGKYRYDVPDYDQW	GGGKYRYDVPDYEKQ	GGGKYRYDVPDYTGQ	GGGKYRYDVPDYMSK	GGGKYRYDVPDYWKY	GGGKYRYDVPDYYGQ
GGGKYRYDVPDYNYK	GGGKYRYDVPDYAGA	GGGKYRYDVPDYNQT	GGGKYRYDVPDYSWM	GGGKYRYDVPDYGKS	GGGKYRYDVPDYMYY	GGGKYRYDVPDYHAY	GGGKYRYDVPDYYQW
GGGKYRYDVPDYRAM	GGGKYRYDVPDYKNA	GGGKYRYDVPDYVSF	GGGKYRYDVPDYSSI	GGGKYRYDVPDYKGS	GGGKYRYDVPDYDWW	GGGKYRYDVPDYWMP	GGGKYRYDVPDYQYV
GGGKYRYDVPDYAYQ	GGGKYRYDVPDYSAI	GGGKYRYDVPDYDKS	GGGKYRYDVPDYYWE	GGGKYRYDVPDYMMN	GGGKYRYDVPDYTMN	GGGKYRYDVPDYNTQ	GGGKYRYDVPDYDFM
GGGKYRYDVPDYYKQ	GGGKYRYDVPDYMIT	GGGKYRYDVPDYNSW	GGGKYRYDVPDYSPE	GGGKYRYDVPDYAGE	GGGKYRYDVPDYEEI	GGGKYRYDVPDYGMR	GGGKYRYDVPDYEEW
GGGKYRYDVPDYEQQ	GGGKYRYDVPDYGNR	GGGKYRYDVPDYSYI	GGGKYRYDVPDYYHW	GGGKYRYDVPDYHQH	GGGKYRYDVPDYQEN	GGGKYRYDVPDYSFR	GGGKYRYDVPDYTWR
GGGKYRYDVPDYDDM	GGGKYRYDVPDYYWT	GGGKYRYDVPDYFTY	GGGKYRYDVPDYNMS	GGGKYRYDVPDYEFM	GGGKYRYDVPDYATI	GGGKYRYDVPDYGNS	GGGKYRYDVPDYEDI
GGGKYRYDVPDYDDP	GGGKYRYDVPDYRNV	GGGKYRYDVPDYFIE	GGGKYRYDVPDYETV	GGGKYRYDVPDYMWM	GGGKYRYDVPDYYTR	GGGKYRYDVPDYNMN	GGGKYRYDVPDYYYF
GGGKYRYDVPDYNYS	GGGKYRYDVPDYFIG	GGGKYRYDVPDYAYT	GGGKYRYDVPDYYMW	GGGKYRYDVPDYGST	GGGKYRYDVPDYKDV	GGGKYRYDVPDYSGN	GGGKYRYDVPDYWQG
GGGKYRYDVPDYNYF	GGGKYRYDVPDYAHN	GGGKYRYDVPDYYSV	GGGKYRYDVPDYDGM	GGGKYRYDVPDYFAV	GGGKYRYDVPDYYFY	GGGKYRYDVPDYDPW	GGGKYRYDVPDYMWE
GGGKYRYDVPDYDWP	GGGKYRYDVPDYDEE	GGGKYRYDVPDYGMH	GGGKYRYDVPDYPVF	GGGKYRYDVPDYSEN	GGGKYRYDVPDYPDK	GGGKYRYDVPDYPNP	GGGKYRYDVPDYPQP
GGGKYRYDVPDYTEE	GGGKYRYDVPDYFFV	GGGKYRYDVPDYMQY	GGGKYRYDVPDYNFM	GGGKYRYDVPDYHAE	GGGKYRYDVPDYFFK	GGGKYRYDVPDYMMG	GGGKYRYDVPDYFMW
GGGKYRYDVPDYDDT	GGGKYRYDVPDYNYA	GGGKYRYDVPDYFQW	GGGKYRYDVPDYPDP	GGGKYRYDVPDYTIN	GGGKYRYDVPDYMSH	GGGKYRYDVPDYWPR	GGGKYRYDVPDYMFY
GGGKYRYDVPDYGNE	GGGKYRYDVPDYDDK	GGGKYRYDVPDYPVD	GGGKYRYDVPDYQFH	GGGKYRYDVPDYQRW	GGGKYRYDVPDYWMN	GGGKYRYDVPDYQQM	GGGKYRYDVPDYYYM
GGGKYRYDVPDYRWK	GGGKYRYDVPDYNFM	GGGKYRYDVPDYKYW	GGGKYRYDVPDYFQH	GGGKYRYDVPDYFWD	GGGKYRYDVPDYAQS	GGGKYRYDVPDYDGS	GGGKYRYDVPDYFQP
GGGKYRYDVPDYPNH	GGGKYRYDVPDYYYQ	GGGKYRYDVPDYPNY	GGGKYRYDVPDYQHF	GGGKYRYDVPDYNYF	GGGKYRYDVPDYETS	GGGKYRYDVPDYFGG	GGGKYRYDVPDYHEE
GGGKYRYDVPDYRYR	GGGKYRYDVPDYSQH	GGGKYRYDVPDYHWV	GGGKYRYDVPDYYWY	GGGKYRYDVPDYGFV	GGGKYRYDVPDYQGW	GGGKYRYDVPDYSMV	GGGKYRYDVPDYDKW
GGGKYRYDVPDYAFY	GGGKYRYDVPDYHDW	GGGKYRYDVPDYDTH	GGGKYRYDVPDYHVE	GGGKYRYDVPDYWMK	GGGKYRYDVPDYYNY	GGGKYRYDVPDYGED	GGGKYRYDVPDYDAS
GGGKYRYDVPDYFFH	GGGKYRYDVPDYHNK	GGGKYRYDVPDYPVM	GGGKYRYDVPDYGNH	GGGKYRYDVPDYAAA	GGGKYRYDVPDYVMN	GGGKYRYDVPDYRVK	GGGKYRYDVPDYKIP
GGGKYRYDVPDYTWD	GGGKYRYDVPDYSSS	GGGKYRYDVPDYQRW	GGGKYRYDVPDYVSF	GGGKYRYDVPDYFKH	GGGKYRYDVPDYEYW	GGGKYRYDVPDYYYV	GGGKYRYDVPDYFKF
GGGKYRYDVPDYWKY	GGGKYRYDVPDYYHW	GGGKYRYDVPDYHFF	GGGKYRYDVPDYSDY	GGGKYRYDVPDYYTS	GGGKYRYDVPDYGEQ	GGGKYRYDVPDYVSG	GGGKYRYDVPDYNDK
GGGKYRYDVPDYGHW	GGGKYRYDVPDYMYY	GGGKYRYDVPDYNYT	GGGKYRYDVPDYQQS	GGGKYRYDVPDYMVT	GGGKYRYDVPDYFHN	GGGKYRYDVPDYNSW	GGGKYRYDVPDYKDA
GGGKYRYDVPDYIWH	GGGKYRYDVPDYSND	GGGKYRYDVPDYPSP	GGGKYRYDVPDYRIK	GGGKYRYDVPDYIWM	GGGKYRYDVPDYIGF	GGGKYRYDVPDYTIM	GGGKYRYDVPDYWQK
GGGKYRYDVPDYFSF	GGGKYRYDVPDYAVM	GGGKYRYDVPDYWHA	GGGKYRYDVPDYFFM	GGGKYRYDVPDYPFV	GGGKYRYDVPDYPFN	GGGKYRYDVPDYNFS	GGGKYRYDVPDYVDF
GGGKYRYDVPDYAQY	GGGKYRYDVPDYGGD	GGGKYRYDVPDYYPG	GGGKYRYDVPDYMRW	GGGKYRYDVPDYTRW	GGGKYRYDVPDYYTA	GGGKYRYDVPDYEVG	GGGKYRYDVPDYENT
GGGKYRYDVPDYFFF	GGGKYRYDVPDYQDW	GGGKYRYDVPDYQMH	GGGKYRYDVPDYESW	GGGKYRYDVPDYQKW	GGGKYRYDVPDYFHW	GGGKYRYDVPDYEKE	GGGKYRYDVPDYMAQ
GGGKYRYDVPDYWPP	GGGKYRYDVPDYATI	GGGKYRYDVPDYQMQ	GGGKYRYDVPDYDPS	GGGKYRYDVPDYIDF	GGGKYRYDVPDYTFS	GGGKYRYDVPDYSRY	GGGKYRYDVPDYRTH
GGGKYRYDVPDYMRN	GGGKYRYDVPDYHVK	GGGKYRYDVPDYNKG	GGGKYRYDVPDYDSP	GGGKYRYDVPDYMWH	GGGKYRYDVPDYQDD	GGGKYRYDVPDYPEE	GGGKYRYDVPDYRSM
GGGKYRYDVPDYNAY	GGGKYRYDVPDYMPV	GGGKYRYDVPDYPTP	GGGKYRYDVPDYPDS	GGGKYRYDVPDYDEN	GGGKYRYDVPDYGIQ	GGGKYRYDVPDYYEW	GGGKYRYDVPDYKYM
GGGKYRYDVPDYSMN	GGGKYRYDVPDYMKQ	GGGKYRYDVPDYANR	GGGKYRYDVPDYNDN	GGGKYRYDVPDYGDP	GGGKYRYDVPDYHYQ	GGGKYRYDVPDYQPV	GGGKYRYDVPDYMKQ
GGGKYRYDVPDYYYT	GGGKYRYDVPDYNKY	GGGKYRYDVPDYEHK	GGGKYRYDVPDYRAE	GGGKYRYDVPDYGHS	GGGKYRYDVPDYQYS	GGGKYRYDVPDYAAG	GGGKYRYDVPDYFVD
GGGKYRYDVPDYPAE	GGGKYRYDVPDYIYS	GGGKYRYDVPDYEKQ	GGGKYRYDVPDYFIE	GGGKYRYDVPDYDGK	GGGKYRYDVPDYSQH	GGGKYRYDVPDYKMN	GGGKYRYDVPDYEMR
GGGKYRYDVPDYGGM	GGGKYRYDVPDYNFS	GGGKYRYDVPDYQYS	GGGKYRYDVPDYKMF	GGGKYRYDVPDYRDF	GGGKYRYDVPDYPTK	GGGKYRYDVPDYYEV	GGGKYRYDVPDYMSG
GGGKYRYDVPDYSSH	GGGKYRYDVPDYSPV	GGGKYRYDVPDYYYT	GGGKYRYDVPDYVDT	GGGKYRYDVPDYPWW	GGGKYRYDVPDYGSH	GGGKYRYDVPDYAYW	GGGKYRYDVPDYKVE
GGGKYRYDVPDYMES	GGGKYRYDVPDYYYY	GGGKYRYDVPDYHNK	GGGKYRYDVPDYSYH	GGGKYRYDVPDYYMM	GGGKYRYDVPDYNTR	GGGKYRYDVPDYEEY	GGGKYRYDVPDYSMN
GGGKYRYDVPDYYWS	GGGKYRYDVPDYGEE	GGGKYRYDVPDYYFY	GGGKYRYDVPDYFWF	GGGKYRYDVPDYEYY	GGGKYRYDVPDYTNE	GGGKYRYDVPDYDWQ	GGGKYRYDVPDYPEP
GGGKYRYDVPDYDMT	GGGKYRYDVPDYWDT	GGGKYRYDVPDYQDS	GGGKYRYDVPDYPWT	GGGKYRYDVPDYITS	GGGKYRYDVPDYWKW	GGGKYRYDVPDYGST	GGGKYRYDVPDYSMV
GGGKYRYDVPDYYPW	GGGKYRYDVPDYMHR	GGGKYRYDVPDYYAH	GGGKYRYDVPDYKVY	GGGKYRYDVPDYFEM	GGGKYRYDVPDYVAQ	GGGKYRYDVPDYDWI	GGGKYRYDVPDYPYS
GGGKYRYDVPDYGFI	GGGKYRYDVPDYADE	GGGKYRYDVPDYAMK	GGGKYRYDVPDYDDR	GGGKYRYDVPDYVAW	GGGKYRYDVPDYKYY	GGGKYRYDVPDYHWP	GGGKYRYDVPDYTDP
GGGKYRYDVPDYDVY	GGGKYRYDVPDYWKM	GGGKYRYDVPDYMAK	GGGKYRYDVPDYMVF	GGGKYRYDVPDYWDN	GGGKYRYDVPDYEWE	GGGKYRYDVPDYRRS	GGGKYRYDVPDYYVP
GGGKYRYDVPDYFWD	GGGKYRYDVPDYATV	GGGKYRYDVPDYMKA	GGGKYRYDVPDYYVD	GGGKYRYDVPDYFFV	GGGKYRYDVPDYEWW	GGGKYRYDVPDYMWS	GGGKYRYDVPDYMKF
GGGKYRYDVPDYKEN	GGGKYRYDVPDYQMT	GGGKYRYDVPDYKAM	GGGKYRYDVPDYATV	GGGKYRYDVPDYYDM	GGGKYRYDVPDYEQI	GGGKYRYDVPDYKMP	GGGKYRYDVPDYPDN
GGGKYRYDVPDYYTF	GGGKYRYDVPDYHTD	GGGKYRYDVPDYNIT	GGGKYRYDVPDYVMQ	GGGKYRYDVPDYMQI	GGGKYRYDVPDYVDQ	GGGKYRYDVPDYWAW	GGGKYRYDVPDYYMY
GGGKYRYDVPDYDYM	GGGKYRYDVPDYNPP	GGGKYRYDVPDYYWM	GGGKYRYDVPDYMKW	GGGKYRYDVPDYEAQ	GGGKYRYDVPDYDAD	GGGKYRYDVPDYYYP	GGGKYRYDVPDYNWS
GGGKYRYDVPDYNKF	GGGKYRYDVPDYHFI	GGGKYRYDVPDYDDP	GGGKYRYDVPDYTTK	GGGKYRYDVPDYQWP	GGGKYRYDVPDYDWY	GGGKYRYDVPDYRAE	GGGKYRYDVPDYYTG
GGGKYRYDVPDYAEQ	GGGKYRYDVPDYGYN	GGGKYRYDVPDYTTN	GGGKYRYDVPDYGAF	GGGKYRYDVPDYTHF	GGGKYRYDVPDYWAI	GGGKYRYDVPDYAAY	GGGKYRYDVPDYKEE
GGGKYRYDVPDYPQR	GGGKYRYDVPDYQQW	GGGKYRYDVPDYNPK	GGGKYRYDVPDYWTK	GGGKYRYDVPDYKYQ	GGGKYRYDVPDYMVF	GGGKYRYDVPDYSGE	GGGKYRYDVPDYWMN
GGGKYRYDVPDYVFG	GGGKYRYDVPDYDMK	GGGKYRYDVPDYFEY	GGGKYRYDVPDYFGG	GGGKYRYDVPDYMDK	GGGKYRYDVPDYSYD	GGGKYRYDVPDYNQG	GGGKYRYDVPDYVMN
GGGKYRYDVPDYTYH	GGGKYRYDVPDYAQY	GGGKYRYDVPDYEFY	GGGKYRYDVPDYPWP	GGGKYRYDVPDYQGW	GGGKYRYDVPDYHMW	GGGKYRYDVPDYATE	GGGKYRYDVPDYHFH
GGGKYRYDVPDYEEE	GGGKYRYDVPDYKDW	GGGKYRYDVPDYWHQ	GGGKYRYDVPDYGIE	GGGKYRYDVPDYDYW	GGGKYRYDVPDYYVD	GGGKYRYDVPDYVIF	GGGKYRYDVPDYEDK
GGGKYRYDVPDYFAQ	GGGKYRYDVPDYHKN	GGGKYRYDVPDYSGE	GGGKYRYDVPDYDEM	GGGKYRYDVPDYFFW	GGGKYRYDVPDYGNH	GGGKYRYDVPDYEMM	GGGKYRYDVPDYSRY
GGGKYRYDVPDYWIY	GGGKYRYDVPDYFMD	GGGKYRYDVPDYDNF	GGGKYRYDVPDYNKF	GGGKYRYDVPDYYSD	GGGKYRYDVPDYQMH	GGGKYRYDVPDYSER	GGGKYRYDVPDYDPS
GGGKYRYDVPDYKMR	GGGKYRYDVPDYGYE	GGGKYRYDVPDYNDF	GGGKYRYDVPDYAFI	GGGKYRYDVPDYNDE	GGGKYRYDVPDYVWM	GGGKYRYDVPDYDTA	GGGKYRYDVPDYDHD
GGGKYRYDVPDYQAF	GGGKYRYDVPDYTFK	GGGKYRYDVPDYDFN	GGGKYRYDVPDYMYN	GGGKYRYDVPDYGSG	GGGKYRYDVPDYVQM	GGGKYRYDVPDYEET	GGGKYRYDVPDYSWV
GGGKYRYDVPDYSNS	GGGKYRYDVPDYAAK	GGGKYRYDVPDYWEE	GGGKYRYDVPDYIFW	GGGKYRYDVPDYEFQ	GGGKYRYDVPDYGGF	GGGKYRYDVPDYIVF	GGGKYRYDVPDYVYT
GGGKYRYDVPDYAEG	GGGKYRYDVPDYRER	GGGKYRYDVPDYHAS	GGGKYRYDVPDYRNQ	GGGKYRYDVPDYIHD	GGGKYRYDVPDYVYS	GGGKYRYDVPDYQES	GGGKYRYDVPDYIMM
GGGKYRYDVPDYYEH	GGGKYRYDVPDYNWH	GGGKYRYDVPDYIAT	GGGKYRYDVPDYGDK	GGGKYRYDVPDYEFV	GGGKYRYDVPDYVMF	GGGKYRYDVPDYSSG	GGGKYRYDVPDYQWV
GGGKYRYDVPDYFDH	GGGKYRYDVPDYNHA	GGGKYRYDVPDYRMI	GGGKYRYDVPDYNME	GGGKYRYDVPDYFFE	GGGKYRYDVPDYMMD	GGGKYRYDVPDYYVD	GGGKYRYDVPDYNTI
GGGKYRYDVPDYHSD	GGGKYRYDVPDYAHF	GGGKYRYDVPDYSTQ	GGGKYRYDVPDYYMV	GGGKYRYDVPDYQMF	GGGKYRYDVPDYDDY	GGGKYRYDVPDYSMW	GGGKYRYDVPDYIAD
GGGKYRYDVPDYGMP	GGGKYRYDVPDYDTY	GGGKYRYDVPDYNQM	GGGKYRYDVPDYNNM	GGGKYRYDVPDYQFM	GGGKYRYDVPDYFFW	GGGKYRYDVPDYIDM	GGGKYRYDVPDYMVD
GGGKYRYDVPDYHAS	GGGKYRYDVPDYYAF	GGGKYRYDVPDYAEK	GGGKYRYDVPDYEHM	GGGKYRYDVPDYYWE	GGGKYRYDVPDYQMN	GGGKYRYDVPDYYVA	GGGKYRYDVPDYTQN
GGGKYRYDVPDYPGG	GGGKYRYDVPDYMNF	GGGKYRYDVPDYMYV	GGGKYRYDVPDYSST	GGGKYRYDVPDYEEE	GGGKYRYDVPDYHEP	GGGKYRYDVPDYPQQ	GGGKYRYDVPDYQWK
GGGKYRYDVPDYRPR	GGGKYRYDVPDYDDR	GGGKYRYDVPDYGGD	GGGKYRYDVPDYVTQ	GGGKYRYDVPDYMSD	GGGKYRYDVPDYVTM	GGGKYRYDVPDYVIM	GGGKYRYDVPDYRDK
GGGKYRYDVPDYTWY	GGGKYRYDVPDYVAE	GGGKYRYDVPDYDEH	GGGKYRYDVPDYWWE	GGGKYRYDVPDYVYF	GGGKYRYDVPDYEMV	GGGKYRYDVPDYWPD	GGGKYRYDVPDYYSV
GGGKYRYDVPDYYEE	GGGKYRYDVPDYNYD	GGGKYRYDVPDYHPV	GGGKYRYDVPDYGEA	GGGKYRYDVPDYHQN	GGGKYRYDVPDYPAQ	GGGKYRYDVPDYWDP	GGGKYRYDVPDYFMD
GGGKYRYDVPDYRQK	GGGKYRYDVPDYWVH	GGGKYRYDVPDYGIF	GGGKYRYDVPDYQRE	GGGKYRYDVPDYSNQ	GGGKYRYDVPDYYFA	GGGKYRYDVPDYPWD	GGGKYRYDVPDYIAY
GGGKYRYDVPDYYWF	GGGKYRYDVPDYEYQ	GGGKYRYDVPDYWQK	GGGKYRYDVPDYVGD	GGGKYRYDVPDYNKT	GGGKYRYDVPDYFIE	GGGKYRYDVPDYQQN	GGGKYRYDVPDYWEY
GGGKYRYDVPDYHDE	GGGKYRYDVPDYPVF	GGGKYRYDVPDYGMI	GGGKYRYDVPDYAAE	GGGKYRYDVPDYVQY	GGGKYRYDVPDYGGI	GGGKYRYDVPDYDWE	GGGKYRYDVPDYGPY
GGGKYRYDVPDYDKM	GGGKYRYDVPDYNHR	GGGKYRYDVPDYHWK	GGGKYRYDVPDYDMS	GGGKYRYDVPDYHYY	GGGKYRYDVPDYGIG	GGGKYRYDVPDYKSW	GGGKYRYDVPDYKIG
GGGKYRYDVPDYTDQ	GGGKYRYDVPDYVMD	GGGKYRYDVPDYFWK	GGGKYRYDVPDYWIG	GGGKYRYDVPDYFMG	GGGKYRYDVPDYKAQ	GGGKYRYDVPDYWNH	GGGKYRYDVPDYHAW
GGGKYRYDVPDYHTE	GGGKYRYDVPDYAKF	GGGKYRYDVPDYGHF	GGGKYRYDVPDYWKM	GGGKYRYDVPDYQDE	GGGKYRYDVPDYPSD	GGGKYRYDVPDYYFM	GGGKYRYDVPDYAEA
GGGKYRYDVPDYMTH	GGGKYRYDVPDYRPQ	GGGKYRYDVPDYWKT	GGGKYRYDVPDYAAY	GGGKYRYDVPDYNTG	GGGKYRYDVPDYPWK	GGGKYRYDVPDYAFI	GGGKYRYDVPDYMQY
GGGKYRYDVPDYNQA	GGGKYRYDVPDYFIM	GGGKYRYDVPDYGYP	GGGKYRYDVPDYYAE	GGGKYRYDVPDYQQH	GGGKYRYDVPDYYNM	GGGKYRYDVPDYEGA	GGGKYRYDVPDYTMQ
GGGKYRYDVPDYSYH	GGGKYRYDVPDYMSK	GGGKYRYDVPDYTDK	GGGKYRYDVPDYDGK	GGGKYRYDVPDYRID	GGGKYRYDVPDYQKT	GGGKYRYDVPDYSIW	GGGKYRYDVPDYPTP
GGGKYRYDVPDYFHK	GGGKYRYDVPDYTVY	GGGKYRYDVPDYKKP	GGGKYRYDVPDYDKS	GGGKYRYDVPDYQPW	GGGKYRYDVPDYYAI	GGGKYRYDVPDYPAP	GGGKYRYDVPDYYRK
GGGKYRYDVPDYQAH	GGGKYRYDVPDYWDW	GGGKYRYDVPDYVFN	GGGKYRYDVPDYYDS	GGGKYRYDVPDYYTD	GGGKYRYDVPDYFPD	GGGKYRYDVPDYGSQ	GGGKYRYDVPDYPSP
GGGKYRYDVPDYVAF	GGGKYRYDVPDYIAT	GGGKYRYDVPDYEAT	GGGKYRYDVPDYFFV	GGGKYRYDVPDYAIT	GGGKYRYDVPDYTPQ	GGGKYRYDVPDYWKN	GGGKYRYDVPDYFAG
GGGKYRYDVPDYYNF	GGGKYRYDVPDYTTN	GGGKYRYDVPDYFFP	GGGKYRYDVPDYGHY	GGGKYRYDVPDYMFF	GGGKYRYDVPDYSSS	GGGKYRYDVPDYEWF	GGGKYRYDVPDYEWD
GGGKYRYDVPDYFEK	GGGKYRYDVPDYAMN	GGGKYRYDVPDYKAT	GGGKYRYDVPDYEKE	GGGKYRYDVPDYAWN	GGGKYRYDVPDYEFF	GGGKYRYDVPDYFNS	GGGKYRYDVPDYWYG
GGGKYRYDVPDYFWA	GGGKYRYDVPDYTNT	GGGKYRYDVPDYSIY	GGGKYRYDVPDYDFH	GGGKYRYDVPDYKDY	GGGKYRYDVPDYNTK	GGGKYRYDVPDYGKD	GGGKYRYDVPDYYSG
GGGKYRYDVPDYQYS	GGGKYRYDVPDYSGN	GGGKYRYDVPDYYEW	GGGKYRYDVPDYEEN	GGGKYRYDVPDYVWS	GGGKYRYDVPDYKNT	GGGKYRYDVPDYHYK	GGGKYRYDVPDYKAW
GGGKYRYDVPDYWFI	GGGKYRYDVPDYTFT	GGGKYRYDVPDYFVP	GGGKYRYDVPDYPKE	GGGKYRYDVPDYQFW	GGGKYRYDVPDYQKS	GGGKYRYDVPDYSKN	GGGKYRYDVPDYVTP
GGGKYRYDVPDYGDN	GGGKYRYDVPDYQRR	GGGKYRYDVPDYMYP	GGGKYRYDVPDYYGE	GGGKYRYDVPDYSDF	GGGKYRYDVPDYSQK	GGGKYRYDVPDYWYQ	GGGKYRYDVPDYNYS
GGGKYRYDVPDYDKK	GGGKYRYDVPDYHAE	GGGKYRYDVPDYKDW	GGGKYRYDVPDYMIM	GGGKYRYDVPDYEEN	GGGKYRYDVPDYQES	GGGKYRYDVPDYFKW	GGGKYRYDVPDYVGE
GGGKYRYDVPDYWEE	GGGKYRYDVPDYDNM	GGGKYRYDVPDYEWQ	GGGKYRYDVPDYMWS	GGGKYRYDVPDYSME	GGGKYRYDVPDYSAI	GGGKYRYDVPDYPHS	GGGKYRYDVPDYFNG
GGGKYRYDVPDYWHT	GGGKYRYDVPDYREM	GGGKYRYDVPDYQSQ	GGGKYRYDVPDYHNA	GGGKYRYDVPDYVFQ	GGGKYRYDVPDYYTY	GGGKYRYDVPDYQGS	GGGKYRYDVPDYDYE
GGGKYRYDVPDYDHS	GGGKYRYDVPDYGGG	GGGKYRYDVPDYGAM	GGGKYRYDVPDYSQQ	GGGKYRYDVPDYFNT	GGGKYRYDVPDYYFT	GGGKYRYDVPDYSYN	GGGKYRYDVPDYGNR
	GGGKYRYDVPDYYDS	GGGKYRYDVPDYHYG	GGGKYRYDVPDYYYF	GGGKYRYDVPDYAQY	GGGKYRYDVPDYYYA	GGGKYRYDVPDYSRN	GGGKYRYDVPDYWEK
	GGGKYRYDVPDYDQT	GGGKYRYDVPDYAPY	GGGKYRYDVPDYIAS	GGGKYRYDVPDYKAA	GGGKYRYDVPDYVMS	GGGKYRYDVPDYWEF	GGGKYRYDVPDYMWM
	GGGKYRYDVPDYDED	GGGKYRYDVPDYDEW	GGGKYRYDVPDYNAT	GGGKYRYDVPDYKFQ	GGGKYRYDVPDYPQP	GGGKYRYDVPDYHDW	GGGKYRYDVPDYNYM
	GGGKYRYDVPDYKFH	GGGKYRYDVPDYDIT	GGGKYRYDVPDYFQK	GGGKYRYDVPDYVFH	GGGKYRYDVPDYWTF	GGGKYRYDVPDYWVT	GGGKYRYDVPDYDDP
	GGGKYRYDVPDYPFV	GGGKYRYDVPDYKDK	GGGKYRYDVPDYKFQ	GGGKYRYDVPDYRSR	GGGKYRYDVPDYNYM	GGGKYRYDVPDYSAT	GGGKYRYDVPDYVRR
	GGGKYRYDVPDYEIP	GGGKYRYDVPDYTGY	GGGKYRYDVPDYFNM	GGGKYRYDVPDYDMK	GGGKYRYDVPDYMYP	GGGKYRYDVPDYTGT	GGGKYRYDVPDYGMR
	GGGKYRYDVPDYYWE	GGGKYRYDVPDYYQW	GGGKYRYDVPDYHNK	GGGKYRYDVPDYSMI	GGGKYRYDVPDYYVN	GGGKYRYDVPDYAST	GGGKYRYDVPDYMKW
	GGGKYRYDVPDYSNS	GGGKYRYDVPDYGFQ	GGGKYRYDVPDYHHD	GGGKYRYDVPDYNEK	GGGKYRYDVPDYNAG	GGGKYRYDVPDYGAG	GGGKYRYDVPDYGYN
	GGGKYRYDVPDYNSS	GGGKYRYDVPDYQHW	GGGKYRYDVPDYPVV	GGGKYRYDVPDYEQY	GGGKYRYDVPDYGNA	GGGKYRYDVPDYVST	GGGKYRYDVPDYYYY
	GGGKYRYDVPDYSSN	GGGKYRYDVPDYQWH	GGGKYRYDVPDYKYF	GGGKYRYDVPDYAAP	GGGKYRYDVPDYQQK	GGGKYRYDVPDYSMN	GGGKYRYDVPDYHQW
	GGGKYRYDVPDYIWE	GGGKYRYDVPDYHQW	GGGKYRYDVPDYSWR	GGGKYRYDVPDYMMI	GGGKYRYDVPDYHMY	GGGKYRYDVPDYHPS	GGGKYRYDVPDYQHW
	GGGKYRYDVPDYDGV	GGGKYRYDVPDYSEI	GGGKYRYDVPDYNFA	GGGKYRYDVPDYNQF	GGGKYRYDVPDYVAE	GGGKYRYDVPDYEIY	GGGKYRYDVPDYHWQ
	GGGKYRYDVPDYEYT	GGGKYRYDVPDYFFQ	GGGKYRYDVPDYDEP	GGGKYRYDVPDYYYS	GGGKYRYDVPDYAYH	GGGKYRYDVPDYWPG	GGGKYRYDVPDYDIE
	GGGKYRYDVPDYEHQ	GGGKYRYDVPDYFWY	GGGKYRYDVPDYFTP	GGGKYRYDVPDYGSE	GGGKYRYDVPDYYMF	GGGKYRYDVPDYDQR	GGGKYRYDVPDYEWK
	GGGKYRYDVPDYPTH	GGGKYRYDVPDYDET	GGGKYRYDVPDYVAE	GGGKYRYDVPDYMKW	GGGKYRYDVPDYART	GGGKYRYDVPDYWMR	GGGKYRYDVPDYEQS
	GGGKYRYDVPDYNMT	GGGKYRYDVPDYQWK	GGGKYRYDVPDYPWS	GGGKYRYDVPDYQEE	GGGKYRYDVPDYAYT	GGGKYRYDVPDYRDV	GGGKYRYDVPDYDVD
	GGGKYRYDVPDYHGK	GGGKYRYDVPDYFMW	GGGKYRYDVPDYGHA	GGGKYRYDVPDYSMA	GGGKYRYDVPDYKGP	GGGKYRYDVPDYNMF	GGGKYRYDVPDYQIS
	GGGKYRYDVPDYRSK	GGGKYRYDVPDYFTH	GGGKYRYDVPDYYFV	GGGKYRYDVPDYWNK	GGGKYRYDVPDYGWW	GGGKYRYDVPDYVVF	GGGKYRYDVPDYHED
	GGGKYRYDVPDYFKE	GGGKYRYDVPDYMYM	GGGKYRYDVPDYSHV	GGGKYRYDVPDYPAE	GGGKYRYDVPDYDEN	GGGKYRYDVPDYYQD	GGGKYRYDVPDYQRE
	GGGKYRYDVPDYTYN	GGGKYRYDVPDYWIG	GGGKYRYDVPDYAQQ	GGGKYRYDVPDYQVY	GGGKYRYDVPDYYAF	GGGKYRYDVPDYFFG	GGGKYRYDVPDYPWF
	GGGKYRYDVPDYTDQ	GGGKYRYDVPDYSSA	GGGKYRYDVPDYFSP	GGGKYRYDVPDYWYD	GGGKYRYDVPDYHFW	GGGKYRYDVPDYGDW	GGGKYRYDVPDYWDV
	GGGKYRYDVPDYNFQ	GGGKYRYDVPDYGDR	GGGKYRYDVPDYSMN	GGGKYRYDVPDYPAP	GGGKYRYDVPDYTFF	GGGKYRYDVPDYGWD	GGGKYRYDVPDYMDF
	GGGKYRYDVPDYWQH	GGGKYRYDVPDYAYA	GGGKYRYDVPDYAIF	GGGKYRYDVPDYQMY	GGGKYRYDVPDYSMN	GGGKYRYDVPDYDGW	GGGKYRYDVPDYTPN
	GGGKYRYDVPDYQFS	GGGKYRYDVPDYMFW	GGGKYRYDVPDYYYM	GGGKYRYDVPDYHVW	GGGKYRYDVPDYQWE	GGGKYRYDVPDYHWY	GGGKYRYDVPDYYHW
	GGGKYRYDVPDYYDT	GGGKYRYDVPDYNYF	GGGKYRYDVPDYHHF	GGGKYRYDVPDYDFW	GGGKYRYDVPDYYWK	GGGKYRYDVPDYGSA	GGGKYRYDVPDYGYV
	GGGKYRYDVPDYFSW	GGGKYRYDVPDYIQF	GGGKYRYDVPDYVQM	GGGKYRYDVPDYWIW	GGGKYRYDVPDYFFN	GGGKYRYDVPDYGMV	GGGKYRYDVPDYWMY
	GGGKYRYDVPDYYSY	GGGKYRYDVPDYQFQ	GGGKYRYDVPDYIYN	GGGKYRYDVPDYAGT	GGGKYRYDVPDYENS	GGGKYRYDVPDYVYY	GGGKYRYDVPDYYWY
	GGGKYRYDVPDYAQD	GGGKYRYDVPDYHYN	GGGKYRYDVPDYMGS	GGGKYRYDVPDYKDH	GGGKYRYDVPDYYMK	GGGKYRYDVPDYDYT	GGGKYRYDVPDYVWE
	GGGKYRYDVPDYATN	GGGKYRYDVPDYNMV	GGGKYRYDVPDYVFT	GGGKYRYDVPDYAAN	GGGKYRYDVPDYQSS	GGGKYRYDVPDYMDN	GGGKYRYDVPDYEEV
	GGGKYRYDVPDYYYF	GGGKYRYDVPDYMFF	GGGKYRYDVPDYWEH	GGGKYRYDVPDYANA	GGGKYRYDVPDYSMV	GGGKYRYDVPDYRTH	GGGKYRYDVPDYNHN
	GGGKYRYDVPDYFNT	GGGKYRYDVPDYDFF	GGGKYRYDVPDYMVS	GGGKYRYDVPDYQSS	GGGKYRYDVPDYYAP	GGGKYRYDVPDYEVD	GGGKYRYDVPDYAID
	GGGKYRYDVPDYTWV	GGGKYRYDVPDYERS	GGGKYRYDVPDYQFW	GGGKYRYDVPDYNFF	GGGKYRYDVPDYWQF	GGGKYRYDVPDYTAV	GGGKYRYDVPDYFFM
	GGGKYRYDVPDYAIF	GGGKYRYDVPDYHEV	GGGKYRYDVPDYNYG	GGGKYRYDVPDYGMQ	GGGKYRYDVPDYMMW	GGGKYRYDVPDYPSD	GGGKYRYDVPDYYPV
	GGGKYRYDVPDYNGS	GGGKYRYDVPDYIYQ	GGGKYRYDVPDYQYW	GGGKYRYDVPDYWDW	GGGKYRYDVPDYMID	GGGKYRYDVPDYYYM	GGGKYRYDVPDYENM
	GGGKYRYDVPDYQHQ	GGGKYRYDVPDYHSK	GGGKYRYDVPDYFFF	GGGKYRYDVPDYDST	GGGKYRYDVPDYNEN	GGGKYRYDVPDYFYM	GGGKYRYDVPDYQDM
	GGGKYRYDVPDYWYE	GGGKYRYDVPDYMWA	GGGKYRYDVPDYGYI	GGGKYRYDVPDYWAW	GGGKYRYDVPDYQMY	GGGKYRYDVPDYPQH	GGGKYRYDVPDYGSA
	GGGKYRYDVPDYYKR	GGGKYRYDVPDYAGN	GGGKYRYDVPDYWDD	GGGKYRYDVPDYTAQ	GGGKYRYDVPDYESQ	GGGKYRYDVPDYMGV	GGGKYRYDVPDYWFR
	GGGKYRYDVPDYFYS	GGGKYRYDVPDYGGM	GGGKYRYDVPDYFGV	GGGKYRYDVPDYDYS	GGGKYRYDVPDYRAI	GGGKYRYDVPDYVSS	GGGKYRYDVPDYRDV
	GGGKYRYDVPDYATH	GGGKYRYDVPDYNEE	GGGKYRYDVPDYWIF	GGGKYRYDVPDYNFY	GGGKYRYDVPDYGPY	GGGKYRYDVPDYHVA	GGGKYRYDVPDYKQW
	GGGKYRYDVPDYVYE	GGGKYRYDVPDYFTK	GGGKYRYDVPDYNNS	GGGKYRYDVPDYREW	GGGKYRYDVPDYPGY	GGGKYRYDVPDYWRW	GGGKYRYDVPDYVEW
	GGGKYRYDVPDYGSQ	GGGKYRYDVPDYAVM	GGGKYRYDVPDYVYN	GGGKYRYDVPDYDVY	GGGKYRYDVPDYGYP	GGGKYRYDVPDYRWW	GGGKYRYDVPDYDRS
	GGGKYRYDVPDYVAW	GGGKYRYDVPDYFTG	GGGKYRYDVPDYIGW	GGGKYRYDVPDYDQW	GGGKYRYDVPDYWFA	GGGKYRYDVPDYWWR	GGGKYRYDVPDYRKH
	GGGKYRYDVPDYRIR	GGGKYRYDVPDYIDG	GGGKYRYDVPDYRDV	GGGKYRYDVPDYIGQ	GGGKYRYDVPDYDTA	GGGKYRYDVPDYQFM	GGGKYRYDVPDYWEH
	GGGKYRYDVPDYQEW	GGGKYRYDVPDYVHK	GGGKYRYDVPDYISG	GGGKYRYDVPDYPED	GGGKYRYDVPDYKFW	GGGKYRYDVPDYIFW	GGGKYRYDVPDYYYS
	GGGKYRYDVPDYYDM	GGGKYRYDVPDYVSV	GGGKYRYDVPDYDFF	GGGKYRYDVPDYDFF	GGGKYRYDVPDYGAW	GGGKYRYDVPDYYQT	GGGKYRYDVPDYFAI
	GGGKYRYDVPDYAAE	GGGKYRYDVPDYHNE	GGGKYRYDVPDYDPD	GGGKYRYDVPDYYFT	GGGKYRYDVPDYSEG	GGGKYRYDVPDYKFH	GGGKYRYDVPDYNGY
	GGGKYRYDVPDYYYE	GGGKYRYDVPDYYYW	GGGKYRYDVPDYEHK	GGGKYRYDVPDYFND	GGGKYRYDVPDYFDM	GGGKYRYDVPDYYMF	GGGKYRYDVPDYWRQ
	GGGKYRYDVPDYEYF	GGGKYRYDVPDYAAA	GGGKYRYDVPDYDEF	GGGKYRYDVPDYDVP	GGGKYRYDVPDYTQV	GGGKYRYDVPDYMKY	GGGKYRYDVPDYDWF
	GGGKYRYDVPDYWDH	GGGKYRYDVPDYMTF	GGGKYRYDVPDYMVD	GGGKYRYDVPDYQPN	GGGKYRYDVPDYSGG	GGGKYRYDVPDYAYS	GGGKYRYDVPDYERH
	GGGKYRYDVPDYWIY	GGGKYRYDVPDYSHH	GGGKYRYDVPDYGGM	GGGKYRYDVPDYWTP	GGGKYRYDVPDYMVQ	GGGKYRYDVPDYPVP	GGGKYRYDVPDYREH
	GGGKYRYDVPDYMTH	GGGKYRYDVPDYPWH	GGGKYRYDVPDYYQD	GGGKYRYDVPDYIGE	GGGKYRYDVPDYGIF	GGGKYRYDVPDYSYV	GGGKYRYDVPDYRAT
	GGGKYRYDVPDYRHN	GGGKYRYDVPDYAWQ	GGGKYRYDVPDYFSW	GGGKYRYDVPDYRRV	GGGKYRYDVPDYIGG	GGGKYRYDVPDYPWS	GGGKYRYDVPDYGNI
	GGGKYRYDVPDYYDH	GGGKYRYDVPDYPYD	GGGKYRYDVPDYPWH	GGGKYRYDVPDYSSS	GGGKYRYDVPDYAAP	GGGKYRYDVPDYRRH	GGGKYRYDVPDYMRN
	GGGKYRYDVPDYDKH	GGGKYRYDVPDYFAA	GGGKYRYDVPDYYWA	GGGKYRYDVPDYYSE	GGGKYRYDVPDYFNT	GGGKYRYDVPDYNAS	GGGKYRYDVPDYYQY
	GGGKYRYDVPDYAGW	GGGKYRYDVPDYYAQ	GGGKYRYDVPDYYVA	GGGKYRYDVPDYKRV	GGGKYRYDVPDYFFF	GGGKYRYDVPDYNTI	GGGKYRYDVPDYANE
	GGGKYRYDVPDYSDV	GGGKYRYDVPDYQMM	GGGKYRYDVPDYAFG	GGGKYRYDVPDYVSN	GGGKYRYDVPDYKPT	GGGKYRYDVPDYDFM	GGGKYRYDVPDYQYG
	GGGKYRYDVPDYGKM	GGGKYRYDVPDYTMS	GGGKYRYDVPDYQFN	GGGKYRYDVPDYDRH	GGGKYRYDVPDYTKP	GGGKYRYDVPDYNDM	GGGKYRYDVPDYSNP
	GGGKYRYDVPDYNYT	GGGKYRYDVPDYMNA	GGGKYRYDVPDYPQW	GGGKYRYDVPDYAVE	GGGKYRYDVPDYKTQ	GGGKYRYDVPDYIWY	GGGKYRYDVPDYWDN
	GGGKYRYDVPDYRFR	GGGKYRYDVPDYGVF	GGGKYRYDVPDYTEP	GGGKYRYDVPDYWRH	GGGKYRYDVPDYNWM	GGGKYRYDVPDYSTR	GGGKYRYDVPDYFND
	GGGKYRYDVPDYKQK	GGGKYRYDVPDYGKH	GGGKYRYDVPDYSYE	GGGKYRYDVPDYQGY	GGGKYRYDVPDYAGG	GGGKYRYDVPDYTIE	GGGKYRYDVPDYYGW
	GGGKYRYDVPDYWYW	GGGKYRYDVPDYWHR	GGGKYRYDVPDYMKD	GGGKYRYDVPDYRRY	GGGKYRYDVPDYKFE	GGGKYRYDVPDYQYF	GGGKYRYDVPDYVEF
	GGGKYRYDVPDYWFQ	GGGKYRYDVPDYWMK	GGGKYRYDVPDYNPF	GGGKYRYDVPDYNDR	GGGKYRYDVPDYFKE	GGGKYRYDVPDYIAW	GGGKYRYDVPDYYPP
	GGGKYRYDVPDYWIM	GGGKYRYDVPDYWEV	GGGKYRYDVPDYIMD	GGGKYRYDVPDYGNA	GGGKYRYDVPDYKEF	GGGKYRYDVPDYYPD	GGGKYRYDVPDYPVE
	GGGKYRYDVPDYDMD	GGGKYRYDVPDYFTP	GGGKYRYDVPDYPKT	GGGKYRYDVPDYNMY	GGGKYRYDVPDYSMQ	GGGKYRYDVPDYSEV	GGGKYRYDVPDYWMH
	GGGKYRYDVPDYWPK	GGGKYRYDVPDYFAG	GGGKYRYDVPDYPFV	GGGKYRYDVPDYWQE	GGGKYRYDVPDYWEQ	GGGKYRYDVPDYVFP	GGGKYRYDVPDYHAE
	GGGKYRYDVPDYYNF	GGGKYRYDVPDYFAI	GGGKYRYDVPDYHWW	GGGKYRYDVPDYNKP	GGGKYRYDVPDYKQE	GGGKYRYDVPDYPWH	GGGKYRYDVPDYNFT
	GGGKYRYDVPDYRDN	GGGKYRYDVPDYNPG	GGGKYRYDVPDYMHY	GGGKYRYDVPDYWPF	GGGKYRYDVPDYFGN	GGGKYRYDVPDYNSH	GGGKYRYDVPDYEDR
	GGGKYRYDVPDYWDD	GGGKYRYDVPDYAAM	GGGKYRYDVPDYKVF	GGGKYRYDVPDYFQD	GGGKYRYDVPDYHNE	GGGKYRYDVPDYYPS	GGGKYRYDVPDYQMY
	GGGKYRYDVPDYDTA	GGGKYRYDVPDYMYN	GGGKYRYDVPDYSVS	GGGKYRYDVPDYTAP	GGGKYRYDVPDYHEN	GGGKYRYDVPDYNTM	GGGKYRYDVPDYFVP
	GGGKYRYDVPDYRHV	GGGKYRYDVPDYFKH	GGGKYRYDVPDYRSK	GGGKYRYDVPDYSNR	GGGKYRYDVPDYVYN	GGGKYRYDVPDYFAG	GGGKYRYDVPDYNDV
	GGGKYRYDVPDYIMT	GGGKYRYDVPDYMGG	GGGKYRYDVPDYDMW	GGGKYRYDVPDYWMP	GGGKYRYDVPDYMPG	GGGKYRYDVPDYMFP	GGGKYRYDVPDYAPP
	GGGKYRYDVPDYSTH	GGGKYRYDVPDYESH	GGGKYRYDVPDYHRH	GGGKYRYDVPDYYYY	GGGKYRYDVPDYVYD	GGGKYRYDVPDYPFW	GGGKYRYDVPDYVSM
	GGGKYRYDVPDYEDW	GGGKYRYDVPDYEFD	GGGKYRYDVPDYAGH	GGGKYRYDVPDYGVD	GGGKYRYDVPDYYQT	GGGKYRYDVPDYNHM	GGGKYRYDVPDYFKK
	GGGKYRYDVPDYQQR	GGGKYRYDVPDYDNH	GGGKYRYDVPDYWID	GGGKYRYDVPDYMMH	GGGKYRYDVPDYENQ	GGGKYRYDVPDYWED	GGGKYRYDVPDYYSH
	GGGKYRYDVPDYSTV	GGGKYRYDVPDYHGH	GGGKYRYDVPDYAAD	GGGKYRYDVPDYPAH	GGGKYRYDVPDYWEY	GGGKYRYDVPDYGMN	GGGKYRYDVPDYVGV
	GGGKYRYDVPDYIFY	GGGKYRYDVPDYPVV	GGGKYRYDVPDYDGV	GGGKYRYDVPDYDHN	GGGKYRYDVPDYDDT	GGGKYRYDVPDYFQM	GGGKYRYDVPDYGSE
	GGGKYRYDVPDYFIY	GGGKYRYDVPDYMSK	GGGKYRYDVPDYMAE	GGGKYRYDVPDYYWQ	GGGKYRYDVPDYQFG	GGGKYRYDVPDYATT	GGGKYRYDVPDYVQQ
	GGGKYRYDVPDYHFQ	GGGKYRYDVPDYDPG	GGGKYRYDVPDYGDF	GGGKYRYDVPDYMVF	GGGKYRYDVPDYKWQ	GGGKYRYDVPDYIDT	GGGKYRYDVPDYFAH
	GGGKYRYDVPDYYNV	GGGKYRYDVPDYRTH	GGGKYRYDVPDYYWH	GGGKYRYDVPDYWEW	GGGKYRYDVPDYKQD	GGGKYRYDVPDYGYQ	GGGKYRYDVPDYEET
	GGGKYRYDVPDYDFN	GGGKYRYDVPDYDMT	GGGKYRYDVPDYDWW	GGGKYRYDVPDYSAA	GGGKYRYDVPDYWQG	GGGKYRYDVPDYPSY	GGGKYRYDVPDYFFA
	GGGKYRYDVPDYQFD	GGGKYRYDVPDYDYW	GGGKYRYDVPDYIMA	GGGKYRYDVPDYGKY	GGGKYRYDVPDYHWW	GGGKYRYDVPDYDWH	GGGKYRYDVPDYFAT
	GGGKYRYDVPDYWHR	GGGKYRYDVPDYSSP	GGGKYRYDVPDYDTY	GGGKYRYDVPDYAPA	GGGKYRYDVPDYGAG	GGGKYRYDVPDYGVE	GGGKYRYDVPDYTAK
	GGGKYRYDVPDYASH	GGGKYRYDVPDYGVE	GGGKYRYDVPDYNFK	GGGKYRYDVPDYYVS	GGGKYRYDVPDYGHW	GGGKYRYDVPDYGAQ	GGGKYRYDVPDYFKW
	GGGKYRYDVPDYQWK	GGGKYRYDVPDYGAS	GGGKYRYDVPDYEHH	GGGKYRYDVPDYTTV	GGGKYRYDVPDYSSR	GGGKYRYDVPDYQAG	GGGKYRYDVPDYHEA
	GGGKYRYDVPDYSFS	GGGKYRYDVPDYSGS	GGGKYRYDVPDYAMI	GGGKYRYDVPDYYED	GGGKYRYDVPDYQWM	GGGKYRYDVPDYFAH	GGGKYRYDVPDYDAA
	GGGKYRYDVPDYFMW	GGGKYRYDVPDYIAS	GGGKYRYDVPDYYYW	GGGKYRYDVPDYMFW	GGGKYRYDVPDYAPN	GGGKYRYDVPDYMVF	GGGKYRYDVPDYQPY
	GGGKYRYDVPDYKAH	GGGKYRYDVPDYDAY	GGGKYRYDVPDYIRK	GGGKYRYDVPDYAFH	GGGKYRYDVPDYEQN	GGGKYRYDVPDYPVT	GGGKYRYDVPDYGDA
	GGGKYRYDVPDYIRR	GGGKYRYDVPDYFDW	GGGKYRYDVPDYFQF	GGGKYRYDVPDYHGN	GGGKYRYDVPDYMQY	GGGKYRYDVPDYHKH	GGGKYRYDVPDYMVI
	GGGKYRYDVPDYHSA	GGGKYRYDVPDYRDT	GGGKYRYDVPDYGMI	GGGKYRYDVPDYTEE	GGGKYRYDVPDYNFQ	GGGKYRYDVPDYYNK	GGGKYRYDVPDYHQF
	GGGKYRYDVPDYHMR	GGGKYRYDVPDYYKW	GGGKYRYDVPDYWYI	GGGKYRYDVPDYWMH	GGGKYRYDVPDYGAS	GGGKYRYDVPDYYSK	GGGKYRYDVPDYHSV
	GGGKYRYDVPDYFAH	GGGKYRYDVPDYDNR	GGGKYRYDVPDYNDR	GGGKYRYDVPDYPKQ	GGGKYRYDVPDYNMM	GGGKYRYDVPDYFHD	GGGKYRYDVPDYDDW
	GGGKYRYDVPDYDSS	GGGKYRYDVPDYRRW	GGGKYRYDVPDYPEK	GGGKYRYDVPDYKEP	GGGKYRYDVPDYMDG	GGGKYRYDVPDYWKG	GGGKYRYDVPDYGST
	GGGKYRYDVPDYRPT	GGGKYRYDVPDYVFG	GGGKYRYDVPDYGFY	GGGKYRYDVPDYMEK	GGGKYRYDVPDYRRW	GGGKYRYDVPDYYQE	GGGKYRYDVPDYGNY
	GGGKYRYDVPDYHTE	GGGKYRYDVPDYDGG	GGGKYRYDVPDYHFK	GGGKYRYDVPDYRYK	GGGKYRYDVPDYEFV	GGGKYRYDVPDYFAA	GGGKYRYDVPDYDGM
	GGGKYRYDVPDYEDE	GGGKYRYDVPDYDMI	GGGKYRYDVPDYSVV	GGGKYRYDVPDYRDM	GGGKYRYDVPDYMYQ	GGGKYRYDVPDYAIS	GGGKYRYDVPDYMFA
	GGGKYRYDVPDYQSY	GGGKYRYDVPDYHDH	GGGKYRYDVPDYDKR	GGGKYRYDVPDYWWP	GGGKYRYDVPDYEAS	GGGKYRYDVPDYVMD	GGGKYRYDVPDYSYW
	GGGKYRYDVPDYAFQ	GGGKYRYDVPDYIWA	GGGKYRYDVPDYFKH	GGGKYRYDVPDYFNF	GGGKYRYDVPDYEFH	GGGKYRYDVPDYEWV	GGGKYRYDVPDYQTP
	GGGKYRYDVPDYRYR	GGGKYRYDVPDYVPY	GGGKYRYDVPDYSYW	GGGKYRYDVPDYWNN	GGGKYRYDVPDYMVD	GGGKYRYDVPDYIAF	GGGKYRYDVPDYHQH
	GGGKYRYDVPDYTGH	GGGKYRYDVPDYNQP	GGGKYRYDVPDYWDE	GGGKYRYDVPDYSSR	GGGKYRYDVPDYWKE	GGGKYRYDVPDYHAM	GGGKYRYDVPDYGAG
	GGGKYRYDVPDYMYK	GGGKYRYDVPDYHAH	GGGKYRYDVPDYYGY	GGGKYRYDVPDYATT	GGGKYRYDVPDYDTR	GGGKYRYDVPDYSFI	GGGKYRYDVPDYSAI
	GGGKYRYDVPDYFAK	GGGKYRYDVPDYRNF	GGGKYRYDVPDYNPS	GGGKYRYDVPDYAEF	GGGKYRYDVPDYDAW	GGGKYRYDVPDYSVS	GGGKYRYDVPDYGVY
	GGGKYRYDVPDYYVD	GGGKYRYDVPDYYDG	GGGKYRYDVPDYAMN	GGGKYRYDVPDYAYP	GGGKYRYDVPDYYSI	GGGKYRYDVPDYEDP	GGGKYRYDVPDYAWG
	GGGKYRYDVPDYTMW	GGGKYRYDVPDYGYN	GGGKYRYDVPDYHRT	GGGKYRYDVPDYERS	GGGKYRYDVPDYQGP	GGGKYRYDVPDYAPF	GGGKYRYDVPDYEHA
	GGGKYRYDVPDYAFD	GGGKYRYDVPDYQYF	GGGKYRYDVPDYIQF	GGGKYRYDVPDYHMI	GGGKYRYDVPDYKTF	GGGKYRYDVPDYPHW	GGGKYRYDVPDYPKF
	GGGKYRYDVPDYGDA	GGGKYRYDVPDYNAM	GGGKYRYDVPDYQFE	GGGKYRYDVPDYWMQ	GGGKYRYDVPDYMNN	GGGKYRYDVPDYKMW	GGGKYRYDVPDYRGD
	GGGKYRYDVPDYFFR	GGGKYRYDVPDYVSW	GGGKYRYDVPDYVPS	GGGKYRYDVPDYWPW	GGGKYRYDVPDYYVM	GGGKYRYDVPDYKFQ	GGGKYRYDVPDYFDE
	GGGKYRYDVPDYGAD	GGGKYRYDVPDYWQE	GGGKYRYDVPDYMMN	GGGKYRYDVPDYMIS	GGGKYRYDVPDYAYQ	GGGKYRYDVPDYHED	GGGKYRYDVPDYGVW
		GGGKYRYDVPDYWEQ	GGGKYRYDVPDYGGQ	GGGKYRYDVPDYFWY	GGGKYRYDVPDYNDR	GGGKYRYDVPDYVGY	GGGKYRYDVPDYGFQ
		GGGKYRYDVPDYHYI	GGGKYRYDVPDYWDQ	GGGKYRYDVPDYRIE	GGGKYRYDVPDYWVM	GGGKYRYDVPDYVNQ	GGGKYRYDVPDYYPT
		GGGKYRYDVPDYADG	GGGKYRYDVPDYPGY	GGGKYRYDVPDYDAN	GGGKYRYDVPDYYWF	GGGKYRYDVPDYIRR	GGGKYRYDVPDYFGY
		GGGKYRYDVPDYNYD	GGGKYRYDVPDYEQW	GGGKYRYDVPDYHWG	GGGKYRYDVPDYYIS	GGGKYRYDVPDYMQY	GGGKYRYDVPDYKQK
		GGGKYRYDVPDYKMF	GGGKYRYDVPDYWIM	GGGKYRYDVPDYNDW	GGGKYRYDVPDYAYP	GGGKYRYDVPDYGVD	GGGKYRYDVPDYYMT
		GGGKYRYDVPDYVHH	GGGKYRYDVPDYNRS	GGGKYRYDVPDYAGK	GGGKYRYDVPDYAWI	GGGKYRYDVPDYIYT	GGGKYRYDVPDYTAR
		GGGKYRYDVPDYKPR	GGGKYRYDVPDYAEW	GGGKYRYDVPDYAAF	GGGKYRYDVPDYDYY	GGGKYRYDVPDYKAM	GGGKYRYDVPDYMFD
		GGGKYRYDVPDYVSY	GGGKYRYDVPDYPVM	GGGKYRYDVPDYHTH	GGGKYRYDVPDYFWM	GGGKYRYDVPDYMRA	GGGKYRYDVPDYSSQ
		GGGKYRYDVPDYKMD	GGGKYRYDVPDYDGH	GGGKYRYDVPDYNSP	GGGKYRYDVPDYGNG	GGGKYRYDVPDYWDQ	GGGKYRYDVPDYSNT
		GGGKYRYDVPDYVIF	GGGKYRYDVPDYHMY	GGGKYRYDVPDYWKM	GGGKYRYDVPDYEYS	GGGKYRYDVPDYGVY	GGGKYRYDVPDYQAM
		GGGKYRYDVPDYPVF	GGGKYRYDVPDYEDF	GGGKYRYDVPDYYHK	GGGKYRYDVPDYFEV	GGGKYRYDVPDYHGK	GGGKYRYDVPDYSYV
		GGGKYRYDVPDYDNN	GGGKYRYDVPDYWMM	GGGKYRYDVPDYHVV	GGGKYRYDVPDYYMV	GGGKYRYDVPDYNAG	GGGKYRYDVPDYEFP
		GGGKYRYDVPDYQWE	GGGKYRYDVPDYDYT	GGGKYRYDVPDYWYQ	GGGKYRYDVPDYPAH	GGGKYRYDVPDYWWP	GGGKYRYDVPDYIDS
		GGGKYRYDVPDYDYP	GGGKYRYDVPDYMYW	GGGKYRYDVPDYFPD	GGGKYRYDVPDYWYS	GGGKYRYDVPDYWMH	GGGKYRYDVPDYEIS
		GGGKYRYDVPDYHPQ	GGGKYRYDVPDYATD	GGGKYRYDVPDYDEM	GGGKYRYDVPDYHSK	GGGKYRYDVPDYYKN	GGGKYRYDVPDYIYW
		GGGKYRYDVPDYTQP	GGGKYRYDVPDYEMR	GGGKYRYDVPDYVMS	GGGKYRYDVPDYEAV	GGGKYRYDVPDYRFR	GGGKYRYDVPDYHMY
		GGGKYRYDVPDYFFV	GGGKYRYDVPDYFWD	GGGKYRYDVPDYATD	GGGKYRYDVPDYRMD	GGGKYRYDVPDYVPF	GGGKYRYDVPDYDWE
		GGGKYRYDVPDYPKW	GGGKYRYDVPDYGYF	GGGKYRYDVPDYKNK	GGGKYRYDVPDYQRQ	GGGKYRYDVPDYIHS	GGGKYRYDVPDYVET
		GGGKYRYDVPDYVYF	GGGKYRYDVPDYWAP	GGGKYRYDVPDYEPA	GGGKYRYDVPDYTAH	GGGKYRYDVPDYTWI	GGGKYRYDVPDYMMW
		GGGKYRYDVPDYYDT	GGGKYRYDVPDYHYA	GGGKYRYDVPDYYNM	GGGKYRYDVPDYDKP	GGGKYRYDVPDYNAT	GGGKYRYDVPDYMYD
		GGGKYRYDVPDYQFF	GGGKYRYDVPDYSSQ	GGGKYRYDVPDYYSF	GGGKYRYDVPDYTQK	GGGKYRYDVPDYEDK	GGGKYRYDVPDYTFN
		GGGKYRYDVPDYFND	GGGKYRYDVPDYSVE	GGGKYRYDVPDYEQW	GGGKYRYDVPDYNFH	GGGKYRYDVPDYQRT	GGGKYRYDVPDYWND
		GGGKYRYDVPDYYND	GGGKYRYDVPDYDVM	GGGKYRYDVPDYMVS	GGGKYRYDVPDYGFW	GGGKYRYDVPDYFIE	GGGKYRYDVPDYGGM
		GGGKYRYDVPDYAAF	GGGKYRYDVPDYEDH	GGGKYRYDVPDYWFY	GGGKYRYDVPDYMYV	GGGKYRYDVPDYVSY	GGGKYRYDVPDYRQK
		GGGKYRYDVPDYGSA	GGGKYRYDVPDYRVK	GGGKYRYDVPDYYKR	GGGKYRYDVPDYWYD	GGGKYRYDVPDYWQK	GGGKYRYDVPDYQKK
		GGGKYRYDVPDYEYW	GGGKYRYDVPDYMQN	GGGKYRYDVPDYMHV	GGGKYRYDVPDYFDW	GGGKYRYDVPDYKDK	GGGKYRYDVPDYSIM
		GGGKYRYDVPDYDAK	GGGKYRYDVPDYQWF	GGGKYRYDVPDYTGS	GGGKYRYDVPDYAWP	GGGKYRYDVPDYETS	GGGKYRYDVPDYRHH
		GGGKYRYDVPDYHYW	GGGKYRYDVPDYFYW	GGGKYRYDVPDYTWN	GGGKYRYDVPDYYTI	GGGKYRYDVPDYEYA	GGGKYRYDVPDYSFI
		GGGKYRYDVPDYEWW	GGGKYRYDVPDYYMF	GGGKYRYDVPDYVSW	GGGKYRYDVPDYERW	GGGKYRYDVPDYTIA	GGGKYRYDVPDYFYP
		GGGKYRYDVPDYGYF	GGGKYRYDVPDYPPN	GGGKYRYDVPDYKYH	GGGKYRYDVPDYMEV	GGGKYRYDVPDYWFI	GGGKYRYDVPDYEYG
		GGGKYRYDVPDYEMD	GGGKYRYDVPDYEWH	GGGKYRYDVPDYRIR	GGGKYRYDVPDYFFV	GGGKYRYDVPDYDKR	GGGKYRYDVPDYQYW
		GGGKYRYDVPDYIKK	GGGKYRYDVPDYRFT	GGGKYRYDVPDYKPW	GGGKYRYDVPDYYYS	GGGKYRYDVPDYFTI	GGGKYRYDVPDYKAE
		GGGKYRYDVPDYVMN	GGGKYRYDVPDYVFD	GGGKYRYDVPDYWYE	GGGKYRYDVPDYWWH	GGGKYRYDVPDYVDY	GGGKYRYDVPDYPHT
		GGGKYRYDVPDYWTQ	GGGKYRYDVPDYEKS	GGGKYRYDVPDYDED	GGGKYRYDVPDYQDV	GGGKYRYDVPDYWWK	GGGKYRYDVPDYWEP
		GGGKYRYDVPDYWDW	GGGKYRYDVPDYDDH	GGGKYRYDVPDYPGY	GGGKYRYDVPDYSEN	GGGKYRYDVPDYEQQ	GGGKYRYDVPDYKFN
		GGGKYRYDVPDYFAD	GGGKYRYDVPDYEDS	GGGKYRYDVPDYYFD	GGGKYRYDVPDYWMQ	GGGKYRYDVPDYDQA	GGGKYRYDVPDYPWW
		GGGKYRYDVPDYKVF	GGGKYRYDVPDYWNE	GGGKYRYDVPDYSSQ	GGGKYRYDVPDYRMN	GGGKYRYDVPDYEEE	GGGKYRYDVPDYPYK
		GGGKYRYDVPDYQKW	GGGKYRYDVPDYFKR	GGGKYRYDVPDYNDT	GGGKYRYDVPDYDYS	GGGKYRYDVPDYMIW	GGGKYRYDVPDYISY
		GGGKYRYDVPDYDAT	GGGKYRYDVPDYKFV	GGGKYRYDVPDYHAY	GGGKYRYDVPDYFKT	GGGKYRYDVPDYDDR	GGGKYRYDVPDYDYV
		GGGKYRYDVPDYQES	GGGKYRYDVPDYPPI	GGGKYRYDVPDYAHA	GGGKYRYDVPDYQQY	GGGKYRYDVPDYGVS	GGGKYRYDVPDYKQF
		GGGKYRYDVPDYMRW	GGGKYRYDVPDYGMG	GGGKYRYDVPDYAAH	GGGKYRYDVPDYVRR	GGGKYRYDVPDYMSY	GGGKYRYDVPDYGMV
		GGGKYRYDVPDYSFA	GGGKYRYDVPDYAMK	GGGKYRYDVPDYHAA	GGGKYRYDVPDYMQM	GGGKYRYDVPDYIMM	GGGKYRYDVPDYVKK
		GGGKYRYDVPDYIFD	GGGKYRYDVPDYRFK	GGGKYRYDVPDYSKQ	GGGKYRYDVPDYGEA	GGGKYRYDVPDYERD	GGGKYRYDVPDYHGA
		GGGKYRYDVPDYGAF	GGGKYRYDVPDYMYE	GGGKYRYDVPDYFWQ	GGGKYRYDVPDYNAP	GGGKYRYDVPDYMMH	GGGKYRYDVPDYEYW
		GGGKYRYDVPDYEFW	GGGKYRYDVPDYFDI	GGGKYRYDVPDYQMW	GGGKYRYDVPDYMVS	GGGKYRYDVPDYMVS	GGGKYRYDVPDYPSY
		GGGKYRYDVPDYEPF	GGGKYRYDVPDYSPA	GGGKYRYDVPDYWEN	GGGKYRYDVPDYTAP	GGGKYRYDVPDYFPW	GGGKYRYDVPDYQMH
		GGGKYRYDVPDYSMR	GGGKYRYDVPDYGYE	GGGKYRYDVPDYYFY	GGGKYRYDVPDYHYR	GGGKYRYDVPDYPQT	GGGKYRYDVPDYSRW
		GGGKYRYDVPDYTAY	GGGKYRYDVPDYDFS	GGGKYRYDVPDYRAV	GGGKYRYDVPDYQSV	GGGKYRYDVPDYKTK	GGGKYRYDVPDYMNA
		GGGKYRYDVPDYYMN	GGGKYRYDVPDYPHV	GGGKYRYDVPDYTQM	GGGKYRYDVPDYNDG	GGGKYRYDVPDYHQK	GGGKYRYDVPDYFGA
		GGGKYRYDVPDYYMH	GGGKYRYDVPDYNQF	GGGKYRYDVPDYWQA	GGGKYRYDVPDYGAP	GGGKYRYDVPDYNKW	GGGKYRYDVPDYGKF
		GGGKYRYDVPDYGYG	GGGKYRYDVPDYMQD	GGGKYRYDVPDYYHS	GGGKYRYDVPDYRYY	GGGKYRYDVPDYNMY	GGGKYRYDVPDYTDS
		GGGKYRYDVPDYEKG	GGGKYRYDVPDYIMG	GGGKYRYDVPDYHRT	GGGKYRYDVPDYWDH	GGGKYRYDVPDYAMW	GGGKYRYDVPDYAYT
[truncated: 283 more rows]
