# Supplementary material for: C-terminal amides mark proteins for degradation via SCF–FBXO31
Source: Nature. 2025 Jan 29;638(8050):519–27. doi: 10.1038/s41586-024-08475-w (PMC11821526; doi:10.1038/s41586-024-08475-w)
Supplement: Supplementary file 4 — Supplementary Tables 1–9. [file 41586_2024_8475_MOESM4_ESM.zip › 2023-06-10327B-s4/2023-06-10327B-Supplementary_table_3_all_CTAP_spectra.xlsx]

## Sheet: Sheet1
sample	treatment	file	enzyme	Peptide	Modified.Peptide	Extended.Peptide	Prev.AA	Next.AA	Peptide.Length	Charge	Retention	Observed.Mass	Calibrated.Observed.Mass	Observed.M.Z	Calibrated.Observed.M.Z	Calculated.Peptide.Mass	Calculated.M.Z	Delta.Mass	Expectation	Hyperscore	Nextscore	Probability	Number.of.Enzymatic.Termini	Number.of.Missed.Cleavages	Protein.Start	Protein.End	Intensity	Assigned.Modifications	Observed.Modifications	Purity	Is.Unique	Protein	Protein.ID	Entry.Name	Gene	Protein.Description	Mapped.Genes	Mapped.Proteins	terminal_amino_acid
HbA in vitro fragmentation (non trypsin enzymes)	ArgC_untreated	HbA_in_vitro_fragmentation_non-trypsin_enzymes_combined_MFM-X294-298_psm.tsv	ArgC	VLSPADKTNV	VLSPADKTNVc[17]	.VLSPADKTNV.KAAWGKVG	M	K	10	2	1343.82	1041.58	1041.58	521.798	521.798	1041.58	521.798	0.0006	4.56299e-05	18.863	12.527	0.9994	1	0	2	11	0	C-term(-0.9840)	NA	0	TRUE	sp|P69905|HBA_HUMAN	P69905	HBA_HUMAN	HBA2	Hemoglobin subunit alpha	NA	NA	V
HbA in vitro fragmentation (non trypsin enzymes)	ArgC_untreated	HbA_in_vitro_fragmentation_non-trypsin_enzymes_combined_MFM-X294-298_psm.tsv	ArgC	VDPVNFKL	VDPVNFKLc[17]	DIHAHKIR.VDPVNFKL.LSHCIIVT	R	L	8	2	1935.51	929.534	929.534	465.774	465.774	929.534	465.774	0.0001	0.000552077	19.532	0	0.994	1	0	94	101	0	C-term(-0.9840)	NA	0	TRUE	sp|P69905|HBA_HUMAN	P69905	HBA_HUMAN	HBA2	Hemoglobin subunit alpha	NA	NA	L
HbA in vitro fragmentation (non trypsin enzymes)	ArgC_untreated	HbA_in_vitro_fragmentation_non-trypsin_enzymes_combined_MFM-X294-298_psm.tsv	ArgC	VDPVNFKLLS	VDPVNFKLLSc[17]	DIHAHKIR.VDPVNFKLLS.HCIIVTIA	R	H	10	2	2172.28	1129.65	1129.65	565.833	565.833	1129.65	565.832	0.0026	2.14536e-06	24.174	0	1	1	0	94	103	0	C-term(-0.9840)	NA	0	TRUE	sp|P69905|HBA_HUMAN	P69905	HBA_HUMAN	HBA2	Hemoglobin subunit alpha	NA	NA	S
HbA in vitro fragmentation (non trypsin enzymes)	ArgC_untreated	HbA_in_vitro_fragmentation_non-trypsin_enzymes_combined_MFM-X294-298_psm.tsv	ArgC	VDPVNFKLL	VDPVNFKLLc[17]	DIHAHKIR.VDPVNFKLL.SHCIIVTI	R	S	9	2	2238.02	1042.62	1042.62	522.316	522.316	1042.62	522.316	0.0001	0.000703072	20.112	0	0.9952	1	0	94	102	0	C-term(-0.9840)	NA	0	TRUE	sp|P69905|HBA_HUMAN	P69905	HBA_HUMAN	HBA2	Hemoglobin subunit alpha	NA	NA	L
HbA in vitro fragmentation (non trypsin enzymes)	ArgC_untreated	HbA_in_vitro_fragmentation_non-trypsin_enzymes_combined_MFM-X294-298_psm.tsv	ArgC	LLVVYPW	LLVVYPWc[17]	VGGEAIGR.LLVVYPW.TQRFFESF	R	T	7	1	2598.5	887.527	887.527	888.534	888.534	887.527	888.534	-0.0001	9.96552e-05	17.506	0	0.9998	1	0	32	38	0	C-term(-0.9840)	NA	0	TRUE	sp|P68871|HBB_HUMAN	P68871	HBB_HUMAN	HBB	Hemoglobin subunit beta	NA	NA	W
HbA in vitro fragmentation (non trypsin enzymes)	ArgC_40_uM_H2O2	HbA_in_vitro_fragmentation_non-trypsin_enzymes_combined_MFM-X294-298_psm.tsv	ArgC	VLSPADK	VLSPADKc[17]	.VLSPADK.TNVKAAWG	M	T	7	1	1125.82	727.42	727.42	728.428	728.428	727.423	728.43	-0.0024	0.00124094	13.125	0	0.9936	1	0	2	8	0	C-term(-0.9840)	NA	0	TRUE	sp|P69905|HBA_HUMAN	P69905	HBA_HUMAN	HBA2	Hemoglobin subunit alpha	NA	NA	K
HbA in vitro fragmentation (non trypsin enzymes)	ArgC_40_uM_H2O2	HbA_in_vitro_fragmentation_non-trypsin_enzymes_combined_MFM-X294-298_psm.tsv	ArgC	VLSPADKTN	VLSPADKTNc[17]	.VLSPADKTN.VKAAWGKV	M	V	9	2	1176.49	942.512	942.512	472.264	472.264	942.513	472.264	-0.0009	0.000499459	19.706	0	0.9994	1	0	2	10	0	C-term(-0.9840)	NA	0	TRUE	sp|P69905|HBA_HUMAN	P69905	HBA_HUMAN	HBA2	Hemoglobin subunit alpha	NA	NA	N
HbA in vitro fragmentation (non trypsin enzymes)	ArgC_40_uM_H2O2	HbA_in_vitro_fragmentation_non-trypsin_enzymes_combined_MFM-X294-298_psm.tsv	ArgC	VLSPADKTNV	VLSPADKTNVc[17]	.VLSPADKTNV.KAAWGKVG	M	K	10	2	1342.26	1041.58	1041.58	521.798	521.798	1041.58	521.798	0.0001	4.09496e-05	19.051	12.829	1	1	0	2	11	0	C-term(-0.9840)	NA	0	TRUE	sp|P69905|HBA_HUMAN	P69905	HBA_HUMAN	HBA2	Hemoglobin subunit alpha	NA	NA	V
HbA in vitro fragmentation (non trypsin enzymes)	ArgC_40_uM_H2O2	HbA_in_vitro_fragmentation_non-trypsin_enzymes_combined_MFM-X294-298_psm.tsv	ArgC	VLSPADKTN	VLSPADKTNc[17]	.VLSPADKTN.VKAAWGKV	M	V	9	2	1458.67	942.514	942.514	472.264	472.264	942.513	472.264	0.0003	0.000945149	13.598	0	0.9961	1	0	2	10	0	C-term(-0.9840)	NA	0	TRUE	sp|P69905|HBA_HUMAN	P69905	HBA_HUMAN	HBA2	Hemoglobin subunit alpha	NA	NA	N
HbA in vitro fragmentation (non trypsin enzymes)	ArgC_40_uM_H2O2	HbA_in_vitro_fragmentation_non-trypsin_enzymes_combined_MFM-X294-298_psm.tsv	ArgC	VHLTPEEKSA	VHLTPEEKSAc[17]	.VHLTPEEKSA.VTAIWGKV	M	V	10	2	1707.2	1108.59	1108.59	555.3	555.3	1108.59	555.301	-0.0012	0.000117422	22.221	0	1	1	0	2	11	0	C-term(-0.9840)	NA	0	TRUE	sp|P68871|HBB_HUMAN	P68871	HBB_HUMAN	HBB	Hemoglobin subunit beta	NA	NA	A
HbA in vitro fragmentation (non trypsin enzymes)	ArgC_40_uM_H2O2	HbA_in_vitro_fragmentation_non-trypsin_enzymes_combined_MFM-X294-298_psm.tsv	ArgC	VHLTPEEKSA	VHLTPEEKSAc[17]	.VHLTPEEKSA.VTAIWGKV	M	V	10	2	1733.88	1108.59	1108.59	555.301	555.301	1108.59	555.301	0.0006	4.03413e-05	24.077	0	1	1	0	2	11	0	C-term(-0.9840)	NA	0	TRUE	sp|P68871|HBB_HUMAN	P68871	HBB_HUMAN	HBB	Hemoglobin subunit beta	NA	NA	A
HbA in vitro fragmentation (non trypsin enzymes)	ArgC_40_uM_H2O2	HbA_in_vitro_fragmentation_non-trypsin_enzymes_combined_MFM-X294-298_psm.tsv	ArgC	VHLTPEEKSA	VHLTPEEKSAc[17]	.VHLTPEEKSA.VTAIWGKV	M	V	10	2	1760.32	1108.59	1108.59	555.302	555.302	1108.59	555.301	0.002	2.14783e-06	24.172	0	1	1	0	2	11	0	C-term(-0.9840)	NA	0	TRUE	sp|P68871|HBB_HUMAN	P68871	HBB_HUMAN	HBB	Hemoglobin subunit beta	NA	NA	A
HbA in vitro fragmentation (non trypsin enzymes)	ArgC_40_uM_H2O2	HbA_in_vitro_fragmentation_non-trypsin_enzymes_combined_MFM-X294-298_psm.tsv	ArgC	VHLTPEEKSA	VHLTPEEKSAc[17]	.VHLTPEEKSA.VTAIWGKV	M	V	10	2	1789.55	1108.59	1108.59	555.301	555.301	1108.59	555.301	-0.0003	6.55391e-06	22.234	0	1	1	0	2	11	0	C-term(-0.9840)	NA	0	TRUE	sp|P68871|HBB_HUMAN	P68871	HBB_HUMAN	HBB	Hemoglobin subunit beta	NA	NA	A
HbA in vitro fragmentation (non trypsin enzymes)	ArgC_40_uM_H2O2	HbA_in_vitro_fragmentation_non-trypsin_enzymes_combined_MFM-X294-298_psm.tsv	ArgC	VHLTPEEKSA	VHLTPEEKSAc[17]	.VHLTPEEKSA.VTAIWGKV	M	V	10	2	1812.84	1108.59	1108.59	555.301	555.301	1108.59	555.301	0.0001	2.22715e-06	24.109	0	1	1	0	2	11	0	C-term(-0.9840)	NA	0	TRUE	sp|P68871|HBB_HUMAN	P68871	HBB_HUMAN	HBB	Hemoglobin subunit beta	NA	NA	A
HbA in vitro fragmentation (non trypsin enzymes)	ArgC_40_uM_H2O2	HbA_in_vitro_fragmentation_non-trypsin_enzymes_combined_MFM-X294-298_psm.tsv	ArgC	VHLTPEEKSAV	VHLTPEEKSAVc[17]	.VHLTPEEKSAV.TAIWGKVN	M	T	11	2	1899.04	1207.66	1207.66	604.837	604.837	1207.66	604.835	0.003	5.37341e-05	18.579	11.988	1	1	0	2	12	0	C-term(-0.9840)	NA	0	TRUE	sp|P68871|HBB_HUMAN	P68871	HBB_HUMAN	HBB	Hemoglobin subunit beta	NA	NA	V
HbA in vitro fragmentation (non trypsin enzymes)	ArgC_40_uM_H2O2	HbA_in_vitro_fragmentation_non-trypsin_enzymes_combined_MFM-X294-298_psm.tsv	ArgC	VHLTPEEKSAV	VHLTPEEKSAVc[17]	.VHLTPEEKSAV.TAIWGKVN	M	T	11	2	1928.34	1207.66	1207.66	604.835	604.835	1207.66	604.835	0.0001	5.45758e-06	22.552	14.578	1	1	0	2	12	0	C-term(-0.9840)	NA	0	TRUE	sp|P68871|HBB_HUMAN	P68871	HBB_HUMAN	HBB	Hemoglobin subunit beta	NA	NA	V
HbA in vitro fragmentation (non trypsin enzymes)	ArgC_40_uM_H2O2	HbA_in_vitro_fragmentation_non-trypsin_enzymes_combined_MFM-X294-298_psm.tsv	ArgC	VHLTPEEKSAV	VHLTPEEKSAVc[17]	.VHLTPEEKSAV.TAIWGKVN	M	T	11	2	1952.64	1207.66	1207.66	604.837	604.837	1207.66	604.835	0.0026	2.2856e-06	24.064	13.369	1	1	0	2	12	0	C-term(-0.9840)	NA	0	TRUE	sp|P68871|HBB_HUMAN	P68871	HBB_HUMAN	HBB	Hemoglobin subunit beta	NA	NA	V
HbA in vitro fragmentation (non trypsin enzymes)	ArgC_40_uM_H2O2	HbA_in_vitro_fragmentation_non-trypsin_enzymes_combined_MFM-X294-298_psm.tsv	ArgC	VHLTPEEKSAV	VHLTPEEKSAVc[17]	.VHLTPEEKSAV.TAIWGKVN	M	T	11	3	1959.65	1207.66	1207.66	403.56	403.56	1207.66	403.559	0.0009	0.000225554	16.087	8.756	1	1	0	2	12	0	C-term(-0.9840)	NA	0	TRUE	sp|P68871|HBB_HUMAN	P68871	HBB_HUMAN	HBB	Hemoglobin subunit beta	NA	NA	V
HbA in vitro fragmentation (non trypsin enzymes)	ArgC_40_uM_H2O2	HbA_in_vitro_fragmentation_non-trypsin_enzymes_combined_MFM-X294-298_psm.tsv	ArgC	VHLTPEEKSAV	VHLTPEEKSAVc[17]	.VHLTPEEKSAV.TAIWGKVN	M	T	11	2	1979.09	1207.66	1207.66	604.835	604.835	1207.66	604.835	0.0002	5.82439e-06	22.439	15.436	1	1	0	2	12	0	C-term(-0.9840)	NA	0	TRUE	sp|P68871|HBB_HUMAN	P68871	HBB_HUMAN	HBB	Hemoglobin subunit beta	NA	NA	V
HbA in vitro fragmentation (non trypsin enzymes)	ArgC_40_uM_H2O2	HbA_in_vitro_fragmentation_non-trypsin_enzymes_combined_MFM-X294-298_psm.tsv	ArgC	VHLTPEEKSAV	VHLTPEEKSAVc[17]	.VHLTPEEKSAV.TAIWGKVN	M	T	11	3	1983.05	1207.66	1207.66	403.559	403.559	1207.66	403.559	0.0002	0.000255123	15.873	10.162	1	1	0	2	12	0	C-term(-0.9840)	NA	0	TRUE	sp|P68871|HBB_HUMAN	P68871	HBB_HUMAN	HBB	Hemoglobin subunit beta	NA	NA	V
HbA in vitro fragmentation (non trypsin enzymes)	ArgC_40_uM_H2O2	HbA_in_vitro_fragmentation_non-trypsin_enzymes_combined_MFM-X294-298_psm.tsv	ArgC	VHLTPEEKSAV	VHLTPEEKSAVc[17]	.VHLTPEEKSAV.TAIWGKVN	M	T	11	2	2002.61	1207.66	1207.66	604.836	604.836	1207.66	604.835	0.0012	6.346e-06	22.29	15.187	1	1	0	2	12	0	C-term(-0.9840)	NA	0	TRUE	sp|P68871|HBB_HUMAN	P68871	HBB_HUMAN	HBB	Hemoglobin subunit beta	NA	NA	V
HbA in vitro fragmentation (non trypsin enzymes)	ArgC_40_uM_H2O2	HbA_in_vitro_fragmentation_non-trypsin_enzymes_combined_MFM-X294-298_psm.tsv	ArgC	VHLTPEEKSAV	VHLTPEEKSAVc[17]	.VHLTPEEKSAV.TAIWGKVN	M	T	11	2	2026.08	1207.66	1207.66	604.836	604.836	1207.66	604.835	0.0008	5.76103e-06	22.458	9.751	1	1	0	2	12	0	C-term(-0.9840)	NA	0	TRUE	sp|P68871|HBB_HUMAN	P68871	HBB_HUMAN	HBB	Hemoglobin subunit beta	NA	NA	V
HbA in vitro fragmentation (non trypsin enzymes)	ArgC_40_uM_H2O2	HbA_in_vitro_fragmentation_non-trypsin_enzymes_combined_MFM-X294-298_psm.tsv	ArgC	VDPVNFKLLS	VDPVNFKLLSc[17]	DIHAHKIR.VDPVNFKLLS.HCIIVTIA	R	H	10	2	2171.15	1129.65	1129.65	565.834	565.834	1129.65	565.832	0.0041	3.92193e-05	24.126	0	1	1	0	94	103	0	C-term(-0.9840)	NA	0	TRUE	sp|P69905|HBA_HUMAN	P69905	HBA_HUMAN	HBA2	Hemoglobin subunit alpha	NA	NA	S
HbA in vitro fragmentation (non trypsin enzymes)	ArgC_40_uM_H2O2	HbA_in_vitro_fragmentation_non-trypsin_enzymes_combined_MFM-X294-298_psm.tsv	ArgC	VDPVNFKLLS	VDPVNFKLLSc[17]	DIHAHKIR.VDPVNFKLLS.HCIIVTIA	R	H	10	2	2206.46	1129.65	1129.65	565.832	565.832	1129.65	565.832	0.0001	6.57279e-07	26.229	0	1	1	0	94	103	0	C-term(-0.9840)	NA	0	TRUE	sp|P69905|HBA_HUMAN	P69905	HBA_HUMAN	HBA2	Hemoglobin subunit alpha	NA	NA	S
HbA in vitro fragmentation (non trypsin enzymes)	ArgC_40_uM_H2O2	HbA_in_vitro_fragmentation_non-trypsin_enzymes_combined_MFM-X294-298_psm.tsv	ArgC	VDPVNFKLL	VDPVNFKLLc[17]	DIHAHKIR.VDPVNFKLL.SHCIIVTI	R	S	9	2	2211.74	1042.62	1042.62	522.316	522.316	1042.62	522.316	0.0008	1.28455e-05	28.065	0	1	1	0	94	102	0	C-term(-0.9840)	NA	0	TRUE	sp|P69905|HBA_HUMAN	P69905	HBA_HUMAN	HBA2	Hemoglobin subunit alpha	NA	NA	L
HbA in vitro fragmentation (non trypsin enzymes)	ArgC_40_uM_H2O2	HbA_in_vitro_fragmentation_non-trypsin_enzymes_combined_MFM-X294-298_psm.tsv	ArgC	VDPVNFKLLS	VDPVNFKLLSc[17]	DIHAHKIR.VDPVNFKLLS.HCIIVTIA	R	H	10	2	2229.43	1129.65	1129.65	565.83	565.83	1129.65	565.832	-0.0031	0.000674528	20.184	0	0.9939	1	0	94	103	0	C-term(-0.9840)	NA	0	TRUE	sp|P69905|HBA_HUMAN	P69905	HBA_HUMAN	HBA2	Hemoglobin subunit alpha	NA	NA	S
HbA in vitro fragmentation (non trypsin enzymes)	ArgC_40_uM_H2O2	HbA_in_vitro_fragmentation_non-trypsin_enzymes_combined_MFM-X294-298_psm.tsv	ArgC	VDPVNFKLL	VDPVNFKLLc[17]	DIHAHKIR.VDPVNFKLL.SHCIIVTI	R	S	9	2	2235.95	1042.62	1042.62	522.316	522.316	1042.62	522.316	0.0004	0.000131447	24.025	0	1	1	0	94	102	0	C-term(-0.9840)	NA	0	TRUE	sp|P69905|HBA_HUMAN	P69905	HBA_HUMAN	HBA2	Hemoglobin subunit alpha	NA	NA	L
HbA in vitro fragmentation (non trypsin enzymes)	ArgC_40_uM_H2O2	HbA_in_vitro_fragmentation_non-trypsin_enzymes_combined_MFM-X294-298_psm.tsv	ArgC	MFLSFPTT	MFLSFPTTc[17]	YGAEAIER.MFLSFPTT.KTYFPHFD	R	K	8	1	2394.73	941.469	941.469	942.476	942.476	941.468	942.475	0.0009	0.000845765	13.791	0	0.9999	1	0	33	40	0	C-term(-0.9840)	NA	0	TRUE	sp|P69905|HBA_HUMAN	P69905	HBA_HUMAN	HBA2	Hemoglobin subunit alpha	NA	NA	T
HbA in vitro fragmentation (non trypsin enzymes)	ArgC_40_uM_H2O2	HbA_in_vitro_fragmentation_non-trypsin_enzymes_combined_MFM-X294-298_psm.tsv	ArgC	VDPVNFKLLSH	VDPVNFKLLSHc[17]	DIHAHKIR.VDPVNFKLLSH.CIIVTIAA	R	C	11	2	2410	1266.71	1266.71	634.362	634.362	1266.71	634.361	0.0004	4.57878e-05	18.857	0	1	1	0	94	104	0	C-term(-0.9840)	NA	0	TRUE	sp|P69905|HBA_HUMAN	P69905	HBA_HUMAN	HBA2	Hemoglobin subunit alpha	NA	NA	H
HbA in vitro fragmentation (non trypsin enzymes)	ArgC_40_uM_H2O2	HbA_in_vitro_fragmentation_non-trypsin_enzymes_combined_MFM-X294-298_psm.tsv	ArgC	MFLSFPT	MFLSFPTc[17]	YGAEAIER.MFLSFPT.TKTYFPHF	R	T	7	1	2416.27	840.421	840.421	841.428	841.428	840.42	841.428	0.0006	0.000666423	14.205	0	1	1	0	33	39	0	C-term(-0.9840)	NA	0	TRUE	sp|P69905|HBA_HUMAN	P69905	HBA_HUMAN	HBA2	Hemoglobin subunit alpha	NA	NA	T
HbA in vitro fragmentation (non trypsin enzymes)	ArgC_40_uM_H2O2	HbA_in_vitro_fragmentation_non-trypsin_enzymes_combined_MFM-X294-298_psm.tsv	ArgC	VDPVNFKLLSH	VDPVNFKLLSHc[17]	DIHAHKIR.VDPVNFKLLSH.CIIVTIAA	R	C	11	2	2436.35	1266.71	1266.71	634.362	634.362	1266.71	634.361	0.0011	4.35011e-06	22.946	0	1	1	0	94	104	0	C-term(-0.9840)	NA	0	TRUE	sp|P69905|HBA_HUMAN	P69905	HBA_HUMAN	HBA2	Hemoglobin subunit alpha	NA	NA	H
HbA in vitro fragmentation (non trypsin enzymes)	ArgC_40_uM_H2O2	HbA_in_vitro_fragmentation_non-trypsin_enzymes_combined_MFM-X294-298_psm.tsv	ArgC	LLVVYPWTQ	LLVVYPWTQc[17]	VGGEAIGR.LLVVYPWTQ.RFFESFGD	R	R	9	1	2464.76	1116.63	1116.63	1117.64	1117.64	1116.63	1117.64	-0.0001	0.000302343	20.578	0	1	1	0	32	40	0	C-term(-0.9840)	NA	0	TRUE	sp|P68871|HBB_HUMAN	P68871	HBB_HUMAN	HBB	Hemoglobin subunit beta	NA	NA	Q
HbA in vitro fragmentation (non trypsin enzymes)	ArgC_40_uM_H2O2	HbA_in_vitro_fragmentation_non-trypsin_enzymes_combined_MFM-X294-298_psm.tsv	ArgC	VDPVNFKLLSH	VDPVNFKLLSHc[17]	DIHAHKIR.VDPVNFKLLSH.CIIVTIAA	R	C	11	2	2470.39	1266.71	1266.71	634.362	634.362	1266.71	634.361	0.002	4.61849e-05	18.842	0	1	1	0	94	104	0	C-term(-0.9840)	NA	0	TRUE	sp|P69905|HBA_HUMAN	P69905	HBA_HUMAN	HBA2	Hemoglobin subunit alpha	NA	NA	H
HbA in vitro fragmentation (non trypsin enzymes)	ArgC_40_uM_H2O2	HbA_in_vitro_fragmentation_non-trypsin_enzymes_combined_MFM-X294-298_psm.tsv	ArgC	VDPVNFKLLSH	VDPVNFKLLSHc[17]	DIHAHKIR.VDPVNFKLLSH.CIIVTIAA	R	C	11	2	2503.27	1266.71	1266.71	634.363	634.363	1266.71	634.361	0.0031	0.000149451	16.802	0	1	1	0	94	104	0	C-term(-0.9840)	NA	0	TRUE	sp|P69905|HBA_HUMAN	P69905	HBA_HUMAN	HBA2	Hemoglobin subunit alpha	NA	NA	H
HbA in vitro fragmentation (non trypsin enzymes)	ArgC_40_uM_H2O2	HbA_in_vitro_fragmentation_non-trypsin_enzymes_combined_MFM-X294-298_psm.tsv	ArgC	VDPVNFKLLSH	VDPVNFKLLSHc[17]	DIHAHKIR.VDPVNFKLLSH.CIIVTIAA	R	C	11	2	2530.38	1266.71	1266.71	634.362	634.362	1266.71	634.361	0.0017	0.00107523	13.374	0	0.9936	1	0	94	104	0	C-term(-0.9840)	NA	0	TRUE	sp|P69905|HBA_HUMAN	P69905	HBA_HUMAN	HBA2	Hemoglobin subunit alpha	NA	NA	H
HbA in vitro fragmentation (non trypsin enzymes)	ArgC_40_uM_H2O2	HbA_in_vitro_fragmentation_non-trypsin_enzymes_combined_MFM-X294-298_psm.tsv	ArgC	LLVVYPWT	LLVVYPWTc[17]	VGGEAIGR.LLVVYPWT.QRFFESFG	R	Q	8	1	2537.2	988.575	988.575	989.583	989.583	988.575	989.582	0.0008	0.000621584	14.326	0	1	1	0	32	39	0	C-term(-0.9840)	NA	0	TRUE	sp|P68871|HBB_HUMAN	P68871	HBB_HUMAN	HBB	Hemoglobin subunit beta	NA	NA	T
HbA in vitro fragmentation (non trypsin enzymes)	ArgC_40_uM_H2O2	HbA_in_vitro_fragmentation_non-trypsin_enzymes_combined_MFM-X294-298_psm.tsv	ArgC	LLVVYPW	LLVVYPWc[17]	VGGEAIGR.LLVVYPW.TQRFFESF	R	T	7	1	2592.29	887.527	887.527	888.534	888.534	887.527	888.534	0	0.000108643	17.356	0	1	1	0	32	38	0	C-term(-0.9840)	NA	0	TRUE	sp|P68871|HBB_HUMAN	P68871	HBB_HUMAN	HBB	Hemoglobin subunit beta	NA	NA	W
HbA in vitro fragmentation (non trypsin enzymes)	ArgC_40_uM_H2O2	HbA_in_vitro_fragmentation_non-trypsin_enzymes_combined_MFM-X294-298_psm.tsv	ArgC	VHLTPEEKSAVTAL	VHLTPEEKSAVTALc[17]	.VHLTPEEKSAVTAL.WGKVNVDE	M	W	14	3	2673.87	1492.83	1492.83	498.616	498.616	1492.82	498.615	0.0006	0.000218022	22.146	0	1	1	0	2	15	0	C-term(-0.9840)	NA	0	TRUE	sp|P68871|HBB_HUMAN	P68871	HBB_HUMAN	HBB	Hemoglobin subunit beta	NA	NA	L
HbA in vitro fragmentation (non trypsin enzymes)	ArgC_40_uM_H2O2	HbA_in_vitro_fragmentation_non-trypsin_enzymes_combined_MFM-X294-298_psm.tsv	ArgC	VHLTPEEKSAVTAL	VHLTPEEKSAVTALc[17]	.VHLTPEEKSAVTAL.WGKVNVDE	M	W	14	2	2689.62	1492.82	1492.82	747.417	747.417	1492.82	747.42	-0.0062	9.41889e-05	17.604	0	1	1	0	2	15	0	C-term(-0.9840)	NA	0	TRUE	sp|P68871|HBB_HUMAN	P68871	HBB_HUMAN	HBB	Hemoglobin subunit beta	NA	NA	L
HbA in vitro fragmentation (non trypsin enzymes)	ArgC_40_uM_H2O2	HbA_in_vitro_fragmentation_non-trypsin_enzymes_combined_MFM-X294-298_psm.tsv	ArgC	VHLTPEEKSAVTAL	VHLTPEEKSAVTALc[17]	.VHLTPEEKSAVTAL.WGKVNVDE	M	W	14	3	2696.17	1492.83	1492.83	498.616	498.616	1492.82	498.615	0.0007	0.000760326	18.976	0	1	1	0	2	15	0	C-term(-0.9840)	NA	0	TRUE	sp|P68871|HBB_HUMAN	P68871	HBB_HUMAN	HBB	Hemoglobin subunit beta	NA	NA	L
HbA in vitro fragmentation (non trypsin enzymes)	ArgC_40_uM_H2O2	HbA_in_vitro_fragmentation_non-trypsin_enzymes_combined_MFM-X294-298_psm.tsv	ArgC	VHLTPEEKSAVTAL	VHLTPEEKSAVTALc[17]	.VHLTPEEKSAVTAL.WGKVNVDE	M	W	14	2	2716.98	1492.83	1492.83	747.42	747.42	1492.82	747.42	0.0008	0.000116279	17.238	0	1	1	0	2	15	0	C-term(-0.9840)	NA	0	TRUE	sp|P68871|HBB_HUMAN	P68871	HBB_HUMAN	HBB	Hemoglobin subunit beta	NA	NA	L
HbA in vitro fragmentation (non trypsin enzymes)	ArgC_40_uM_H2O2	HbA_in_vitro_fragmentation_non-trypsin_enzymes_combined_MFM-X294-298_psm.tsv	ArgC	VHLTPEEKSAVTAL	VHLTPEEKSAVTALc[17]	.VHLTPEEKSAVTAL.WGKVNVDE	M	W	14	2	2768	1492.83	1492.83	747.42	747.42	1492.82	747.42	0.0011	0.000111944	17.304	0	1	1	0	2	15	0	C-term(-0.9840)	NA	0	TRUE	sp|P68871|HBB_HUMAN	P68871	HBB_HUMAN	HBB	Hemoglobin subunit beta	NA	NA	L
HbA in vitro fragmentation (non trypsin enzymes)	ArgC_200_uM_H2O2	HbA_in_vitro_fragmentation_non-trypsin_enzymes_combined_MFM-X294-298_psm.tsv	ArgC	VLSPADK	VLSPADKc[17]	.VLSPADK.TNVKAAWG	M	T	7	1	1145.88	727.423	727.423	728.43	728.43	727.423	728.43	-0.0001	0.00305141	11.562	0	0.9989	1	0	2	8	0	C-term(-0.9840)	NA	0	TRUE	sp|P69905|HBA_HUMAN	P69905	HBA_HUMAN	HBA2	Hemoglobin subunit alpha	NA	NA	K
HbA in vitro fragmentation (non trypsin enzymes)	ArgC_200_uM_H2O2	HbA_in_vitro_fragmentation_non-trypsin_enzymes_combined_MFM-X294-298_psm.tsv	ArgC	VLSPADKTNV	VLSPADKTNVc[17]	.VLSPADKTNV.KAAWGKVG	M	K	10	2	1371.12	1041.58	1041.58	521.798	521.798	1041.58	521.798	0.0001	4.71249e-05	18.807	12.647	1	1	0	2	11	0	C-term(-0.9840)	NA	0	TRUE	sp|P69905|HBA_HUMAN	P69905	HBA_HUMAN	HBA2	Hemoglobin subunit alpha	NA	NA	V
HbA in vitro fragmentation (non trypsin enzymes)	ArgC_200_uM_H2O2	HbA_in_vitro_fragmentation_non-trypsin_enzymes_combined_MFM-X294-298_psm.tsv	ArgC	VLSPADKTNV	VLSPADKTNVc[17]	.VLSPADKTNV.KAAWGKVG	M	K	10	2	1392.71	1041.58	1041.58	521.798	521.798	1041.58	521.798	0.0002	4.30526e-05	18.964	14.851	1	1	0	2	11	0	C-term(-0.9840)	NA	0	TRUE	sp|P69905|HBA_HUMAN	P69905	HBA_HUMAN	HBA2	Hemoglobin subunit alpha	NA	NA	V
HbA in vitro fragmentation (non trypsin enzymes)	ArgC_200_uM_H2O2	HbA_in_vitro_fragmentation_non-trypsin_enzymes_combined_MFM-X294-298_psm.tsv	ArgC	VLSPADKTNVKAA	VLSPADKTNVKAAc[17]	.VLSPADKTNVKAA.WGKVGAHA	M	W	13	3	1568.6	1312.74	1312.74	438.586	438.586	1311.75	438.258	0.9851	0.000214783	21.172	16.722	1	1	0	2	14	0	C-term(-0.9840)	NA	0	TRUE	sp|P69905|HBA_HUMAN	P69905	HBA_HUMAN	HBA2	Hemoglobin subunit alpha	NA	NA	A
HbA in vitro fragmentation (non trypsin enzymes)	ArgC_200_uM_H2O2	HbA_in_vitro_fragmentation_non-trypsin_enzymes_combined_MFM-X294-298_psm.tsv	ArgC	VLSPADKTNVKAA	VLSPADKTNVKAAc[17]	.VLSPADKTNVKAA.WGKVGAHA	M	W	13	3	1602.07	1311.75	1311.75	438.257	438.257	1311.75	438.258	-0.0003	0.00813767	16.858	11.7	1	1	0	2	14	0	C-term(-0.9840)	NA	0	TRUE	sp|P69905|HBA_HUMAN	P69905	HBA_HUMAN	HBA2	Hemoglobin subunit alpha	NA	NA	A
HbA in vitro fragmentation (non trypsin enzymes)	ArgC_200_uM_H2O2	HbA_in_vitro_fragmentation_non-trypsin_enzymes_combined_MFM-X294-298_psm.tsv	ArgC	VLSPADKTNVKAA	VLSPADKTNVKAAc[17]	.VLSPADKTNVKAA.WGKVGAHA	M	W	13	2	1624.6	1311.75	1311.75	656.883	656.883	1311.75	656.883	0.0002	0.000887156	13.708	0	0.9968	1	0	2	14	0	C-term(-0.9840)	NA	0	TRUE	sp|P69905|HBA_HUMAN	P69905	HBA_HUMAN	HBA2	Hemoglobin subunit alpha	NA	NA	A
HbA in vitro fragmentation (non trypsin enzymes)	ArgC_200_uM_H2O2	HbA_in_vitro_fragmentation_non-trypsin_enzymes_combined_MFM-X294-298_psm.tsv	ArgC	VLSPADKTNVKAA	VLSPADKTNVKAAc[17]	.VLSPADKTNVKAA.WGKVGAHA	M	W	13	3	1655.29	1311.75	1311.75	438.258	438.258	1311.75	438.258	0.0007	1.29569e-05	21.05	9.731	1	1	0	2	14	0	C-term(-0.9840)	NA	0	TRUE	sp|P69905|HBA_HUMAN	P69905	HBA_HUMAN	HBA2	Hemoglobin subunit alpha	NA	NA	A
HbA in vitro fragmentation (non trypsin enzymes)	ArgC_200_uM_H2O2	HbA_in_vitro_fragmentation_non-trypsin_enzymes_combined_MFM-X294-298_psm.tsv	ArgC	VLSPADKTNVKAA	n[43]VLSPADKTNVKAAc[17]	.VLSPADKTNVKAA.WGKVGAHA	M	W	13	2	1662.06	1353.76	1353.76	677.888	677.888	1353.76	677.888	0.0006	3.64544e-07	27.253	0	1	1	0	2	14	0	C-term(-0.9840), N-term(42.0106)	NA	0	TRUE	sp|P69905|HBA_HUMAN	P69905	HBA_HUMAN	HBA2	Hemoglobin subunit alpha	NA	NA	A
HbA in vitro fragmentation (non trypsin enzymes)	ArgC_200_uM_H2O2	HbA_in_vitro_fragmentation_non-trypsin_enzymes_combined_MFM-X294-298_psm.tsv	ArgC	VHLTPEEKSA	VHLTPEEKSAc[17]	.VHLTPEEKSA.VTAIWGKV	M	V	10	2	1936.04	1108.59	1108.59	555.301	555.301	1108.59	555.301	-0.0008	1.91646e-05	20.37	0	1	1	0	2	11	0	C-term(-0.9840)	NA	0	TRUE	sp|P68871|HBB_HUMAN	P68871	HBB_HUMAN	HBB	Hemoglobin subunit beta	NA	NA	A
HbA in vitro fragmentation (non trypsin enzymes)	ArgC_200_uM_H2O2	HbA_in_vitro_fragmentation_non-trypsin_enzymes_combined_MFM-X294-298_psm.tsv	ArgC	VHLTPEEKSAV	VHLTPEEKSAVc[17]	.VHLTPEEKSAV.TAIWGKVN	M	T	11	2	2154.22	1207.66	1207.66	604.836	604.836	1207.66	604.835	0.0014	8.35603e-05	17.812	9.577	1	1	0	2	12	0	C-term(-0.9840)	NA	0	TRUE	sp|P68871|HBB_HUMAN	P68871	HBB_HUMAN	HBB	Hemoglobin subunit beta	NA	NA	V
HbA in vitro fragmentation (non trypsin enzymes)	ArgC_200_uM_H2O2	HbA_in_vitro_fragmentation_non-trypsin_enzymes_combined_MFM-X294-298_psm.tsv	ArgC	LLGNVLV	LLGNVLVc[17]	HVDPENFR.LLGNVLV.CVIAHHFG	R	C	7	1	2214.81	725.48	725.48	726.487	726.487	725.48	726.487	0.0003	0.00164059	12.64	0	0.9999	1	0	106	112	0	C-term(-0.9840)	NA	0	TRUE	sp|P68871|HBB_HUMAN	P68871	HBB_HUMAN	HBB	Hemoglobin subunit beta	NA	NA	V
HbA in vitro fragmentation (non trypsin enzymes)	ArgC_200_uM_H2O2	HbA_in_vitro_fragmentation_non-trypsin_enzymes_combined_MFM-X294-298_psm.tsv	ArgC	MFLSFPT	M[147]FLSFPTc[17]	YGAEAIER.MFLSFPT.TKTYFPHF	R	T	7	1	2251.77	856.416	856.416	857.423	857.423	856.415	857.423	0.0007	0.000707131	14.102	0	1	1	0	33	39	0	1M(15.9949), C-term(-0.9840)	NA	0	TRUE	sp|P69905|HBA_HUMAN	P69905	HBA_HUMAN	HBA2	Hemoglobin subunit alpha	NA	NA	T
HbA in vitro fragmentation (non trypsin enzymes)	ArgC_1000_uM_H2O2	HbA_in_vitro_fragmentation_non-trypsin_enzymes_combined_MFM-X294-298_psm.tsv	ArgC	VLSPADK	VLSPADKc[17]	.VLSPADK.TNVKAAWG	M	T	7	1	1103.88	727.423	727.423	728.43	728.43	727.423	728.43	0	0.000232541	16.034	0	1	1	0	2	8	0	C-term(-0.9840)	NA	0	TRUE	sp|P69905|HBA_HUMAN	P69905	HBA_HUMAN	HBA2	Hemoglobin subunit alpha	NA	NA	K
HbA in vitro fragmentation (non trypsin enzymes)	ArgC_1000_uM_H2O2	HbA_in_vitro_fragmentation_non-trypsin_enzymes_combined_MFM-X294-298_psm.tsv	ArgC	VLSPADK	VLSPADKc[17]	.VLSPADK.TNVKAAWG	M	T	7	1	1128.2	727.423	727.423	728.43	728.43	727.423	728.43	0	0.00021865	16.141	0	1	1	0	2	8	0	C-term(-0.9840)	NA	0	TRUE	sp|P69905|HBA_HUMAN	P69905	HBA_HUMAN	HBA2	Hemoglobin subunit alpha	NA	NA	K
HbA in vitro fragmentation (non trypsin enzymes)	ArgC_1000_uM_H2O2	HbA_in_vitro_fragmentation_non-trypsin_enzymes_combined_MFM-X294-298_psm.tsv	ArgC	VLSPADKTN	VLSPADKTNc[17]	.VLSPADKTN.VKAAWGKV	M	V	9	2	1152.57	942.513	942.513	472.264	472.264	942.513	472.264	-0.0001	0.000140767	21.906	0	1	1	0	2	10	0	C-term(-0.9840)	NA	0	TRUE	sp|P69905|HBA_HUMAN	P69905	HBA_HUMAN	HBA2	Hemoglobin subunit alpha	NA	NA	N
HbA in vitro fragmentation (non trypsin enzymes)	ArgC_1000_uM_H2O2	HbA_in_vitro_fragmentation_non-trypsin_enzymes_combined_MFM-X294-298_psm.tsv	ArgC	VLSPADKT	VLSPADKTc[17]	.VLSPADKT.NVKAAWGK	M	N	8	2	1167.17	828.471	828.471	415.243	415.243	828.471	415.243	0.0004	9.45149e-05	17.598	0	1	1	0	2	9	0	C-term(-0.9840)	NA	0	TRUE	sp|P69905|HBA_HUMAN	P69905	HBA_HUMAN	HBA2	Hemoglobin subunit alpha	NA	NA	T
HbA in vitro fragmentation (non trypsin enzymes)	ArgC_1000_uM_H2O2	HbA_in_vitro_fragmentation_non-trypsin_enzymes_combined_MFM-X294-298_psm.tsv	ArgC	VLSPADKTNV	VLSPADKTNVc[17]	.VLSPADKTNV.KAAWGKVG	M	K	10	2	1327.27	1041.58	1041.58	521.798	521.798	1041.58	521.798	-0.0011	0.000219281	16.136	7.702	1	1	0	2	11	0	C-term(-0.9840)	NA	0	TRUE	sp|P69905|HBA_HUMAN	P69905	HBA_HUMAN	HBA2	Hemoglobin subunit alpha	NA	NA	V
HbA in vitro fragmentation (non trypsin enzymes)	ArgC_1000_uM_H2O2	HbA_in_vitro_fragmentation_non-trypsin_enzymes_combined_MFM-X294-298_psm.tsv	ArgC	VLSPADKTNV	VLSPADKTNVc[17]	.VLSPADKTNV.KAAWGKVG	M	K	10	2	1350.4	1041.58	1041.58	521.798	521.798	1041.58	521.798	-0.0007	0.000132129	17.016	11.921	1	1	0	2	11	0	C-term(-0.9840)	NA	0	TRUE	sp|P69905|HBA_HUMAN	P69905	HBA_HUMAN	HBA2	Hemoglobin subunit alpha	NA	NA	V
HbA in vitro fragmentation (non trypsin enzymes)	ArgC_1000_uM_H2O2	HbA_in_vitro_fragmentation_non-trypsin_enzymes_combined_MFM-X294-298_psm.tsv	ArgC	VHLTPEE	VHLTPEEc[17]	.VHLTPEE.KSAVTAIW	M	K	7	1	1352.35	822.424	822.424	823.431	823.431	822.423	823.431	0.0001	0.000127204	17.082	0	1	1	0	2	8	0	C-term(-0.9840)	NA	0	TRUE	sp|P68871|HBB_HUMAN	P68871	HBB_HUMAN	HBB	Hemoglobin subunit beta	NA	NA	E
HbA in vitro fragmentation (non trypsin enzymes)	ArgC_1000_uM_H2O2	HbA_in_vitro_fragmentation_non-trypsin_enzymes_combined_MFM-X294-298_psm.tsv	ArgC	VLSPADKTNVKA	VLSPADKTNVKAc[17]	.VLSPADKTNVKA.AWGKVGAH	M	A	12	3	1358.43	1240.71	1240.71	414.578	414.578	1240.71	414.579	-0.0011	0.00034435	21.352	0	1	1	0	2	13	0	C-term(-0.9840)	NA	0	TRUE	sp|P69905|HBA_HUMAN	P69905	HBA_HUMAN	HBA2	Hemoglobin subunit alpha	NA	NA	A
HbA in vitro fragmentation (non trypsin enzymes)	ArgC_1000_uM_H2O2	HbA_in_vitro_fragmentation_non-trypsin_enzymes_combined_MFM-X294-298_psm.tsv	ArgC	VLSPADKTNVKAA	VLSPADKTNVKAAc[17]	.VLSPADKTNVKAA.WGKVGAHA	M	W	13	3	1382.84	1312.74	1312.74	438.586	438.586	1311.75	438.258	0.9843	0.000209291	23.217	16.566	1	1	0	2	14	0	C-term(-0.9840)	NA	0	TRUE	sp|P69905|HBA_HUMAN	P69905	HBA_HUMAN	HBA2	Hemoglobin subunit alpha	NA	NA	A
HbA in vitro fragmentation (non trypsin enzymes)	ArgC_1000_uM_H2O2	HbA_in_vitro_fragmentation_non-trypsin_enzymes_combined_MFM-X294-298_psm.tsv	ArgC	VLSPADKTNVKAA	VLSPADKTNVKAAc[17]	.VLSPADKTNVKAA.WGKVGAHA	M	W	13	2	1383.92	1312.74	1312.74	657.377	657.377	1311.75	656.883	0.9884	4.66391e-06	27.825	26.252	1	1	0	2	14	0	C-term(-0.9840)	NA	0	TRUE	sp|P69905|HBA_HUMAN	P69905	HBA_HUMAN	HBA2	Hemoglobin subunit alpha	NA	NA	A
HbA in vitro fragmentation (non trypsin enzymes)	ArgC_1000_uM_H2O2	HbA_in_vitro_fragmentation_non-trypsin_enzymes_combined_MFM-X294-298_psm.tsv	ArgC	VLSPADKTNVKAA	VLSPADKTNVKAAc[17]	.VLSPADKTNVKAA.WGKVGAHA	M	W	13	3	1428.35	1312.74	1312.74	438.588	438.588	1311.75	438.258	0.9902	0.000205707	23.247	19.051	1	1	0	2	14	0	C-term(-0.9840)	NA	0	TRUE	sp|P69905|HBA_HUMAN	P69905	HBA_HUMAN	HBA2	Hemoglobin subunit alpha	NA	NA	A
HbA in vitro fragmentation (non trypsin enzymes)	ArgC_1000_uM_H2O2	HbA_in_vitro_fragmentation_non-trypsin_enzymes_combined_MFM-X294-298_psm.tsv	ArgC	VLSPADKTNVKAA	VLSPADKTNVKAAc[17]	.VLSPADKTNVKAA.WGKVGAHA	M	W	13	3	1482.1	1312.74	1312.74	438.588	438.588	1311.75	438.258	0.9909	0.000202302	23.276	14.558	1	1	0	2	14	0	C-term(-0.9840)	NA	0	TRUE	sp|P69905|HBA_HUMAN	P69905	HBA_HUMAN	HBA2	Hemoglobin subunit alpha	NA	NA	A
HbA in vitro fragmentation (non trypsin enzymes)	ArgC_1000_uM_H2O2	HbA_in_vitro_fragmentation_non-trypsin_enzymes_combined_MFM-X294-298_psm.tsv	ArgC	VLSPADKTNVKAA	VLSPADKTNVKAAc[17]	.VLSPADKTNVKAA.WGKVGAHA	M	W	13	3	1505.86	1311.75	1311.75	438.258	438.258	1311.75	438.258	0.0001	2.84119e-05	25.686	0	1	1	0	2	14	0	C-term(-0.9840)	NA	0	TRUE	sp|P69905|HBA_HUMAN	P69905	HBA_HUMAN	HBA2	Hemoglobin subunit alpha	NA	NA	A
HbA in vitro fragmentation (non trypsin enzymes)	ArgC_1000_uM_H2O2	HbA_in_vitro_fragmentation_non-trypsin_enzymes_combined_MFM-X294-298_psm.tsv	ArgC	VLSPADKTNVKAA	VLSPADKTNVKAAc[17]	.VLSPADKTNVKAA.WGKVGAHA	M	W	13	3	1541.81	1311.75	1311.75	438.258	438.258	1311.75	438.258	0.0001	0.000167109	25.608	9.826	1	1	0	2	14	0	C-term(-0.9840)	NA	0	TRUE	sp|P69905|HBA_HUMAN	P69905	HBA_HUMAN	HBA2	Hemoglobin subunit alpha	NA	NA	A
HbA in vitro fragmentation (non trypsin enzymes)	ArgC_1000_uM_H2O2	HbA_in_vitro_fragmentation_non-trypsin_enzymes_combined_MFM-X294-298_psm.tsv	ArgC	VHLTPEEKSA	VHLTPEEKSAc[17]	.VHLTPEEKSA.VTAIWGKV	M	V	10	2	1587.64	1108.59	1108.59	555.301	555.301	1108.59	555.301	-0.0008	4.11387e-05	24.043	0	1	1	0	2	11	0	C-term(-0.9840)	NA	0	TRUE	sp|P68871|HBB_HUMAN	P68871	HBB_HUMAN	HBB	Hemoglobin subunit beta	NA	NA	A
HbA in vitro fragmentation (non trypsin enzymes)	ArgC_1000_uM_H2O2	HbA_in_vitro_fragmentation_non-trypsin_enzymes_combined_MFM-X294-298_psm.tsv	ArgC	VLSPADKTNVKA	n[43]VLSPADKTNVKAc[17]	.VLSPADKTNVKA.AWGKVGAH	M	A	12	2	1600.82	1282.73	1282.73	642.37	642.37	1282.72	642.37	0.0013	8.48204e-06	26.786	0	1	1	0	2	13	0	C-term(-0.9840), N-term(42.0106)	NA	0	TRUE	sp|P69905|HBA_HUMAN	P69905	HBA_HUMAN	HBA2	Hemoglobin subunit alpha	NA	NA	A
HbA in vitro fragmentation (non trypsin enzymes)	ArgC_1000_uM_H2O2	HbA_in_vitro_fragmentation_non-trypsin_enzymes_combined_MFM-X294-298_psm.tsv	ArgC	VHLTPEEKSA	VHLTPEEKSAc[17]	.VHLTPEEKSA.VTAIWGKV	M	V	10	2	1611.08	1108.59	1108.59	555.302	555.302	1108.59	555.301	0.0013	3.99485e-05	24.094	0	1	1	0	2	11	0	C-term(-0.9840)	NA	0	TRUE	sp|P68871|HBB_HUMAN	P68871	HBB_HUMAN	HBB	Hemoglobin subunit beta	NA	NA	A
HbA in vitro fragmentation (non trypsin enzymes)	ArgC_1000_uM_H2O2	HbA_in_vitro_fragmentation_non-trypsin_enzymes_combined_MFM-X294-298_psm.tsv	ArgC	VLSPADKTNVKAA	n[43]VLSPADKTNVKAAc[17]	.VLSPADKTNVKAA.WGKVGAHA	M	W	13	2	1623.74	1353.76	1353.76	677.888	677.888	1353.76	677.888	-0.0008	8.46252e-07	32.79	0	1	1	0	2	14	0	C-term(-0.9840), N-term(42.0106)	NA	0	TRUE	sp|P69905|HBA_HUMAN	P69905	HBA_HUMAN	HBA2	Hemoglobin subunit alpha	NA	NA	A
HbA in vitro fragmentation (non trypsin enzymes)	ArgC_1000_uM_H2O2	HbA_in_vitro_fragmentation_non-trypsin_enzymes_combined_MFM-X294-298_psm.tsv	ArgC	VHLTPEEKSA	VHLTPEEKSAc[17]	.VHLTPEEKSA.VTAIWGKV	M	V	10	2	1635.91	1108.59	1108.59	555.301	555.301	1108.59	555.301	-0.0009	6.82732e-05	24.163	0	1	1	0	2	11	0	C-term(-0.9840)	NA	0	TRUE	sp|P68871|HBB_HUMAN	P68871	HBB_HUMAN	HBB	Hemoglobin subunit beta	NA	NA	A
HbA in vitro fragmentation (non trypsin enzymes)	ArgC_1000_uM_H2O2	HbA_in_vitro_fragmentation_non-trypsin_enzymes_combined_MFM-X294-298_psm.tsv	ArgC	VHLTPEEKSA	VHLTPEEKSAc[17]	.VHLTPEEKSA.VTAIWGKV	M	V	10	2	1661.17	1108.59	1108.59	555.302	555.302	1108.59	555.301	0.0014	1.2106e-05	26.168	0	1	1	0	2	11	0	C-term(-0.9840)	NA	0	TRUE	sp|P68871|HBB_HUMAN	P68871	HBB_HUMAN	HBB	Hemoglobin subunit beta	NA	NA	A
HbA in vitro fragmentation (non trypsin enzymes)	ArgC_1000_uM_H2O2	HbA_in_vitro_fragmentation_non-trypsin_enzymes_combined_MFM-X294-298_psm.tsv	ArgC	VHLTPEEKSA	VHLTPEEKSAc[17]	.VHLTPEEKSA.VTAIWGKV	M	V	10	2	1684.71	1108.59	1108.59	555.303	555.303	1108.59	555.301	0.0034	3.60994e-05	24.27	0	1	1	0	2	11	0	C-term(-0.9840)	NA	0	TRUE	sp|P68871|HBB_HUMAN	P68871	HBB_HUMAN	HBB	Hemoglobin subunit beta	NA	NA	A
HbA in vitro fragmentation (non trypsin enzymes)	ArgC_1000_uM_H2O2	HbA_in_vitro_fragmentation_non-trypsin_enzymes_combined_MFM-X294-298_psm.tsv	ArgC	VHLTPEEKSAV	n[43]VHLTPEEKSAVc[17]	.VHLTPEEKSAV.TAIWGKVN	M	T	11	2	1711.86	1249.67	1249.67	625.841	625.841	1249.67	625.841	0.0006	8.85116e-06	21.712	0	1	1	0	2	12	0	C-term(-0.9840), N-term(42.0106)	NA	0	TRUE	sp|P68871|HBB_HUMAN	P68871	HBB_HUMAN	HBB	Hemoglobin subunit beta	NA	NA	V
HbA in vitro fragmentation (non trypsin enzymes)	ArgC_1000_uM_H2O2	HbA_in_vitro_fragmentation_non-trypsin_enzymes_combined_MFM-X294-298_psm.tsv	ArgC	VHLTPEEKSA	VHLTPEEKSAc[17]	.VHLTPEEKSA.VTAIWGKV	M	V	10	2	1749.85	1108.59	1108.59	555.301	555.301	1108.59	555.301	-0.0003	0.000111109	22.317	0	1	1	0	2	11	0	C-term(-0.9840)	NA	0	TRUE	sp|P68871|HBB_HUMAN	P68871	HBB_HUMAN	HBB	Hemoglobin subunit beta	NA	NA	A
HbA in vitro fragmentation (non trypsin enzymes)	ArgC_1000_uM_H2O2	HbA_in_vitro_fragmentation_non-trypsin_enzymes_combined_MFM-X294-298_psm.tsv	ArgC	VHLTPEEKSA	VHLTPEEKSAc[17]	.VHLTPEEKSA.VTAIWGKV	M	V	10	2	1775.62	1108.59	1108.59	555.302	555.302	1108.59	555.301	0.0019	3.9355e-05	24.12	0	1	1	0	2	11	0	C-term(-0.9840)	NA	0	TRUE	sp|P68871|HBB_HUMAN	P68871	HBB_HUMAN	HBB	Hemoglobin subunit beta	NA	NA	A
HbA in vitro fragmentation (non trypsin enzymes)	ArgC_1000_uM_H2O2	HbA_in_vitro_fragmentation_non-trypsin_enzymes_combined_MFM-X294-298_psm.tsv	ArgC	VLSPADKTNV	n[43]VLSPADKTNVc[17]	.VLSPADKTNV.KAAWGKVG	M	K	10	2	1776.19	1083.59	1083.59	542.804	542.804	1083.59	542.803	0.0008	0.00099426	20.51	12.304	0.9975	1	0	2	11	0	C-term(-0.9840), N-term(42.0106)	NA	0	TRUE	sp|P69905|HBA_HUMAN	P69905	HBA_HUMAN	HBA2	Hemoglobin subunit alpha	NA	NA	V
HbA in vitro fragmentation (non trypsin enzymes)	ArgC_1000_uM_H2O2	HbA_in_vitro_fragmentation_non-trypsin_enzymes_combined_MFM-X294-298_psm.tsv	ArgC	VHLTPEEKSAV	VHLTPEEKSAVc[17]	.VHLTPEEKSAV.TAIWGKVN	M	T	11	3	1781.36	1207.66	1207.66	403.56	403.56	1207.66	403.559	0.0009	3.12428e-05	19.521	8.411	1	1	0	2	12	0	C-term(-0.9840)	NA	0	TRUE	sp|P68871|HBB_HUMAN	P68871	HBB_HUMAN	HBB	Hemoglobin subunit beta	NA	NA	V
HbA in vitro fragmentation (non trypsin enzymes)	ArgC_1000_uM_H2O2	HbA_in_vitro_fragmentation_non-trypsin_enzymes_combined_MFM-X294-298_psm.tsv	ArgC	VHLTPEEKSAV	VHLTPEEKSAVc[17]	.VHLTPEEKSAV.TAIWGKVN	M	T	11	2	1789.79	1207.66	1207.66	604.837	604.837	1207.66	604.835	0.0031	3.89045e-05	24.14	11.135	1	1	0	2	12	0	C-term(-0.9840)	NA	0	TRUE	sp|P68871|HBB_HUMAN	P68871	HBB_HUMAN	HBB	Hemoglobin subunit beta	NA	NA	V
HbA in vitro fragmentation (non trypsin enzymes)	ArgC_1000_uM_H2O2	HbA_in_vitro_fragmentation_non-trypsin_enzymes_combined_MFM-X294-298_psm.tsv	ArgC	VHLTPEEKSA	VHLTPEEKSAc[17]	.VHLTPEEKSA.VTAIWGKV	M	V	10	2	1801.77	1108.59	1108.59	555.302	555.302	1108.59	555.301	0.0014	2.1503e-05	26.17	0	1	1	0	2	11	0	C-term(-0.9840)	NA	0	TRUE	sp|P68871|HBB_HUMAN	P68871	HBB_HUMAN	HBB	Hemoglobin subunit beta	NA	NA	A
HbA in vitro fragmentation (non trypsin enzymes)	ArgC_1000_uM_H2O2	HbA_in_vitro_fragmentation_non-trypsin_enzymes_combined_MFM-X294-298_psm.tsv	ArgC	VHLTPEEKSAV	VHLTPEEKSAVc[17]	.VHLTPEEKSAV.TAIWGKVN	M	T	11	2	1815.69	1207.66	1207.66	604.838	604.838	1207.66	604.835	0.0059	6.87464e-06	22.151	13.362	1	1	0	2	12	0	C-term(-0.9840)	NA	0	TRUE	sp|P68871|HBB_HUMAN	P68871	HBB_HUMAN	HBB	Hemoglobin subunit beta	NA	NA	V
HbA in vitro fragmentation (non trypsin enzymes)	ArgC_1000_uM_H2O2	HbA_in_vitro_fragmentation_non-trypsin_enzymes_combined_MFM-X294-298_psm.tsv	ArgC	VHLTPEEKSA	VHLTPEEKSAc[17]	.VHLTPEEKSA.VTAIWGKV	M	V	10	2	1825.46	1108.59	1108.59	555.301	555.301	1108.59	555.301	0.0003	0.00012331	24.136	0	1	1	0	2	11	0	C-term(-0.9840)	NA	0	TRUE	sp|P68871|HBB_HUMAN	P68871	HBB_HUMAN	HBB	Hemoglobin subunit beta	NA	NA	A
HbA in vitro fragmentation (non trypsin enzymes)	ArgC_1000_uM_H2O2	HbA_in_vitro_fragmentation_non-trypsin_enzymes_combined_MFM-X294-298_psm.tsv	ArgC	VHLTPEEKSAV	VHLTPEEKSAVc[17]	.VHLTPEEKSAV.TAIWGKVN	M	T	11	3	1831.1	1207.66	1207.66	403.559	403.559	1207.66	403.559	-0.0001	0.000151792	16.775	11.145	1	1	0	2	12	0	C-term(-0.9840)	NA	0	TRUE	sp|P68871|HBB_HUMAN	P68871	HBB_HUMAN	HBB	Hemoglobin subunit beta	NA	NA	V
HbA in vitro fragmentation (non trypsin enzymes)	ArgC_1000_uM_H2O2	HbA_in_vitro_fragmentation_non-trypsin_enzymes_combined_MFM-X294-298_psm.tsv	ArgC	VHLTPEEKSAV	VHLTPEEKSAVc[17]	.VHLTPEEKSAV.TAIWGKVN	M	T	11	2	1842.91	1207.66	1207.66	604.838	604.838	1207.66	604.835	0.0058	0.000376704	15.196	14.118	0.9999	1	0	2	12	0	C-term(-0.9840)	NA	0	TRUE	sp|P68871|HBB_HUMAN	P68871	HBB_HUMAN	HBB	Hemoglobin subunit beta	NA	NA	V
HbA in vitro fragmentation (non trypsin enzymes)	ArgC_1000_uM_H2O2	HbA_in_vitro_fragmentation_non-trypsin_enzymes_combined_MFM-X294-298_psm.tsv	ArgC	VHLTPEEKSA	VHLTPEEKSAc[17]	.VHLTPEEKSA.VTAIWGKV	M	V	10	2	1851.95	1108.59	1108.59	555.302	555.302	1108.59	555.301	0.0023	0.000359335	22.278	0	1	1	0	2	11	0	C-term(-0.9840)	NA	0	TRUE	sp|P68871|HBB_HUMAN	P68871	HBB_HUMAN	HBB	Hemoglobin subunit beta	NA	NA	A
HbA in vitro fragmentation (non trypsin enzymes)	ArgC_1000_uM_H2O2	HbA_in_vitro_fragmentation_non-trypsin_enzymes_combined_MFM-X294-298_psm.tsv	ArgC	VHLTPEEKSAV	VHLTPEEKSAVc[17]	.VHLTPEEKSAV.TAIWGKVN	M	T	11	3	1852.57	1207.66	1207.66	403.56	403.56	1207.66	403.559	0.0006	5.75771e-05	18.459	9.678	1	1	0	2	12	0	C-term(-0.9840)	NA	0	TRUE	sp|P68871|HBB_HUMAN	P68871	HBB_HUMAN	HBB	Hemoglobin subunit beta	NA	NA	V
HbA in vitro fragmentation (non trypsin enzymes)	ArgC_1000_uM_H2O2	HbA_in_vitro_fragmentation_non-trypsin_enzymes_combined_MFM-X294-298_psm.tsv	ArgC	VHLTPEEKSAV	VHLTPEEKSAVc[17]	.VHLTPEEKSAV.TAIWGKVN	M	T	11	3	1873.5	1207.66	1207.66	403.559	403.559	1207.66	403.559	0.0001	0.000112655	17.293	11.607	1	1	0	2	12	0	C-term(-0.9840)	NA	0	TRUE	sp|P68871|HBB_HUMAN	P68871	HBB_HUMAN	HBB	Hemoglobin subunit beta	NA	NA	V
HbA in vitro fragmentation (non trypsin enzymes)	ArgC_1000_uM_H2O2	HbA_in_vitro_fragmentation_non-trypsin_enzymes_combined_MFM-X294-298_psm.tsv	ArgC	VHLTPEEKSA	VHLTPEEKSAc[17]	.VHLTPEEKSA.VTAIWGKV	M	V	10	2	1887.82	1108.59	1108.59	555.301	555.301	1108.59	555.301	0.0002	4.0156e-05	24.085	0	1	1	0	2	11	0	C-term(-0.9840)	NA	0	TRUE	sp|P68871|HBB_HUMAN	P68871	HBB_HUMAN	HBB	Hemoglobin subunit beta	NA	NA	A
HbA in vitro fragmentation (non trypsin enzymes)	ArgC_1000_uM_H2O2	HbA_in_vitro_fragmentation_non-trypsin_enzymes_combined_MFM-X294-298_psm.tsv	ArgC	VHLTPEEKSAV	VHLTPEEKSAVc[17]	.VHLTPEEKSAV.TAIWGKVN	M	T	11	3	1896.1	1207.66	1207.66	403.559	403.559	1207.66	403.559	0.0004	0.000126911	17.086	9.815	1	1	0	2	12	0	C-term(-0.9840)	NA	0	TRUE	sp|P68871|HBB_HUMAN	P68871	HBB_HUMAN	HBB	Hemoglobin subunit beta	NA	NA	V
HbA in vitro fragmentation (non trypsin enzymes)	ArgC_1000_uM_H2O2	HbA_in_vitro_fragmentation_non-trypsin_enzymes_combined_MFM-X294-298_psm.tsv	ArgC	VHLTPEEKSAV	VHLTPEEKSAVc[17]	.VHLTPEEKSAV.TAIWGKVN	M	T	11	2	1898.73	1207.66	1207.66	604.837	604.837	1207.66	604.835	0.0042	0.000562665	20.499	10.003	0.9994	1	0	2	12	0	C-term(-0.9840)	NA	0	TRUE	sp|P68871|HBB_HUMAN	P68871	HBB_HUMAN	HBB	Hemoglobin subunit beta	NA	NA	V
HbA in vitro fragmentation (non trypsin enzymes)	ArgC_1000_uM_H2O2	HbA_in_vitro_fragmentation_non-trypsin_enzymes_combined_MFM-X294-298_psm.tsv	ArgC	VHLTPEEKSAV	VHLTPEEKSAVc[17]	.VHLTPEEKSAV.TAIWGKVN	M	T	11	2	1921.35	1207.66	1207.66	604.835	604.835	1207.66	604.835	-0.0004	2.23229e-06	24.105	13.253	1	1	0	2	12	0	C-term(-0.9840)	NA	0	TRUE	sp|P68871|HBB_HUMAN	P68871	HBB_HUMAN	HBB	Hemoglobin subunit beta	NA	NA	V
HbA in vitro fragmentation (non trypsin enzymes)	ArgC_1000_uM_H2O2	HbA_in_vitro_fragmentation_non-trypsin_enzymes_combined_MFM-X294-298_psm.tsv	ArgC	VHLTPEEKSAV	VHLTPEEKSAVc[17]	.VHLTPEEKSAV.TAIWGKVN	M	T	11	3	1945.75	1207.66	1207.66	403.559	403.559	1207.66	403.559	0.0002	0.000137721	16.944	11.201	1	1	0	2	12	0	C-term(-0.9840)	NA	0	TRUE	sp|P68871|HBB_HUMAN	P68871	HBB_HUMAN	HBB	Hemoglobin subunit beta	NA	NA	V
HbA in vitro fragmentation (non trypsin enzymes)	ArgC_1000_uM_H2O2	HbA_in_vitro_fragmentation_non-trypsin_enzymes_combined_MFM-X294-298_psm.tsv	ArgC	VHLTPEEKSAV	VHLTPEEKSAVc[17]	.VHLTPEEKSAV.TAIWGKVN	M	T	11	2	1946.72	1207.66	1207.66	604.836	604.836	1207.66	604.835	0.0023	0.000134276	21.988	15.241	1	1	0	2	12	0	C-term(-0.9840)	NA	0	TRUE	sp|P68871|HBB_HUMAN	P68871	HBB_HUMAN	HBB	Hemoglobin subunit beta	NA	NA	V
HbA in vitro fragmentation (non trypsin enzymes)	ArgC_1000_uM_H2O2	HbA_in_vitro_fragmentation_non-trypsin_enzymes_combined_MFM-X294-298_psm.tsv	ArgC	VHLTPEEKSAV	VHLTPEEKSAVc[17]	.VHLTPEEKSAV.TAIWGKVN	M	T	11	3	1970.18	1207.66	1207.66	403.56	403.56	1207.66	403.559	0.0006	0.000872469	18.737	12.898	0.9999	1	0	2	12	0	C-term(-0.9840)	NA	0	TRUE	sp|P68871|HBB_HUMAN	P68871	HBB_HUMAN	HBB	Hemoglobin subunit beta	NA	NA	V
HbA in vitro fragmentation (non trypsin enzymes)	ArgC_1000_uM_H2O2	HbA_in_vitro_fragmentation_non-trypsin_enzymes_combined_MFM-X294-298_psm.tsv	ArgC	VHLTPEEKSAV	VHLTPEEKSAVc[17]	.VHLTPEEKSAV.TAIWGKVN	M	T	11	2	1987.52	1207.66	1207.66	604.836	604.836	1207.66	604.835	0.0011	0.000389718	20.137	15.278	1	1	0	2	12	0	C-term(-0.9840)	NA	0	TRUE	sp|P68871|HBB_HUMAN	P68871	HBB_HUMAN	HBB	Hemoglobin subunit beta	NA	NA	V
HbA in vitro fragmentation (non trypsin enzymes)	ArgC_1000_uM_H2O2	HbA_in_vitro_fragmentation_non-trypsin_enzymes_combined_MFM-X294-298_psm.tsv	ArgC	VHLTPEEKSAV	VHLTPEEKSAVc[17]	.VHLTPEEKSAV.TAIWGKVN	M	T	11	3	1995.02	1207.66	1207.66	403.56	403.56	1207.66	403.559	0.0011	0.000163305	16.648	12.537	1	1	0	2	12	0	C-term(-0.9840)	NA	0	TRUE	sp|P68871|HBB_HUMAN	P68871	HBB_HUMAN	HBB	Hemoglobin subunit beta	NA	NA	V
HbA in vitro fragmentation (non trypsin enzymes)	ArgC_1000_uM_H2O2	HbA_in_vitro_fragmentation_non-trypsin_enzymes_combined_MFM-X294-298_psm.tsv	ArgC	VHLTPEEKSAV	VHLTPEEKSAVc[17]	.VHLTPEEKSAV.TAIWGKVN	M	T	11	2	2011.75	1207.66	1207.66	604.836	604.836	1207.66	604.835	0.0017	7.2277e-06	22.064	13.184	1	1	0	2	12	0	C-term(-0.9840)	NA	0	TRUE	sp|P68871|HBB_HUMAN	P68871	HBB_HUMAN	HBB	Hemoglobin subunit beta	NA	NA	V
HbA in vitro fragmentation (non trypsin enzymes)	ArgC_1000_uM_H2O2	HbA_in_vitro_fragmentation_non-trypsin_enzymes_combined_MFM-X294-298_psm.tsv	ArgC	VHLTPEEKSAV	VHLTPEEKSAVc[17]	.VHLTPEEKSAV.TAIWGKVN	M	T	11	3	2023.58	1207.66	1207.66	403.56	403.56	1207.66	403.559	0.0007	0.000277492	15.727	9.195	1	1	0	2	12	0	C-term(-0.9840)	NA	0	TRUE	sp|P68871|HBB_HUMAN	P68871	HBB_HUMAN	HBB	Hemoglobin subunit beta	NA	NA	V
HbA in vitro fragmentation (non trypsin enzymes)	ArgC_1000_uM_H2O2	HbA_in_vitro_fragmentation_non-trypsin_enzymes_combined_MFM-X294-298_psm.tsv	ArgC	VHLTPEEKSAV	VHLTPEEKSAVc[17]	.VHLTPEEKSAV.TAIWGKVN	M	T	11	2	2033.19	1207.66	1207.66	604.836	604.836	1207.66	604.835	0.0023	0.000606038	20.37	15.317	0.9996	1	0	2	12	0	C-term(-0.9840)	NA	0	TRUE	sp|P68871|HBB_HUMAN	P68871	HBB_HUMAN	HBB	Hemoglobin subunit beta	NA	NA	V
HbA in vitro fragmentation (non trypsin enzymes)	ArgC_1000_uM_H2O2	HbA_in_vitro_fragmentation_non-trypsin_enzymes_combined_MFM-X294-298_psm.tsv	ArgC	FFESFGD	FFESFGDc[17]	VVYPWTQR.FFESFGD.LSTPDAVM	R	L	7	1	2036.26	846.355	846.355	847.362	847.362	846.355	847.362	0	0.00276694	11.732	0	0.9941	1	0	42	48	0	C-term(-0.9840)	NA	0	TRUE	sp|P68871|HBB_HUMAN	P68871	HBB_HUMAN	HBB	Hemoglobin subunit beta	NA	NA	D
HbA in vitro fragmentation (non trypsin enzymes)	ArgC_1000_uM_H2O2	HbA_in_vitro_fragmentation_non-trypsin_enzymes_combined_MFM-X294-298_psm.tsv	ArgC	VHLTPEEKSAV	VHLTPEEKSAVc[17]	.VHLTPEEKSAV.TAIWGKVN	M	T	11	3	2053.94	1207.66	1207.66	403.56	403.56	1207.66	403.559	0.0007	0.000214659	16.173	8.96	1	1	0	2	12	0	C-term(-0.9840)	NA	0	TRUE	sp|P68871|HBB_HUMAN	P68871	HBB_HUMAN	HBB	Hemoglobin subunit beta	NA	NA	V
HbA in vitro fragmentation (non trypsin enzymes)	ArgC_1000_uM_H2O2	HbA_in_vitro_fragmentation_non-trypsin_enzymes_combined_MFM-X294-298_psm.tsv	ArgC	VHLTPEEKSAV	VHLTPEEKSAVc[17]	.VHLTPEEKSAV.TAIWGKVN	M	T	11	2	2060.58	1207.66	1207.66	604.836	604.836	1207.66	604.835	0.0014	0.000545444	21.553	12.859	0.9999	1	0	2	12	0	C-term(-0.9840)	NA	0	TRUE	sp|P68871|HBB_HUMAN	P68871	HBB_HUMAN	HBB	Hemoglobin subunit beta	NA	NA	V
HbA in vitro fragmentation (non trypsin enzymes)	ArgC_1000_uM_H2O2	HbA_in_vitro_fragmentation_non-trypsin_enzymes_combined_MFM-X294-298_psm.tsv	ArgC	VHLTPEEKSAV	VHLTPEEKSAVc[17]	.VHLTPEEKSAV.TAIWGKVN	M	T	11	2	2086.33	1207.66	1207.66	604.836	604.836	1207.66	604.835	0.0019	7.37055e-06	22.03	11.447	1	1	0	2	12	0	C-term(-0.9840)	NA	0	TRUE	sp|P68871|HBB_HUMAN	P68871	HBB_HUMAN	HBB	Hemoglobin subunit beta	NA	NA	V
HbA in vitro fragmentation (non trypsin enzymes)	ArgC_1000_uM_H2O2	HbA_in_vitro_fragmentation_non-trypsin_enzymes_combined_MFM-X294-298_psm.tsv	ArgC	VHLTPEEKSAV	VHLTPEEKSAVc[17]	.VHLTPEEKSAV.TAIWGKVN	M	T	11	2	2121.56	1207.66	1207.66	604.836	604.836	1207.66	604.835	0.0013	7.57269e-05	23.983	17.248	1	1	0	2	12	0	C-term(-0.9840)	NA	0	TRUE	sp|P68871|HBB_HUMAN	P68871	HBB_HUMAN	HBB	Hemoglobin subunit beta	NA	NA	V
HbA in vitro fragmentation (non trypsin enzymes)	ArgC_1000_uM_H2O2	HbA_in_vitro_fragmentation_non-trypsin_enzymes_combined_MFM-X294-298_psm.tsv	ArgC	VHLTPEEKSAV	VHLTPEEKSAVc[17]	.VHLTPEEKSAV.TAIWGKVN	M	T	11	2	2144.31	1207.66	1207.66	604.837	604.837	1207.66	604.835	0.0034	0.000247742	21.924	15.328	1	1	0	2	12	0	C-term(-0.9840)	NA	0	TRUE	sp|P68871|HBB_HUMAN	P68871	HBB_HUMAN	HBB	Hemoglobin subunit beta	NA	NA	V
HbA in vitro fragmentation (non trypsin enzymes)	ArgC_1000_uM_H2O2	HbA_in_vitro_fragmentation_non-trypsin_enzymes_combined_MFM-X294-298_psm.tsv	ArgC	VDPVNFKLLS	VDPVNFKLLSc[17]	DIHAHKIR.VDPVNFKLLS.HCIIVTIA	R	H	10	2	2158.84	1129.65	1129.65	565.834	565.834	1129.65	565.832	0.0043	6.95825e-06	28.13	0	1	1	0	94	103	0	C-term(-0.9840)	NA	0	TRUE	sp|P69905|HBA_HUMAN	P69905	HBA_HUMAN	HBA2	Hemoglobin subunit alpha	NA	NA	S
HbA in vitro fragmentation (non trypsin enzymes)	ArgC_1000_uM_H2O2	HbA_in_vitro_fragmentation_non-trypsin_enzymes_combined_MFM-X294-298_psm.tsv	ArgC	VDPVNFKLLS	VDPVNFKLLSc[17]	DIHAHKIR.VDPVNFKLLS.HCIIVTIA	R	H	10	1	2171.66	1129.65	1129.65	1130.66	1130.66	1129.65	1130.66	0.0004	1.42561e-05	20.884	0	1	1	0	94	103	0	C-term(-0.9840)	NA	0	TRUE	sp|P69905|HBA_HUMAN	P69905	HBA_HUMAN	HBA2	Hemoglobin subunit alpha	NA	NA	S
HbA in vitro fragmentation (non trypsin enzymes)	ArgC_1000_uM_H2O2	HbA_in_vitro_fragmentation_non-trypsin_enzymes_combined_MFM-X294-298_psm.tsv	ArgC	VDPVNFKLLS	VDPVNFKLLSc[17]	DIHAHKIR.VDPVNFKLLS.HCIIVTIA	R	H	10	2	2183.29	1129.65	1129.65	565.832	565.832	1129.65	565.832	-0.0008	1.43963e-05	25.867	0	1	1	0	94	103	0	C-term(-0.9840)	NA	0	TRUE	sp|P69905|HBA_HUMAN	P69905	HBA_HUMAN	HBA2	Hemoglobin subunit alpha	NA	NA	S
HbA in vitro fragmentation (non trypsin enzymes)	ArgC_1000_uM_H2O2	HbA_in_vitro_fragmentation_non-trypsin_enzymes_combined_MFM-X294-298_psm.tsv	ArgC	VHLTPEEKSAV	VHLTPEEKSAVc[17]	.VHLTPEEKSAV.TAIWGKVN	M	T	11	2	2190.14	1207.66	1207.66	604.836	604.836	1207.66	604.835	0.0017	0.000481671	20.769	15.105	0.9999	1	0	2	12	0	C-term(-0.9840)	NA	0	TRUE	sp|P68871|HBB_HUMAN	P68871	HBB_HUMAN	HBB	Hemoglobin subunit beta	NA	NA	V
HbA in vitro fragmentation (non trypsin enzymes)	ArgC_1000_uM_H2O2	HbA_in_vitro_fragmentation_non-trypsin_enzymes_combined_MFM-X294-298_psm.tsv	ArgC	VDPVNFKLL	VDPVNFKLLc[17]	DIHAHKIR.VDPVNFKLL.SHCIIVTI	R	S	9	2	2200.75	1042.62	1042.62	522.316	522.316	1042.62	522.316	-0.0004	9.97126e-05	24.505	0	1	1	0	94	102	0	C-term(-0.9840)	NA	0	TRUE	sp|P69905|HBA_HUMAN	P69905	HBA_HUMAN	HBA2	Hemoglobin subunit alpha	NA	NA	L
HbA in vitro fragmentation (non trypsin enzymes)	ArgC_1000_uM_H2O2	HbA_in_vitro_fragmentation_non-trypsin_enzymes_combined_MFM-X294-298_psm.tsv	ArgC	LLGNVLV	LLGNVLVc[17]	HVDPENFR.LLGNVLV.CVIAHHFG	R	C	7	1	2201.9	725.48	725.48	726.487	726.487	725.48	726.487	-0.0003	0.00146893	12.832	0	0.9995	1	0	106	112	0	C-term(-0.9840)	NA	0	TRUE	sp|P68871|HBB_HUMAN	P68871	HBB_HUMAN	HBB	Hemoglobin subunit beta	NA	NA	V
HbA in vitro fragmentation (non trypsin enzymes)	ArgC_1000_uM_H2O2	HbA_in_vitro_fragmentation_non-trypsin_enzymes_combined_MFM-X294-298_psm.tsv	ArgC	VDPVNFKLLS	VDPVNFKLLSc[17]	DIHAHKIR.VDPVNFKLLS.HCIIVTIA	R	H	10	2	2205.49	1129.65	1129.65	565.832	565.832	1129.65	565.832	-0.0001	7.43447e-06	28.015	0	1	1	0	94	103	0	C-term(-0.9840)	NA	0	TRUE	sp|P69905|HBA_HUMAN	P69905	HBA_HUMAN	HBA2	Hemoglobin subunit alpha	NA	NA	S
HbA in vitro fragmentation (non trypsin enzymes)	ArgC_1000_uM_H2O2	HbA_in_vitro_fragmentation_non-trypsin_enzymes_combined_MFM-X294-298_psm.tsv	ArgC	VDPVNFKLLS	VDPVNFKLLSc[17]	DIHAHKIR.VDPVNFKLLS.HCIIVTIA	R	H	10	2	2233.12	1129.66	1129.66	565.836	565.836	1129.65	565.832	0.0073	0.000138835	21.93	0	1	1	0	94	103	0	C-term(-0.9840)	NA	0	TRUE	sp|P69905|HBA_HUMAN	P69905	HBA_HUMAN	HBA2	Hemoglobin subunit alpha	NA	NA	S
HbA in vitro fragmentation (non trypsin enzymes)	ArgC_1000_uM_H2O2	HbA_in_vitro_fragmentation_non-trypsin_enzymes_combined_MFM-X294-298_psm.tsv	ArgC	MFLSFPT	M[147]FLSFPTc[17]	YGAEAIER.MFLSFPT.TKTYFPHF	R	T	7	1	2250.36	856.416	856.416	857.423	857.423	856.415	857.423	0.0005	0.000795701	13.897	0	1	1	0	33	39	0	1M(15.9949), C-term(-0.9840)	NA	0	TRUE	sp|P69905|HBA_HUMAN	P69905	HBA_HUMAN	HBA2	Hemoglobin subunit alpha	NA	NA	T
HbA in vitro fragmentation (non trypsin enzymes)	ArgC_1000_uM_H2O2	HbA_in_vitro_fragmentation_non-trypsin_enzymes_combined_MFM-X294-298_psm.tsv	ArgC	FFESFGDLSTPDAVMGNP	FFESFGDLSTPDAVM[147]GNPc[17]	VVYPWTQR.FFESFGDLSTPDAVMGNP.KVKAHGKK	R	K	18	2	2272.76	1944.86	1944.86	973.436	973.436	1944.86	973.435	0.0014	7.05504e-05	23.106	0	1	1	0	42	59	0	15M(15.9949), C-term(-0.9840)	NA	0	TRUE	sp|P68871|HBB_HUMAN	P68871	HBB_HUMAN	HBB	Hemoglobin subunit beta	NA	NA	P
HbA in vitro fragmentation (non trypsin enzymes)	ArgC_1000_uM_H2O2	HbA_in_vitro_fragmentation_non-trypsin_enzymes_combined_MFM-X294-298_psm.tsv	ArgC	VDPVNFKLLSH	VDPVNFKLLSHc[17]	DIHAHKIR.VDPVNFKLLSH.CIIVTIAA	R	C	11	3	2358.6	1266.71	1266.71	423.243	423.243	1266.71	423.243	-0.0003	1.1259e-06	25.294	0	1	1	0	94	104	0	C-term(-0.9840)	NA	0	TRUE	sp|P69905|HBA_HUMAN	P69905	HBA_HUMAN	HBA2	Hemoglobin subunit alpha	NA	NA	H
HbA in vitro fragmentation (non trypsin enzymes)	ArgC_1000_uM_H2O2	HbA_in_vitro_fragmentation_non-trypsin_enzymes_combined_MFM-X294-298_psm.tsv	ArgC	FFESFGDLSTPDAV	FFESFGDLSTPDAVc[17]	VVYPWTQR.FFESFGDLSTPDAV.MGNPKVKA	R	M	14	2	2360.57	1529.7	1529.7	765.858	765.858	1529.7	765.859	-0.0019	0.000218776	21.14	18.015	1	1	0	42	55	0	C-term(-0.9840)	NA	0	TRUE	sp|P68871|HBB_HUMAN	P68871	HBB_HUMAN	HBB	Hemoglobin subunit beta	NA	NA	V
HbA in vitro fragmentation (non trypsin enzymes)	ArgC_1000_uM_H2O2	HbA_in_vitro_fragmentation_non-trypsin_enzymes_combined_MFM-X294-298_psm.tsv	ArgC	VDPVNFKLLSH	VDPVNFKLLSHc[17]	DIHAHKIR.VDPVNFKLLSH.CIIVTIAA	R	C	11	3	2383.99	1266.71	1266.71	423.244	423.244	1266.71	423.243	0.0011	5.65913e-06	22.489	0	1	1	0	94	104	0	C-term(-0.9840)	NA	0	TRUE	sp|P69905|HBA_HUMAN	P69905	HBA_HUMAN	HBA2	Hemoglobin subunit alpha	NA	NA	H
HbA in vitro fragmentation (non trypsin enzymes)	ArgC_1000_uM_H2O2	HbA_in_vitro_fragmentation_non-trypsin_enzymes_combined_MFM-X294-298_psm.tsv	ArgC	VDPVNFKLLSH	VDPVNFKLLSHc[17]	DIHAHKIR.VDPVNFKLLSH.CIIVTIAA	R	C	11	3	2428.79	1266.71	1266.71	423.244	423.244	1266.71	423.243	0.0018	3.83486e-05	19.165	0	1	1	0	94	104	0	C-term(-0.9840)	NA	0	TRUE	sp|P69905|HBA_HUMAN	P69905	HBA_HUMAN	HBA2	Hemoglobin subunit alpha	NA	NA	H
HbA in vitro fragmentation (non trypsin enzymes)	ArgC_1000_uM_H2O2	HbA_in_vitro_fragmentation_non-trypsin_enzymes_combined_MFM-X294-298_psm.tsv	ArgC	LLVVYPWTQ	LLVVYPWTQc[17]	VGGEAIGR.LLVVYPWTQ.RFFESFGD	R	R	9	1	2463.81	1116.63	1116.63	1117.64	1117.64	1116.63	1117.64	0.0007	5.52713e-05	18.53	0	1	1	0	32	40	0	C-term(-0.9840)	NA	0	TRUE	sp|P68871|HBB_HUMAN	P68871	HBB_HUMAN	HBB	Hemoglobin subunit beta	NA	NA	Q
HbA in vitro fragmentation (non trypsin enzymes)	ArgC_1000_uM_H2O2	HbA_in_vitro_fragmentation_non-trypsin_enzymes_combined_MFM-X294-298_psm.tsv	ArgC	VHLTPEEKSAVTAL	VHLTPEEKSAVTALc[17]	.VHLTPEEKSAVTAL.WGKVNVDE	M	W	14	2	2630.62	1492.83	1492.83	747.421	747.421	1492.82	747.42	0.0018	3.21551e-07	27.471	9.519	1	1	0	2	15	0	C-term(-0.9840)	NA	0	TRUE	sp|P68871|HBB_HUMAN	P68871	HBB_HUMAN	HBB	Hemoglobin subunit beta	NA	NA	L
HbA in vitro fragmentation (non trypsin enzymes)	ArgC_1000_uM_H2O2	HbA_in_vitro_fragmentation_non-trypsin_enzymes_combined_MFM-X294-298_psm.tsv	ArgC	VHLTPEEKSAVTAL	VHLTPEEKSAVTALc[17]	.VHLTPEEKSAVTAL.WGKVNVDE	M	W	14	3	2649.12	1492.82	1492.82	498.613	498.613	1492.82	498.615	-0.0069	3.3018e-05	24.425	0	1	1	0	2	15	0	C-term(-0.9840)	NA	0	TRUE	sp|P68871|HBB_HUMAN	P68871	HBB_HUMAN	HBB	Hemoglobin subunit beta	NA	NA	L
HbA in vitro fragmentation (non trypsin enzymes)	ArgC_1000_uM_H2O2	HbA_in_vitro_fragmentation_non-trypsin_enzymes_combined_MFM-X294-298_psm.tsv	ArgC	VHLTPEEKSAVTAL	VHLTPEEKSAVTALc[17]	.VHLTPEEKSAVTAL.WGKVNVDE	M	W	14	2	2661.13	1492.82	1492.82	747.417	747.417	1492.82	747.42	-0.0047	3.67917e-06	23.237	0	1	1	0	2	15	0	C-term(-0.9840)	NA	0	TRUE	sp|P68871|HBB_HUMAN	P68871	HBB_HUMAN	HBB	Hemoglobin subunit beta	NA	NA	L
HbA in vitro fragmentation (non trypsin enzymes)	ArgC_1000_uM_H2O2	HbA_in_vitro_fragmentation_non-trypsin_enzymes_combined_MFM-X294-298_psm.tsv	ArgC	VHLTPEEKSAVTAL	VHLTPEEKSAVTALc[17]	.VHLTPEEKSAVTAL.WGKVNVDE	M	W	14	3	2674.83	1492.82	1492.82	498.613	498.613	1492.82	498.615	-0.0063	8.64967e-06	26.752	0	1	1	0	2	15	0	C-term(-0.9840)	NA	0	TRUE	sp|P68871|HBB_HUMAN	P68871	HBB_HUMAN	HBB	Hemoglobin subunit beta	NA	NA	L
HbA in vitro fragmentation (non trypsin enzymes)	ArgC_1000_uM_H2O2	HbA_in_vitro_fragmentation_non-trypsin_enzymes_combined_MFM-X294-298_psm.tsv	ArgC	VHLTPEEKSAVTAL	VHLTPEEKSAVTALc[17]	.VHLTPEEKSAVTAL.WGKVNVDE	M	W	14	2	2687.73	1492.83	1492.83	747.42	747.42	1492.82	747.42	0.0013	1.36694e-06	24.957	12.79	1	1	0	2	15	0	C-term(-0.9840)	NA	0	TRUE	sp|P68871|HBB_HUMAN	P68871	HBB_HUMAN	HBB	Hemoglobin subunit beta	NA	NA	L
HbA in vitro fragmentation (non trypsin enzymes)	ArgC_1000_uM_H2O2	HbA_in_vitro_fragmentation_non-trypsin_enzymes_combined_MFM-X294-298_psm.tsv	ArgC	VHLTPEEKSAVTAL	VHLTPEEKSAVTALc[17]	.VHLTPEEKSAVTAL.WGKVNVDE	M	W	14	3	2697.7	1492.82	1492.82	498.614	498.614	1492.82	498.615	-0.005	7.22354e-06	27.065	0	1	1	0	2	15	0	C-term(-0.9840)	NA	0	TRUE	sp|P68871|HBB_HUMAN	P68871	HBB_HUMAN	HBB	Hemoglobin subunit beta	NA	NA	L
HbA in vitro fragmentation (non trypsin enzymes)	ArgC_1000_uM_H2O2	HbA_in_vitro_fragmentation_non-trypsin_enzymes_combined_MFM-X294-298_psm.tsv	ArgC	VHLTPEEKSAVTAL	VHLTPEEKSAVTALc[17]	.VHLTPEEKSAVTAL.WGKVNVDE	M	W	14	3	2719.52	1492.83	1492.83	498.616	498.616	1492.82	498.615	0.0012	3.57067e-05	24.289	0	1	1	0	2	15	0	C-term(-0.9840)	NA	0	TRUE	sp|P68871|HBB_HUMAN	P68871	HBB_HUMAN	HBB	Hemoglobin subunit beta	NA	NA	L
HbA in vitro fragmentation (non trypsin enzymes)	ArgC_1000_uM_H2O2	HbA_in_vitro_fragmentation_non-trypsin_enzymes_combined_MFM-X294-298_psm.tsv	ArgC	VHLTPEEKSAVTAL	VHLTPEEKSAVTALc[17]	.VHLTPEEKSAVTAL.WGKVNVDE	M	W	14	2	2738.45	1492.83	1492.83	747.42	747.42	1492.82	747.42	0.0008	3.00434e-06	23.589	11.328	1	1	0	2	15	0	C-term(-0.9840)	NA	0	TRUE	sp|P68871|HBB_HUMAN	P68871	HBB_HUMAN	HBB	Hemoglobin subunit beta	NA	NA	L
HbA in vitro fragmentation (non trypsin enzymes)	ArgC_1000_uM_H2O2	HbA_in_vitro_fragmentation_non-trypsin_enzymes_combined_MFM-X294-298_psm.tsv	ArgC	VHLTPEEKSAVTAL	VHLTPEEKSAVTALc[17]	.VHLTPEEKSAVTAL.WGKVNVDE	M	W	14	3	2741.58	1492.82	1492.82	498.614	498.614	1492.82	498.615	-0.0047	3.32851e-05	24.411	0	1	1	0	2	15	0	C-term(-0.9840)	NA	0	TRUE	sp|P68871|HBB_HUMAN	P68871	HBB_HUMAN	HBB	Hemoglobin subunit beta	NA	NA	L
HbA in vitro fragmentation (non trypsin enzymes)	ArgC_1000_uM_H2O2	HbA_in_vitro_fragmentation_non-trypsin_enzymes_combined_MFM-X294-298_psm.tsv	ArgC	VHLTPEEKSAVTAL	VHLTPEEKSAVTALc[17]	.VHLTPEEKSAVTAL.WGKVNVDE	M	W	14	2	2763.85	1492.83	1492.83	747.42	747.42	1492.82	747.42	0.0015	5.01187e-06	22.7	12.925	1	1	0	2	15	0	C-term(-0.9840)	NA	0	TRUE	sp|P68871|HBB_HUMAN	P68871	HBB_HUMAN	HBB	Hemoglobin subunit beta	NA	NA	L
HbA in vitro fragmentation (non trypsin enzymes)	ArgC_1000_uM_H2O2	HbA_in_vitro_fragmentation_non-trypsin_enzymes_combined_MFM-X294-298_psm.tsv	ArgC	VHLTPEEKSAVTAL	VHLTPEEKSAVTALc[17]	.VHLTPEEKSAVTAL.WGKVNVDE	M	W	14	3	2766.96	1492.82	1492.82	498.614	498.614	1492.82	498.615	-0.004	5.70492e-05	24.475	0	1	1	0	2	15	0	C-term(-0.9840)	NA	0	TRUE	sp|P68871|HBB_HUMAN	P68871	HBB_HUMAN	HBB	Hemoglobin subunit beta	NA	NA	L
HbA in vitro fragmentation (non trypsin enzymes)	ArgC_1000_uM_H2O2	HbA_in_vitro_fragmentation_non-trypsin_enzymes_combined_MFM-X294-298_psm.tsv	ArgC	VHLTPEEKSAVTAL	VHLTPEEKSAVTALc[17]	.VHLTPEEKSAVTAL.WGKVNVDE	M	W	14	2	2789.2	1492.83	1492.83	747.42	747.42	1492.82	747.42	0.0008	1.85033e-05	20.431	11.536	1	1	0	2	15	0	C-term(-0.9840)	NA	0	TRUE	sp|P68871|HBB_HUMAN	P68871	HBB_HUMAN	HBB	Hemoglobin subunit beta	NA	NA	L
HbA in vitro fragmentation (non trypsin enzymes)	ArgC_1000_uM_H2O2	HbA_in_vitro_fragmentation_non-trypsin_enzymes_combined_MFM-X294-298_psm.tsv	ArgC	VHLTPEEKSAVTAL	VHLTPEEKSAVTALc[17]	.VHLTPEEKSAVTAL.WGKVNVDE	M	W	14	3	2798.19	1492.82	1492.82	498.615	498.615	1492.82	498.615	-0.002	0.000488934	19.743	0	1	1	0	2	15	0	C-term(-0.9840)	NA	0	TRUE	sp|P68871|HBB_HUMAN	P68871	HBB_HUMAN	HBB	Hemoglobin subunit beta	NA	NA	L
HbA in vitro fragmentation (non trypsin enzymes)	ArgC_1000_uM_H2O2	HbA_in_vitro_fragmentation_non-trypsin_enzymes_combined_MFM-X294-298_psm.tsv	ArgC	VHLTPEEKSAVTAL	VHLTPEEKSAVTALc[17]	.VHLTPEEKSAVTAL.WGKVNVDE	M	W	14	3	2841.69	1492.83	1492.83	498.616	498.616	1492.82	498.615	0.0008	0.00033037	15.424	0	1	1	0	2	15	0	C-term(-0.9840)	NA	0	TRUE	sp|P68871|HBB_HUMAN	P68871	HBB_HUMAN	HBB	Hemoglobin subunit beta	NA	NA	L
HbA in vitro fragmentation (non trypsin enzymes)	Chymotrypsin_1000_uM_H2O2	HbA_in_vitro_fragmentation_non-trypsin_enzymes_combined_MFM-X294-298_psm.tsv	Chymotrypsin	STPDAVMGNPK	STPDAVM[147]GNPKc[17]	FFESFGDL.STPDAVMGNPK.VKAHGKKV	L	V	11	2	1064.35	1130.54	1130.54	566.277	566.278	1130.54	566.277	0.0024	0.000182915	18.451	0	0.9955	1	0	50	60	0	7M(15.9949), C-term(-0.9840)	NA	0	TRUE	sp|P68871|HBB_HUMAN	P68871	HBB_HUMAN	HBB	Hemoglobin subunit beta	NA	NA	K
HbA in vitro fragmentation (non trypsin enzymes)	Chymotrypsin_1000_uM_H2O2	HbA_in_vitro_fragmentation_non-trypsin_enzymes_combined_MFM-X294-298_psm.tsv	Chymotrypsin	VLSPADK	VLSPADKc[17]	.VLSPADK.TNVKAAWG	M	T	7	2	1064.63	727.423	727.423	364.719	364.719	727.423	364.719	-0.0002	0.00314775	16.508	5.17	0.9908	1	1	2	8	0	C-term(-0.9840)	NA	0	TRUE	sp|P69905|HBA_HUMAN	P69905	HBA_HUMAN	HBA2	Hemoglobin subunit alpha	NA	NA	K
HbA in vitro fragmentation (non trypsin enzymes)	Chymotrypsin_1000_uM_H2O2	HbA_in_vitro_fragmentation_non-trypsin_enzymes_combined_MFM-X294-298_psm.tsv	Chymotrypsin	TNAVAHVD	TNAVAHVDc[17]	GKKVADAL.TNAVAHVD.DMPNAISA	L	D	8	2	1075.13	824.415	824.416	413.215	413.215	824.414	413.214	0.0015	0.00104472	19.424	0	0.9935	1	0	68	75	0	C-term(-0.9840)	NA	0	TRUE	sp|P69905|HBA_HUMAN	P69905	HBA_HUMAN	HBA2	Hemoglobin subunit alpha	NA	NA	D
HbA in vitro fragmentation (non trypsin enzymes)	Chymotrypsin_1000_uM_H2O2	HbA_in_vitro_fragmentation_non-trypsin_enzymes_combined_MFM-X294-298_psm.tsv	Chymotrypsin	TPPVQAA	TPPVQAAc[17]	AHHFGKEF.TPPVQAA.YQKVVAGV	F	Y	7	1	1160.31	681.381	681.382	682.388	682.389	681.381	682.388	0.0006	0.000125892	17.1	0	1	1	0	124	130	0	C-term(-0.9840)	NA	0	TRUE	sp|P68871|HBB_HUMAN	P68871	HBB_HUMAN	HBB	Hemoglobin subunit beta	NA	NA	A
HbA in vitro fragmentation (non trypsin enzymes)	Chymotrypsin_1000_uM_H2O2	HbA_in_vitro_fragmentation_non-trypsin_enzymes_combined_MFM-X294-298_psm.tsv	Chymotrypsin	TNAVAHVDDMPNA	TNAVAHVDDM[147]PNAc[17]	GKKVADAL.TNAVAHVDDMPNA.LSAISDIH	L	L	13	2	1266.3	1368.61	1368.61	685.312	685.312	1368.61	685.312	0.0013	2.25554e-05	25.087	19.322	0.9993	1	0	68	80	0	10M(15.9949), C-term(-0.9840)	NA	0	TRUE	sp|P69905|HBA_HUMAN	P69905	HBA_HUMAN	HBA2	Hemoglobin subunit alpha	NA	NA	A
HbA in vitro fragmentation (non trypsin enzymes)	Chymotrypsin_1000_uM_H2O2	HbA_in_vitro_fragmentation_non-trypsin_enzymes_combined_MFM-X294-298_psm.tsv	Chymotrypsin	VLSPADKTNVKA	VLSPADKTNVKAc[17]	.VLSPADKTNVKA.AWGKVGAH	M	A	12	2	1274.38	1240.71	1240.72	621.365	621.365	1240.71	621.364	0.0019	0.000137325	23.949	0	0.9947	1	1	2	13	0	C-term(-0.9840)	NA	0	TRUE	sp|P69905|HBA_HUMAN	P69905	HBA_HUMAN	HBA2	Hemoglobin subunit alpha	NA	NA	A
HbA in vitro fragmentation (non trypsin enzymes)	Chymotrypsin_1000_uM_H2O2	HbA_in_vitro_fragmentation_non-trypsin_enzymes_combined_MFM-X294-298_psm.tsv	Chymotrypsin	VLSPADKTNVKA	VLSPADKTNVKAc[17]	.VLSPADKTNVKA.AWGKVGAH	M	A	12	3	1277.28	1240.71	1240.72	414.579	414.579	1240.71	414.579	0.0025	0.000220039	22.13	6.356	1	1	1	2	13	0	C-term(-0.9840)	NA	0	TRUE	sp|P69905|HBA_HUMAN	P69905	HBA_HUMAN	HBA2	Hemoglobin subunit alpha	NA	NA	A
HbA in vitro fragmentation (non trypsin enzymes)	Chymotrypsin_1000_uM_H2O2	HbA_in_vitro_fragmentation_non-trypsin_enzymes_combined_MFM-X294-298_psm.tsv	Chymotrypsin	VLSPADKTNVKA	VLSPADKTNVKAc[17]	.VLSPADKTNVKA.AWGKVGAH	M	A	12	2	1297.32	1240.71	1240.72	621.364	621.366	1240.71	621.364	0.0029	0.000346737	20.34	0	0.9947	1	1	2	13	0	C-term(-0.9840)	NA	0	TRUE	sp|P69905|HBA_HUMAN	P69905	HBA_HUMAN	HBA2	Hemoglobin subunit alpha	NA	NA	A
HbA in vitro fragmentation (non trypsin enzymes)	Chymotrypsin_1000_uM_H2O2	HbA_in_vitro_fragmentation_non-trypsin_enzymes_combined_MFM-X294-298_psm.tsv	Chymotrypsin	VLSPADKTNVKAA	VLSPADKTNVKAAc[17]	.VLSPADKTNVKAA.WGKVGAHA	M	W	13	3	1297.86	1311.75	1311.75	438.258	438.259	1311.75	438.258	0.0035	3.78007e-05	24.19	9.017	1	1	1	2	14	0	C-term(-0.9840)	NA	0	TRUE	sp|P69905|HBA_HUMAN	P69905	HBA_HUMAN	HBA2	Hemoglobin subunit alpha	NA	NA	A
HbA in vitro fragmentation (non trypsin enzymes)	Chymotrypsin_1000_uM_H2O2	HbA_in_vitro_fragmentation_non-trypsin_enzymes_combined_MFM-X294-298_psm.tsv	Chymotrypsin	QKVVAGVANA	QKVVAGVANAc[17]	TPPVQAAY.QKVVAGVANA.LAHKYH	Y	L	10	2	1305.1	954.561	954.562	478.288	478.288	954.561	478.288	0.0014	0.00102329	17.46	13.454	0.9955	1	0	132	141	0	C-term(-0.9840)	NA	0	TRUE	sp|P68871|HBB_HUMAN	P68871	HBB_HUMAN	HBB	Hemoglobin subunit beta	NA	NA	A
HbA in vitro fragmentation (non trypsin enzymes)	Chymotrypsin_1000_uM_H2O2	HbA_in_vitro_fragmentation_non-trypsin_enzymes_combined_MFM-X294-298_psm.tsv	Chymotrypsin	VLSPADKTNVKAA	VLSPADKTNVKAAc[17]	.VLSPADKTNVKAA.WGKVGAHA	M	W	13	3	1319.65	1312.74	1312.74	438.589	438.589	1311.75	438.258	0.9934	5.88844e-05	23.42	19.252	1	1	1	2	14	0	C-term(-0.9840)	NA	0	TRUE	sp|P69905|HBA_HUMAN	P69905	HBA_HUMAN	HBA2	Hemoglobin subunit alpha	NA	NA	A
HbA in vitro fragmentation (non trypsin enzymes)	Chymotrypsin_1000_uM_H2O2	HbA_in_vitro_fragmentation_non-trypsin_enzymes_combined_MFM-X294-298_psm.tsv	Chymotrypsin	VLSPADKTNV	VLSPADKTNVc[17]	.VLSPADKTNV.KAAWGKVG	M	K	10	2	1324.19	1041.58	1041.58	521.798	521.798	1041.58	521.798	0.0004	0.00146555	17.836	9.999	0.9954	1	1	2	11	0	C-term(-0.9840)	NA	0	TRUE	sp|P69905|HBA_HUMAN	P69905	HBA_HUMAN	HBA2	Hemoglobin subunit alpha	NA	NA	V
HbA in vitro fragmentation (non trypsin enzymes)	Chymotrypsin_1000_uM_H2O2	HbA_in_vitro_fragmentation_non-trypsin_enzymes_combined_MFM-X294-298_psm.tsv	Chymotrypsin	GKVNVDEVGGEA	GKVNVDEVGGEAc[17]	KSAVTAIW.GKVNVDEVGGEA.LGRIIVVY	W	L	12	2	1347.33	1171.58	1171.58	586.798	586.799	1171.58	586.799	0.0006	0.000161901	23.663	8.975	0.9984	1	0	17	28	0	C-term(-0.9840)	NA	0	TRUE	sp|P68871|HBB_HUMAN	P68871	HBB_HUMAN	HBB	Hemoglobin subunit beta	NA	NA	A
HbA in vitro fragmentation (non trypsin enzymes)	Chymotrypsin_1000_uM_H2O2	HbA_in_vitro_fragmentation_non-trypsin_enzymes_combined_MFM-X294-298_psm.tsv	Chymotrypsin	VHLTPEEKSA	VHLTPEEKSAc[17]	.VHLTPEEKSA.VTAIWGKV	M	V	10	2	1362.53	1108.59	1108.59	555.301	555.302	1108.59	555.301	0.0022	1.59956e-05	24.684	0	0.999	1	1	2	11	0	C-term(-0.9840)	NA	0	TRUE	sp|P68871|HBB_HUMAN	P68871	HBB_HUMAN	HBB	Hemoglobin subunit beta	NA	NA	A
HbA in vitro fragmentation (non trypsin enzymes)	Chymotrypsin_1000_uM_H2O2	HbA_in_vitro_fragmentation_non-trypsin_enzymes_combined_MFM-X294-298_psm.tsv	Chymotrypsin	ATLSELH	ATLSELHc[17]	IDNIKGTF.ATLSELH.CDKIHVDP	F	C	7	2	1380.03	768.412	768.413	385.213	385.214	768.413	385.214	0	0.000550808	17.536	11.148	0.9976	1	1	87	93	0	C-term(-0.9840)	NA	0	TRUE	sp|P68871|HBB_HUMAN	P68871	HBB_HUMAN	HBB	Hemoglobin subunit beta	NA	NA	H
HbA in vitro fragmentation (non trypsin enzymes)	Chymotrypsin_1000_uM_H2O2	HbA_in_vitro_fragmentation_non-trypsin_enzymes_combined_MFM-X294-298_psm.tsv	Chymotrypsin	TPAVHASLD	TPAVHASLDc[17]	AAHIPAEF.TPAVHASLD.KFIASVST	F	K	9	2	1383.57	908.471	908.473	455.243	455.244	908.472	455.243	0.0012	1.43219e-05	25.876	8.072	0.9998	1	0	119	127	0	C-term(-0.9840)	NA	0	TRUE	sp|P69905|HBA_HUMAN	P69905	HBA_HUMAN	HBA2	Hemoglobin subunit alpha	NA	NA	D
HbA in vitro fragmentation (non trypsin enzymes)	Chymotrypsin_1000_uM_H2O2	HbA_in_vitro_fragmentation_non-trypsin_enzymes_combined_MFM-X294-298_psm.tsv	Chymotrypsin	VHLTPEEKSA	VHLTPEEKSAc[17]	.VHLTPEEKSA.VTAIWGKV	M	V	10	2	1386.58	1108.59	1108.59	555.301	555.302	1108.59	555.301	0.0018	2.86088e-05	24.674	0	0.9968	1	1	2	11	0	C-term(-0.9840)	NA	0	TRUE	sp|P68871|HBB_HUMAN	P68871	HBB_HUMAN	HBB	Hemoglobin subunit beta	NA	NA	A
HbA in vitro fragmentation (non trypsin enzymes)	Chymotrypsin_1000_uM_H2O2	HbA_in_vitro_fragmentation_non-trypsin_enzymes_combined_MFM-X294-298_psm.tsv	Chymotrypsin	GDLSTPDAVMGNPK	GDLSTPDAVM[147]GNPKc[17]	TQRFFESF.GDLSTPDAVMGNPK.VKAHGKKV	F	V	14	2	1394.25	1415.67	1415.67	708.842	708.843	1415.67	708.843	0.0007	8.1283e-05	22.86	0	0.9952	1	1	47	60	0	10M(15.9949), C-term(-0.9840)	NA	0	TRUE	sp|P68871|HBB_HUMAN	P68871	HBB_HUMAN	HBB	Hemoglobin subunit beta	NA	NA	K
HbA in vitro fragmentation (non trypsin enzymes)	Chymotrypsin_1000_uM_H2O2	HbA_in_vitro_fragmentation_non-trypsin_enzymes_combined_MFM-X294-298_psm.tsv	Chymotrypsin	VHLTPEEKSA	VHLTPEEKSAc[17]	.VHLTPEEKSA.VTAIWGKV	M	V	10	2	1410.72	1108.59	1108.59	555.301	555.302	1108.59	555.301	0.0017	2.8543e-05	24.678	3.603	0.9972	1	1	2	11	0	C-term(-0.9840)	NA	0	TRUE	sp|P68871|HBB_HUMAN	P68871	HBB_HUMAN	HBB	Hemoglobin subunit beta	NA	NA	A
HbA in vitro fragmentation (non trypsin enzymes)	Chymotrypsin_1000_uM_H2O2	HbA_in_vitro_fragmentation_non-trypsin_enzymes_combined_MFM-X294-298_psm.tsv	Chymotrypsin	SALSDLH	SALSDLHc[17]	VDDMPNAL.SALSDLH.AHKIRVDP	L	A	7	1	1432.24	740.381	740.381	741.389	741.389	740.382	741.389	-0.0004	0.000176096	21.517	0	1	1	1	82	88	0	C-term(-0.9840)	NA	0	TRUE	sp|P69905|HBA_HUMAN	P69905	HBA_HUMAN	HBA2	Hemoglobin subunit alpha	NA	NA	H
HbA in vitro fragmentation (non trypsin enzymes)	Chymotrypsin_1000_uM_H2O2	HbA_in_vitro_fragmentation_non-trypsin_enzymes_combined_MFM-X294-298_psm.tsv	Chymotrypsin	VHLTPEEKSA	VHLTPEEKSAc[17]	.VHLTPEEKSA.VTAIWGKV	M	V	10	2	1446.29	1108.59	1108.59	555.301	555.302	1108.59	555.301	0.0009	0.000255417	20.871	0	0.9988	1	1	2	11	0	C-term(-0.9840)	NA	0	TRUE	sp|P68871|HBB_HUMAN	P68871	HBB_HUMAN	HBB	Hemoglobin subunit beta	NA	NA	A
HbA in vitro fragmentation (non trypsin enzymes)	Chymotrypsin_1000_uM_H2O2	HbA_in_vitro_fragmentation_non-trypsin_enzymes_combined_MFM-X294-298_psm.tsv	Chymotrypsin	VHLTPEEKSAV	VHLTPEEKSAVc[17]	.VHLTPEEKSAV.TAIWGKVN	M	T	11	2	1462.14	1207.66	1207.66	604.837	604.836	1207.66	604.835	0.0022	2.00794e-05	24.289	15.062	0.9984	1	1	2	12	0	C-term(-0.9840)	NA	0	TRUE	sp|P68871|HBB_HUMAN	P68871	HBB_HUMAN	HBB	Hemoglobin subunit beta	NA	NA	V
HbA in vitro fragmentation (non trypsin enzymes)	Chymotrypsin_1000_uM_H2O2	HbA_in_vitro_fragmentation_non-trypsin_enzymes_combined_MFM-X294-298_psm.tsv	Chymotrypsin	VHLTPEEKSAV	VHLTPEEKSAVc[17]	.VHLTPEEKSAV.TAIWGKVN	M	T	11	3	1462.81	1207.66	1207.66	403.56	403.559	1207.66	403.559	0.0004	0.00245047	14.943	10.905	1	1	1	2	12	0	C-term(-0.9840)	NA	0	TRUE	sp|P68871|HBB_HUMAN	P68871	HBB_HUMAN	HBB	Hemoglobin subunit beta	NA	NA	V
HbA in vitro fragmentation (non trypsin enzymes)	Chymotrypsin_1000_uM_H2O2	HbA_in_vitro_fragmentation_non-trypsin_enzymes_combined_MFM-X294-298_psm.tsv	Chymotrypsin	VHLTPEEKSAV	VHLTPEEKSAVc[17]	.VHLTPEEKSAV.TAIWGKVN	M	T	11	2	1483.74	1207.66	1207.66	604.836	604.836	1207.66	604.835	0.002	3.03914e-05	22.569	12.878	0.9961	1	1	2	12	0	C-term(-0.9840)	NA	0	TRUE	sp|P68871|HBB_HUMAN	P68871	HBB_HUMAN	HBB	Hemoglobin subunit beta	NA	NA	V
HbA in vitro fragmentation (non trypsin enzymes)	Chymotrypsin_1000_uM_H2O2	HbA_in_vitro_fragmentation_non-trypsin_enzymes_combined_MFM-X294-298_psm.tsv	Chymotrypsin	VHLTPEEKSAV	VHLTPEEKSAVc[17]	.VHLTPEEKSAV.TAIWGKVN	M	T	11	3	1484.01	1207.66	1207.66	403.56	403.559	1207.66	403.559	0.0003	0.0158672	13.698	12.347	1	1	1	2	12	0	C-term(-0.9840)	NA	0	TRUE	sp|P68871|HBB_HUMAN	P68871	HBB_HUMAN	HBB	Hemoglobin subunit beta	NA	NA	V
HbA in vitro fragmentation (non trypsin enzymes)	Chymotrypsin_1000_uM_H2O2	HbA_in_vitro_fragmentation_non-trypsin_enzymes_combined_MFM-X294-298_psm.tsv	Chymotrypsin	SALSDLHA	SALSDLHAc[17]	VDDMPNAL.SALSDLHA.HKIRVDPV	L	H	8	2	1507.54	811.419	811.419	406.717	406.717	811.419	406.717	0.0001	0.00431768	15.959	0	0.9915	1	2	82	89	0	C-term(-0.9840)	NA	0	TRUE	sp|P69905|HBA_HUMAN	P69905	HBA_HUMAN	HBA2	Hemoglobin subunit alpha	NA	NA	A
HbA in vitro fragmentation (non trypsin enzymes)	Chymotrypsin_1000_uM_H2O2	HbA_in_vitro_fragmentation_non-trypsin_enzymes_combined_MFM-X294-298_psm.tsv	Chymotrypsin	SALSDLHA	SALSDLHAc[17]	VDDMPNAL.SALSDLHA.HKIRVDPV	L	H	8	1	1508.95	811.42	811.419	812.427	812.426	811.419	812.426	0	0.000103574	21.439	0	1	1	2	82	89	0	C-term(-0.9840)	NA	0	TRUE	sp|P69905|HBA_HUMAN	P69905	HBA_HUMAN	HBA2	Hemoglobin subunit alpha	NA	NA	A
HbA in vitro fragmentation (non trypsin enzymes)	Chymotrypsin_1000_uM_H2O2	HbA_in_vitro_fragmentation_non-trypsin_enzymes_combined_MFM-X294-298_psm.tsv	Chymotrypsin	VHLTPEEKSAV	VHLTPEEKSAVc[17]	.VHLTPEEKSAV.TAIWGKVN	M	T	11	2	1512.65	1207.66	1207.66	604.836	604.836	1207.66	604.835	0.0018	1.18168e-05	26.21	15.679	0.9998	1	1	2	12	0	C-term(-0.9840)	NA	0	TRUE	sp|P68871|HBB_HUMAN	P68871	HBB_HUMAN	HBB	Hemoglobin subunit beta	NA	NA	V
HbA in vitro fragmentation (non trypsin enzymes)	Chymotrypsin_1000_uM_H2O2	HbA_in_vitro_fragmentation_non-trypsin_enzymes_combined_MFM-X294-298_psm.tsv	Chymotrypsin	GKEFTPPVQAA	GKEFTPPVQAAc[17]	VCVIAHHF.GKEFTPPVQAA.YQKVVAGV	F	Y	11	2	1568.48	1142.61	1142.61	572.31	572.311	1142.61	572.311	-0.0004	2.51623e-05	24.897	8.791	0.9983	1	1	120	130	0	C-term(-0.9840)	NA	0	TRUE	sp|P68871|HBB_HUMAN	P68871	HBB_HUMAN	HBB	Hemoglobin subunit beta	NA	NA	A
HbA in vitro fragmentation (non trypsin enzymes)	Chymotrypsin_1000_uM_H2O2	HbA_in_vitro_fragmentation_non-trypsin_enzymes_combined_MFM-X294-298_psm.tsv	Chymotrypsin	GKVNVDEVGGEALG	GKVNVDEVGGEALGc[17]	KSAVTAIW.GKVNVDEVGGEALG.RIIVVYPW	W	R	14	2	1645.69	1341.69	1341.69	671.852	671.852	1341.69	671.852	0.0002	2.58226e-05	26.852	7.266	0.9991	1	0	17	30	0	C-term(-0.9840)	NA	0	TRUE	sp|P68871|HBB_HUMAN	P68871	HBB_HUMAN	HBB	Hemoglobin subunit beta	NA	NA	G
HbA in vitro fragmentation (non trypsin enzymes)	Chymotrypsin_1000_uM_H2O2	HbA_in_vitro_fragmentation_non-trypsin_enzymes_combined_MFM-X294-298_psm.tsv	Chymotrypsin	ESFGDLSTPDAVMGNPK	ESFGDLSTPDAVM[147]GNPKc[17]	YPWTQRFF.ESFGDLSTPDAVMGNPK.VKAHGKKV	F	V	17	2	1744.37	1778.82	1778.81	890.415	890.412	1778.81	890.414	-0.0051	3.115e-11	47.526	5.472	1	1	2	44	60	0	13M(15.9949), C-term(-0.9840)	NA	0	TRUE	sp|P68871|HBB_HUMAN	P68871	HBB_HUMAN	HBB	Hemoglobin subunit beta	NA	NA	K
HbA in vitro fragmentation (non trypsin enzymes)	Chymotrypsin_1000_uM_H2O2	HbA_in_vitro_fragmentation_non-trypsin_enzymes_combined_MFM-X294-298_psm.tsv	Chymotrypsin	ESFGDLSTPD	ESFGDLSTPDc[17]	YPWTQRFF.ESFGDLSTPD.AVMGNPKV	F	A	10	1	1808.38	1065.46	1065.46	1066.47	1066.47	1065.46	1066.47	0.0004	0.000496878	20.715	6.64	0.9996	1	2	44	53	0	C-term(-0.9840)	NA	0	TRUE	sp|P68871|HBB_HUMAN	P68871	HBB_HUMAN	HBB	Hemoglobin subunit beta	NA	NA	D
HbA in vitro fragmentation (non trypsin enzymes)	Chymotrypsin_1000_uM_H2O2	HbA_in_vitro_fragmentation_non-trypsin_enzymes_combined_MFM-X294-298_psm.tsv	Chymotrypsin	ESFGDLSTPDAVMGNPKV	ESFGDLSTPDAVM[147]GNPKVc[17]	YPWTQRFF.ESFGDLSTPDAVMGNPKV.KAHGKKVI	F	K	18	2	1820.61	1877.88	1877.88	939.948	939.948	1877.88	939.949	-0.0018	8.058e-11	44.875	0	1	1	2	44	61	0	13M(15.9949), C-term(-0.9840)	NA	0	TRUE	sp|P68871|HBB_HUMAN	P68871	HBB_HUMAN	HBB	Hemoglobin subunit beta	NA	NA	V
HbA in vitro fragmentation (non trypsin enzymes)	Chymotrypsin_1000_uM_H2O2	HbA_in_vitro_fragmentation_non-trypsin_enzymes_combined_MFM-X294-298_psm.tsv	Chymotrypsin	ESFGDLSTPDA	ESFGDLSTPDAc[17]	YPWTQRFF.ESFGDLSTPDA.VMGNPKVK	F	V	11	1	1824.41	1136.5	1136.5	1137.5	1137.51	1136.5	1137.51	0.0001	0.000681161	19.167	0	0.9986	1	2	44	54	0	C-term(-0.9840)	NA	0	TRUE	sp|P68871|HBB_HUMAN	P68871	HBB_HUMAN	HBB	Hemoglobin subunit beta	NA	NA	A
HbA in vitro fragmentation (non trypsin enzymes)	Chymotrypsin_1000_uM_H2O2	HbA_in_vitro_fragmentation_non-trypsin_enzymes_combined_MFM-X294-298_psm.tsv	Chymotrypsin	ESFGDLSTPDAVMGNP	ESFGDLSTPDAVM[147]GNPc[17]	YPWTQRFF.ESFGDLSTPDAVMGNP.KVKAHGKK	F	K	16	2	1886.19	1650.72	1650.72	826.366	826.366	1650.72	826.367	-0.0018	3.97192e-06	28.104	5.044	1	1	2	44	59	0	13M(15.9949), C-term(-0.9840)	NA	0	TRUE	sp|P68871|HBB_HUMAN	P68871	HBB_HUMAN	HBB	Hemoglobin subunit beta	NA	NA	P
HbA in vitro fragmentation (non trypsin enzymes)	Chymotrypsin_1000_uM_H2O2	HbA_in_vitro_fragmentation_non-trypsin_enzymes_combined_MFM-X294-298_psm.tsv	Chymotrypsin	ESFGDLSTPDAV	ESFGDLSTPDAVc[17]	YPWTQRFF.ESFGDLSTPDAV.MGNPKVKA	F	M	12	2	1952.66	1235.57	1235.57	618.791	618.791	1235.57	618.791	0.0012	0.000713263	21.087	8.694	0.9968	1	2	44	55	0	C-term(-0.9840)	NA	0	TRUE	sp|P68871|HBB_HUMAN	P68871	HBB_HUMAN	HBB	Hemoglobin subunit beta	NA	NA	V
HbA in vitro fragmentation (non trypsin enzymes)	Chymotrypsin_1000_uM_H2O2	HbA_in_vitro_fragmentation_non-trypsin_enzymes_combined_MFM-X294-298_psm.tsv	Chymotrypsin	ESFGDLSTPDAV	ESFGDLSTPDAVc[17]	YPWTQRFF.ESFGDLSTPDAV.MGNPKVKA	F	M	12	1	1955.4	1235.57	1235.57	1236.57	1236.58	1235.57	1236.57	0.0025	7.49894e-05	23	0	1	1	2	44	55	0	C-term(-0.9840)	NA	0	TRUE	sp|P68871|HBB_HUMAN	P68871	HBB_HUMAN	HBB	Hemoglobin subunit beta	NA	NA	V
HbA in vitro fragmentation (non trypsin enzymes)	Chymotrypsin_1000_uM_H2O2	HbA_in_vitro_fragmentation_non-trypsin_enzymes_combined_MFM-X294-298_psm.tsv	Chymotrypsin	QKVVAGVANALA	QKVVAGVANALAc[17]	TPPVQAAY.QKVVAGVANALA.HKYH	Y	H	12	2	1965.22	1138.68	1138.68	570.349	570.349	1138.68	570.348	0.0011	0.0013122	20.028	7.79	0.9968	1	0	132	143	0	C-term(-0.9840)	NA	0	TRUE	sp|P68871|HBB_HUMAN	P68871	HBB_HUMAN	HBB	Hemoglobin subunit beta	NA	NA	A
HbA in vitro fragmentation (non trypsin enzymes)	Chymotrypsin_untreated	HbA_in_vitro_fragmentation_non-trypsin_enzymes_combined_MFM-X294-298_psm.tsv	Chymotrypsin	TNAVAHVD	TNAVAHVDc[17]	GKKVADAL.TNAVAHVD.DMPNAISA	L	D	8	2	1100.06	824.414	824.416	413.214	413.215	824.414	413.214	0.0015	0.000181551	20.464	0	0.9994	1	0	68	75	0	C-term(-0.9840)	NA	0	TRUE	sp|P69905|HBA_HUMAN	P69905	HBA_HUMAN	HBA2	Hemoglobin subunit alpha	NA	NA	D
HbA in vitro fragmentation (non trypsin enzymes)	Chymotrypsin_untreated	HbA_in_vitro_fragmentation_non-trypsin_enzymes_combined_MFM-X294-298_psm.tsv	Chymotrypsin	TNAVAHVDD	TNAVAHVDDc[17]	GKKVADAL.TNAVAHVDD.MPNAISAI	L	M	9	2	1129.23	939.44	939.442	470.728	470.728	939.441	470.728	0.0009	0.000282001	22.699	8.625	0.9984	1	0	68	76	0	C-term(-0.9840)	NA	0	TRUE	sp|P69905|HBA_HUMAN	P69905	HBA_HUMAN	HBA2	Hemoglobin subunit alpha	NA	NA	D
HbA in vitro fragmentation (non trypsin enzymes)	Chymotrypsin_untreated	HbA_in_vitro_fragmentation_non-trypsin_enzymes_combined_MFM-X294-298_psm.tsv	Chymotrypsin	TNAVAHVDDMPN	TNAVAHVDDM[147]PNc[17]	GKKVADAL.TNAVAHVDDMPN.AISAISDI	L	A	12	2	1242.62	1297.57	1297.58	649.793	649.796	1297.57	649.793	0.0059	8.77e-05	25.728	8.313	0.9999	1	0	68	79	0	10M(15.9949), C-term(-0.9840)	NA	0	TRUE	sp|P69905|HBA_HUMAN	P69905	HBA_HUMAN	HBA2	Hemoglobin subunit alpha	NA	NA	N
HbA in vitro fragmentation (non trypsin enzymes)	Chymotrypsin_untreated	HbA_in_vitro_fragmentation_non-trypsin_enzymes_combined_MFM-X294-298_psm.tsv	Chymotrypsin	VLSPADKTNV	VLSPADKTNVc[17]	.VLSPADKTNV.KAAWGKVG	M	K	10	2	1339.62	1041.58	1041.58	521.798	521.798	1041.58	521.798	0.0004	0.0014388	17.868	8.274	0.992	1	1	2	11	0	C-term(-0.9840)	NA	0	TRUE	sp|P69905|HBA_HUMAN	P69905	HBA_HUMAN	HBA2	Hemoglobin subunit alpha	NA	NA	V
HbA in vitro fragmentation (non trypsin enzymes)	Chymotrypsin_untreated	HbA_in_vitro_fragmentation_non-trypsin_enzymes_combined_MFM-X294-298_psm.tsv	Chymotrypsin	GKVNVDEVGGE	GKVNVDEVGGEc[17]	KSAVTAIW.GKVNVDEVGGE.AIGRIIVV	W	A	11	2	1340.42	1100.55	1100.55	551.28	551.281	1100.55	551.28	0.0011	0.000443609	20.912	9.128	0.9957	1	0	17	27	0	C-term(-0.9840)	NA	0	TRUE	sp|P68871|HBB_HUMAN	P68871	HBB_HUMAN	HBB	Hemoglobin subunit beta	NA	NA	E
HbA in vitro fragmentation (non trypsin enzymes)	Chymotrypsin_untreated	HbA_in_vitro_fragmentation_non-trypsin_enzymes_combined_MFM-X294-298_psm.tsv	Chymotrypsin	ATLSELH	ATLSELHc[17]	IDNIKGTF.ATLSELH.CDKIHVDP	F	C	7	2	1393.44	768.413	768.413	385.214	385.214	768.413	385.214	0	0.000517905	16.643	11.326	0.9937	1	1	87	93	0	C-term(-0.9840)	NA	0	TRUE	sp|P68871|HBB_HUMAN	P68871	HBB_HUMAN	HBB	Hemoglobin subunit beta	NA	NA	H
HbA in vitro fragmentation (non trypsin enzymes)	Chymotrypsin_untreated	HbA_in_vitro_fragmentation_non-trypsin_enzymes_combined_MFM-X294-298_psm.tsv	Chymotrypsin	ATLSELH	ATLSELHc[17]	IDNIKGTF.ATLSELH.CDKIHVDP	F	C	7	1	1395.1	768.412	768.413	769.419	769.42	768.413	769.42	0.0002	0.000563313	17.497	5.383	0.9959	1	1	87	93	0	C-term(-0.9840)	NA	0	TRUE	sp|P68871|HBB_HUMAN	P68871	HBB_HUMAN	HBB	Hemoglobin subunit beta	NA	NA	H
HbA in vitro fragmentation (non trypsin enzymes)	Chymotrypsin_untreated	HbA_in_vitro_fragmentation_non-trypsin_enzymes_combined_MFM-X294-298_psm.tsv	Chymotrypsin	SALSDLHA	SALSDLHAc[17]	VDDMPNAL.SALSDLHA.HKIRVDPV	L	H	8	2	1524.64	811.419	811.417	406.717	406.716	811.419	406.717	-0.0014	0.00446169	15.902	0	0.9905	1	2	82	89	0	C-term(-0.9840)	NA	0	TRUE	sp|P69905|HBA_HUMAN	P69905	HBA_HUMAN	HBA2	Hemoglobin subunit alpha	NA	NA	A
HbA in vitro fragmentation (non trypsin enzymes)	Chymotrypsin_untreated	HbA_in_vitro_fragmentation_non-trypsin_enzymes_combined_MFM-X294-298_psm.tsv	Chymotrypsin	ESFGDLSTPDAVMGNP	ESFGDLSTPDAVM[147]GNPc[17]	YPWTQRFF.ESFGDLSTPDAVMGNP.KVKAHGKK	F	K	16	2	1898.69	1650.72	1650.72	826.368	826.367	1650.72	826.367	-0.0004	0.00137404	12.948	0	0.9907	1	2	44	59	0	13M(15.9949), C-term(-0.9840)	NA	0	TRUE	sp|P68871|HBB_HUMAN	P68871	HBB_HUMAN	HBB	Hemoglobin subunit beta	NA	NA	P
HbA in vitro fragmentation (non trypsin enzymes)	Chymotrypsin_untreated	HbA_in_vitro_fragmentation_non-trypsin_enzymes_combined_MFM-X294-298_psm.tsv	Chymotrypsin	ESFGDLSTPDAV	ESFGDLSTPDAVc[17]	YPWTQRFF.ESFGDLSTPDAV.MGNPKVKA	F	M	12	2	1958.67	1235.57	1235.57	618.791	618.791	1235.57	618.791	0.0008	0.00128529	19.064	5.818	0.9913	1	2	44	55	0	C-term(-0.9840)	NA	0	TRUE	sp|P68871|HBB_HUMAN	P68871	HBB_HUMAN	HBB	Hemoglobin subunit beta	NA	NA	V
HbA in vitro fragmentation (non trypsin enzymes)	Chymotrypsin_200_uM_H2O2	HbA_in_vitro_fragmentation_non-trypsin_enzymes_combined_MFM-X294-298_psm.tsv	Chymotrypsin	TNAVAHVD	TNAVAHVDc[17]	GKKVADAL.TNAVAHVD.DMPNAISA	L	D	8	2	1143.2	824.415	824.415	413.215	413.215	824.414	413.214	0.0014	0.000951152	13.587	0	1	1	0	68	75	0	C-term(-0.9840)	NA	0	TRUE	sp|P69905|HBA_HUMAN	P69905	HBA_HUMAN	HBA2	Hemoglobin subunit alpha	NA	NA	D
HbA in vitro fragmentation (non trypsin enzymes)	Chymotrypsin_200_uM_H2O2	HbA_in_vitro_fragmentation_non-trypsin_enzymes_combined_MFM-X294-298_psm.tsv	Chymotrypsin	VLSPADKTN	VLSPADKTNc[17]	.VLSPADKTN.VKAAWGKV	M	V	9	2	1163.63	942.514	942.516	472.264	472.265	942.513	472.264	0.0025	0.000848204	20.786	0	1	1	1	2	10	0	C-term(-0.9840)	NA	0	TRUE	sp|P69905|HBA_HUMAN	P69905	HBA_HUMAN	HBA2	Hemoglobin subunit alpha	NA	NA	N
HbA in vitro fragmentation (non trypsin enzymes)	Chymotrypsin_200_uM_H2O2	HbA_in_vitro_fragmentation_non-trypsin_enzymes_combined_MFM-X294-298_psm.tsv	Chymotrypsin	TPPVQAA	TPPVQAAc[17]	AHHFGKEF.TPPVQAA.YQKVVAGV	F	Y	7	1	1170.63	681.381	681.381	682.388	682.388	681.381	682.388	0	0.00133352	17	0	0.9926	1	0	124	130	0	C-term(-0.9840)	NA	0	TRUE	sp|P68871|HBB_HUMAN	P68871	HBB_HUMAN	HBB	Hemoglobin subunit beta	NA	NA	A
HbA in vitro fragmentation (non trypsin enzymes)	Chymotrypsin_200_uM_H2O2	HbA_in_vitro_fragmentation_non-trypsin_enzymes_combined_MFM-X294-298_psm.tsv	Chymotrypsin	TNAVAHVDDMPN	TNAVAHVDDM[147]PNc[17]	GKKVADAL.TNAVAHVDDMPN.AISAISDI	L	A	12	2	1275.62	1297.57	1297.57	649.793	649.793	1297.57	649.793	0.0003	0.000668344	20.2	6.163	1	1	0	68	79	0	10M(15.9949), C-term(-0.9840)	NA	0	TRUE	sp|P69905|HBA_HUMAN	P69905	HBA_HUMAN	HBA2	Hemoglobin subunit alpha	NA	NA	N
HbA in vitro fragmentation (non trypsin enzymes)	Chymotrypsin_200_uM_H2O2	HbA_in_vitro_fragmentation_non-trypsin_enzymes_combined_MFM-X294-298_psm.tsv	Chymotrypsin	VLSPADKTNV	VLSPADKTNVc[17]	.VLSPADKTNV.KAAWGKVG	M	K	10	2	1350.54	1041.58	1041.58	521.798	521.799	1041.58	521.798	0.0008	0.00146808	17.833	9.975	0.9999	1	1	2	11	0	C-term(-0.9840)	NA	0	TRUE	sp|P69905|HBA_HUMAN	P69905	HBA_HUMAN	HBA2	Hemoglobin subunit alpha	NA	NA	V
HbA in vitro fragmentation (non trypsin enzymes)	Chymotrypsin_200_uM_H2O2	HbA_in_vitro_fragmentation_non-trypsin_enzymes_combined_MFM-X294-298_psm.tsv	Chymotrypsin	VLSPADKTNV	VLSPADKTNVc[17]	.VLSPADKTNV.KAAWGKVG	M	K	10	2	1373.04	1041.58	1041.58	521.798	521.798	1041.58	521.798	0.0007	0.00323966	15.458	8.456	0.9974	1	1	2	11	0	C-term(-0.9840)	NA	0	TRUE	sp|P69905|HBA_HUMAN	P69905	HBA_HUMAN	HBA2	Hemoglobin subunit alpha	NA	NA	V
HbA in vitro fragmentation (non trypsin enzymes)	Chymotrypsin_200_uM_H2O2	HbA_in_vitro_fragmentation_non-trypsin_enzymes_combined_MFM-X294-298_psm.tsv	Chymotrypsin	ATLSELH	ATLSELHc[17]	IDNIKGTF.ATLSELH.CDKIHVDP	F	C	7	2	1408.76	768.412	768.413	385.213	385.214	768.413	385.214	0.0004	0.000858519	15.765	10.468	1	1	1	87	93	0	C-term(-0.9840)	NA	0	TRUE	sp|P68871|HBB_HUMAN	P68871	HBB_HUMAN	HBB	Hemoglobin subunit beta	NA	NA	H
HbA in vitro fragmentation (non trypsin enzymes)	Chymotrypsin_200_uM_H2O2	HbA_in_vitro_fragmentation_non-trypsin_enzymes_combined_MFM-X294-298_psm.tsv	Chymotrypsin	ATLSELH	ATLSELHc[17]	IDNIKGTF.ATLSELH.CDKIHVDP	F	C	7	1	1409.03	768.412	768.413	769.42	769.42	768.413	769.42	-0.0003	0.000509331	17.672	5.254	0.9993	1	1	87	93	0	C-term(-0.9840)	NA	0	TRUE	sp|P68871|HBB_HUMAN	P68871	HBB_HUMAN	HBB	Hemoglobin subunit beta	NA	NA	H
HbA in vitro fragmentation (non trypsin enzymes)	Chymotrypsin_200_uM_H2O2	HbA_in_vitro_fragmentation_non-trypsin_enzymes_combined_MFM-X294-298_psm.tsv	Chymotrypsin	VLSPADKTNVKAA	VLSPADKTNVKAAc[17]	.VLSPADKTNVKAA.WGKVGAHA	M	W	13	3	1435.15	1311.75	1311.75	438.258	438.257	1311.75	438.258	-0.0006	5.33028e-05	23.593	6.865	1	1	1	2	14	0	C-term(-0.9840)	NA	0	TRUE	sp|P69905|HBA_HUMAN	P69905	HBA_HUMAN	HBA2	Hemoglobin subunit alpha	NA	NA	A
HbA in vitro fragmentation (non trypsin enzymes)	Chymotrypsin_200_uM_H2O2	HbA_in_vitro_fragmentation_non-trypsin_enzymes_combined_MFM-X294-298_psm.tsv	Chymotrypsin	VLSPADKTNVKAA	VLSPADKTNVKAAc[17]	.VLSPADKTNVKAA.WGKVGAHA	M	W	13	3	1459.33	1311.75	1311.75	438.258	438.257	1311.75	438.258	-0.0007	0.00274948	16.743	8.966	1	1	1	2	14	0	C-term(-0.9840)	NA	0	TRUE	sp|P69905|HBA_HUMAN	P69905	HBA_HUMAN	HBA2	Hemoglobin subunit alpha	NA	NA	A
HbA in vitro fragmentation (non trypsin enzymes)	Chymotrypsin_200_uM_H2O2	HbA_in_vitro_fragmentation_non-trypsin_enzymes_combined_MFM-X294-298_psm.tsv	Chymotrypsin	VLSPADKTNVKAA	VLSPADKTNVKAAc[17]	.VLSPADKTNVKAA.WGKVGAHA	M	W	13	2	1460.42	1311.76	1311.75	656.885	656.884	1311.75	656.883	0.0014	5.18501e-05	23.641	9.61	1	1	1	2	14	0	C-term(-0.9840)	NA	0	TRUE	sp|P69905|HBA_HUMAN	P69905	HBA_HUMAN	HBA2	Hemoglobin subunit alpha	NA	NA	A
HbA in vitro fragmentation (non trypsin enzymes)	Chymotrypsin_200_uM_H2O2	HbA_in_vitro_fragmentation_non-trypsin_enzymes_combined_MFM-X294-298_psm.tsv	Chymotrypsin	VLSPADKTNVKAA	VLSPADKTNVKAAc[17]	.VLSPADKTNVKAA.WGKVGAHA	M	W	13	3	1480.81	1311.75	1311.75	438.258	438.257	1311.75	438.258	-0.0007	0.000138516	23.934	7.186	1	1	1	2	14	0	C-term(-0.9840)	NA	0	TRUE	sp|P69905|HBA_HUMAN	P69905	HBA_HUMAN	HBA2	Hemoglobin subunit alpha	NA	NA	A
HbA in vitro fragmentation (non trypsin enzymes)	Chymotrypsin_200_uM_H2O2	HbA_in_vitro_fragmentation_non-trypsin_enzymes_combined_MFM-X294-298_psm.tsv	Chymotrypsin	VLSPADKTNVKAA	VLSPADKTNVKAAc[17]	.VLSPADKTNVKAA.WGKVGAHA	M	W	13	2	1484.72	1311.75	1311.75	656.882	656.884	1311.75	656.883	0.0014	1.18782e-06	31.201	9.82	1	1	1	2	14	0	C-term(-0.9840)	NA	0	TRUE	sp|P69905|HBA_HUMAN	P69905	HBA_HUMAN	HBA2	Hemoglobin subunit alpha	NA	NA	A
HbA in vitro fragmentation (non trypsin enzymes)	Chymotrypsin_200_uM_H2O2	HbA_in_vitro_fragmentation_non-trypsin_enzymes_combined_MFM-X294-298_psm.tsv	Chymotrypsin	VLSPADKTNVKAA	VLSPADKTNVKAAc[17]	.VLSPADKTNVKAA.WGKVGAHA	M	W	13	3	1502.54	1311.75	1311.75	438.258	438.257	1311.75	438.258	-0.0007	0.000143136	23.877	8.7	1	1	1	2	14	0	C-term(-0.9840)	NA	0	TRUE	sp|P69905|HBA_HUMAN	P69905	HBA_HUMAN	HBA2	Hemoglobin subunit alpha	NA	NA	A
HbA in vitro fragmentation (non trypsin enzymes)	Chymotrypsin_200_uM_H2O2	HbA_in_vitro_fragmentation_non-trypsin_enzymes_combined_MFM-X294-298_psm.tsv	Chymotrypsin	VLSPADKTNVKAA	VLSPADKTNVKAAc[17]	.VLSPADKTNVKAA.WGKVGAHA	M	W	13	3	1538.01	1311.75	1311.75	438.257	438.257	1311.75	438.258	-0.0018	0.000526623	21.614	7.23	1	1	1	2	14	0	C-term(-0.9840)	NA	0	TRUE	sp|P69905|HBA_HUMAN	P69905	HBA_HUMAN	HBA2	Hemoglobin subunit alpha	NA	NA	A
HbA in vitro fragmentation (non trypsin enzymes)	Chymotrypsin_200_uM_H2O2	HbA_in_vitro_fragmentation_non-trypsin_enzymes_combined_MFM-X294-298_psm.tsv	Chymotrypsin	SALSDLHA	SALSDLHAc[17]	VDDMPNAL.SALSDLHA.HKIRVDPV	L	H	8	1	1541.6	811.42	811.418	812.427	812.426	811.419	812.426	-0.0003	0.000291911	19.639	0	0.9999	1	2	82	89	0	C-term(-0.9840)	NA	0	TRUE	sp|P69905|HBA_HUMAN	P69905	HBA_HUMAN	HBA2	Hemoglobin subunit alpha	NA	NA	A
HbA in vitro fragmentation (non trypsin enzymes)	Chymotrypsin_200_uM_H2O2	HbA_in_vitro_fragmentation_non-trypsin_enzymes_combined_MFM-X294-298_psm.tsv	Chymotrypsin	VHLTPEEKSA	VHLTPEEKSAc[17]	.VHLTPEEKSA.VTAIWGKV	M	V	10	2	1554.91	1108.59	1108.59	555.302	555.301	1108.59	555.301	0	3.23221e-05	24.462	4.908	1	1	1	2	11	0	C-term(-0.9840)	NA	0	TRUE	sp|P68871|HBB_HUMAN	P68871	HBB_HUMAN	HBB	Hemoglobin subunit beta	NA	NA	A
HbA in vitro fragmentation (non trypsin enzymes)	Chymotrypsin_200_uM_H2O2	HbA_in_vitro_fragmentation_non-trypsin_enzymes_combined_MFM-X294-298_psm.tsv	Chymotrypsin	VHLTPEEKSA	VHLTPEEKSAc[17]	.VHLTPEEKSA.VTAIWGKV	M	V	10	2	1581.64	1108.59	1108.59	555.302	555.301	1108.59	555.301	0	5.00611e-06	26.702	0	1	1	1	2	11	0	C-term(-0.9840)	NA	0	TRUE	sp|P68871|HBB_HUMAN	P68871	HBB_HUMAN	HBB	Hemoglobin subunit beta	NA	NA	A
HbA in vitro fragmentation (non trypsin enzymes)	Chymotrypsin_200_uM_H2O2	HbA_in_vitro_fragmentation_non-trypsin_enzymes_combined_MFM-X294-298_psm.tsv	Chymotrypsin	GKEFTPPVQAA	GKEFTPPVQAAc[17]	VCVIAHHF.GKEFTPPVQAA.YQKVVAGV	F	Y	11	2	1598.03	1142.61	1142.61	572.311	572.31	1142.61	572.311	-0.002	0.000122039	24.154	7.109	1	1	1	120	130	0	C-term(-0.9840)	NA	0	TRUE	sp|P68871|HBB_HUMAN	P68871	HBB_HUMAN	HBB	Hemoglobin subunit beta	NA	NA	A
HbA in vitro fragmentation (non trypsin enzymes)	Chymotrypsin_200_uM_H2O2	HbA_in_vitro_fragmentation_non-trypsin_enzymes_combined_MFM-X294-298_psm.tsv	Chymotrypsin	VHLTPEEKSA	VHLTPEEKSAc[17]	.VHLTPEEKSA.VTAIWGKV	M	V	10	2	1605.12	1108.59	1108.59	555.301	555.301	1108.59	555.301	0	9.06254e-05	22.671	0	1	1	1	2	11	0	C-term(-0.9840)	NA	0	TRUE	sp|P68871|HBB_HUMAN	P68871	HBB_HUMAN	HBB	Hemoglobin subunit beta	NA	NA	A
HbA in vitro fragmentation (non trypsin enzymes)	Chymotrypsin_200_uM_H2O2	HbA_in_vitro_fragmentation_non-trypsin_enzymes_combined_MFM-X294-298_psm.tsv	Chymotrypsin	LSFPTTKT	LSFPTTKTc[17]	AEAIERMF.LSFPTTKT.YFPHFDIS	F	Y	8	1	1618.23	892.502	892.502	893.51	893.51	892.502	893.509	0.0003	0.000985145	13.526	0	0.9969	1	0	35	42	0	C-term(-0.9840)	NA	0	TRUE	sp|P69905|HBA_HUMAN	P69905	HBA_HUMAN	HBA2	Hemoglobin subunit alpha	NA	NA	T
HbA in vitro fragmentation (non trypsin enzymes)	Chymotrypsin_200_uM_H2O2	HbA_in_vitro_fragmentation_non-trypsin_enzymes_combined_MFM-X294-298_psm.tsv	Chymotrypsin	VHLTPEEKSA	VHLTPEEKSAc[17]	.VHLTPEEKSA.VTAIWGKV	M	V	10	2	1629.91	1108.59	1108.59	555.302	555.301	1108.59	555.301	0.0007	1.54259e-05	24.747	5.086	1	1	1	2	11	0	C-term(-0.9840)	NA	0	TRUE	sp|P68871|HBB_HUMAN	P68871	HBB_HUMAN	HBB	Hemoglobin subunit beta	NA	NA	A
HbA in vitro fragmentation (non trypsin enzymes)	Chymotrypsin_200_uM_H2O2	HbA_in_vitro_fragmentation_non-trypsin_enzymes_combined_MFM-X294-298_psm.tsv	Chymotrypsin	VHLTPEEKSA	VHLTPEEKSAc[17]	.VHLTPEEKSA.VTAIWGKV	M	V	10	2	1661.88	1108.59	1108.59	555.303	555.302	1108.59	555.301	0.0023	8.20352e-05	22.844	0	1	1	1	2	11	0	C-term(-0.9840)	NA	0	TRUE	sp|P68871|HBB_HUMAN	P68871	HBB_HUMAN	HBB	Hemoglobin subunit beta	NA	NA	A
HbA in vitro fragmentation (non trypsin enzymes)	Chymotrypsin_200_uM_H2O2	HbA_in_vitro_fragmentation_non-trypsin_enzymes_combined_MFM-X294-298_psm.tsv	Chymotrypsin	VHLTPEEKSAV	VHLTPEEKSAVc[17]	.VHLTPEEKSAV.TAIWGKVN	M	T	11	2	1688.27	1207.66	1207.66	604.837	604.837	1207.66	604.835	0.0045	7.74907e-05	22.943	12.97	1	1	1	2	12	0	C-term(-0.9840)	NA	0	TRUE	sp|P68871|HBB_HUMAN	P68871	HBB_HUMAN	HBB	Hemoglobin subunit beta	NA	NA	V
HbA in vitro fragmentation (non trypsin enzymes)	Chymotrypsin_200_uM_H2O2	HbA_in_vitro_fragmentation_non-trypsin_enzymes_combined_MFM-X294-298_psm.tsv	Chymotrypsin	VHLTPEEKSAV	VHLTPEEKSAVc[17]	.VHLTPEEKSAV.TAIWGKVN	M	T	11	3	1702.65	1207.66	1207.66	403.56	403.56	1207.66	403.559	0.0015	0.00610942	14.356	8.43	1	1	1	2	12	0	C-term(-0.9840)	NA	0	TRUE	sp|P68871|HBB_HUMAN	P68871	HBB_HUMAN	HBB	Hemoglobin subunit beta	NA	NA	V
HbA in vitro fragmentation (non trypsin enzymes)	Chymotrypsin_200_uM_H2O2	HbA_in_vitro_fragmentation_non-trypsin_enzymes_combined_MFM-X294-298_psm.tsv	Chymotrypsin	VHLTPEEKSAV	VHLTPEEKSAVc[17]	.VHLTPEEKSAV.TAIWGKVN	M	T	11	2	1711.89	1207.66	1207.66	604.837	604.837	1207.66	604.835	0.0034	0.00129942	17.045	16.184	0.9998	1	1	2	12	0	C-term(-0.9840)	NA	0	TRUE	sp|P68871|HBB_HUMAN	P68871	HBB_HUMAN	HBB	Hemoglobin subunit beta	NA	NA	V
HbA in vitro fragmentation (non trypsin enzymes)	Chymotrypsin_200_uM_H2O2	HbA_in_vitro_fragmentation_non-trypsin_enzymes_combined_MFM-X294-298_psm.tsv	Chymotrypsin	VHLTPEEKSAV	VHLTPEEKSAVc[17]	.VHLTPEEKSAV.TAIWGKVN	M	T	11	2	1753.98	1207.66	1207.66	604.837	604.837	1207.66	604.835	0.0037	0.000119743	20.187	14.995	1	1	1	2	12	0	C-term(-0.9840)	NA	0	TRUE	sp|P68871|HBB_HUMAN	P68871	HBB_HUMAN	HBB	Hemoglobin subunit beta	NA	NA	V
HbA in vitro fragmentation (non trypsin enzymes)	Chymotrypsin_200_uM_H2O2	HbA_in_vitro_fragmentation_non-trypsin_enzymes_combined_MFM-X294-298_psm.tsv	Chymotrypsin	VHLTPEEKSAV	VHLTPEEKSAVc[17]	.VHLTPEEKSAV.TAIWGKVN	M	T	11	3	1758.66	1207.66	1207.66	403.559	403.56	1207.66	403.559	0.0017	0.00496878	15.715	7.147	1	1	1	2	12	0	C-term(-0.9840)	NA	0	TRUE	sp|P68871|HBB_HUMAN	P68871	HBB_HUMAN	HBB	Hemoglobin subunit beta	NA	NA	V
HbA in vitro fragmentation (non trypsin enzymes)	Chymotrypsin_200_uM_H2O2	HbA_in_vitro_fragmentation_non-trypsin_enzymes_combined_MFM-X294-298_psm.tsv	Chymotrypsin	ESFGDLSTPDAVMGNPK	ESFGDLSTPDAVM[147]GNPKc[17]	YPWTQRFF.ESFGDLSTPDAVMGNPK.VKAHGKKV	F	V	17	2	1760.08	1778.82	1778.82	890.415	890.416	1778.81	890.414	0.0024	2.17646e-07	33.149	0	1	1	2	44	60	0	13M(15.9949), C-term(-0.9840)	NA	0	TRUE	sp|P68871|HBB_HUMAN	P68871	HBB_HUMAN	HBB	Hemoglobin subunit beta	NA	NA	K
HbA in vitro fragmentation (non trypsin enzymes)	Chymotrypsin_200_uM_H2O2	HbA_in_vitro_fragmentation_non-trypsin_enzymes_combined_MFM-X294-298_psm.tsv	Chymotrypsin	VHLTPEEKSAV	VHLTPEEKSAVc[17]	.VHLTPEEKSAV.TAIWGKVN	M	T	11	3	1780.61	1207.66	1207.66	403.56	403.56	1207.66	403.559	0.0018	0.0249029	13.915	7.206	0.9971	1	1	2	12	0	C-term(-0.9840)	NA	0	TRUE	sp|P68871|HBB_HUMAN	P68871	HBB_HUMAN	HBB	Hemoglobin subunit beta	NA	NA	V
HbA in vitro fragmentation (non trypsin enzymes)	Chymotrypsin_200_uM_H2O2	HbA_in_vitro_fragmentation_non-trypsin_enzymes_combined_MFM-X294-298_psm.tsv	Chymotrypsin	VHLTPEEKSAV	VHLTPEEKSAVc[17]	.VHLTPEEKSAV.TAIWGKVN	M	T	11	2	1785.06	1207.66	1207.66	604.835	604.836	1207.66	604.835	0.0015	0.000198381	22.31	15.222	1	1	1	2	12	0	C-term(-0.9840)	NA	0	TRUE	sp|P68871|HBB_HUMAN	P68871	HBB_HUMAN	HBB	Hemoglobin subunit beta	NA	NA	V
HbA in vitro fragmentation (non trypsin enzymes)	Chymotrypsin_200_uM_H2O2	HbA_in_vitro_fragmentation_non-trypsin_enzymes_combined_MFM-X294-298_psm.tsv	Chymotrypsin	VHLTPEEKSAV	VHLTPEEKSAVc[17]	.VHLTPEEKSAV.TAIWGKVN	M	T	11	2	1818.51	1207.66	1207.66	604.837	604.836	1207.66	604.835	0.0017	0.000875487	18.731	15.484	1	1	1	2	12	0	C-term(-0.9840)	NA	0	TRUE	sp|P68871|HBB_HUMAN	P68871	HBB_HUMAN	HBB	Hemoglobin subunit beta	NA	NA	V
HbA in vitro fragmentation (non trypsin enzymes)	Chymotrypsin_200_uM_H2O2	HbA_in_vitro_fragmentation_non-trypsin_enzymes_combined_MFM-X294-298_psm.tsv	Chymotrypsin	ESFGDLSTPDAVMGNPKV	ESFGDLSTPDAVM[147]GNPKVc[17]	YPWTQRFF.ESFGDLSTPDAVMGNPKV.KAHGKKVI	F	K	18	2	1831.33	1877.88	1877.88	939.949	939.949	1877.88	939.949	0.0014	9.35943e-09	33.615	0	1	1	2	44	61	0	13M(15.9949), C-term(-0.9840)	NA	0	TRUE	sp|P68871|HBB_HUMAN	P68871	HBB_HUMAN	HBB	Hemoglobin subunit beta	NA	NA	V
HbA in vitro fragmentation (non trypsin enzymes)	Chymotrypsin_200_uM_H2O2	HbA_in_vitro_fragmentation_non-trypsin_enzymes_combined_MFM-X294-298_psm.tsv	Chymotrypsin	VHLTPEEKSAV	VHLTPEEKSAVc[17]	.VHLTPEEKSAV.TAIWGKVN	M	T	11	3	1878.96	1207.66	1207.66	403.559	403.56	1207.66	403.559	0.0017	0.0117017	14.227	8.769	0.9999	1	1	2	12	0	C-term(-0.9840)	NA	0	TRUE	sp|P68871|HBB_HUMAN	P68871	HBB_HUMAN	HBB	Hemoglobin subunit beta	NA	NA	V
HbA in vitro fragmentation (non trypsin enzymes)	Chymotrypsin_200_uM_H2O2	HbA_in_vitro_fragmentation_non-trypsin_enzymes_combined_MFM-X294-298_psm.tsv	Chymotrypsin	ESFGDLSTPDAVMGNP	ESFGDLSTPDAVM[147]GNPc[17]	YPWTQRFF.ESFGDLSTPDAVMGNP.KVKAHGKK	F	K	16	2	1895.86	1650.72	1650.72	826.368	826.368	1650.72	826.367	0.0014	6.20512e-07	31.329	0	1	1	2	44	59	0	13M(15.9949), C-term(-0.9840)	NA	0	TRUE	sp|P68871|HBB_HUMAN	P68871	HBB_HUMAN	HBB	Hemoglobin subunit beta	NA	NA	P
HbA in vitro fragmentation (non trypsin enzymes)	Chymotrypsin_200_uM_H2O2	HbA_in_vitro_fragmentation_non-trypsin_enzymes_combined_MFM-X294-298_psm.tsv	Chymotrypsin	VHLTPEEKSAV	VHLTPEEKSAVc[17]	.VHLTPEEKSAV.TAIWGKVN	M	T	11	3	1910.9	1207.66	1207.66	403.559	403.56	1207.66	403.559	0.0018	0.00690637	13.143	7.778	1	1	1	2	12	0	C-term(-0.9840)	NA	0	TRUE	sp|P68871|HBB_HUMAN	P68871	HBB_HUMAN	HBB	Hemoglobin subunit beta	NA	NA	V
HbA in vitro fragmentation (non trypsin enzymes)	Chymotrypsin_200_uM_H2O2	HbA_in_vitro_fragmentation_non-trypsin_enzymes_combined_MFM-X294-298_psm.tsv	Chymotrypsin	ESFGDLSTPDAV	ESFGDLSTPDAVc[17]	YPWTQRFF.ESFGDLSTPDAV.MGNPKVKA	F	M	12	2	1957.81	1235.57	1235.57	618.791	618.791	1235.57	618.791	0.0012	0.00035789	21.285	0	1	1	2	44	55	0	C-term(-0.9840)	NA	0	TRUE	sp|P68871|HBB_HUMAN	P68871	HBB_HUMAN	HBB	Hemoglobin subunit beta	NA	NA	V
HbA in vitro fragmentation (non trypsin enzymes)	Chymotrypsin_40_uM_H2O2	HbA_in_vitro_fragmentation_non-trypsin_enzymes_combined_MFM-X294-298_psm.tsv	Chymotrypsin	TNAVAHVD	TNAVAHVDc[17]	GKKVADAL.TNAVAHVD.DMPNAISA	L	D	8	2	1063.8	824.414	824.415	413.214	413.215	824.414	413.214	0.0006	0.00043451	21.948	0	0.9994	1	0	68	75	0	C-term(-0.9840)	NA	0	TRUE	sp|P69905|HBA_HUMAN	P69905	HBA_HUMAN	HBA2	Hemoglobin subunit alpha	NA	NA	D
HbA in vitro fragmentation (non trypsin enzymes)	Chymotrypsin_40_uM_H2O2	HbA_in_vitro_fragmentation_non-trypsin_enzymes_combined_MFM-X294-298_psm.tsv	Chymotrypsin	TNAVAHVDD	TNAVAHVDDc[17]	GKKVADAL.TNAVAHVDD.MPNAISAI	L	M	9	2	1083.26	939.44	939.441	470.728	470.728	939.441	470.728	-0.0003	0.000171001	21.568	0	0.9984	1	0	68	76	0	C-term(-0.9840)	NA	0	TRUE	sp|P69905|HBA_HUMAN	P69905	HBA_HUMAN	HBA2	Hemoglobin subunit alpha	NA	NA	D
HbA in vitro fragmentation (non trypsin enzymes)	Chymotrypsin_40_uM_H2O2	HbA_in_vitro_fragmentation_non-trypsin_enzymes_combined_MFM-X294-298_psm.tsv	Chymotrypsin	TPPVQAA	TPPVQAAc[17]	AHHFGKEF.TPPVQAA.YQKVVAGV	F	Y	7	1	1120.02	681.381	681.381	682.388	682.388	681.381	682.388	-0.0001	0.000232675	16.033	0	0.9999	1	0	124	130	0	C-term(-0.9840)	NA	0	TRUE	sp|P68871|HBB_HUMAN	P68871	HBB_HUMAN	HBB	Hemoglobin subunit beta	NA	NA	A
HbA in vitro fragmentation (non trypsin enzymes)	Chymotrypsin_40_uM_H2O2	HbA_in_vitro_fragmentation_non-trypsin_enzymes_combined_MFM-X294-298_psm.tsv	Chymotrypsin	GKVNVDEVGG	GKVNVDEVGGc[17]	KSAVTAIW.GKVNVDEVGG.EAIGRIIV	W	E	10	2	1262.55	971.504	971.504	486.759	486.759	971.504	486.759	0.0001	0.00230144	21.052	9.562	0.996	1	0	17	26	0	C-term(-0.9840)	NA	0	TRUE	sp|P68871|HBB_HUMAN	P68871	HBB_HUMAN	HBB	Hemoglobin subunit beta	NA	NA	G
HbA in vitro fragmentation (non trypsin enzymes)	Chymotrypsin_40_uM_H2O2	HbA_in_vitro_fragmentation_non-trypsin_enzymes_combined_MFM-X294-298_psm.tsv	Chymotrypsin	GKVNVDEVGGE	GKVNVDEVGGEc[17]	KSAVTAIW.GKVNVDEVGGE.AIGRIIVV	W	A	11	2	1294.4	1100.55	1100.54	551.28	551.28	1100.55	551.28	-0.0012	5.90201e-05	25.416	12.026	0.9948	1	0	17	27	0	C-term(-0.9840)	NA	0	TRUE	sp|P68871|HBB_HUMAN	P68871	HBB_HUMAN	HBB	Hemoglobin subunit beta	NA	NA	E
HbA in vitro fragmentation (non trypsin enzymes)	Chymotrypsin_40_uM_H2O2	HbA_in_vitro_fragmentation_non-trypsin_enzymes_combined_MFM-X294-298_psm.tsv	Chymotrypsin	ATLSELH	ATLSELHc[17]	IDNIKGTF.ATLSELH.CDKIHVDP	F	C	7	2	1353.93	768.413	768.413	385.214	385.214	768.413	385.214	-0.0004	0.000165672	17.623	11.174	0.997	1	1	87	93	0	C-term(-0.9840)	NA	0	TRUE	sp|P68871|HBB_HUMAN	P68871	HBB_HUMAN	HBB	Hemoglobin subunit beta	NA	NA	H
HbA in vitro fragmentation (non trypsin enzymes)	Chymotrypsin_40_uM_H2O2	HbA_in_vitro_fragmentation_non-trypsin_enzymes_combined_MFM-X294-298_psm.tsv	Chymotrypsin	ATLSELH	ATLSELHc[17]	IDNIKGTF.ATLSELH.CDKIHVDP	F	C	7	1	1354.47	768.412	768.413	769.42	769.42	768.413	769.42	-0.0005	0.000521195	17.632	6.488	0.996	1	1	87	93	0	C-term(-0.9840)	NA	0	TRUE	sp|P68871|HBB_HUMAN	P68871	HBB_HUMAN	HBB	Hemoglobin subunit beta	NA	NA	H
HbA in vitro fragmentation (non trypsin enzymes)	Chymotrypsin_40_uM_H2O2	HbA_in_vitro_fragmentation_non-trypsin_enzymes_combined_MFM-X294-298_psm.tsv	Chymotrypsin	VHLTPEEKSA	VHLTPEEKSAc[17]	.VHLTPEEKSA.VTAIWGKV	M	V	10	2	1439.9	1108.59	1108.58	555.301	555.3	1108.59	555.301	-0.0026	3.24526e-05	24.455	0	0.992	1	1	2	11	0	C-term(-0.9840)	NA	0	TRUE	sp|P68871|HBB_HUMAN	P68871	HBB_HUMAN	HBB	Hemoglobin subunit beta	NA	NA	A
HbA in vitro fragmentation (non trypsin enzymes)	Chymotrypsin_40_uM_H2O2	HbA_in_vitro_fragmentation_non-trypsin_enzymes_combined_MFM-X294-298_psm.tsv	Chymotrypsin	SALSDLHA	SALSDLHAc[17]	VDDMPNAL.SALSDLHA.HKIRVDPV	L	H	8	1	1489.81	811.418	811.418	812.426	812.425	811.419	812.426	-0.0007	0.00028119	19.704	0	0.9995	1	2	82	89	0	C-term(-0.9840)	NA	0	TRUE	sp|P69905|HBA_HUMAN	P69905	HBA_HUMAN	HBA2	Hemoglobin subunit alpha	NA	NA	A
HbA in vitro fragmentation (non trypsin enzymes)	Chymotrypsin_40_uM_H2O2	HbA_in_vitro_fragmentation_non-trypsin_enzymes_combined_MFM-X294-298_psm.tsv	Chymotrypsin	ESFGDLSTPDAVMGNP	ESFGDLSTPDAVM[147]GNPc[17]	YPWTQRFF.ESFGDLSTPDAVMGNP.KVKAHGKK	F	K	16	2	1867.57	1650.72	1650.72	826.367	826.365	1650.72	826.367	-0.0033	3.32851e-05	23.411	0	0.9929	1	2	44	59	0	13M(15.9949), C-term(-0.9840)	NA	0	TRUE	sp|P68871|HBB_HUMAN	P68871	HBB_HUMAN	HBB	Hemoglobin subunit beta	NA	NA	P
HbA in vitro fragmentation (non trypsin enzymes)	Chymotrypsin_40_uM_H2O2	HbA_in_vitro_fragmentation_non-trypsin_enzymes_combined_MFM-X294-298_psm.tsv	Chymotrypsin	ESFGDLSTPDAV	ESFGDLSTPDAVc[17]	YPWTQRFF.ESFGDLSTPDAV.MGNPKVKA	F	M	12	2	1932.35	1235.57	1235.57	618.791	618.791	1235.57	618.791	0.0008	0.00145462	18.849	0	0.994	1	2	44	55	0	C-term(-0.9840)	NA	0	TRUE	sp|P68871|HBB_HUMAN	P68871	HBB_HUMAN	HBB	Hemoglobin subunit beta	NA	NA	V
HbA in vitro fragmentation (non trypsin enzymes)	TrypN_1000_uM_H2O2	HbA_in_vitro_fragmentation_non-trypsin_enzymes_combined_MFM-X294-298_psm.tsv	TrypN	VLSPADK	VLSPADKc[17]	.VLSPADK.TNVKAAWG	M	T	7	2	1055.84	727.423	727.423	364.719	364.719	727.423	364.719	0.0001	9.9426e-05	17.51	0	1	2	0	2	8	0	C-term(-0.9840)	NA	0	TRUE	sp|P69905|HBA_HUMAN	P69905	HBA_HUMAN	HBA2	Hemoglobin subunit alpha	NA	NA	K
HbA in vitro fragmentation (non trypsin enzymes)	TrypN_1000_uM_H2O2	HbA_in_vitro_fragmentation_non-trypsin_enzymes_combined_MFM-X294-298_psm.tsv	TrypN	VLSPADK	VLSPADKc[17]	.VLSPADK.TNVKAAWG	M	T	7	1	1059.98	727.423	727.423	728.43	728.43	727.423	728.43	0.0001	0.00131069	13.03	0	0.9951	2	0	2	8	0	C-term(-0.9840)	NA	0	TRUE	sp|P69905|HBA_HUMAN	P69905	HBA_HUMAN	HBA2	Hemoglobin subunit alpha	NA	NA	K
HbA in vitro fragmentation (non trypsin enzymes)	TrypN_1000_uM_H2O2	HbA_in_vitro_fragmentation_non-trypsin_enzymes_combined_MFM-X294-298_psm.tsv	TrypN	VLSPADK	VLSPADKc[17]	.VLSPADK.TNVKAAWG	M	T	7	2	1080.92	727.423	727.423	364.719	364.719	727.423	364.719	0.0001	0.000105075	17.414	0	1	2	0	2	8	0	C-term(-0.9840)	NA	0	TRUE	sp|P69905|HBA_HUMAN	P69905	HBA_HUMAN	HBA2	Hemoglobin subunit alpha	NA	NA	K
HbA in vitro fragmentation (non trypsin enzymes)	TrypN_1000_uM_H2O2	HbA_in_vitro_fragmentation_non-trypsin_enzymes_combined_MFM-X294-298_psm.tsv	TrypN	KVVAGVAN	KVVAGVANc[17]	PPVQAAYQ.KVVAGVAN.AIAHKYH	Q	A	8	2	1113.7	755.465	755.466	378.74	378.74	755.465	378.74	0.0001	0.00622301	17.324	7.398	0.9951	0	0	133	140	0	C-term(-0.9840)	NA	0	TRUE	sp|P68871|HBB_HUMAN	P68871	HBB_HUMAN	HBB	Hemoglobin subunit beta	NA	NA	N
HbA in vitro fragmentation (non trypsin enzymes)	TrypN_1000_uM_H2O2	HbA_in_vitro_fragmentation_non-trypsin_enzymes_combined_MFM-X294-298_psm.tsv	TrypN	KVGAHAGE	KVGAHAGEc[17]	TNVKAAWG.KVGAHAGE.YGAEAIER	G	Y	8	2	1133.42	766.409	766.41	384.212	384.212	766.409	384.212	0.001	0.00734937	17.035	0	0.9942	0	0	17	24	0	C-term(-0.9840)	NA	0	TRUE	sp|P69905|HBA_HUMAN	P69905	HBA_HUMAN	HBA2	Hemoglobin subunit alpha	NA	NA	E
HbA in vitro fragmentation (non trypsin enzymes)	TrypN_1000_uM_H2O2	HbA_in_vitro_fragmentation_non-trypsin_enzymes_combined_MFM-X294-298_psm.tsv	TrypN	KVVAGVAN	KVVAGVANc[17]	PPVQAAYQ.KVVAGVAN.AIAHKYH	Q	A	8	2	1138.23	755.465	755.466	378.74	378.74	755.465	378.74	0.0002	0.00744732	17.012	0	0.995	0	0	133	140	0	C-term(-0.9840)	NA	0	TRUE	sp|P68871|HBB_HUMAN	P68871	HBB_HUMAN	HBB	Hemoglobin subunit beta	NA	NA	N
HbA in vitro fragmentation (non trypsin enzymes)	TrypN_1000_uM_H2O2	HbA_in_vitro_fragmentation_non-trypsin_enzymes_combined_MFM-X294-298_psm.tsv	TrypN	VLSPADKT	VLSPADKTc[17]	.VLSPADKT.NVKAAWGK	M	N	8	2	1139.09	828.471	828.47	415.243	415.242	828.471	415.243	-0.0002	0.00176604	17.512	0	0.9944	1	0	2	9	0	C-term(-0.9840)	NA	0	TRUE	sp|P69905|HBA_HUMAN	P69905	HBA_HUMAN	HBA2	Hemoglobin subunit alpha	NA	NA	T
HbA in vitro fragmentation (non trypsin enzymes)	TrypN_1000_uM_H2O2	HbA_in_vitro_fragmentation_non-trypsin_enzymes_combined_MFM-X294-298_psm.tsv	TrypN	KVGAHAGE	KVGAHAGEc[17]	TNVKAAWG.KVGAHAGE.YGAEAIER	G	Y	8	2	1157.97	766.409	766.41	384.212	384.212	766.409	384.212	0.0011	9.73307e-05	22.547	10.359	1	0	0	17	24	0	C-term(-0.9840)	NA	0	TRUE	sp|P69905|HBA_HUMAN	P69905	HBA_HUMAN	HBA2	Hemoglobin subunit alpha	NA	NA	E
HbA in vitro fragmentation (non trypsin enzymes)	TrypN_1000_uM_H2O2	HbA_in_vitro_fragmentation_non-trypsin_enzymes_combined_MFM-X294-298_psm.tsv	TrypN	KVVAGVANA	KVVAGVANAc[17]	PPVQAAYQ.KVVAGVANA.LAHKYH	Q	L	9	2	1220.54	826.503	826.503	414.259	414.259	826.502	414.259	0.0006	0.000288071	21.662	11.962	0.9994	0	0	133	141	0	C-term(-0.9840)	NA	0	TRUE	sp|P68871|HBB_HUMAN	P68871	HBB_HUMAN	HBB	Hemoglobin subunit beta	NA	NA	A
HbA in vitro fragmentation (non trypsin enzymes)	TrypN_1000_uM_H2O2	HbA_in_vitro_fragmentation_non-trypsin_enzymes_combined_MFM-X294-298_psm.tsv	TrypN	KVVAGVANA	KVVAGVANAc[17]	PPVQAAYQ.KVVAGVANA.LAHKYH	Q	L	9	1	1224.85	826.503	826.502	827.51	827.51	826.502	827.51	0	0.000425843	14.983	0	0.9999	0	0	133	141	0	C-term(-0.9840)	NA	0	TRUE	sp|P68871|HBB_HUMAN	P68871	HBB_HUMAN	HBB	Hemoglobin subunit beta	NA	NA	A
HbA in vitro fragmentation (non trypsin enzymes)	TrypN_1000_uM_H2O2	HbA_in_vitro_fragmentation_non-trypsin_enzymes_combined_MFM-X294-298_psm.tsv	TrypN	KVNVDEVGG	KVNVDEVGGc[17]	SAVTAIWG.KVNVDEVGG.EAIGRIIV	G	E	9	2	1271.91	914.48	914.481	458.248	458.248	914.482	458.248	-0.0013	0.00378443	19.188	8.963	0.9907	0	0	18	26	0	C-term(-0.9840)	NA	0	TRUE	sp|P68871|HBB_HUMAN	P68871	HBB_HUMAN	HBB	Hemoglobin subunit beta	NA	NA	G
HbA in vitro fragmentation (non trypsin enzymes)	TrypN_1000_uM_H2O2	HbA_in_vitro_fragmentation_non-trypsin_enzymes_combined_MFM-X294-298_psm.tsv	TrypN	KVNVDEVGGE	KVNVDEVGGEc[17]	SAVTAIWG.KVNVDEVGGE.AIGRIIVV	G	A	10	2	1294.13	1043.52	1043.53	522.77	522.771	1043.52	522.77	0.0019	0.000292921	24.633	9.57	0.9987	0	0	18	27	0	C-term(-0.9840)	NA	0	TRUE	sp|P68871|HBB_HUMAN	P68871	HBB_HUMAN	HBB	Hemoglobin subunit beta	NA	NA	E
HbA in vitro fragmentation (non trypsin enzymes)	TrypN_1000_uM_H2O2	HbA_in_vitro_fragmentation_non-trypsin_enzymes_combined_MFM-X294-298_psm.tsv	TrypN	KVNVDEVGGE	KVNVDEVGGEc[17]	SAVTAIWG.KVNVDEVGGE.AIGRIIVV	G	A	10	2	1315.65	1043.52	1043.53	522.769	522.771	1043.52	522.77	0.0019	0.00388374	18.143	0	0.9901	0	0	18	27	0	C-term(-0.9840)	NA	0	TRUE	sp|P68871|HBB_HUMAN	P68871	HBB_HUMAN	HBB	Hemoglobin subunit beta	NA	NA	E
HbA in vitro fragmentation (non trypsin enzymes)	TrypN_1000_uM_H2O2	HbA_in_vitro_fragmentation_non-trypsin_enzymes_combined_MFM-X294-298_psm.tsv	TrypN	VLSPADKTNVKAA	VLSPADKTNVKAAc[17]	.VLSPADKTNVKAA.WGKVGAHA	M	W	13	3	1340.33	1311.75	1311.75	438.258	438.258	1311.75	438.258	0.0004	0.00015767	23.709	8.27	1	1	2	2	14	0	C-term(-0.9840)	NA	0	TRUE	sp|P69905|HBA_HUMAN	P69905	HBA_HUMAN	HBA2	Hemoglobin subunit alpha	NA	NA	A
HbA in vitro fragmentation (non trypsin enzymes)	TrypN_1000_uM_H2O2	HbA_in_vitro_fragmentation_non-trypsin_enzymes_combined_MFM-X294-298_psm.tsv	TrypN	KVNVDEVGGEA	KVNVDEVGGEAc[17]	SAVTAIWG.KVNVDEVGGEA.LGRIIVVY	G	L	11	2	1342.34	1114.56	1114.56	558.288	558.288	1114.56	558.288	-0.0008	0.00108893	19.352	0	0.9969	0	0	18	28	0	C-term(-0.9840)	NA	0	TRUE	sp|P68871|HBB_HUMAN	P68871	HBB_HUMAN	HBB	Hemoglobin subunit beta	NA	NA	A
HbA in vitro fragmentation (non trypsin enzymes)	TrypN_1000_uM_H2O2	HbA_in_vitro_fragmentation_non-trypsin_enzymes_combined_MFM-X294-298_psm.tsv	TrypN	KEFTPPVQ	KEFTPPVQc[17]	CVIAHHFG.KEFTPPVQ.AAYQKVVA	G	A	8	2	1483.17	943.513	943.514	472.764	472.764	943.513	472.764	0.0015	0.00465586	18.828	8.914	0.9926	0	0	121	128	0	C-term(-0.9840)	NA	0	TRUE	sp|P68871|HBB_HUMAN	P68871	HBB_HUMAN	HBB	Hemoglobin subunit beta	NA	NA	Q
HbA in vitro fragmentation (non trypsin enzymes)	TrypN_1000_uM_H2O2	HbA_in_vitro_fragmentation_non-trypsin_enzymes_combined_MFM-X294-298_psm.tsv	TrypN	KEFTPPVQAA	KEFTPPVQAAc[17]	CVIAHHFG.KEFTPPVQAA.YQKVVAGV	G	Y	10	2	1554.01	1085.59	1085.59	543.8	543.801	1085.59	543.801	0	0.00170805	19.57	0	0.9962	0	0	121	130	0	C-term(-0.9840)	NA	0	TRUE	sp|P68871|HBB_HUMAN	P68871	HBB_HUMAN	HBB	Hemoglobin subunit beta	NA	NA	A
HbA in vitro fragmentation (non trypsin enzymes)	TrypN_1000_uM_H2O2	HbA_in_vitro_fragmentation_non-trypsin_enzymes_combined_MFM-X294-298_psm.tsv	TrypN	KEFTPPVQAA	KEFTPPVQAAc[17]	CVIAHHFG.KEFTPPVQAA.YQKVVAGV	G	Y	10	2	1577.19	1085.59	1085.59	543.801	543.801	1085.59	543.801	-0.0002	0.00162836	19.653	0	0.9963	0	0	121	130	0	C-term(-0.9840)	NA	0	TRUE	sp|P68871|HBB_HUMAN	P68871	HBB_HUMAN	HBB	Hemoglobin subunit beta	NA	NA	A
HbA in vitro fragmentation (non trypsin enzymes)	TrypN_1000_uM_H2O2	HbA_in_vitro_fragmentation_non-trypsin_enzymes_combined_MFM-X294-298_psm.tsv	TrypN	KFLASVS	KFLASVSc[17]	PAVHASID.KFLASVS.TVITSKYR	D	T	7	2	1592.28	749.444	749.444	375.729	375.729	749.443	375.729	0.0003	0.0164343	13.637	8.208	0.9912	0	0	128	134	0	C-term(-0.9840)	NA	0	TRUE	sp|P69905|HBA_HUMAN	P69905	HBA_HUMAN	HBA2	Hemoglobin subunit alpha	NA	NA	S
HbA in vitro fragmentation (non trypsin enzymes)	TrypN_1000_uM_H2O2	HbA_in_vitro_fragmentation_non-trypsin_enzymes_combined_MFM-X294-298_psm.tsv	TrypN	KFLASVST	KFLASVSTc[17]	PAVHASID.KFLASVST.VITSKYR	D	V	8	2	1602.1	850.491	850.492	426.253	426.253	850.491	426.253	0.0006	0.00393777	16.119	9.48	0.995	0	0	128	135	0	C-term(-0.9840)	NA	0	TRUE	sp|P69905|HBA_HUMAN	P69905	HBA_HUMAN	HBA2	Hemoglobin subunit alpha	NA	NA	T
HbA in vitro fragmentation (non trypsin enzymes)	TrypN_1000_uM_H2O2	HbA_in_vitro_fragmentation_non-trypsin_enzymes_combined_MFM-X294-298_psm.tsv	TrypN	KGTFATLSE	KGTFATLSEc[17]	GIAHIDNL.KGTFATLSE.LHCDKIHV	L	L	9	2	1620.19	951.503	951.502	476.759	476.759	951.503	476.759	-0.0001	0.00330941	19.421	8.142	0.9951	0	0	83	91	0	C-term(-0.9840)	NA	0	TRUE	sp|P68871|HBB_HUMAN	P68871	HBB_HUMAN	HBB	Hemoglobin subunit beta	NA	NA	E
HbA in vitro fragmentation (non trypsin enzymes)	TrypN_1000_uM_H2O2	HbA_in_vitro_fragmentation_non-trypsin_enzymes_combined_MFM-X294-298_psm.tsv	TrypN	KGTFATL	KGTFATLc[17]	GIAHIDNL.KGTFATL.SEIHCDKI	L	S	7	2	1626.28	735.428	735.429	368.721	368.722	735.428	368.721	0.0008	0.000996552	13.506	0	0.9973	0	0	83	89	0	C-term(-0.9840)	NA	0	TRUE	sp|P68871|HBB_HUMAN	P68871	HBB_HUMAN	HBB	Hemoglobin subunit beta	NA	NA	L
HbA in vitro fragmentation (non trypsin enzymes)	TrypN_1000_uM_H2O2	HbA_in_vitro_fragmentation_non-trypsin_enzymes_combined_MFM-X294-298_psm.tsv	TrypN	KVADALTNAV	KVADALTNAVc[17]	AQVKGHGK.KVADALTNAV.AHVDDMPN	K	A	10	2	1626.96	999.571	999.572	500.793	500.793	999.571	500.793	0.0003	0.00340212	18.373	12.4	0.9928	1	0	62	71	0	C-term(-0.9840)	NA	0	TRUE	sp|P69905|HBA_HUMAN	P69905	HBA_HUMAN	HBA2	Hemoglobin subunit alpha	NA	NA	V
HbA in vitro fragmentation (non trypsin enzymes)	TrypN_1000_uM_H2O2	HbA_in_vitro_fragmentation_non-trypsin_enzymes_combined_MFM-X294-298_psm.tsv	TrypN	KVLGAFSD	KVLGAFSDc[17]	PKVKAHGK.KVLGAFSD.GIAHIDNI	K	G	8	2	1631.02	834.46	834.461	418.237	418.238	834.46	418.237	0.0008	0.00196789	20.324	7.902	0.994	1	0	67	74	0	C-term(-0.9840)	NA	0	TRUE	sp|P68871|HBB_HUMAN	P68871	HBB_HUMAN	HBB	Hemoglobin subunit beta	NA	NA	D
HbA in vitro fragmentation (non trypsin enzymes)	TrypN_1000_uM_H2O2	HbA_in_vitro_fragmentation_non-trypsin_enzymes_combined_MFM-X294-298_psm.tsv	TrypN	KVNVDEVGGEAL	KVNVDEVGGEALc[17]	SAVTAIWG.KVNVDEVGGEAL.GRIIVVYP	G	G	12	2	1639.08	1227.65	1227.65	614.831	614.831	1227.65	614.83	0.0012	0.000100404	25.493	8.727	1	0	0	18	29	0	C-term(-0.9840)	NA	0	TRUE	sp|P68871|HBB_HUMAN	P68871	HBB_HUMAN	HBB	Hemoglobin subunit beta	NA	NA	L
HbA in vitro fragmentation (non trypsin enzymes)	TrypN_1000_uM_H2O2	HbA_in_vitro_fragmentation_non-trypsin_enzymes_combined_MFM-X294-298_psm.tsv	TrypN	KVVAGVANAL	KVVAGVANALc[17]	PPVQAAYQ.KVVAGVANAL.AHKYH	Q	A	10	2	1653.28	939.587	939.587	470.801	470.801	939.587	470.801	0.0006	0.00467735	19.82	9.656	0.995	0	0	133	142	0	C-term(-0.9840)	NA	0	TRUE	sp|P68871|HBB_HUMAN	P68871	HBB_HUMAN	HBB	Hemoglobin subunit beta	NA	NA	L
HbA in vitro fragmentation (non trypsin enzymes)	TrypN_1000_uM_H2O2	HbA_in_vitro_fragmentation_non-trypsin_enzymes_combined_MFM-X294-298_psm.tsv	TrypN	KVVAGVANAL	KVVAGVANALc[17]	PPVQAAYQ.KVVAGVANAL.AHKYH	Q	A	10	2	1678.47	939.586	939.587	470.8	470.801	939.587	470.801	0.0006	0.00250179	19.907	8.363	0.9954	0	0	133	142	0	C-term(-0.9840)	NA	0	TRUE	sp|P68871|HBB_HUMAN	P68871	HBB_HUMAN	HBB	Hemoglobin subunit beta	NA	NA	L
HbA in vitro fragmentation (non trypsin enzymes)	TrypN_1000_uM_H2O2	HbA_in_vitro_fragmentation_non-trypsin_enzymes_combined_MFM-X294-298_psm.tsv	TrypN	KVADALTNAVA	KVADALTNAVAc[17]	AQVKGHGK.KVADALTNAVA.HVDDMPNA	K	H	11	2	1693.94	1070.61	1070.61	536.312	536.312	1070.61	536.311	0.0009	0.01018	16.469	8.533	0.9919	1	0	62	72	0	C-term(-0.9840)	NA	0	TRUE	sp|P69905|HBA_HUMAN	P69905	HBA_HUMAN	HBA2	Hemoglobin subunit alpha	NA	NA	A
HbA in vitro fragmentation (non trypsin enzymes)	TrypN_1000_uM_H2O2	HbA_in_vitro_fragmentation_non-trypsin_enzymes_combined_MFM-X294-298_psm.tsv	TrypN	KVVAGVANALA	KVVAGVANALAc[17]	PPVQAAYQ.KVVAGVANALA.HKYH	Q	H	11	1	1767.23	1010.62	1010.62	1011.63	1011.63	1010.62	1011.63	0.0006	2.22972e-05	20.107	10.576	1	0	0	133	143	0	C-term(-0.9840)	NA	0	TRUE	sp|P68871|HBB_HUMAN	P68871	HBB_HUMAN	HBB	Hemoglobin subunit beta	NA	NA	A
HbA in vitro fragmentation (non trypsin enzymes)	TrypN_1000_uM_H2O2	HbA_in_vitro_fragmentation_non-trypsin_enzymes_combined_MFM-X294-298_psm.tsv	TrypN	RLLVVYP	RLLVVYPc[17]	EVGGEAIG.RLLVVYP.WTQRFFES	G	W	7	2	1938.98	857.549	857.55	429.782	429.782	857.549	429.782	0.0009	0.00306373	15.555	0	0.9951	0	0	31	37	0	C-term(-0.9840)	NA	0	TRUE	sp|P68871|HBB_HUMAN	P68871	HBB_HUMAN	HBB	Hemoglobin subunit beta	NA	NA	P
HbA in vitro fragmentation (non trypsin enzymes)	TrypN_1000_uM_H2O2	HbA_in_vitro_fragmentation_non-trypsin_enzymes_combined_MFM-X294-298_psm.tsv	TrypN	KVLGAFSDGLA	KVLGAFSDGLAc[17]	PKVKAHGK.KVLGAFSDGLA.HIDNIKGT	K	H	11	2	1952.77	1075.6	1075.6	538.809	538.809	1075.6	538.808	0.0006	0.00409732	21.05	10.558	0.9927	1	0	67	77	0	C-term(-0.9840)	NA	0	TRUE	sp|P68871|HBB_HUMAN	P68871	HBB_HUMAN	HBB	Hemoglobin subunit beta	NA	NA	A
HbA in vitro fragmentation (non trypsin enzymes)	TrypN_1000_uM_H2O2	HbA_in_vitro_fragmentation_non-trypsin_enzymes_combined_MFM-X294-298_psm.tsv	TrypN	KGTFATLSELH	KGTFATLSELHc[17]	GIAHIDNL.KGTFATLSELH.CDKIHVDP	L	C	11	3	1971.89	1201.64	1201.65	401.556	401.557	1201.65	401.556	0.0023	0.000154259	24.747	0	1	0	0	83	93	0	C-term(-0.9840)	NA	0	TRUE	sp|P68871|HBB_HUMAN	P68871	HBB_HUMAN	HBB	Hemoglobin subunit beta	NA	NA	H
HbA in vitro fragmentation (non trypsin enzymes)	TrypN_1000_uM_H2O2	HbA_in_vitro_fragmentation_non-trypsin_enzymes_combined_MFM-X294-298_psm.tsv	TrypN	KVLGAFSDGLA	KVLGAFSDGLAc[17]	PKVKAHGK.KVLGAFSDGLA.HIDNIKGT	K	H	11	2	1977.69	1075.6	1075.6	538.807	538.809	1075.6	538.808	0.0015	0.00512271	18.662	9.949	0.9906	1	0	67	77	0	C-term(-0.9840)	NA	0	TRUE	sp|P68871|HBB_HUMAN	P68871	HBB_HUMAN	HBB	Hemoglobin subunit beta	NA	NA	A
HbA in vitro fragmentation (non trypsin enzymes)	TrypN_1000_uM_H2O2	HbA_in_vitro_fragmentation_non-trypsin_enzymes_combined_MFM-X294-298_psm.tsv	TrypN	KGTFATLSELH	KGTFATLSELHc[17]	GIAHIDNL.KGTFATLSELH.CDKIHVDP	L	C	11	2	2002.25	1201.65	1201.64	601.83	601.83	1201.65	601.83	-0.0003	1.37959e-08	39.941	0	1	0	0	83	93	0	C-term(-0.9840)	NA	0	TRUE	sp|P68871|HBB_HUMAN	P68871	HBB_HUMAN	HBB	Hemoglobin subunit beta	NA	NA	H
HbA in vitro fragmentation (non trypsin enzymes)	TrypN_1000_uM_H2O2	HbA_in_vitro_fragmentation_non-trypsin_enzymes_combined_MFM-X294-298_psm.tsv	TrypN	KGTFATLSELH	KGTFATLSELHc[17]	GIAHIDNL.KGTFATLSELH.CDKIHVDP	L	C	11	3	2023.99	1201.64	1201.65	401.556	401.557	1201.65	401.556	0.0023	0.000266379	24.798	10.301	1	0	0	83	93	0	C-term(-0.9840)	NA	0	TRUE	sp|P68871|HBB_HUMAN	P68871	HBB_HUMAN	HBB	Hemoglobin subunit beta	NA	NA	H
HbA in vitro fragmentation (non trypsin enzymes)	TrypN_1000_uM_H2O2	HbA_in_vitro_fragmentation_non-trypsin_enzymes_combined_MFM-X294-298_psm.tsv	TrypN	KGTFATLSELH	KGTFATLSELHc[17]	GIAHIDNL.KGTFATLSELH.CDKIHVDP	L	C	11	2	2025.95	1201.65	1201.65	601.83	601.83	1201.65	601.83	-0.0002	1.56495e-08	39.722	0	1	0	0	83	93	0	C-term(-0.9840)	NA	0	TRUE	sp|P68871|HBB_HUMAN	P68871	HBB_HUMAN	HBB	Hemoglobin subunit beta	NA	NA	H
HbA in vitro fragmentation (non trypsin enzymes)	TrypN_1000_uM_H2O2	HbA_in_vitro_fragmentation_non-trypsin_enzymes_combined_MFM-X294-298_psm.tsv	TrypN	RLLGNVLV	RLLGNVLVc[17]	IHVDPENF.RLLGNVLV.CVIAHHFG	F	C	8	2	2051.66	881.581	881.582	441.798	441.798	881.581	441.798	0.001	0.00235641	16.011	8.451	0.9955	0	0	105	112	0	C-term(-0.9840)	NA	0	TRUE	sp|P68871|HBB_HUMAN	P68871	HBB_HUMAN	HBB	Hemoglobin subunit beta	NA	NA	V
HbA in vitro fragmentation (non trypsin enzymes)	TrypN_1000_uM_H2O2	HbA_in_vitro_fragmentation_non-trypsin_enzymes_combined_MFM-X294-298_psm.tsv	TrypN	KVADALTNAVAHVDDMPNALSA	KVADALTNAVAHVDDM[147]PNALSAc[17]	AQVKGHGK.KVADALTNAVAHVDDMPNALSA.LSDIHAHK	K	L	22	3	2052.22	2237.11	2237.11	746.71	746.711	2237.11	746.711	0.0002	2.28955e-09	43.061	0	1	1	0	62	83	0	16M(15.9949), C-term(-0.9840)	NA	0	TRUE	sp|P69905|HBA_HUMAN	P69905	HBA_HUMAN	HBA2	Hemoglobin subunit alpha	NA	NA	A
HbA in vitro fragmentation (non trypsin enzymes)	TrypN_1000_uM_H2O2	HbA_in_vitro_fragmentation_non-trypsin_enzymes_combined_MFM-X294-298_psm.tsv	TrypN	KGTFATLSELH	KGTFATLSELHc[17]	GIAHIDNL.KGTFATLSELH.CDKIHVDP	L	C	11	2	2054.16	1201.64	1201.64	601.829	601.829	1201.65	601.83	-0.0013	1.20226e-07	37.18	8.226	1	0	0	83	93	0	C-term(-0.9840)	NA	0	TRUE	sp|P68871|HBB_HUMAN	P68871	HBB_HUMAN	HBB	Hemoglobin subunit beta	NA	NA	H
HbA in vitro fragmentation (non trypsin enzymes)	TrypN_1000_uM_H2O2	HbA_in_vitro_fragmentation_non-trypsin_enzymes_combined_MFM-X294-298_psm.tsv	TrypN	KVADALTNAVAHVDDMPNAL	KVADALTNAVAHVDDM[147]PNALc[17]	AQVKGHGK.KVADALTNAVAHVDDMPNAL.SAISDIHA	K	S	20	3	2058.83	2079.04	2079.04	694.019	694.022	2079.04	694.021	0.0014	2.41685e-09	42.967	0	1	1	0	62	81	0	16M(15.9949), C-term(-0.9840)	NA	0	TRUE	sp|P69905|HBA_HUMAN	P69905	HBA_HUMAN	HBA2	Hemoglobin subunit alpha	NA	NA	L
HbA in vitro fragmentation (non trypsin enzymes)	TrypN_1000_uM_H2O2	HbA_in_vitro_fragmentation_non-trypsin_enzymes_combined_MFM-X294-298_psm.tsv	TrypN	RMFLSFP	RM[147]FLSFPc[17]	EYGAEAIE.RMFLSFP.TTKTYFPH	E	T	7	2	2069.69	911.468	911.469	456.741	456.742	911.469	456.742	0.0007	0.00737904	15.028	0	0.995	0	0	32	38	0	2M(15.9949), C-term(-0.9840)	NA	0	TRUE	sp|P69905|HBA_HUMAN	P69905	HBA_HUMAN	HBA2	Hemoglobin subunit alpha	NA	NA	P
HbA in vitro fragmentation (non trypsin enzymes)	TrypN_1000_uM_H2O2	HbA_in_vitro_fragmentation_non-trypsin_enzymes_combined_MFM-X294-298_psm.tsv	TrypN	RLLGNVLV	RLLGNVLVc[17]	IHVDPENF.RLLGNVLV.CVIAHHFG	F	C	8	2	2074.46	881.581	881.582	441.798	441.798	881.581	441.798	0.001	0.00196789	16.324	0	0.9959	0	0	105	112	0	C-term(-0.9840)	NA	0	TRUE	sp|P68871|HBB_HUMAN	P68871	HBB_HUMAN	HBB	Hemoglobin subunit beta	NA	NA	V
HbA in vitro fragmentation (non trypsin enzymes)	TrypN_1000_uM_H2O2	HbA_in_vitro_fragmentation_non-trypsin_enzymes_combined_MFM-X294-298_psm.tsv	TrypN	RMFLSFPT	RM[147]FLSFPTc[17]	EYGAEAIE.RMFLSFPT.TKTYFPHF	E	T	8	2	2075.26	1012.52	1012.52	507.265	507.266	1012.52	507.265	0.0004	0.0073918	17.025	0	0.995	0	0	32	39	0	2M(15.9949), C-term(-0.9840)	NA	0	TRUE	sp|P69905|HBA_HUMAN	P69905	HBA_HUMAN	HBA2	Hemoglobin subunit alpha	NA	NA	T
HbA in vitro fragmentation (non trypsin enzymes)	TrypN_1000_uM_H2O2	HbA_in_vitro_fragmentation_non-trypsin_enzymes_combined_MFM-X294-298_psm.tsv	TrypN	KVADALTNAVAHVDDMPNAL	KVADALTNAVAHVDDM[147]PNALc[17]	AQVKGHGK.KVADALTNAVAHVDDMPNAL.SAISDIHA	K	S	20	3	2081.51	2079.03	2079.04	694.018	694.022	2079.04	694.021	0.0017	2.48314e-09	43.92	9.778	1	1	0	62	81	0	16M(15.9949), C-term(-0.9840)	NA	0	TRUE	sp|P69905|HBA_HUMAN	P69905	HBA_HUMAN	HBA2	Hemoglobin subunit alpha	NA	NA	L
HbA in vitro fragmentation (non trypsin enzymes)	TrypN_1000_uM_H2O2	HbA_in_vitro_fragmentation_non-trypsin_enzymes_combined_MFM-X294-298_psm.tsv	TrypN	KGTFATLSEL	KGTFATLSELc[17]	GIAHIDNL.KGTFATLSEL.HCDKIHVD	L	H	10	2	2085.77	1064.59	1064.59	533.301	533.301	1064.59	533.301	0.0014	0.000859014	19.764	9.956	0.9971	0	0	83	92	0	C-term(-0.9840)	NA	0	TRUE	sp|P68871|HBB_HUMAN	P68871	HBB_HUMAN	HBB	Hemoglobin subunit beta	NA	NA	L
HbA in vitro fragmentation (non trypsin enzymes)	TrypN_1000_uM_H2O2	HbA_in_vitro_fragmentation_non-trypsin_enzymes_combined_MFM-X294-298_psm.tsv	TrypN	RMFLSFP	RM[147]FLSFPc[17]	EYGAEAIE.RMFLSFP.TTKTYFPH	E	T	7	2	2092.54	911.469	911.47	456.742	456.742	911.469	456.742	0.0007	0.00747739	15.005	0	0.995	0	0	32	38	0	2M(15.9949), C-term(-0.9840)	NA	0	TRUE	sp|P69905|HBA_HUMAN	P69905	HBA_HUMAN	HBA2	Hemoglobin subunit alpha	NA	NA	P
HbA in vitro fragmentation (non trypsin enzymes)	TrypN_1000_uM_H2O2	HbA_in_vitro_fragmentation_non-trypsin_enzymes_combined_MFM-X294-298_psm.tsv	TrypN	RLLGNVLV	RLLGNVLVc[17]	IHVDPENF.RLLGNVLV.CVIAHHFG	F	C	8	2	2098.33	881.581	881.582	441.798	441.798	881.581	441.798	0.0011	0.000726524	14.055	0	0.9977	0	0	105	112	0	C-term(-0.9840)	NA	0	TRUE	sp|P68871|HBB_HUMAN	P68871	HBB_HUMAN	HBB	Hemoglobin subunit beta	NA	NA	V
HbA in vitro fragmentation (non trypsin enzymes)	TrypN_1000_uM_H2O2	HbA_in_vitro_fragmentation_non-trypsin_enzymes_combined_MFM-X294-298_psm.tsv	TrypN	KGTFATLSEL	KGTFATLSELc[17]	GIAHIDNL.KGTFATLSEL.HCDKIHVD	L	H	10	2	2109.33	1064.59	1064.59	533.301	533.301	1064.59	533.301	0.0014	0.00165196	19.628	8.843	0.9956	0	0	83	92	0	C-term(-0.9840)	NA	0	TRUE	sp|P68871|HBB_HUMAN	P68871	HBB_HUMAN	HBB	Hemoglobin subunit beta	NA	NA	L
HbA in vitro fragmentation (non trypsin enzymes)	TrypN_1000_uM_H2O2	HbA_in_vitro_fragmentation_non-trypsin_enzymes_combined_MFM-X294-298_psm.tsv	TrypN	RMFLSFP	RM[147]FLSFPc[17]	EYGAEAIE.RMFLSFP.TTKTYFPH	E	T	7	2	2116.3	911.469	911.469	456.742	456.742	911.469	456.742	0.0007	0.00737904	15.028	0	0.995	0	0	32	38	0	2M(15.9949), C-term(-0.9840)	NA	0	TRUE	sp|P69905|HBA_HUMAN	P69905	HBA_HUMAN	HBA2	Hemoglobin subunit alpha	NA	NA	P
HbA in vitro fragmentation (non trypsin enzymes)	TrypN_1000_uM_H2O2	HbA_in_vitro_fragmentation_non-trypsin_enzymes_combined_MFM-X294-298_psm.tsv	TrypN	RLLGNVLV	RLLGNVLVc[17]	IHVDPENF.RLLGNVLV.CVIAHHFG	F	C	8	2	2123.28	881.581	881.582	441.798	441.798	881.581	441.798	0.0009	0.00249173	15.914	8.474	0.9954	0	0	105	112	0	C-term(-0.9840)	NA	0	TRUE	sp|P68871|HBB_HUMAN	P68871	HBB_HUMAN	HBB	Hemoglobin subunit beta	NA	NA	V
HbA in vitro fragmentation (non trypsin enzymes)	TrypN_1000_uM_H2O2	HbA_in_vitro_fragmentation_non-trypsin_enzymes_combined_MFM-X294-298_psm.tsv	TrypN	RMFLSFP	RM[147]FLSFPc[17]	EYGAEAIE.RMFLSFP.TTKTYFPH	E	T	7	2	2141.9	911.469	911.469	456.742	456.742	911.469	456.742	0.0006	0.0135519	14.972	0	0.993	0	0	32	38	0	2M(15.9949), C-term(-0.9840)	NA	0	TRUE	sp|P69905|HBA_HUMAN	P69905	HBA_HUMAN	HBA2	Hemoglobin subunit alpha	NA	NA	P
HbA in vitro fragmentation (non trypsin enzymes)	TrypN_1000_uM_H2O2	HbA_in_vitro_fragmentation_non-trypsin_enzymes_combined_MFM-X294-298_psm.tsv	TrypN	RFFESFGDLSTPD	RFFESFGDLSTPDc[17]	IVVYPWTQ.RFFESFGDLSTPD.AVMGNPKV	Q	A	13	2	2166.37	1515.69	1515.7	758.854	758.856	1515.7	758.857	-0.0014	1.48252e-05	27.816	0	1	0	0	41	53	0	C-term(-0.9840)	NA	0	TRUE	sp|P68871|HBB_HUMAN	P68871	HBB_HUMAN	HBB	Hemoglobin subunit beta	NA	NA	D
HbA in vitro fragmentation (non trypsin enzymes)	TrypN_1000_uM_H2O2	HbA_in_vitro_fragmentation_non-trypsin_enzymes_combined_MFM-X294-298_psm.tsv	TrypN	RFFESFGDLSTPDA	RFFESFGDLSTPDAc[17]	IVVYPWTQ.RFFESFGDLSTPDA.VMGNPKVK	Q	V	14	2	2167.39	1586.74	1586.73	794.376	794.373	1586.74	794.375	-0.005	8.17053e-07	31.851	0	1	0	0	41	54	0	C-term(-0.9840)	NA	0	TRUE	sp|P68871|HBB_HUMAN	P68871	HBB_HUMAN	HBB	Hemoglobin subunit beta	NA	NA	A
HbA in vitro fragmentation (non trypsin enzymes)	TrypN_1000_uM_H2O2	HbA_in_vitro_fragmentation_non-trypsin_enzymes_combined_MFM-X294-298_psm.tsv	TrypN	RFFESFGDLS	RFFESFGDLSc[17]	IVVYPWTQ.RFFESFGDLS.TPDAVMGN	Q	T	10	2	2177.12	1202.57	1202.57	602.293	602.294	1202.57	602.293	0.0018	0.00173181	20.546	9.275	0.9949	0	0	41	50	0	C-term(-0.9840)	NA	0	TRUE	sp|P68871|HBB_HUMAN	P68871	HBB_HUMAN	HBB	Hemoglobin subunit beta	NA	NA	S
HbA in vitro fragmentation (non trypsin enzymes)	TrypN_1000_uM_H2O2	HbA_in_vitro_fragmentation_non-trypsin_enzymes_combined_MFM-X294-298_psm.tsv	TrypN	RFFESFGDLSTP	RFFESFGDLSTPc[17]	IVVYPWTQ.RFFESFGDLSTP.DAVMGNPK	Q	D	12	2	2179.66	1400.67	1400.67	701.343	701.342	1400.67	701.343	-0.0024	4.44631e-05	26.908	8.692	1	0	0	41	52	0	C-term(-0.9840)	NA	0	TRUE	sp|P68871|HBB_HUMAN	P68871	HBB_HUMAN	HBB	Hemoglobin subunit beta	NA	NA	P
HbA in vitro fragmentation (non trypsin enzymes)	TrypN_1000_uM_H2O2	HbA_in_vitro_fragmentation_non-trypsin_enzymes_combined_MFM-X294-298_psm.tsv	TrypN	RFFESFGDLSTPDAVMG	RFFESFGDLSTPDAVM[147]Gc[17]	IVVYPWTQ.RFFESFGDLSTPDAVMG.NPKVKAHG	Q	N	17	2	2188.11	1889.86	1889.86	945.937	945.938	1889.86	945.938	0.0006	3.86812e-09	41.15	0	1	0	0	41	57	0	16M(15.9949), C-term(-0.9840)	NA	0	TRUE	sp|P68871|HBB_HUMAN	P68871	HBB_HUMAN	HBB	Hemoglobin subunit beta	NA	NA	G
HbA in vitro fragmentation (non trypsin enzymes)	TrypN_1000_uM_H2O2	HbA_in_vitro_fragmentation_non-trypsin_enzymes_combined_MFM-X294-298_psm.tsv	TrypN	KFLASVSTVLT	KFLASVSTVLTc[17]	PAVHASID.KFLASVSTVLT.SKYR	D	S	11	2	2219.36	1163.69	1163.69	582.855	582.854	1163.69	582.853	0.0022	0.000413048	22.036	0	0.9976	0	0	128	138	0	C-term(-0.9840)	NA	0	TRUE	sp|P69905|HBA_HUMAN	P69905	HBA_HUMAN	HBA2	Hemoglobin subunit alpha	NA	NA	T
HbA in vitro fragmentation (non trypsin enzymes)	TrypN_1000_uM_H2O2	HbA_in_vitro_fragmentation_non-trypsin_enzymes_combined_MFM-X294-298_psm.tsv	TrypN	RFFESFGDLSTPDAV	RFFESFGDLSTPDAVc[17]	IVVYPWTQ.RFFESFGDLSTPDAV.MGNPKVKA	Q	M	15	2	2257.91	1685.81	1685.8	843.912	843.909	1685.8	843.91	-0.0009	1.2218e-06	31.152	0	1	0	0	41	55	0	C-term(-0.9840)	NA	0	TRUE	sp|P68871|HBB_HUMAN	P68871	HBB_HUMAN	HBB	Hemoglobin subunit beta	NA	NA	V
HbA in vitro fragmentation (non trypsin enzymes)	TrypN_1000_uM_H2O2	HbA_in_vitro_fragmentation_non-trypsin_enzymes_combined_MFM-X294-298_psm.tsv	TrypN	KFLASVSTVLT	KFLASVSTVLTc[17]	PAVHASID.KFLASVSTVLT.SKYR	D	S	11	2	2259.03	1163.69	1163.69	582.854	582.854	1163.69	582.853	0.0015	0.000130392	22.039	0	0.9999	0	0	128	138	0	C-term(-0.9840)	NA	0	TRUE	sp|P69905|HBA_HUMAN	P69905	HBA_HUMAN	HBA2	Hemoglobin subunit alpha	NA	NA	T
HbA in vitro fragmentation (non trypsin enzymes)	TrypN_1000_uM_H2O2	HbA_in_vitro_fragmentation_non-trypsin_enzymes_combined_MFM-X294-298_psm.tsv	TrypN	RFFESFGDLSTPDAV	RFFESFGDLSTPDAVc[17]	IVVYPWTQ.RFFESFGDLSTPDAV.MGNPKVKA	Q	M	15	2	2281.39	1685.81	1685.8	843.91	843.909	1685.8	843.91	-0.0012	6.82338e-07	32.164	0	1	0	0	41	55	0	C-term(-0.9840)	NA	0	TRUE	sp|P68871|HBB_HUMAN	P68871	HBB_HUMAN	HBB	Hemoglobin subunit beta	NA	NA	V
HbA in vitro fragmentation (non trypsin enzymes)	TrypN_1000_uM_H2O2	HbA_in_vitro_fragmentation_non-trypsin_enzymes_combined_MFM-X294-298_psm.tsv	TrypN	KFLASVSTVLT	KFLASVSTVLTc[17]	PAVHASID.KFLASVSTVLT.SKYR	D	S	11	2	2290.75	1163.69	1163.69	582.853	582.854	1163.69	582.853	0.0013	0.000265155	21.806	9.869	0.9995	0	0	128	138	0	C-term(-0.9840)	NA	0	TRUE	sp|P69905|HBA_HUMAN	P69905	HBA_HUMAN	HBA2	Hemoglobin subunit alpha	NA	NA	T
HbA in vitro fragmentation (non trypsin enzymes)	TrypN_1000_uM_H2O2	HbA_in_vitro_fragmentation_non-trypsin_enzymes_combined_MFM-X294-298_psm.tsv	TrypN	RFFESFGDLSTPDAV	RFFESFGDLSTPDAVc[17]	IVVYPWTQ.RFFESFGDLSTPDAV.MGNPKVKA	Q	M	15	2	2307.66	1685.81	1685.8	843.911	843.909	1685.8	843.91	-0.0013	3.87704e-06	31.146	0	1	0	0	41	55	0	C-term(-0.9840)	NA	0	TRUE	sp|P68871|HBB_HUMAN	P68871	HBB_HUMAN	HBB	Hemoglobin subunit beta	NA	NA	V
HbA in vitro fragmentation (non trypsin enzymes)	TrypN_1000_uM_H2O2	HbA_in_vitro_fragmentation_non-trypsin_enzymes_combined_MFM-X294-298_psm.tsv	TrypN	KVADALTNAVAHVDDMPNALSALSD	KVADALTNAVAHVDDM[147]PNALSALSDc[17]	AQVKGHGK.KVADALTNAVAHVDDMPNALSALSD.LHAHKIRV	K	L	25	3	2329.37	2552.25	2552.26	851.759	851.76	2552.25	851.759	0.0041	1.69336e-09	44.585	0	1	1	0	62	86	0	16M(15.9949), C-term(-0.9840)	NA	0	TRUE	sp|P69905|HBA_HUMAN	P69905	HBA_HUMAN	HBA2	Hemoglobin subunit alpha	NA	NA	D
HbA in vitro fragmentation (non trypsin enzymes)	TrypN_1000_uM_H2O2	HbA_in_vitro_fragmentation_non-trypsin_enzymes_combined_MFM-X294-298_psm.tsv	TrypN	RFFESFGDLSTPDAV	RFFESFGDLSTPDAVc[17]	IVVYPWTQ.RFFESFGDLSTPDAV.MGNPKVKA	Q	M	15	2	2336.6	1685.81	1685.8	843.91	843.909	1685.8	843.91	-0.0013	1.06231e-05	28.395	0	1	0	0	41	55	0	C-term(-0.9840)	NA	0	TRUE	sp|P68871|HBB_HUMAN	P68871	HBB_HUMAN	HBB	Hemoglobin subunit beta	NA	NA	V
HbA in vitro fragmentation (non trypsin enzymes)	TrypN_1000_uM_H2O2	HbA_in_vitro_fragmentation_non-trypsin_enzymes_combined_MFM-X294-298_psm.tsv	TrypN	KFLASVSTVLT	KFLASVSTVLTc[17]	PAVHASID.KFLASVSTVLT.SKYR	D	S	11	2	2384.51	1163.69	1163.69	582.853	582.853	1163.69	582.853	0.0007	0.000226074	22.083	10.168	0.9997	0	0	128	138	0	C-term(-0.9840)	NA	0	TRUE	sp|P69905|HBA_HUMAN	P69905	HBA_HUMAN	HBA2	Hemoglobin subunit alpha	NA	NA	T
HbA in vitro fragmentation (non trypsin enzymes)	TrypN_1000_uM_H2O2	HbA_in_vitro_fragmentation_non-trypsin_enzymes_combined_MFM-X294-298_psm.tsv	TrypN	KVADALTNAVAHVDDMPNALSALSDL	KVADALTNAVAHVDDM[147]PNALSALSDLc[17]	AQVKGHGK.KVADALTNAVAHVDDMPNALSALSDL.HAHKIRVD	K	H	26	3	2544.09	2665.34	2665.34	889.453	889.455	2665.34	889.453	0.0048	5.1404e-10	45.656	0	1	1	0	62	87	0	16M(15.9949), C-term(-0.9840)	NA	0	TRUE	sp|P69905|HBA_HUMAN	P69905	HBA_HUMAN	HBA2	Hemoglobin subunit alpha	NA	NA	L
HbA in vitro fragmentation (non trypsin enzymes)	TrypN_1000_uM_H2O2	HbA_in_vitro_fragmentation_non-trypsin_enzymes_combined_MFM-X294-298_psm.tsv	TrypN	KVADALTNAVAHVDDMPNALSALSDL	KVADALTNAVAHVDDM[147]PNALSALSDLc[17]	AQVKGHGK.KVADALTNAVAHVDDMPNALSALSDL.HAHKIRVD	K	H	26	3	2568.36	2665.34	2665.34	889.454	889.455	2665.34	889.453	0.0048	2.499e-11	52.909	9.468	1	1	0	62	87	0	16M(15.9949), C-term(-0.9840)	NA	0	TRUE	sp|P69905|HBA_HUMAN	P69905	HBA_HUMAN	HBA2	Hemoglobin subunit alpha	NA	NA	L
HbA in vitro fragmentation (non trypsin enzymes)	TrypN_1000_uM_H2O2	HbA_in_vitro_fragmentation_non-trypsin_enzymes_combined_MFM-X294-298_psm.tsv	TrypN	KVADALTNAVAHVDDMPNALSALSDL	KVADALTNAVAHVDDM[147]PNALSALSDLc[17]	AQVKGHGK.KVADALTNAVAHVDDMPNALSALSDL.HAHKIRVD	K	H	26	3	2589.68	2665.34	2665.34	889.453	889.455	2665.34	889.453	0.0051	5e-14	63.851	9.909	1	1	0	62	87	0	16M(15.9949), C-term(-0.9840)	NA	0	TRUE	sp|P69905|HBA_HUMAN	P69905	HBA_HUMAN	HBA2	Hemoglobin subunit alpha	NA	NA	L
HbA in vitro fragmentation (non trypsin enzymes)	TrypN_untreated	HbA_in_vitro_fragmentation_non-trypsin_enzymes_combined_MFM-X294-298_psm.tsv	TrypN	VLSPADK	VLSPADKc[17]	.VLSPADK.TNVKAAWG	M	T	7	2	1070.61	727.423	727.423	364.719	364.719	727.423	364.719	0.0006	0.000204644	16.256	0	1	2	0	2	8	0	C-term(-0.9840)	NA	0	TRUE	sp|P69905|HBA_HUMAN	P69905	HBA_HUMAN	HBA2	Hemoglobin subunit alpha	NA	NA	K
HbA in vitro fragmentation (non trypsin enzymes)	TrypN_untreated	HbA_in_vitro_fragmentation_non-trypsin_enzymes_combined_MFM-X294-298_psm.tsv	TrypN	KVVAGVANA	KVVAGVANAc[17]	PPVQAAYQ.KVVAGVANA.LAHKYH	Q	L	9	2	1241.87	826.502	826.503	414.258	414.259	826.502	414.259	0.0005	0.00156765	18.719	10.864	0.9999	0	0	133	141	0	C-term(-0.9840)	NA	0	TRUE	sp|P68871|HBB_HUMAN	P68871	HBB_HUMAN	HBB	Hemoglobin subunit beta	NA	NA	A
HbA in vitro fragmentation (non trypsin enzymes)	TrypN_untreated	HbA_in_vitro_fragmentation_non-trypsin_enzymes_combined_MFM-X294-298_psm.tsv	TrypN	KVNVDEVGGE	KVNVDEVGGEc[17]	SAVTAIWG.KVNVDEVGGE.AIGRIIVV	G	A	10	2	1312.43	1043.53	1043.53	522.77	522.771	1043.52	522.77	0.0026	8.81556e-05	24.719	0	1	0	0	18	27	0	C-term(-0.9840)	NA	0	TRUE	sp|P68871|HBB_HUMAN	P68871	HBB_HUMAN	HBB	Hemoglobin subunit beta	NA	NA	E
HbA in vitro fragmentation (non trypsin enzymes)	TrypN_untreated	HbA_in_vitro_fragmentation_non-trypsin_enzymes_combined_MFM-X294-298_psm.tsv	TrypN	KVNVDEVGGEA	KVNVDEVGGEAc[17]	SAVTAIWG.KVNVDEVGGEA.LGRIIVVY	G	L	11	2	1358.88	1114.56	1114.56	558.288	558.288	1114.56	558.288	-0.0007	0.000984011	21.528	8.47	1	0	0	18	28	0	C-term(-0.9840)	NA	0	TRUE	sp|P68871|HBB_HUMAN	P68871	HBB_HUMAN	HBB	Hemoglobin subunit beta	NA	NA	A
HbA in vitro fragmentation (non trypsin enzymes)	TrypN_untreated	HbA_in_vitro_fragmentation_non-trypsin_enzymes_combined_MFM-X294-298_psm.tsv	TrypN	KVNVDEVGGEA	KVNVDEVGGEAc[17]	SAVTAIWG.KVNVDEVGGEA.LGRIIVVY	G	L	11	2	1383.46	1114.56	1114.56	558.288	558.288	1114.56	558.288	-0.0007	0.00840427	16.802	0	0.9936	0	0	18	28	0	C-term(-0.9840)	NA	0	TRUE	sp|P68871|HBB_HUMAN	P68871	HBB_HUMAN	HBB	Hemoglobin subunit beta	NA	NA	A
HbA in vitro fragmentation (non trypsin enzymes)	TrypN_untreated	HbA_in_vitro_fragmentation_non-trypsin_enzymes_combined_MFM-X294-298_psm.tsv	TrypN	KEFTPPVQAA	KEFTPPVQAAc[17]	CVIAHHFG.KEFTPPVQAA.YQKVVAGV	G	Y	10	2	1574.97	1085.59	1085.59	543.8	543.8	1085.59	543.801	-0.0018	0.00177011	19.508	10.965	0.9998	0	0	121	130	0	C-term(-0.9840)	NA	0	TRUE	sp|P68871|HBB_HUMAN	P68871	HBB_HUMAN	HBB	Hemoglobin subunit beta	NA	NA	A
HbA in vitro fragmentation (non trypsin enzymes)	TrypN_untreated	HbA_in_vitro_fragmentation_non-trypsin_enzymes_combined_MFM-X294-298_psm.tsv	TrypN	RFFESFGDLSTPD	RFFESFGDLSTPDc[17]	IVVYPWTQ.RFFESFGDLSTPD.AVMGNPKV	Q	A	13	2	2254.48	1515.7	1515.7	758.858	758.86	1515.7	758.857	0.0051	0.00244343	19.948	0	0.9977	0	0	41	53	0	C-term(-0.9840)	NA	0	TRUE	sp|P68871|HBB_HUMAN	P68871	HBB_HUMAN	HBB	Hemoglobin subunit beta	NA	NA	D
HbA in vitro fragmentation (non trypsin enzymes)	TrypN_untreated	HbA_in_vitro_fragmentation_non-trypsin_enzymes_combined_MFM-X294-298_psm.tsv	TrypN	RFFESFGDLSTPDAV	RFFESFGDLSTPDAVc[17]	IVVYPWTQ.RFFESFGDLSTPDAV.MGNPKVKA	Q	M	15	2	2354.96	1685.81	1685.8	843.911	843.909	1685.8	843.91	-0.0009	9.86847e-06	28.523	0	1	0	0	41	55	0	C-term(-0.9840)	NA	0	TRUE	sp|P68871|HBB_HUMAN	P68871	HBB_HUMAN	HBB	Hemoglobin subunit beta	NA	NA	V
HbA in vitro fragmentation (non trypsin enzymes)	TrypN_untreated	HbA_in_vitro_fragmentation_non-trypsin_enzymes_combined_MFM-X294-298_psm.tsv	TrypN	RFFESFGDLSTPDAV	RFFESFGDLSTPDAVc[17]	IVVYPWTQ.RFFESFGDLSTPDAV.MGNPKVKA	Q	M	15	2	2379.94	1685.81	1685.8	843.91	843.909	1685.8	843.91	-0.0011	9.39723e-06	28.608	0	1	0	0	41	55	0	C-term(-0.9840)	NA	0	TRUE	sp|P68871|HBB_HUMAN	P68871	HBB_HUMAN	HBB	Hemoglobin subunit beta	NA	NA	V
HbA in vitro fragmentation (non trypsin enzymes)	TrypN_untreated	HbA_in_vitro_fragmentation_non-trypsin_enzymes_combined_MFM-X294-298_psm.tsv	TrypN	RFFESFGDLSTPDAV	RFFESFGDLSTPDAVc[17]	IVVYPWTQ.RFFESFGDLSTPDAV.MGNPKVKA	Q	M	15	2	2409.09	1685.81	1685.8	843.91	843.909	1685.8	843.91	-0.0011	4.21696e-06	31	0	1	0	0	41	55	0	C-term(-0.9840)	NA	0	TRUE	sp|P68871|HBB_HUMAN	P68871	HBB_HUMAN	HBB	Hemoglobin subunit beta	NA	NA	V
HbA in vitro fragmentation (non trypsin enzymes)	TrypN_200_uM_H2O2	HbA_in_vitro_fragmentation_non-trypsin_enzymes_combined_MFM-X294-298_psm.tsv	TrypN	VLSPADK	VLSPADKc[17]	.VLSPADK.TNVKAAWG	M	T	7	2	1065.94	727.423	727.423	364.719	364.719	727.423	364.719	0.0005	0.00341586	16.366	0	1	2	0	2	8	0	C-term(-0.9840)	NA	0	TRUE	sp|P69905|HBA_HUMAN	P69905	HBA_HUMAN	HBA2	Hemoglobin subunit alpha	NA	NA	K
HbA in vitro fragmentation (non trypsin enzymes)	TrypN_200_uM_H2O2	HbA_in_vitro_fragmentation_non-trypsin_enzymes_combined_MFM-X294-298_psm.tsv	TrypN	VLSPADK	VLSPADKc[17]	.VLSPADK.TNVKAAWG	M	T	7	2	1090.8	727.423	727.423	364.719	364.719	727.423	364.719	0.0006	0.000105136	17.413	0	1	2	0	2	8	0	C-term(-0.9840)	NA	0	TRUE	sp|P69905|HBA_HUMAN	P69905	HBA_HUMAN	HBA2	Hemoglobin subunit alpha	NA	NA	K
HbA in vitro fragmentation (non trypsin enzymes)	TrypN_200_uM_H2O2	HbA_in_vitro_fragmentation_non-trypsin_enzymes_combined_MFM-X294-298_psm.tsv	TrypN	KVVAGVAN	KVVAGVANc[17]	PPVQAAYQ.KVVAGVAN.AIAHKYH	Q	A	8	2	1134.7	755.466	755.466	378.74	378.74	755.465	378.74	0.0006	0.00651629	17.244	0	0.9965	0	0	133	140	0	C-term(-0.9840)	NA	0	TRUE	sp|P68871|HBB_HUMAN	P68871	HBB_HUMAN	HBB	Hemoglobin subunit beta	NA	NA	N
HbA in vitro fragmentation (non trypsin enzymes)	TrypN_200_uM_H2O2	HbA_in_vitro_fragmentation_non-trypsin_enzymes_combined_MFM-X294-298_psm.tsv	TrypN	KVVAGVAN	KVVAGVANc[17]	PPVQAAYQ.KVVAGVAN.AIAHKYH	Q	A	8	2	1156.23	755.465	755.466	378.74	378.74	755.465	378.74	0.0006	0.0101683	16.471	0	0.993	0	0	133	140	0	C-term(-0.9840)	NA	0	TRUE	sp|P68871|HBB_HUMAN	P68871	HBB_HUMAN	HBB	Hemoglobin subunit beta	NA	NA	N
HbA in vitro fragmentation (non trypsin enzymes)	TrypN_200_uM_H2O2	HbA_in_vitro_fragmentation_non-trypsin_enzymes_combined_MFM-X294-298_psm.tsv	TrypN	KVVAGVA	KVVAGVAc[17]	PPVQAAYQ.KVVAGVA.NAIAHKYH	Q	N	7	1	1184.46	641.423	641.423	642.43	642.43	641.422	642.43	0.0003	0.00123382	13.135	0	0.9933	0	0	133	139	0	C-term(-0.9840)	NA	0	TRUE	sp|P68871|HBB_HUMAN	P68871	HBB_HUMAN	HBB	Hemoglobin subunit beta	NA	NA	A
HbA in vitro fragmentation (non trypsin enzymes)	TrypN_200_uM_H2O2	HbA_in_vitro_fragmentation_non-trypsin_enzymes_combined_MFM-X294-298_psm.tsv	TrypN	KVVAGVANA	KVVAGVANAc[17]	PPVQAAYQ.KVVAGVANA.LAHKYH	Q	L	9	2	1234.34	826.502	826.502	414.259	414.258	826.502	414.259	-0.0001	0.000659554	20.223	10.389	0.9995	0	0	133	141	0	C-term(-0.9840)	NA	0	TRUE	sp|P68871|HBB_HUMAN	P68871	HBB_HUMAN	HBB	Hemoglobin subunit beta	NA	NA	A
HbA in vitro fragmentation (non trypsin enzymes)	TrypN_200_uM_H2O2	HbA_in_vitro_fragmentation_non-trypsin_enzymes_combined_MFM-X294-298_psm.tsv	TrypN	KVVAGVANA	KVVAGVANAc[17]	PPVQAAYQ.KVVAGVANA.LAHKYH	Q	L	9	1	1239.62	826.502	826.502	827.51	827.51	826.502	827.51	0	0.000212936	16.187	0	1	0	0	133	141	0	C-term(-0.9840)	NA	0	TRUE	sp|P68871|HBB_HUMAN	P68871	HBB_HUMAN	HBB	Hemoglobin subunit beta	NA	NA	A
HbA in vitro fragmentation (non trypsin enzymes)	TrypN_200_uM_H2O2	HbA_in_vitro_fragmentation_non-trypsin_enzymes_combined_MFM-X294-298_psm.tsv	TrypN	KVNVDEVGGE	KVNVDEVGGEc[17]	SAVTAIWG.KVNVDEVGGE.AIGRIIVV	G	A	10	2	1304.2	1043.52	1043.53	522.77	522.77	1043.52	522.77	0.0014	0.000273369	24.753	9.255	0.9999	0	0	18	27	0	C-term(-0.9840)	NA	0	TRUE	sp|P68871|HBB_HUMAN	P68871	HBB_HUMAN	HBB	Hemoglobin subunit beta	NA	NA	E
HbA in vitro fragmentation (non trypsin enzymes)	TrypN_200_uM_H2O2	HbA_in_vitro_fragmentation_non-trypsin_enzymes_combined_MFM-X294-298_psm.tsv	TrypN	KVNVDEVGGEA	KVNVDEVGGEAc[17]	SAVTAIWG.KVNVDEVGGEA.LGRIIVVY	G	L	11	2	1355.99	1114.56	1114.56	558.288	558.289	1114.56	558.288	0.0009	0.0041186	19.041	0	0.9984	0	0	18	28	0	C-term(-0.9840)	NA	0	TRUE	sp|P68871|HBB_HUMAN	P68871	HBB_HUMAN	HBB	Hemoglobin subunit beta	NA	NA	A
HbA in vitro fragmentation (non trypsin enzymes)	TrypN_200_uM_H2O2	HbA_in_vitro_fragmentation_non-trypsin_enzymes_combined_MFM-X294-298_psm.tsv	TrypN	VLSPADKTNVKAA	VLSPADKTNVKAAc[17]	.VLSPADKTNVKAA.WGKVGAHA	M	W	13	3	1368.26	1311.75	1311.75	438.257	438.258	1311.75	438.258	0.0014	9.56643e-05	23.577	9.729	1	1	2	2	14	0	C-term(-0.9840)	NA	0	TRUE	sp|P69905|HBA_HUMAN	P69905	HBA_HUMAN	HBA2	Hemoglobin subunit alpha	NA	NA	A
HbA in vitro fragmentation (non trypsin enzymes)	TrypN_200_uM_H2O2	HbA_in_vitro_fragmentation_non-trypsin_enzymes_combined_MFM-X294-298_psm.tsv	TrypN	VLSPADKTNVKAA	VLSPADKTNVKAAc[17]	.VLSPADKTNVKAA.WGKVGAHA	M	W	13	3	1391.79	1311.75	1311.75	438.257	438.258	1311.75	438.258	0.0014	0.000108143	23.364	11.743	1	1	2	2	14	0	C-term(-0.9840)	NA	0	TRUE	sp|P69905|HBA_HUMAN	P69905	HBA_HUMAN	HBA2	Hemoglobin subunit alpha	NA	NA	A
HbA in vitro fragmentation (non trypsin enzymes)	TrypN_200_uM_H2O2	HbA_in_vitro_fragmentation_non-trypsin_enzymes_combined_MFM-X294-298_psm.tsv	TrypN	KEFTPPVQAA	KEFTPPVQAAc[17]	CVIAHHFG.KEFTPPVQAA.YQKVVAGV	G	Y	10	2	1564.32	1085.59	1085.59	543.8	543.801	1085.59	543.801	0.0009	0.000821297	20.842	0	0.9993	0	0	121	130	0	C-term(-0.9840)	NA	0	TRUE	sp|P68871|HBB_HUMAN	P68871	HBB_HUMAN	HBB	Hemoglobin subunit beta	NA	NA	A
HbA in vitro fragmentation (non trypsin enzymes)	TrypN_200_uM_H2O2	HbA_in_vitro_fragmentation_non-trypsin_enzymes_combined_MFM-X294-298_psm.tsv	TrypN	KEFTPPVQAA	KEFTPPVQAAc[17]	CVIAHHFG.KEFTPPVQAA.YQKVVAGV	G	Y	10	2	1589	1085.59	1085.59	543.801	543.801	1085.59	543.801	0.0012	0.0054419	17.557	0	0.9971	0	0	121	130	0	C-term(-0.9840)	NA	0	TRUE	sp|P68871|HBB_HUMAN	P68871	HBB_HUMAN	HBB	Hemoglobin subunit beta	NA	NA	A
HbA in vitro fragmentation (non trypsin enzymes)	TrypN_200_uM_H2O2	HbA_in_vitro_fragmentation_non-trypsin_enzymes_combined_MFM-X294-298_psm.tsv	TrypN	KFLASVS	KFLASVSc[17]	PAVHASID.KFLASVS.TVITSKYR	D	T	7	2	1609.04	749.444	749.444	375.729	375.729	749.443	375.729	0.0009	0.00942432	14.603	8.307	0.9924	0	0	128	134	0	C-term(-0.9840)	NA	0	TRUE	sp|P69905|HBA_HUMAN	P69905	HBA_HUMAN	HBA2	Hemoglobin subunit alpha	NA	NA	S
HbA in vitro fragmentation (non trypsin enzymes)	TrypN_200_uM_H2O2	HbA_in_vitro_fragmentation_non-trypsin_enzymes_combined_MFM-X294-298_psm.tsv	TrypN	KGTFATL	KGTFATLc[17]	GIAHIDNL.KGTFATL.SEIHCDKI	L	S	7	2	1639.76	735.428	735.429	368.721	368.722	735.428	368.721	0.0015	0.000969393	13.554	0	0.9977	0	0	83	89	0	C-term(-0.9840)	NA	0	TRUE	sp|P68871|HBB_HUMAN	P68871	HBB_HUMAN	HBB	Hemoglobin subunit beta	NA	NA	L
HbA in vitro fragmentation (non trypsin enzymes)	TrypN_200_uM_H2O2	HbA_in_vitro_fragmentation_non-trypsin_enzymes_combined_MFM-X294-298_psm.tsv	TrypN	KGTFATLSE	KGTFATLSEc[17]	GIAHIDNL.KGTFATLSE.LHCDKIHV	L	L	9	2	1642.49	951.502	951.503	476.758	476.759	951.503	476.759	0.0008	0.00998274	19.503	13.952	0.9932	0	0	83	91	0	C-term(-0.9840)	NA	0	TRUE	sp|P68871|HBB_HUMAN	P68871	HBB_HUMAN	HBB	Hemoglobin subunit beta	NA	NA	E
HbA in vitro fragmentation (non trypsin enzymes)	TrypN_200_uM_H2O2	HbA_in_vitro_fragmentation_non-trypsin_enzymes_combined_MFM-X294-298_psm.tsv	TrypN	KVVAGVANAL	KVVAGVANALc[17]	PPVQAAYQ.KVVAGVANAL.AHKYH	Q	A	10	2	1682.74	939.586	939.587	470.8	470.801	939.587	470.801	0.0009	0.00143384	20.874	8.396	0.9989	0	0	133	142	0	C-term(-0.9840)	NA	0	TRUE	sp|P68871|HBB_HUMAN	P68871	HBB_HUMAN	HBB	Hemoglobin subunit beta	NA	NA	L
HbA in vitro fragmentation (non trypsin enzymes)	TrypN_200_uM_H2O2	HbA_in_vitro_fragmentation_non-trypsin_enzymes_combined_MFM-X294-298_psm.tsv	TrypN	RLLVVYP	RLLVVYPc[17]	EVGGEAIG.RLLVVYP.WTQRFFES	G	W	7	2	1947.35	857.549	857.55	429.782	429.782	857.549	429.782	0.0009	0.00551442	15.534	0	0.997	0	0	31	37	0	C-term(-0.9840)	NA	0	TRUE	sp|P68871|HBB_HUMAN	P68871	HBB_HUMAN	HBB	Hemoglobin subunit beta	NA	NA	P
HbA in vitro fragmentation (non trypsin enzymes)	TrypN_200_uM_H2O2	HbA_in_vitro_fragmentation_non-trypsin_enzymes_combined_MFM-X294-298_psm.tsv	TrypN	KVLGAFSDGLA	KVLGAFSDGLAc[17]	PKVKAHGK.KVLGAFSDGLA.HIDNIKGT	K	H	11	2	1983.84	1075.6	1075.6	538.808	538.808	1075.6	538.808	0	0.00287574	18.665	11.714	0.9982	1	0	67	77	0	C-term(-0.9840)	NA	0	TRUE	sp|P68871|HBB_HUMAN	P68871	HBB_HUMAN	HBB	Hemoglobin subunit beta	NA	NA	A
HbA in vitro fragmentation (non trypsin enzymes)	TrypN_200_uM_H2O2	HbA_in_vitro_fragmentation_non-trypsin_enzymes_combined_MFM-X294-298_psm.tsv	TrypN	KVLGAFSDGLA	KVLGAFSDGLAc[17]	PKVKAHGK.KVLGAFSDGLA.HIDNIKGT	K	H	11	2	2008.73	1075.6	1075.6	538.809	538.809	1075.6	538.808	0.0009	0.00294781	18.622	11.493	0.998	1	0	67	77	0	C-term(-0.9840)	NA	0	TRUE	sp|P68871|HBB_HUMAN	P68871	HBB_HUMAN	HBB	Hemoglobin subunit beta	NA	NA	A
HbA in vitro fragmentation (non trypsin enzymes)	TrypN_200_uM_H2O2	HbA_in_vitro_fragmentation_non-trypsin_enzymes_combined_MFM-X294-298_psm.tsv	TrypN	KGTFATLSELH	KGTFATLSELHc[17]	GIAHIDNL.KGTFATLSELH.CDKIHVDP	L	C	11	3	2025.42	1202.63	1202.65	401.885	401.889	1201.65	401.556	1.0001	8.33681e-05	24.816	19.428	1	0	0	83	93	0	C-term(-0.9840)	NA	0	TRUE	sp|P68871|HBB_HUMAN	P68871	HBB_HUMAN	HBB	Hemoglobin subunit beta	NA	NA	H
HbA in vitro fragmentation (non trypsin enzymes)	TrypN_200_uM_H2O2	HbA_in_vitro_fragmentation_non-trypsin_enzymes_combined_MFM-X294-298_psm.tsv	TrypN	KGTFATLSELH	KGTFATLSELHc[17]	GIAHIDNL.KGTFATLSELH.CDKIHVDP	L	C	11	3	2048.26	1201.65	1201.64	401.556	401.556	1201.65	401.556	-0.0004	8.4188e-05	24.799	0	1	0	0	83	93	0	C-term(-0.9840)	NA	0	TRUE	sp|P68871|HBB_HUMAN	P68871	HBB_HUMAN	HBB	Hemoglobin subunit beta	NA	NA	H
HbA in vitro fragmentation (non trypsin enzymes)	TrypN_200_uM_H2O2	HbA_in_vitro_fragmentation_non-trypsin_enzymes_combined_MFM-X294-298_psm.tsv	TrypN	KGTFATLSELH	KGTFATLSELHc[17]	GIAHIDNL.KGTFATLSELH.CDKIHVDP	L	C	11	2	2051.44	1201.65	1201.65	601.83	601.831	1201.65	601.83	0.0013	4.12097e-07	35.04	0	1	0	0	83	93	0	C-term(-0.9840)	NA	0	TRUE	sp|P68871|HBB_HUMAN	P68871	HBB_HUMAN	HBB	Hemoglobin subunit beta	NA	NA	H
HbA in vitro fragmentation (non trypsin enzymes)	TrypN_200_uM_H2O2	HbA_in_vitro_fragmentation_non-trypsin_enzymes_combined_MFM-X294-298_psm.tsv	TrypN	KGTFATLSELH	KGTFATLSELHc[17]	GIAHIDNL.KGTFATLSELH.CDKIHVDP	L	C	11	3	2071.96	1201.65	1201.64	401.556	401.556	1201.65	401.556	-0.0004	0.000262271	22.825	0	1	0	0	83	93	0	C-term(-0.9840)	NA	0	TRUE	sp|P68871|HBB_HUMAN	P68871	HBB_HUMAN	HBB	Hemoglobin subunit beta	NA	NA	H
HbA in vitro fragmentation (non trypsin enzymes)	TrypN_200_uM_H2O2	HbA_in_vitro_fragmentation_non-trypsin_enzymes_combined_MFM-X294-298_psm.tsv	TrypN	KGTFATLSELH	KGTFATLSELHc[17]	GIAHIDNL.KGTFATLSELH.CDKIHVDP	L	C	11	2	2074.56	1201.64	1201.65	601.83	601.831	1201.65	601.83	0.0012	4.05742e-07	35.067	0	1	0	0	83	93	0	C-term(-0.9840)	NA	0	TRUE	sp|P68871|HBB_HUMAN	P68871	HBB_HUMAN	HBB	Hemoglobin subunit beta	NA	NA	H
HbA in vitro fragmentation (non trypsin enzymes)	TrypN_200_uM_H2O2	HbA_in_vitro_fragmentation_non-trypsin_enzymes_combined_MFM-X294-298_psm.tsv	TrypN	KGTFATLSELH	KGTFATLSELHc[17]	GIAHIDNL.KGTFATLSELH.CDKIHVDP	L	C	11	3	2095.79	1201.65	1201.65	401.556	401.556	1201.65	401.556	-0.0002	0.000160232	24.681	0	1	0	0	83	93	0	C-term(-0.9840)	NA	0	TRUE	sp|P68871|HBB_HUMAN	P68871	HBB_HUMAN	HBB	Hemoglobin subunit beta	NA	NA	H
HbA in vitro fragmentation (non trypsin enzymes)	TrypN_200_uM_H2O2	HbA_in_vitro_fragmentation_non-trypsin_enzymes_combined_MFM-X294-298_psm.tsv	TrypN	KGTFATLSELH	KGTFATLSELHc[17]	GIAHIDNL.KGTFATLSELH.CDKIHVDP	L	C	11	2	2098.13	1201.65	1201.65	601.83	601.831	1201.65	601.83	0.0014	2.12202e-07	35.193	0	1	0	0	83	93	0	C-term(-0.9840)	NA	0	TRUE	sp|P68871|HBB_HUMAN	P68871	HBB_HUMAN	HBB	Hemoglobin subunit beta	NA	NA	H
HbA in vitro fragmentation (non trypsin enzymes)	TrypN_200_uM_H2O2	HbA_in_vitro_fragmentation_non-trypsin_enzymes_combined_MFM-X294-298_psm.tsv	TrypN	RLLGNVLV	RLLGNVLVc[17]	IHVDPENF.RLLGNVLV.CVIAHHFG	F	C	8	2	2107.06	881.581	881.582	441.798	441.798	881.581	441.798	0.0012	0.000646398	14.258	8.453	0.9994	0	0	105	112	0	C-term(-0.9840)	NA	0	TRUE	sp|P68871|HBB_HUMAN	P68871	HBB_HUMAN	HBB	Hemoglobin subunit beta	NA	NA	V
HbA in vitro fragmentation (non trypsin enzymes)	TrypN_200_uM_H2O2	HbA_in_vitro_fragmentation_non-trypsin_enzymes_combined_MFM-X294-298_psm.tsv	TrypN	KGTFATLSELH	KGTFATLSELHc[17]	GIAHIDNL.KGTFATLSELH.CDKIHVDP	L	C	11	3	2119.41	1201.65	1201.64	401.556	401.555	1201.65	401.556	-0.0006	8.95365e-05	24.692	0	1	0	0	83	93	0	C-term(-0.9840)	NA	0	TRUE	sp|P68871|HBB_HUMAN	P68871	HBB_HUMAN	HBB	Hemoglobin subunit beta	NA	NA	H
HbA in vitro fragmentation (non trypsin enzymes)	TrypN_200_uM_H2O2	HbA_in_vitro_fragmentation_non-trypsin_enzymes_combined_MFM-X294-298_psm.tsv	TrypN	KGTFATLSELH	KGTFATLSELHc[17]	GIAHIDNL.KGTFATLSELH.CDKIHVDP	L	C	11	2	2122.35	1201.64	1201.65	601.83	601.831	1201.65	601.83	0.0014	9.15167e-07	32.654	0	1	0	0	83	93	0	C-term(-0.9840)	NA	0	TRUE	sp|P68871|HBB_HUMAN	P68871	HBB_HUMAN	HBB	Hemoglobin subunit beta	NA	NA	H
HbA in vitro fragmentation (non trypsin enzymes)	TrypN_200_uM_H2O2	HbA_in_vitro_fragmentation_non-trypsin_enzymes_combined_MFM-X294-298_psm.tsv	TrypN	RLLGNVLV	RLLGNVLVc[17]	IHVDPENF.RLLGNVLV.CVIAHHFG	F	C	8	2	2130.16	881.581	881.582	441.798	441.798	881.581	441.798	0.0011	0.00205353	16.25	0	0.9987	0	0	105	112	0	C-term(-0.9840)	NA	0	TRUE	sp|P68871|HBB_HUMAN	P68871	HBB_HUMAN	HBB	Hemoglobin subunit beta	NA	NA	V
HbA in vitro fragmentation (non trypsin enzymes)	TrypN_200_uM_H2O2	HbA_in_vitro_fragmentation_non-trypsin_enzymes_combined_MFM-X294-298_psm.tsv	TrypN	RMFLSFP	RM[147]FLSFPc[17]	EYGAEAIE.RMFLSFP.TTKTYFPH	E	T	7	2	2134.88	911.469	911.469	456.742	456.742	911.469	456.742	0.0004	0.00758141	14.981	0	0.9958	0	0	32	38	0	2M(15.9949), C-term(-0.9840)	NA	0	TRUE	sp|P69905|HBA_HUMAN	P69905	HBA_HUMAN	HBA2	Hemoglobin subunit alpha	NA	NA	P
HbA in vitro fragmentation (non trypsin enzymes)	TrypN_200_uM_H2O2	HbA_in_vitro_fragmentation_non-trypsin_enzymes_combined_MFM-X294-298_psm.tsv	TrypN	KGTFATLSEL	KGTFATLSELc[17]	GIAHIDNL.KGTFATLSEL.HCDKIHVD	L	H	10	2	2143.72	1064.59	1064.59	533.301	533.301	1064.59	533.301	0.0007	0.00223615	20.102	0	0.999	0	0	83	92	0	C-term(-0.9840)	NA	0	TRUE	sp|P68871|HBB_HUMAN	P68871	HBB_HUMAN	HBB	Hemoglobin subunit beta	NA	NA	L
HbA in vitro fragmentation (non trypsin enzymes)	TrypN_200_uM_H2O2	HbA_in_vitro_fragmentation_non-trypsin_enzymes_combined_MFM-X294-298_psm.tsv	TrypN	KGTFATLSELH	KGTFATLSELHc[17]	GIAHIDNL.KGTFATLSELH.CDKIHVDP	L	C	11	3	2143.99	1201.65	1201.64	401.556	401.555	1201.65	401.556	-0.0006	0.000159129	24.693	0	1	0	0	83	93	0	C-term(-0.9840)	NA	0	TRUE	sp|P68871|HBB_HUMAN	P68871	HBB_HUMAN	HBB	Hemoglobin subunit beta	NA	NA	H
HbA in vitro fragmentation (non trypsin enzymes)	TrypN_200_uM_H2O2	HbA_in_vitro_fragmentation_non-trypsin_enzymes_combined_MFM-X294-298_psm.tsv	TrypN	KGTFATLSELH	KGTFATLSELHc[17]	GIAHIDNL.KGTFATLSELH.CDKIHVDP	L	C	11	2	2147.86	1201.65	1201.65	601.83	601.831	1201.65	601.83	0.0012	1.82915e-08	39.451	0	1	0	0	83	93	0	C-term(-0.9840)	NA	0	TRUE	sp|P68871|HBB_HUMAN	P68871	HBB_HUMAN	HBB	Hemoglobin subunit beta	NA	NA	H
HbA in vitro fragmentation (non trypsin enzymes)	TrypN_200_uM_H2O2	HbA_in_vitro_fragmentation_non-trypsin_enzymes_combined_MFM-X294-298_psm.tsv	TrypN	RLLGNVLV	RLLGNVLVc[17]	IHVDPENF.RLLGNVLV.CVIAHHFG	F	C	8	2	2153.76	881.581	881.582	441.798	441.798	881.581	441.798	0.0011	0.00639735	14.276	0	0.9956	0	0	105	112	0	C-term(-0.9840)	NA	0	TRUE	sp|P68871|HBB_HUMAN	P68871	HBB_HUMAN	HBB	Hemoglobin subunit beta	NA	NA	V
HbA in vitro fragmentation (non trypsin enzymes)	TrypN_200_uM_H2O2	HbA_in_vitro_fragmentation_non-trypsin_enzymes_combined_MFM-X294-298_psm.tsv	TrypN	RMFLSFP	RM[147]FLSFPc[17]	EYGAEAIE.RMFLSFP.TTKTYFPH	E	T	7	2	2159.39	911.469	911.469	456.742	456.742	911.469	456.742	0.0003	0.0131144	15.029	0	0.9917	0	0	32	38	0	2M(15.9949), C-term(-0.9840)	NA	0	TRUE	sp|P69905|HBA_HUMAN	P69905	HBA_HUMAN	HBA2	Hemoglobin subunit alpha	NA	NA	P
HbA in vitro fragmentation (non trypsin enzymes)	TrypN_200_uM_H2O2	HbA_in_vitro_fragmentation_non-trypsin_enzymes_combined_MFM-X294-298_psm.tsv	TrypN	KGTFATLSEL	KGTFATLSELc[17]	GIAHIDNL.KGTFATLSEL.HCDKIHVD	L	H	10	2	2166.79	1064.59	1064.59	533.301	533.301	1064.59	533.301	0.0006	0.00482225	19.767	0	0.9981	0	0	83	92	0	C-term(-0.9840)	NA	0	TRUE	sp|P68871|HBB_HUMAN	P68871	HBB_HUMAN	HBB	Hemoglobin subunit beta	NA	NA	L
HbA in vitro fragmentation (non trypsin enzymes)	TrypN_200_uM_H2O2	HbA_in_vitro_fragmentation_non-trypsin_enzymes_combined_MFM-X294-298_psm.tsv	TrypN	KGTFATLSELH	KGTFATLSELHc[17]	GIAHIDNL.KGTFATLSELH.CDKIHVDP	L	C	11	3	2168.37	1201.65	1201.64	401.556	401.555	1201.65	401.556	-0.0007	0.000155596	24.732	0	1	0	0	83	93	0	C-term(-0.9840)	NA	0	TRUE	sp|P68871|HBB_HUMAN	P68871	HBB_HUMAN	HBB	Hemoglobin subunit beta	NA	NA	H
HbA in vitro fragmentation (non trypsin enzymes)	TrypN_200_uM_H2O2	HbA_in_vitro_fragmentation_non-trypsin_enzymes_combined_MFM-X294-298_psm.tsv	TrypN	KGTFATLSELH	KGTFATLSELHc[17]	GIAHIDNL.KGTFATLSELH.CDKIHVDP	L	C	11	2	2171.2	1201.64	1201.65	601.829	601.831	1201.65	601.83	0.0011	5.74116e-07	34.464	9.487	1	0	0	83	93	0	C-term(-0.9840)	NA	0	TRUE	sp|P68871|HBB_HUMAN	P68871	HBB_HUMAN	HBB	Hemoglobin subunit beta	NA	NA	H
HbA in vitro fragmentation (non trypsin enzymes)	TrypN_200_uM_H2O2	HbA_in_vitro_fragmentation_non-trypsin_enzymes_combined_MFM-X294-298_psm.tsv	TrypN	RLLGNVLV	RLLGNVLVc[17]	IHVDPENF.RLLGNVLV.CVIAHHFG	F	C	8	2	2178.41	881.581	881.582	441.798	441.798	881.581	441.798	0.001	0.00636063	14.286	0	0.996	0	0	105	112	0	C-term(-0.9840)	NA	0	TRUE	sp|P68871|HBB_HUMAN	P68871	HBB_HUMAN	HBB	Hemoglobin subunit beta	NA	NA	V
HbA in vitro fragmentation (non trypsin enzymes)	TrypN_200_uM_H2O2	HbA_in_vitro_fragmentation_non-trypsin_enzymes_combined_MFM-X294-298_psm.tsv	TrypN	RMFLSFP	RM[147]FLSFPc[17]	EYGAEAIE.RMFLSFP.TTKTYFPH	E	T	7	2	2182.65	911.469	911.469	456.742	456.742	911.469	456.742	0.0003	0.0128899	15.059	0	0.9918	0	0	32	38	0	2M(15.9949), C-term(-0.9840)	NA	0	TRUE	sp|P69905|HBA_HUMAN	P69905	HBA_HUMAN	HBA2	Hemoglobin subunit alpha	NA	NA	P
HbA in vitro fragmentation (non trypsin enzymes)	TrypN_200_uM_H2O2	HbA_in_vitro_fragmentation_non-trypsin_enzymes_combined_MFM-X294-298_psm.tsv	TrypN	KGTFATLSEL	KGTFATLSELc[17]	GIAHIDNL.KGTFATLSEL.HCDKIHVD	L	H	10	2	2191.29	1064.59	1064.59	533.301	533.301	1064.59	533.301	0.0006	0.00502632	19.695	9.143	0.998	0	0	83	92	0	C-term(-0.9840)	NA	0	TRUE	sp|P68871|HBB_HUMAN	P68871	HBB_HUMAN	HBB	Hemoglobin subunit beta	NA	NA	L
HbA in vitro fragmentation (non trypsin enzymes)	TrypN_200_uM_H2O2	HbA_in_vitro_fragmentation_non-trypsin_enzymes_combined_MFM-X294-298_psm.tsv	TrypN	KGTFATLSELH	KGTFATLSELHc[17]	GIAHIDNL.KGTFATLSELH.CDKIHVDP	L	C	11	2	2195.46	1201.64	1201.65	601.83	601.831	1201.65	601.83	0.0009	3.59542e-07	34.277	0	1	0	0	83	93	0	C-term(-0.9840)	NA	0	TRUE	sp|P68871|HBB_HUMAN	P68871	HBB_HUMAN	HBB	Hemoglobin subunit beta	NA	NA	H
HbA in vitro fragmentation (non trypsin enzymes)	TrypN_200_uM_H2O2	HbA_in_vitro_fragmentation_non-trypsin_enzymes_combined_MFM-X294-298_psm.tsv	TrypN	KGTFATLSELH	KGTFATLSELHc[17]	GIAHIDNL.KGTFATLSELH.CDKIHVDP	L	C	11	3	2196.55	1201.65	1201.64	401.556	401.555	1201.65	401.556	-0.0008	0.000505825	22.684	0	1	0	0	83	93	0	C-term(-0.9840)	NA	0	TRUE	sp|P68871|HBB_HUMAN	P68871	HBB_HUMAN	HBB	Hemoglobin subunit beta	NA	NA	H
HbA in vitro fragmentation (non trypsin enzymes)	TrypN_200_uM_H2O2	HbA_in_vitro_fragmentation_non-trypsin_enzymes_combined_MFM-X294-298_psm.tsv	TrypN	RFFESFGDLSTPD	RFFESFGDLSTPDc[17]	IVVYPWTQ.RFFESFGDLSTPD.AVMGNPKV	Q	A	13	2	2216.1	1515.7	1515.7	758.857	758.859	1515.7	758.857	0.0035	0.000376921	23.195	8.91	0.9996	0	0	41	53	0	C-term(-0.9840)	NA	0	TRUE	sp|P68871|HBB_HUMAN	P68871	HBB_HUMAN	HBB	Hemoglobin subunit beta	NA	NA	D
HbA in vitro fragmentation (non trypsin enzymes)	TrypN_200_uM_H2O2	HbA_in_vitro_fragmentation_non-trypsin_enzymes_combined_MFM-X294-298_psm.tsv	TrypN	RFFESFGDLSTP	RFFESFGDLSTPc[17]	IVVYPWTQ.RFFESFGDLSTP.DAVMGNPK	Q	D	12	2	2235.56	1400.67	1400.67	701.342	701.342	1400.67	701.343	-0.0018	0.000124882	24.114	8.792	1	0	0	41	52	0	C-term(-0.9840)	NA	0	TRUE	sp|P68871|HBB_HUMAN	P68871	HBB_HUMAN	HBB	Hemoglobin subunit beta	NA	NA	P
HbA in vitro fragmentation (non trypsin enzymes)	TrypN_200_uM_H2O2	HbA_in_vitro_fragmentation_non-trypsin_enzymes_combined_MFM-X294-298_psm.tsv	TrypN	RFFESFGDLSTPD	RFFESFGDLSTPDc[17]	IVVYPWTQ.RFFESFGDLSTPD.AVMGNPKV	Q	A	13	2	2240.56	1516.69	1516.71	759.352	759.361	1515.7	758.857	1.0076	1.13045e-05	27.287	26.614	1	0	0	41	53	0	C-term(-0.9840)	NA	0	TRUE	sp|P68871|HBB_HUMAN	P68871	HBB_HUMAN	HBB	Hemoglobin subunit beta	NA	NA	D
HbA in vitro fragmentation (non trypsin enzymes)	TrypN_200_uM_H2O2	HbA_in_vitro_fragmentation_non-trypsin_enzymes_combined_MFM-X294-298_psm.tsv	TrypN	RFFESFGDLSTPDAVMG	RFFESFGDLSTPDAVM[147]Gc[17]	IVVYPWTQ.RFFESFGDLSTPDAVMG.NPKVKAHG	Q	N	17	2	2242.77	1889.86	1889.86	945.937	945.938	1889.86	945.938	-0.0013	5.78429e-08	38.451	8.659	1	0	0	41	57	0	16M(15.9949), C-term(-0.9840)	NA	0	TRUE	sp|P68871|HBB_HUMAN	P68871	HBB_HUMAN	HBB	Hemoglobin subunit beta	NA	NA	G
HbA in vitro fragmentation (non trypsin enzymes)	TrypN_200_uM_H2O2	HbA_in_vitro_fragmentation_non-trypsin_enzymes_combined_MFM-X294-298_psm.tsv	TrypN	RMFLSFP	RMFLSFPc[17]	EYGAEAIE.RMFLSFP.TTKTYFPH	E	T	7	2	2294.4	895.474	895.474	448.744	448.744	895.474	448.744	0	0.00942432	14.603	0	0.9943	0	0	32	38	0	C-term(-0.9840)	NA	0	TRUE	sp|P69905|HBA_HUMAN	P69905	HBA_HUMAN	HBA2	Hemoglobin subunit alpha	NA	NA	P
HbA in vitro fragmentation (non trypsin enzymes)	TrypN_200_uM_H2O2	HbA_in_vitro_fragmentation_non-trypsin_enzymes_combined_MFM-X294-298_psm.tsv	TrypN	RFFESFGDLSTPDAV	RFFESFGDLSTPDAVc[17]	IVVYPWTQ.RFFESFGDLSTPDAV.MGNPKVKA	Q	M	15	2	2310.95	1685.81	1685.81	843.91	843.91	1685.8	843.91	0.0003	9.75551e-06	28.543	0	1	0	0	41	55	0	C-term(-0.9840)	NA	0	TRUE	sp|P68871|HBB_HUMAN	P68871	HBB_HUMAN	HBB	Hemoglobin subunit beta	NA	NA	V
HbA in vitro fragmentation (non trypsin enzymes)	TrypN_200_uM_H2O2	HbA_in_vitro_fragmentation_non-trypsin_enzymes_combined_MFM-X294-298_psm.tsv	TrypN	RFFESFGDLSTPDAV	RFFESFGDLSTPDAVc[17]	IVVYPWTQ.RFFESFGDLSTPDAV.MGNPKVKA	Q	M	15	2	2333.95	1685.81	1685.81	843.91	843.91	1685.8	843.91	0.0003	9.61612e-07	33.568	0	1	0	0	41	55	0	C-term(-0.9840)	NA	0	TRUE	sp|P68871|HBB_HUMAN	P68871	HBB_HUMAN	HBB	Hemoglobin subunit beta	NA	NA	V
HbA in vitro fragmentation (non trypsin enzymes)	TrypN_200_uM_H2O2	HbA_in_vitro_fragmentation_non-trypsin_enzymes_combined_MFM-X294-298_psm.tsv	TrypN	RFFESFGDLSTPDAV	RFFESFGDLSTPDAVc[17]	IVVYPWTQ.RFFESFGDLSTPDAV.MGNPKVKA	Q	M	15	2	2356.01	1685.81	1685.81	843.911	843.91	1685.8	843.91	0.0002	1.13959e-06	32.273	0	1	0	0	41	55	0	C-term(-0.9840)	NA	0	TRUE	sp|P68871|HBB_HUMAN	P68871	HBB_HUMAN	HBB	Hemoglobin subunit beta	NA	NA	V
HbA in vitro fragmentation (non trypsin enzymes)	TrypN_200_uM_H2O2	HbA_in_vitro_fragmentation_non-trypsin_enzymes_combined_MFM-X294-298_psm.tsv	TrypN	RFFESFGDLSTPDAV	RFFESFGDLSTPDAVc[17]	IVVYPWTQ.RFFESFGDLSTPDAV.MGNPKVKA	Q	M	15	2	2381.38	1685.8	1685.81	843.909	843.91	1685.8	843.91	0.0002	1.11622e-05	28.309	0	1	0	0	41	55	0	C-term(-0.9840)	NA	0	TRUE	sp|P68871|HBB_HUMAN	P68871	HBB_HUMAN	HBB	Hemoglobin subunit beta	NA	NA	V
HbA in vitro fragmentation (non trypsin enzymes)	TrypN_40_uM_H2O2	HbA_in_vitro_fragmentation_non-trypsin_enzymes_combined_MFM-X294-298_psm.tsv	TrypN	VLSPADK	VLSPADKc[17]	.VLSPADK.TNVKAAWG	M	T	7	2	1073.3	727.423	727.423	364.719	364.719	727.423	364.719	0.0006	0.000147486	16.825	0	1	2	0	2	8	0	C-term(-0.9840)	NA	0	TRUE	sp|P69905|HBA_HUMAN	P69905	HBA_HUMAN	HBA2	Hemoglobin subunit alpha	NA	NA	K
HbA in vitro fragmentation (non trypsin enzymes)	TrypN_40_uM_H2O2	HbA_in_vitro_fragmentation_non-trypsin_enzymes_combined_MFM-X294-298_psm.tsv	TrypN	KVVAGVANA	KVVAGVANAc[17]	PPVQAAYQ.KVVAGVANA.LAHKYH	Q	L	9	2	1250	826.502	826.504	414.259	414.259	826.502	414.259	0.0017	0.000733669	20.038	10.47	0.999	0	0	133	141	0	C-term(-0.9840)	NA	0	TRUE	sp|P68871|HBB_HUMAN	P68871	HBB_HUMAN	HBB	Hemoglobin subunit beta	NA	NA	A
HbA in vitro fragmentation (non trypsin enzymes)	TrypN_40_uM_H2O2	HbA_in_vitro_fragmentation_non-trypsin_enzymes_combined_MFM-X294-298_psm.tsv	TrypN	KVNVDEVGGE	KVNVDEVGGEc[17]	SAVTAIWG.KVNVDEVGGE.AIGRIIVV	G	A	10	2	1301.6	1043.53	1043.53	522.77	522.771	1043.52	522.77	0.0028	0.000245612	22.939	0	1	0	0	18	27	0	C-term(-0.9840)	NA	0	TRUE	sp|P68871|HBB_HUMAN	P68871	HBB_HUMAN	HBB	Hemoglobin subunit beta	NA	NA	E
HbA in vitro fragmentation (non trypsin enzymes)	TrypN_40_uM_H2O2	HbA_in_vitro_fragmentation_non-trypsin_enzymes_combined_MFM-X294-298_psm.tsv	TrypN	KVNVDEVGGEA	KVNVDEVGGEAc[17]	SAVTAIWG.KVNVDEVGGEA.LGRIIVVY	G	L	11	2	1356.35	1114.56	1114.56	558.288	558.288	1114.56	558.288	-0.0003	0.000234423	23.02	0	1	0	0	18	28	0	C-term(-0.9840)	NA	0	TRUE	sp|P68871|HBB_HUMAN	P68871	HBB_HUMAN	HBB	Hemoglobin subunit beta	NA	NA	A
HbA in vitro fragmentation (non trypsin enzymes)	TrypN_40_uM_H2O2	HbA_in_vitro_fragmentation_non-trypsin_enzymes_combined_MFM-X294-298_psm.tsv	TrypN	KVNVDEVGGEA	KVNVDEVGGEAc[17]	SAVTAIWG.KVNVDEVGGEA.LGRIIVVY	G	L	11	2	1377.73	1114.56	1114.56	558.288	558.288	1114.56	558.288	0.0006	0.000915693	21.653	8.092	0.9993	0	0	18	28	0	C-term(-0.9840)	NA	0	TRUE	sp|P68871|HBB_HUMAN	P68871	HBB_HUMAN	HBB	Hemoglobin subunit beta	NA	NA	A
HbA in vitro fragmentation (non trypsin enzymes)	TrypN_40_uM_H2O2	HbA_in_vitro_fragmentation_non-trypsin_enzymes_combined_MFM-X294-298_psm.tsv	TrypN	KEFTPPVQAA	KEFTPPVQAAc[17]	CVIAHHFG.KEFTPPVQAA.YQKVVAGV	G	Y	10	2	1565.26	1085.58	1085.59	543.8	543.8	1085.59	543.801	-0.0017	0.00147826	20.821	9.532	0.9978	0	0	121	130	0	C-term(-0.9840)	NA	0	TRUE	sp|P68871|HBB_HUMAN	P68871	HBB_HUMAN	HBB	Hemoglobin subunit beta	NA	NA	A
HbA in vitro fragmentation (non trypsin enzymes)	TrypN_40_uM_H2O2	HbA_in_vitro_fragmentation_non-trypsin_enzymes_combined_MFM-X294-298_psm.tsv	TrypN	KGTFATL	KGTFATLc[17]	GIAHIDNL.KGTFATL.SEIHCDKI	L	S	7	2	1657.67	735.428	735.43	368.721	368.722	735.428	368.721	0.0018	0.00107957	13.367	0	0.9973	0	0	83	89	0	C-term(-0.9840)	NA	0	TRUE	sp|P68871|HBB_HUMAN	P68871	HBB_HUMAN	HBB	Hemoglobin subunit beta	NA	NA	L
HbA in vitro fragmentation (non trypsin enzymes)	TrypN_40_uM_H2O2	HbA_in_vitro_fragmentation_non-trypsin_enzymes_combined_MFM-X294-298_psm.tsv	TrypN	KVVAGVANAL	KVVAGVANALc[17]	PPVQAAYQ.KVVAGVANAL.AHKYH	Q	A	10	2	1736.4	939.586	939.588	470.8	470.801	939.587	470.801	0.0013	0.00255564	20.87	9.838	0.9985	0	0	133	142	0	C-term(-0.9840)	NA	0	TRUE	sp|P68871|HBB_HUMAN	P68871	HBB_HUMAN	HBB	Hemoglobin subunit beta	NA	NA	L
HbA in vitro fragmentation (non trypsin enzymes)	TrypN_40_uM_H2O2	HbA_in_vitro_fragmentation_non-trypsin_enzymes_combined_MFM-X294-298_psm.tsv	TrypN	RLLVVYP	RLLVVYPc[17]	EVGGEAIG.RLLVVYP.WTQRFFES	G	W	7	2	1978.52	857.549	857.55	429.782	429.782	857.549	429.782	0.001	0.00326212	16.446	0	0.9987	0	0	31	37	0	C-term(-0.9840)	NA	0	TRUE	sp|P68871|HBB_HUMAN	P68871	HBB_HUMAN	HBB	Hemoglobin subunit beta	NA	NA	P
HbA in vitro fragmentation (non trypsin enzymes)	TrypN_40_uM_H2O2	HbA_in_vitro_fragmentation_non-trypsin_enzymes_combined_MFM-X294-298_psm.tsv	TrypN	KGTFATLSELH	KGTFATLSELHc[17]	GIAHIDNL.KGTFATLSELH.CDKIHVDP	L	C	11	3	2132.1	1201.65	1201.65	401.556	401.557	1201.65	401.556	0.0028	0.00025778	22.855	0	1	0	0	83	93	0	C-term(-0.9840)	NA	0	TRUE	sp|P68871|HBB_HUMAN	P68871	HBB_HUMAN	HBB	Hemoglobin subunit beta	NA	NA	H
HbA in vitro fragmentation (non trypsin enzymes)	TrypN_40_uM_H2O2	HbA_in_vitro_fragmentation_non-trypsin_enzymes_combined_MFM-X294-298_psm.tsv	TrypN	RLLGNVLV	RLLGNVLVc[17]	IHVDPENF.RLLGNVLV.CVIAHHFG	F	C	8	2	2142.76	881.581	881.583	441.798	441.799	881.581	441.798	0.0015	0.00204998	16.253	0	0.9981	0	0	105	112	0	C-term(-0.9840)	NA	0	TRUE	sp|P68871|HBB_HUMAN	P68871	HBB_HUMAN	HBB	Hemoglobin subunit beta	NA	NA	V
HbA in vitro fragmentation (non trypsin enzymes)	TrypN_40_uM_H2O2	HbA_in_vitro_fragmentation_non-trypsin_enzymes_combined_MFM-X294-298_psm.tsv	TrypN	KGTFATLSELH	KGTFATLSELHc[17]	GIAHIDNL.KGTFATLSELH.CDKIHVDP	L	C	11	2	2153.1	1201.65	1201.65	601.83	601.831	1201.65	601.83	0.0015	1.65387e-08	39.626	0	1	0	0	83	93	0	C-term(-0.9840)	NA	0	TRUE	sp|P68871|HBB_HUMAN	P68871	HBB_HUMAN	HBB	Hemoglobin subunit beta	NA	NA	H
HbA in vitro fragmentation (non trypsin enzymes)	TrypN_40_uM_H2O2	HbA_in_vitro_fragmentation_non-trypsin_enzymes_combined_MFM-X294-298_psm.tsv	TrypN	KGTFATLSELH	KGTFATLSELHc[17]	GIAHIDNL.KGTFATLSELH.CDKIHVDP	L	C	11	3	2160.25	1201.65	1201.65	401.556	401.557	1201.65	401.556	0.0025	8.46252e-05	24.79	0	1	0	0	83	93	0	C-term(-0.9840)	NA	0	TRUE	sp|P68871|HBB_HUMAN	P68871	HBB_HUMAN	HBB	Hemoglobin subunit beta	NA	NA	H
HbA in vitro fragmentation (non trypsin enzymes)	TrypN_40_uM_H2O2	HbA_in_vitro_fragmentation_non-trypsin_enzymes_combined_MFM-X294-298_psm.tsv	TrypN	RLLGNVLV	RLLGNVLVc[17]	IHVDPENF.RLLGNVLV.CVIAHHFG	F	C	8	2	2165.5	881.581	881.583	441.798	441.799	881.581	441.798	0.0015	0.00238369	15.991	0	0.9982	0	0	105	112	0	C-term(-0.9840)	NA	0	TRUE	sp|P68871|HBB_HUMAN	P68871	HBB_HUMAN	HBB	Hemoglobin subunit beta	NA	NA	V
HbA in vitro fragmentation (non trypsin enzymes)	TrypN_40_uM_H2O2	HbA_in_vitro_fragmentation_non-trypsin_enzymes_combined_MFM-X294-298_psm.tsv	TrypN	KGTFATLSELH	KGTFATLSELHc[17]	GIAHIDNL.KGTFATLSELH.CDKIHVDP	L	C	11	2	2177.97	1201.65	1201.65	601.83	601.831	1201.65	601.83	0.0017	2.98882e-08	39.598	0	1	0	0	83	93	0	C-term(-0.9840)	NA	0	TRUE	sp|P68871|HBB_HUMAN	P68871	HBB_HUMAN	HBB	Hemoglobin subunit beta	NA	NA	H
HbA in vitro fragmentation (non trypsin enzymes)	TrypN_40_uM_H2O2	HbA_in_vitro_fragmentation_non-trypsin_enzymes_combined_MFM-X294-298_psm.tsv	TrypN	KGTFATLSELH	KGTFATLSELHc[17]	GIAHIDNL.KGTFATLSELH.CDKIHVDP	L	C	11	3	2183.35	1201.64	1201.65	401.555	401.557	1201.65	401.556	0.0026	0.000153462	24.756	0	1	0	0	83	93	0	C-term(-0.9840)	NA	0	TRUE	sp|P68871|HBB_HUMAN	P68871	HBB_HUMAN	HBB	Hemoglobin subunit beta	NA	NA	H
HbA in vitro fragmentation (non trypsin enzymes)	TrypN_40_uM_H2O2	HbA_in_vitro_fragmentation_non-trypsin_enzymes_combined_MFM-X294-298_psm.tsv	TrypN	KGTFATLSEL	KGTFATLSELc[17]	GIAHIDNL.KGTFATLSEL.HCDKIHVD	L	H	10	2	2190.74	1064.59	1064.59	533.3	533.301	1064.59	533.301	0.0017	0.00172783	18.55	0	0.9983	0	0	83	92	0	C-term(-0.9840)	NA	0	TRUE	sp|P68871|HBB_HUMAN	P68871	HBB_HUMAN	HBB	Hemoglobin subunit beta	NA	NA	L
HbA in vitro fragmentation (non trypsin enzymes)	TrypN_40_uM_H2O2	HbA_in_vitro_fragmentation_non-trypsin_enzymes_combined_MFM-X294-298_psm.tsv	TrypN	RLLGNVLV	RLLGNVLVc[17]	IHVDPENF.RLLGNVLV.CVIAHHFG	F	C	8	2	2191.21	881.581	881.582	441.798	441.798	881.581	441.798	0.0014	0.000640103	14.275	8.485	0.9995	0	0	105	112	0	C-term(-0.9840)	NA	0	TRUE	sp|P68871|HBB_HUMAN	P68871	HBB_HUMAN	HBB	Hemoglobin subunit beta	NA	NA	V
HbA in vitro fragmentation (non trypsin enzymes)	TrypN_40_uM_H2O2	HbA_in_vitro_fragmentation_non-trypsin_enzymes_combined_MFM-X294-298_psm.tsv	TrypN	KGTFATLSELH	KGTFATLSELHc[17]	GIAHIDNL.KGTFATLSELH.CDKIHVDP	L	C	11	2	2202.59	1201.65	1201.65	601.831	601.831	1201.65	601.83	0.0015	2.83466e-08	39.69	0	1	0	0	83	93	0	C-term(-0.9840)	NA	0	TRUE	sp|P68871|HBB_HUMAN	P68871	HBB_HUMAN	HBB	Hemoglobin subunit beta	NA	NA	H
HbA in vitro fragmentation (non trypsin enzymes)	TrypN_40_uM_H2O2	HbA_in_vitro_fragmentation_non-trypsin_enzymes_combined_MFM-X294-298_psm.tsv	TrypN	KGTFATLSELH	KGTFATLSELHc[17]	GIAHIDNL.KGTFATLSELH.CDKIHVDP	L	C	11	3	2208.8	1201.65	1201.65	401.556	401.557	1201.65	401.556	0.0025	0.000159038	24.694	0	1	0	0	83	93	0	C-term(-0.9840)	NA	0	TRUE	sp|P68871|HBB_HUMAN	P68871	HBB_HUMAN	HBB	Hemoglobin subunit beta	NA	NA	H
HbA in vitro fragmentation (non trypsin enzymes)	TrypN_40_uM_H2O2	HbA_in_vitro_fragmentation_non-trypsin_enzymes_combined_MFM-X294-298_psm.tsv	TrypN	KGTFATLSEL	KGTFATLSELc[17]	GIAHIDNL.KGTFATLSEL.HCDKIHVD	L	H	10	2	2214.37	1064.59	1064.59	533.3	533.301	1064.59	533.301	0.0017	0.00369615	19.229	0	0.9983	0	0	83	92	0	C-term(-0.9840)	NA	0	TRUE	sp|P68871|HBB_HUMAN	P68871	HBB_HUMAN	HBB	Hemoglobin subunit beta	NA	NA	L
HbA in vitro fragmentation (non trypsin enzymes)	TrypN_40_uM_H2O2	HbA_in_vitro_fragmentation_non-trypsin_enzymes_combined_MFM-X294-298_psm.tsv	TrypN	KGTFATLSELH	KGTFATLSELHc[17]	GIAHIDNL.KGTFATLSELH.CDKIHVDP	L	C	11	2	2232.86	1201.65	1201.65	601.832	601.831	1201.65	601.83	0.0015	6.71815e-08	37.191	0	1	0	0	83	93	0	C-term(-0.9840)	NA	0	TRUE	sp|P68871|HBB_HUMAN	P68871	HBB_HUMAN	HBB	Hemoglobin subunit beta	NA	NA	H
HbA in vitro fragmentation (non trypsin enzymes)	TrypN_40_uM_H2O2	HbA_in_vitro_fragmentation_non-trypsin_enzymes_combined_MFM-X294-298_psm.tsv	TrypN	KGTFATLSELH	KGTFATLSELHc[17]	GIAHIDNL.KGTFATLSELH.CDKIHVDP	L	C	11	3	2233.68	1201.65	1201.65	401.556	401.557	1201.65	401.556	0.0024	0.000156045	24.727	0	1	0	0	83	93	0	C-term(-0.9840)	NA	0	TRUE	sp|P68871|HBB_HUMAN	P68871	HBB_HUMAN	HBB	Hemoglobin subunit beta	NA	NA	H
HbA in vitro fragmentation (non trypsin enzymes)	TrypN_40_uM_H2O2	HbA_in_vitro_fragmentation_non-trypsin_enzymes_combined_MFM-X294-298_psm.tsv	TrypN	RFFESFGDLSTPD	RFFESFGDLSTPDc[17]	IVVYPWTQ.RFFESFGDLSTPD.AVMGNPKV	Q	A	13	2	2237.56	1515.7	1515.7	758.857	758.859	1515.7	758.857	0.0041	4.45656e-05	27.904	10.893	1	0	0	41	53	0	C-term(-0.9840)	NA	0	TRUE	sp|P68871|HBB_HUMAN	P68871	HBB_HUMAN	HBB	Hemoglobin subunit beta	NA	NA	D
HbA in vitro fragmentation (non trypsin enzymes)	TrypN_40_uM_H2O2	HbA_in_vitro_fragmentation_non-trypsin_enzymes_combined_MFM-X294-298_psm.tsv	TrypN	RFFESFGDLSTPD	RFFESFGDLSTPDc[17]	IVVYPWTQ.RFFESFGDLSTPD.AVMGNPKV	Q	A	13	2	2261.37	1516.69	1516.71	759.352	759.361	1515.7	758.857	1.0072	1.68364e-05	27.595	26.678	1	0	0	41	53	0	C-term(-0.9840)	NA	0	TRUE	sp|P68871|HBB_HUMAN	P68871	HBB_HUMAN	HBB	Hemoglobin subunit beta	NA	NA	D
HbA in vitro fragmentation (non trypsin enzymes)	TrypN_40_uM_H2O2	HbA_in_vitro_fragmentation_non-trypsin_enzymes_combined_MFM-X294-298_psm.tsv	TrypN	KGTFATLSELH	KGTFATLSELHc[17]	GIAHIDNL.KGTFATLSELH.CDKIHVDP	L	C	11	3	2262.76	1201.65	1201.65	401.556	401.556	1201.65	401.556	0.002	0.000153904	24.751	0	1	0	0	83	93	0	C-term(-0.9840)	NA	0	TRUE	sp|P68871|HBB_HUMAN	P68871	HBB_HUMAN	HBB	Hemoglobin subunit beta	NA	NA	H
HbA in vitro fragmentation (non trypsin enzymes)	TrypN_40_uM_H2O2	HbA_in_vitro_fragmentation_non-trypsin_enzymes_combined_MFM-X294-298_psm.tsv	TrypN	KGTFATLSELH	KGTFATLSELHc[17]	GIAHIDNL.KGTFATLSELH.CDKIHVDP	L	C	11	2	2274.15	1201.64	1201.65	601.827	601.831	1201.65	601.83	0.0012	1.7388e-08	39.539	0	1	0	0	83	93	0	C-term(-0.9840)	NA	0	TRUE	sp|P68871|HBB_HUMAN	P68871	HBB_HUMAN	HBB	Hemoglobin subunit beta	NA	NA	H
HbA in vitro fragmentation (non trypsin enzymes)	TrypN_40_uM_H2O2	HbA_in_vitro_fragmentation_non-trypsin_enzymes_combined_MFM-X294-298_psm.tsv	TrypN	KGTFATLSELH	KGTFATLSELHc[17]	GIAHIDNL.KGTFATLSELH.CDKIHVDP	L	C	11	3	2319.35	1201.65	1201.65	401.556	401.556	1201.65	401.556	0.002	0.000159588	24.688	0	1	0	0	83	93	0	C-term(-0.9840)	NA	0	TRUE	sp|P68871|HBB_HUMAN	P68871	HBB_HUMAN	HBB	Hemoglobin subunit beta	NA	NA	H
HbA in vitro fragmentation (non trypsin enzymes)	TrypN_40_uM_H2O2	HbA_in_vitro_fragmentation_non-trypsin_enzymes_combined_MFM-X294-298_psm.tsv	TrypN	RFFESFGDLSTPDAV	RFFESFGDLSTPDAVc[17]	IVVYPWTQ.RFFESFGDLSTPDAV.MGNPKVKA	Q	M	15	2	2323	1685.81	1685.8	843.91	843.91	1685.8	843.91	0.0001	1.39798e-05	25.918	0	1	0	0	41	55	0	C-term(-0.9840)	NA	0	TRUE	sp|P68871|HBB_HUMAN	P68871	HBB_HUMAN	HBB	Hemoglobin subunit beta	NA	NA	V
HbA in vitro fragmentation (non trypsin enzymes)	TrypN_40_uM_H2O2	HbA_in_vitro_fragmentation_non-trypsin_enzymes_combined_MFM-X294-298_psm.tsv	TrypN	RFFESFGDLSTPDAV	RFFESFGDLSTPDAVc[17]	IVVYPWTQ.RFFESFGDLSTPDAV.MGNPKVKA	Q	M	15	2	2351.94	1685.81	1685.8	843.912	843.91	1685.8	843.91	0.0001	4.65318e-06	30.829	0	1	0	0	41	55	0	C-term(-0.9840)	NA	0	TRUE	sp|P68871|HBB_HUMAN	P68871	HBB_HUMAN	HBB	Hemoglobin subunit beta	NA	NA	V
HbA in vitro fragmentation (non trypsin enzymes)	TrypN_40_uM_H2O2	HbA_in_vitro_fragmentation_non-trypsin_enzymes_combined_MFM-X294-298_psm.tsv	TrypN	RFFESFGDLSTPDAV	RFFESFGDLSTPDAVc[17]	IVVYPWTQ.RFFESFGDLSTPDAV.MGNPKVKA	Q	M	15	2	2376.84	1685.81	1685.8	843.91	843.91	1685.8	843.91	0	2.60016e-06	30.84	0	1	0	0	41	55	0	C-term(-0.9840)	NA	0	TRUE	sp|P68871|HBB_HUMAN	P68871	HBB_HUMAN	HBB	Hemoglobin subunit beta	NA	NA	V
HbA in vitro fragmentation (non trypsin enzymes)	TrypN_40_uM_H2O2	HbA_in_vitro_fragmentation_non-trypsin_enzymes_combined_MFM-X294-298_psm.tsv	TrypN	RFFESFGDLSTPDAV	RFFESFGDLSTPDAVc[17]	IVVYPWTQ.RFFESFGDLSTPDAV.MGNPKVKA	Q	M	15	2	2402.09	1685.8	1685.8	843.909	843.91	1685.8	843.91	-0.0001	4.64783e-06	30.831	0	1	0	0	41	55	0	C-term(-0.9840)	NA	0	TRUE	sp|P68871|HBB_HUMAN	P68871	HBB_HUMAN	HBB	Hemoglobin subunit beta	NA	NA	V
HbA in vitro fragmentation (non trypsin enzymes)	TrypN_40_uM_H2O2	HbA_in_vitro_fragmentation_non-trypsin_enzymes_combined_MFM-X294-298_psm.tsv	TrypN	RLLVVYPW	RLLVVYPWc[17]	EVGGEAIG.RLLVVYPW.TQRFFESF	G	T	8	2	2488.1	1043.63	1043.63	522.821	522.821	1043.63	522.821	-0.0004	0.00730718	14.045	0	0.9969	0	0	31	38	0	C-term(-0.9840)	NA	0	TRUE	sp|P68871|HBB_HUMAN	P68871	HBB_HUMAN	HBB	Hemoglobin subunit beta	NA	NA	W
HEK293T FLAG-AARS1 H2O2	h2o2	FLAG-AARS1_GluC_MFM-X208_psm.tsv	GluC	AAKAVYTQDCPLAAAKAIQGLR	AAKAVYTQDCPLAAAKAIQGLRc[17]	EIANEMIE.AAKAVYTQDCPLAAAKAIQGLR.AVFDETYP	E	A	22	3	2851.48	2314.26	2314.26	772.426	772.426	2314.26	772.427	-0.0012	0	56.64	11.882	1	1	1	662	683	0	10C(57.0214), C-term(-0.9840)	NA	0	TRUE	sp|P49588|SYAC_HUMAN	P49588	SYAC_HUMAN	AARS1	Alanine--tRNA ligase, cytoplasmic	NA	NA	R
HEK293T FLAG-AARS1 H2O2	h2o2	FLAG-AARS1_GluC_MFM-X208_psm.tsv	GluC	AAKAVYTQDCPLAAAKAIQGLR	AAKAVYTQDCPLAAAKAIQGLRc[17]	EIANEMIE.AAKAVYTQDCPLAAAKAIQGLR.AVFDETYP	E	A	22	4	2852.97	2314.26	2314.26	579.572	579.572	2314.26	579.572	-0.0007	0	46.164	11.502	1	1	1	662	683	0	10C(57.0214), C-term(-0.9840)	NA	0	TRUE	sp|P49588|SYAC_HUMAN	P49588	SYAC_HUMAN	AARS1	Alanine--tRNA ligase, cytoplasmic	NA	NA	R
HEK293T FLAG-AARS1 H2O2	h2o2	FLAG-AARS1_GluC_MFM-X208_psm.tsv	GluC	AAKAVYTQDCPLAAAKAIQGLRA	AAKAVYTQDCPLAAAKAIQGLRAc[17]	EIANEMIE.AAKAVYTQDCPLAAAKAIQGLRA.VFDETYPD	E	V	23	4	2906.14	2385.29	2385.29	597.331	597.331	2385.3	597.331	-0.0004	1.2799e-10	38.62	11.308	1	1	1	662	684	0	10C(57.0214), C-term(-0.9840)	NA	0	TRUE	sp|P49588|SYAC_HUMAN	P49588	SYAC_HUMAN	AARS1	Alanine--tRNA ligase, cytoplasmic	NA	NA	A
HbA in vitro fragmentation	1000_uM_H2O2_replicate-3	HbA_in_vitro_fragmentation_Trypsin_MFM-X294-298_combined_psm.tsv	Trypsin	VVAGVANA	VVAGVANAc[17]	PVQAAYQK.VVAGVANA.LAHKYH	K	L	8	1	1254.55	698.408	698.408	699.415	699.415	698.408	699.415	0.0001	0.000909913	21.664	8.467	1	1	0	134	141	0	C-term(-0.9840)	NA	0	TRUE	sp|P68871|HBB_HUMAN	P68871	HBB_HUMAN	HBB	Hemoglobin subunit beta	NA	NA	A
HbA in vitro fragmentation	1000_uM_H2O2_replicate-3	HbA_in_vitro_fragmentation_Trypsin_MFM-X294-298_combined_psm.tsv	Trypsin	VGAHAGEYGAEA	VGAHAGEYGAEAc[17]	NVKAAWGK.VGAHAGEYGAEA.LERMFISF	K	L	12	2	1342.62	1129.51	1129.51	565.764	565.763	1129.52	565.765	-0.0037	0.000542625	18.562	0	0.9976	1	0	18	29	0	C-term(-0.9840)	NA	0	TRUE	sp|P69905|HBA_HUMAN	P69905	HBA_HUMAN	HBA2	Hemoglobin subunit alpha	NA	NA	A
HbA in vitro fragmentation	1000_uM_H2O2_replicate-3	HbA_in_vitro_fragmentation_Trypsin_MFM-X294-298_combined_psm.tsv	Trypsin	VNVDEVGG	VNVDEVGGc[17]	AVTAIWGK.VNVDEVGG.EAIGRIIV	K	E	8	1	1364.8	786.386	786.387	787.394	787.394	786.387	787.394	-0.0001	0.000373465	20.211	0	1	1	0	19	26	0	C-term(-0.9840)	NA	0	TRUE	sp|P68871|HBB_HUMAN	P68871	HBB_HUMAN	HBB	Hemoglobin subunit beta	NA	NA	G
HbA in vitro fragmentation	1000_uM_H2O2_replicate-3	HbA_in_vitro_fragmentation_Trypsin_MFM-X294-298_combined_psm.tsv	Trypsin	VNVDEVGGE	VNVDEVGGEc[17]	AVTAIWGK.VNVDEVGGE.AIGRIIVV	K	A	9	1	1397.61	915.429	915.429	916.436	916.437	915.43	916.437	-0.0005	7.3156e-05	22.043	8.561	1	1	0	19	27	0	C-term(-0.9840)	NA	0	TRUE	sp|P68871|HBB_HUMAN	P68871	HBB_HUMAN	HBB	Hemoglobin subunit beta	NA	NA	E
HbA in vitro fragmentation	1000_uM_H2O2_replicate-3	HbA_in_vitro_fragmentation_Trypsin_MFM-X294-298_combined_psm.tsv	Trypsin	VNVDEVGGEA	VNVDEVGGEAc[17]	AVTAIWGK.VNVDEVGGEA.LGRIIVVY	K	L	10	1	1438.98	986.466	986.466	987.474	987.473	986.467	987.474	-0.0011	3.97878e-05	26.101	8.086	1	1	0	19	28	0	C-term(-0.9840)	NA	0	TRUE	sp|P68871|HBB_HUMAN	P68871	HBB_HUMAN	HBB	Hemoglobin subunit beta	NA	NA	A
HbA in vitro fragmentation	1000_uM_H2O2_replicate-3	HbA_in_vitro_fragmentation_Trypsin_MFM-X294-298_combined_psm.tsv	Trypsin	VADALTNAVAH	VADALTNAVAHc[17]	QVKGHGKK.VADALTNAVAH.VDDMPNAI	K	V	11	2	1603.06	1079.57	1079.57	540.793	540.794	1079.57	540.793	0.0017	2.34153e-06	33.022	9.078	1	1	0	63	73	0	C-term(-0.9840)	NA	0	TRUE	sp|P69905|HBA_HUMAN	P69905	HBA_HUMAN	HBA2	Hemoglobin subunit alpha	NA	NA	H
HbA in vitro fragmentation	1000_uM_H2O2_replicate-3	HbA_in_vitro_fragmentation_Trypsin_MFM-X294-298_combined_psm.tsv	Trypsin	EFTPPVQ	EFTPPVQc[17]	VIAHHFGK.EFTPPVQ.AAYQKVVA	K	A	7	1	1631.54	815.418	815.418	816.425	816.425	815.418	816.425	0.0001	0.000735783	16.033	0	1	1	0	122	128	0	C-term(-0.9840)	NA	0	TRUE	sp|P68871|HBB_HUMAN	P68871	HBB_HUMAN	HBB	Hemoglobin subunit beta	NA	NA	Q
HbA in vitro fragmentation	1000_uM_H2O2_replicate-3	HbA_in_vitro_fragmentation_Trypsin_MFM-X294-298_combined_psm.tsv	Trypsin	KVADALTNAVA	KVADALTNAVAc[17]	AQVKGHGK.KVADALTNAVA.HVDDMPNA	K	H	11	2	1672.47	1070.61	1070.61	536.313	536.312	1070.61	536.311	0.0015	0.000588166	18.422	5.452	0.9993	1	0	62	72	0	C-term(-0.9840)	NA	0	TRUE	sp|P69905|HBA_HUMAN	P69905	HBA_HUMAN	HBA2	Hemoglobin subunit alpha	NA	NA	A
HbA in vitro fragmentation	1000_uM_H2O2_replicate-3	HbA_in_vitro_fragmentation_Trypsin_MFM-X294-298_combined_psm.tsv	Trypsin	EFTPPVQA	EFTPPVQAc[17]	VIAHHFGK.EFTPPVQA.AYQKVVAG	K	A	8	1	1679.36	886.457	886.457	887.464	887.465	886.455	887.462	0.0023	0.000943518	18.601	1.386	0.9996	1	0	122	129	0	C-term(-0.9840)	NA	0	TRUE	sp|P68871|HBB_HUMAN	P68871	HBB_HUMAN	HBB	Hemoglobin subunit beta	NA	NA	A
HbA in vitro fragmentation	1000_uM_H2O2_replicate-3	HbA_in_vitro_fragmentation_Trypsin_MFM-X294-298_combined_psm.tsv	Trypsin	EFTPPVQAA	EFTPPVQAAc[17]	VIAHHFGK.EFTPPVQAA.YQKVVAGV	K	Y	9	2	1702.13	957.491	957.492	479.753	479.753	957.492	479.753	0.0002	0.000254097	20.88	5.061	1	1	0	122	130	0	C-term(-0.9840)	NA	0	TRUE	sp|P68871|HBB_HUMAN	P68871	HBB_HUMAN	HBB	Hemoglobin subunit beta	NA	NA	A
HbA in vitro fragmentation	1000_uM_H2O2_replicate-3	HbA_in_vitro_fragmentation_Trypsin_MFM-X294-298_combined_psm.tsv	Trypsin	EFTPPVQAA	EFTPPVQAAc[17]	VIAHHFGK.EFTPPVQAA.YQKVVAGV	K	Y	9	1	1702.86	957.492	957.492	958.499	958.5	957.492	958.499	0.0005	0.000172187	19.556	0	1	1	0	122	130	0	C-term(-0.9840)	NA	0	TRUE	sp|P68871|HBB_HUMAN	P68871	HBB_HUMAN	HBB	Hemoglobin subunit beta	NA	NA	A
HbA in vitro fragmentation	1000_uM_H2O2_replicate-3	HbA_in_vitro_fragmentation_Trypsin_MFM-X294-298_combined_psm.tsv	Trypsin	VNVDEVGGEALG	VNVDEVGGEALGc[17]	AVTAIWGK.VNVDEVGGEALG.RIIVVYPW	K	R	12	2	1768.09	1156.57	1156.57	579.293	579.294	1156.57	579.293	0.0014	0.00039742	22.103	7.004	0.9999	1	0	19	30	0	C-term(-0.9840)	NA	0	TRUE	sp|P68871|HBB_HUMAN	P68871	HBB_HUMAN	HBB	Hemoglobin subunit beta	NA	NA	G
HbA in vitro fragmentation	1000_uM_H2O2_replicate-3	HbA_in_vitro_fragmentation_Trypsin_MFM-X294-298_combined_psm.tsv	Trypsin	VNVDEVGGEALG	VNVDEVGGEALGc[17]	AVTAIWGK.VNVDEVGGEALG.RIIVVYPW	K	R	12	1	1769.48	1156.57	1156.57	1157.58	1157.58	1156.57	1157.58	0.0013	7.87953e-06	24.914	0	1	1	0	19	30	0	C-term(-0.9840)	NA	0	TRUE	sp|P68871|HBB_HUMAN	P68871	HBB_HUMAN	HBB	Hemoglobin subunit beta	NA	NA	G
HbA in vitro fragmentation	1000_uM_H2O2_replicate-3	HbA_in_vitro_fragmentation_Trypsin_MFM-X294-298_combined_psm.tsv	Trypsin	VNVDEVGGEAL	VNVDEVGGEALc[17]	AVTAIWGK.VNVDEVGGEAL.GRIIVVYP	K	G	11	1	1777.72	1099.55	1099.55	1100.56	1100.56	1099.55	1100.56	0.0011	0.000870463	20.741	13.841	1	1	0	19	29	0	C-term(-0.9840)	NA	0	TRUE	sp|P68871|HBB_HUMAN	P68871	HBB_HUMAN	HBB	Hemoglobin subunit beta	NA	NA	L
HbA in vitro fragmentation	1000_uM_H2O2_replicate-3	HbA_in_vitro_fragmentation_Trypsin_MFM-X294-298_combined_psm.tsv	Trypsin	EFTPPVQAAYQ	EFTPPVQAAYQc[17]	VIAHHFGK.EFTPPVQAAYQ.KVVAGVAN	K	K	11	2	1835.55	1248.61	1248.61	625.314	625.314	1248.61	625.314	-0.0007	7.28618e-05	24.05	7.341	1	1	0	122	132	0	C-term(-0.9840)	NA	0	TRUE	sp|P68871|HBB_HUMAN	P68871	HBB_HUMAN	HBB	Hemoglobin subunit beta	NA	NA	Q
HbA in vitro fragmentation	1000_uM_H2O2_replicate-3	HbA_in_vitro_fragmentation_Trypsin_MFM-X294-298_combined_psm.tsv	Trypsin	VADALTNAVAHVDDMPNA	VADALTNAVAHVDDM[147]PNAc[17]	QVKGHGKK.VADALTNAVAHVDDMPNA.LSAISDIH	K	L	18	2	1850.07	1837.86	1837.86	919.938	919.939	1837.86	919.939	0.0006	2.21e-12	56.12	8.078	1	1	0	63	80	0	15M(15.9949), C-term(-0.9840)	NA	0	TRUE	sp|P69905|HBA_HUMAN	P69905	HBA_HUMAN	HBA2	Hemoglobin subunit alpha	NA	NA	A
HbA in vitro fragmentation	1000_uM_H2O2_replicate-3	HbA_in_vitro_fragmentation_Trypsin_MFM-X294-298_combined_psm.tsv	Trypsin	VADALTNAVAHVDDMPN	VADALTNAVAHVDDM[147]PNc[17]	QVKGHGKK.VADALTNAVAHVDDMPN.AISAISDI	K	A	17	2	1850.62	1766.82	1766.83	884.419	884.421	1766.83	884.42	0.0012	5.5e-13	56.553	6.217	1	1	0	63	79	0	15M(15.9949), C-term(-0.9840)	NA	0	TRUE	sp|P69905|HBA_HUMAN	P69905	HBA_HUMAN	HBA2	Hemoglobin subunit alpha	NA	NA	N
HbA in vitro fragmentation	1000_uM_H2O2_replicate-3	HbA_in_vitro_fragmentation_Trypsin_MFM-X294-298_combined_psm.tsv	Trypsin	GTFATLSELH	GTFATLSELHc[17]	IAHIDNIK.GTFATLSELH.CDKIHVDP	K	C	10	2	1856.19	1073.55	1073.55	537.782	537.782	1073.55	537.783	-0.002	0.000148936	23.808	7.676	1	1	0	84	93	0	C-term(-0.9840)	NA	0	TRUE	sp|P68871|HBB_HUMAN	P68871	HBB_HUMAN	HBB	Hemoglobin subunit beta	NA	NA	H
HbA in vitro fragmentation	1000_uM_H2O2_replicate-3	HbA_in_vitro_fragmentation_Trypsin_MFM-X294-298_combined_psm.tsv	Trypsin	VADALTNAVAHVD	VADALTNAVAHVDc[17]	QVKGHGKK.VADALTNAVAHVD.DMPNAISA	K	D	13	2	1857.74	1293.67	1293.67	647.841	647.841	1293.67	647.841	-0.0004	4.86687e-09	41.751	13.059	1	1	0	63	75	0	C-term(-0.9840)	NA	0	TRUE	sp|P69905|HBA_HUMAN	P69905	HBA_HUMAN	HBA2	Hemoglobin subunit alpha	NA	NA	D
HbA in vitro fragmentation	1000_uM_H2O2_replicate-3	HbA_in_vitro_fragmentation_Trypsin_MFM-X294-298_combined_psm.tsv	Trypsin	GTFATLSELH	GTFATLSELHc[17]	IAHIDNIK.GTFATLSELH.CDKIHVDP	K	C	10	1	1860.49	1073.55	1073.55	1074.56	1074.56	1073.55	1074.56	0.0002	4.70164e-07	26.811	0	1	1	0	84	93	0	C-term(-0.9840)	NA	0	TRUE	sp|P68871|HBB_HUMAN	P68871	HBB_HUMAN	HBB	Hemoglobin subunit beta	NA	NA	H
HbA in vitro fragmentation	1000_uM_H2O2_replicate-3	HbA_in_vitro_fragmentation_Trypsin_MFM-X294-298_combined_psm.tsv	Trypsin	VADALTNAVAHV	VADALTNAVAHVc[17]	QVKGHGKK.VADALTNAVAHV.DDMPNAIS	K	D	12	2	1867.98	1178.64	1178.64	590.327	590.328	1178.64	590.328	0.0003	3.11889e-06	32.524	9.273	1	1	0	63	74	0	C-term(-0.9840)	NA	0	TRUE	sp|P69905|HBA_HUMAN	P69905	HBA_HUMAN	HBA2	Hemoglobin subunit alpha	NA	NA	V
HbA in vitro fragmentation	1000_uM_H2O2_replicate-3	HbA_in_vitro_fragmentation_Trypsin_MFM-X294-298_combined_psm.tsv	Trypsin	VADALTNAVAHVDDMP	VADALTNAVAHVDDM[147]Pc[17]	QVKGHGKK.VADALTNAVAHVDDMP.NAISAISD	K	N	16	2	1868.54	1652.78	1652.78	827.398	827.399	1652.78	827.399	0.0001	7e-13	57.118	0	1	1	0	63	78	0	15M(15.9949), C-term(-0.9840)	NA	0	TRUE	sp|P69905|HBA_HUMAN	P69905	HBA_HUMAN	HBA2	Hemoglobin subunit alpha	NA	NA	P
HbA in vitro fragmentation	1000_uM_H2O2_replicate-3	HbA_in_vitro_fragmentation_Trypsin_MFM-X294-298_combined_psm.tsv	Trypsin	GTFATLSELH	GTFATLSELHc[17]	IAHIDNIK.GTFATLSELH.CDKIHVDP	K	C	10	2	1880.4	1073.55	1073.55	537.782	537.782	1073.55	537.783	-0.0013	0.000129494	23.051	6.782	1	1	0	84	93	0	C-term(-0.9840)	NA	0	TRUE	sp|P68871|HBB_HUMAN	P68871	HBB_HUMAN	HBB	Hemoglobin subunit beta	NA	NA	H
HbA in vitro fragmentation	1000_uM_H2O2_replicate-3	HbA_in_vitro_fragmentation_Trypsin_MFM-X294-298_combined_psm.tsv	Trypsin	MFLSFPTTKT	M[147]FLSFPTTKTc[17]	YGAEAIER.MFLSFPTTKT.YFPHFDIS	R	Y	10	2	1964.53	1186.6	1186.6	594.31	594.309	1186.61	594.31	-0.0019	0.000561694	18.502	5.438	0.9994	1	0	33	42	0	1M(15.9949), C-term(-0.9840)	NA	0	TRUE	sp|P69905|HBA_HUMAN	P69905	HBA_HUMAN	HBA2	Hemoglobin subunit alpha	NA	NA	T
HbA in vitro fragmentation	1000_uM_H2O2_replicate-3	HbA_in_vitro_fragmentation_Trypsin_MFM-X294-298_combined_psm.tsv	Trypsin	FFESFGD	FFESFGDc[17]	VVYPWTQR.FFESFGD.LSTPDAVM	R	L	7	1	1998.55	846.354	846.354	847.362	847.361	846.355	847.362	-0.0009	0.001	15.5	0	0.9999	1	0	42	48	0	C-term(-0.9840)	NA	0	TRUE	sp|P68871|HBB_HUMAN	P68871	HBB_HUMAN	HBB	Hemoglobin subunit beta	NA	NA	D
HbA in vitro fragmentation	1000_uM_H2O2_replicate-3	HbA_in_vitro_fragmentation_Trypsin_MFM-X294-298_combined_psm.tsv	Trypsin	VADALTNAVAHVDDMPNALSA	VADALTNAVAHVDDM[147]PNALSAc[17]	QVKGHGKK.VADALTNAVAHVDDMPNALSA.LSDIHAHK	K	L	21	2	2008.89	2109.02	2109.02	1055.52	1055.52	2109.02	1055.52	0.0014	1.2099e-10	47.169	6.989	1	1	0	63	83	0	15M(15.9949), C-term(-0.9840)	NA	0	TRUE	sp|P69905|HBA_HUMAN	P69905	HBA_HUMAN	HBA2	Hemoglobin subunit alpha	NA	NA	A
HbA in vitro fragmentation	1000_uM_H2O2_replicate-3	HbA_in_vitro_fragmentation_Trypsin_MFM-X294-298_combined_psm.tsv	Trypsin	VADALTNAVAHVDDMPNAL	VADALTNAVAHVDDM[147]PNALc[17]	QVKGHGKK.VADALTNAVAHVDDMPNAL.SAISDIHA	K	S	19	2	2016.72	1950.95	1950.94	976.48	976.479	1950.95	976.481	-0.0024	2.19e-12	53.141	0	1	1	0	63	81	0	15M(15.9949), C-term(-0.9840)	NA	0	TRUE	sp|P69905|HBA_HUMAN	P69905	HBA_HUMAN	HBA2	Hemoglobin subunit alpha	NA	NA	L
HbA in vitro fragmentation	1000_uM_H2O2_replicate-3	HbA_in_vitro_fragmentation_Trypsin_MFM-X294-298_combined_psm.tsv	Trypsin	VLGAFSDGLA	VLGAFSDGLAc[17]	KVKAHGKK.VLGAFSDGLA.HIDNIKGT	K	H	10	1	2058.94	947.507	947.506	948.514	948.514	947.508	948.515	-0.0011	0.000107399	26.376	10.081	1	1	0	68	77	0	C-term(-0.9840)	NA	0	TRUE	sp|P68871|HBB_HUMAN	P68871	HBB_HUMAN	HBB	Hemoglobin subunit beta	NA	NA	A
HbA in vitro fragmentation	1000_uM_H2O2_replicate-3	HbA_in_vitro_fragmentation_Trypsin_MFM-X294-298_combined_psm.tsv	Trypsin	VLGAFSDGLA	VLGAFSDGLAc[17]	KVKAHGKK.VLGAFSDGLA.HIDNIKGT	K	H	10	1	2083.86	947.508	947.506	948.515	948.514	947.508	948.515	-0.0012	0.00108206	21.363	8.47	0.9998	1	0	68	77	0	C-term(-0.9840)	NA	0	TRUE	sp|P68871|HBB_HUMAN	P68871	HBB_HUMAN	HBB	Hemoglobin subunit beta	NA	NA	A
HbA in vitro fragmentation	1000_uM_H2O2_replicate-3	HbA_in_vitro_fragmentation_Trypsin_MFM-X294-298_combined_psm.tsv	Trypsin	MFLSFPTT	M[147]FLSFPTTc[17]	YGAEAIER.MFLSFPTT.KTYFPHFD	R	K	8	1	2195.43	957.462	957.461	958.47	958.469	957.463	958.47	-0.0016	0.000691035	16.142	0	1	1	0	33	40	0	1M(15.9949), C-term(-0.9840)	NA	0	TRUE	sp|P69905|HBA_HUMAN	P69905	HBA_HUMAN	HBA2	Hemoglobin subunit alpha	NA	NA	T
HbA in vitro fragmentation	1000_uM_H2O2_replicate-3	HbA_in_vitro_fragmentation_Trypsin_MFM-X294-298_combined_psm.tsv	Trypsin	VADALTNAVAHVDDMPNALSALSD	VADALTNAVAHVDDM[147]PNALSALSDc[17]	QVKGHGKK.VADALTNAVAHVDDMPNALSALSD.LHAHKIRV	K	L	24	3	2223.74	2424.15	2424.15	809.058	809.059	2424.16	809.06	-0.0043	9.91973e-09	43.514	10.895	1	1	0	63	86	0	15M(15.9949), C-term(-0.9840)	NA	0	TRUE	sp|P69905|HBA_HUMAN	P69905	HBA_HUMAN	HBA2	Hemoglobin subunit alpha	NA	NA	D
HbA in vitro fragmentation	1000_uM_H2O2_replicate-3	HbA_in_vitro_fragmentation_Trypsin_MFM-X294-298_combined_psm.tsv	Trypsin	VADALTNAVAHVDDMPNALSALSD	VADALTNAVAHVDDM[147]PNALSALSDc[17]	QVKGHGKK.VADALTNAVAHVDDMPNALSALSD.LHAHKIRV	K	L	24	2	2228.19	2424.16	2424.16	1213.09	1213.09	2424.16	1213.09	-0.0026	4.584e-11	49.855	7.125	1	1	0	63	86	0	15M(15.9949), C-term(-0.9840)	NA	0	TRUE	sp|P69905|HBA_HUMAN	P69905	HBA_HUMAN	HBA2	Hemoglobin subunit alpha	NA	NA	D
HbA in vitro fragmentation	1000_uM_H2O2_replicate-3	HbA_in_vitro_fragmentation_Trypsin_MFM-X294-298_combined_psm.tsv	Trypsin	FFESFGDLSTPD	FFESFGDLSTPDc[17]	VVYPWTQR.FFESFGDLSTPD.AVMGNPKV	R	A	12	2	2249.41	1359.6	1359.6	680.807	680.806	1359.6	680.806	-0.0011	0.000154259	20.747	2.658	1	1	0	42	53	0	C-term(-0.9840)	NA	0	TRUE	sp|P68871|HBB_HUMAN	P68871	HBB_HUMAN	HBB	Hemoglobin subunit beta	NA	NA	D
HbA in vitro fragmentation	1000_uM_H2O2_replicate-3	HbA_in_vitro_fragmentation_Trypsin_MFM-X294-298_combined_psm.tsv	Trypsin	FFESFGDLSTPDAVMGNP	FFESFGDLSTPDAVM[147]GNPc[17]	VVYPWTQR.FFESFGDLSTPDAVMGNP.KVKAHGKK	R	K	18	2	2250.81	1944.86	1944.86	973.436	973.435	1944.86	973.435	-0.0011	9.76113e-08	34.542	10.174	1	1	0	42	59	0	15M(15.9949), C-term(-0.9840)	NA	0	TRUE	sp|P68871|HBB_HUMAN	P68871	HBB_HUMAN	HBB	Hemoglobin subunit beta	NA	NA	P
HbA in vitro fragmentation	1000_uM_H2O2_replicate-3	HbA_in_vitro_fragmentation_Trypsin_MFM-X294-298_combined_psm.tsv	Trypsin	FFESFGDLSTPDA	FFESFGDLSTPDAc[17]	VVYPWTQR.FFESFGDLSTPDA.VMGNPKVK	R	V	13	2	2251.34	1430.64	1430.64	716.325	716.325	1430.64	716.325	0.0001	0.000156675	20.72	0	1	1	0	42	54	0	C-term(-0.9840)	NA	0	TRUE	sp|P68871|HBB_HUMAN	P68871	HBB_HUMAN	HBB	Hemoglobin subunit beta	NA	NA	A
HbA in vitro fragmentation	1000_uM_H2O2_replicate-3	HbA_in_vitro_fragmentation_Trypsin_MFM-X294-298_combined_psm.tsv	Trypsin	VADALTNAVAHVDDMPNALSAL	VADALTNAVAHVDDM[147]PNALSALc[17]	QVKGHGKK.VADALTNAVAHVDDMPNALSAL.SDIHAHKI	K	S	22	2	2259.4	2222.1	2222.1	1112.06	1112.06	2222.1	1112.06	-0.0041	2.83629e-09	40.689	0	1	1	0	63	84	0	15M(15.9949), C-term(-0.9840)	NA	0	TRUE	sp|P69905|HBA_HUMAN	P69905	HBA_HUMAN	HBA2	Hemoglobin subunit alpha	NA	NA	L
HbA in vitro fragmentation	1000_uM_H2O2_replicate-3	HbA_in_vitro_fragmentation_Trypsin_MFM-X294-298_combined_psm.tsv	Trypsin	VADALTNAVAHVDDMPNALSAL	VADALTNAVAHVDDM[147]PNALSALc[17]	QVKGHGKK.VADALTNAVAHVDDMPNALSAL.SDIHAHKI	K	S	22	3	2260.5	2222.11	2222.09	741.709	741.705	2222.1	741.707	-0.0058	1.58581e-06	31.699	7.762	1	1	0	63	84	0	15M(15.9949), C-term(-0.9840)	NA	0	TRUE	sp|P69905|HBA_HUMAN	P69905	HBA_HUMAN	HBA2	Hemoglobin subunit alpha	NA	NA	L
HbA in vitro fragmentation	1000_uM_H2O2_replicate-3	HbA_in_vitro_fragmentation_Trypsin_MFM-X294-298_combined_psm.tsv	Trypsin	FFESFGDLSTPDAVMG	FFESFGDLSTPDAVM[147]Gc[17]	VVYPWTQR.FFESFGDLSTPDAVMG.NPKVKAHG	R	N	16	2	2268.92	1733.76	1733.76	867.886	867.886	1733.76	867.888	-0.003	7.44731e-09	39.012	7.126	1	1	0	42	57	0	15M(15.9949), C-term(-0.9840)	NA	0	TRUE	sp|P68871|HBB_HUMAN	P68871	HBB_HUMAN	HBB	Hemoglobin subunit beta	NA	NA	G
HbA in vitro fragmentation	1000_uM_H2O2_replicate-3	HbA_in_vitro_fragmentation_Trypsin_MFM-X294-298_combined_psm.tsv	Trypsin	FFESFGDLSTP	FFESFGDLSTPc[17]	VVYPWTQR.FFESFGDLSTP.DAVMGNPK	R	D	11	1	2269.76	1244.57	1244.57	1245.58	1245.58	1244.57	1245.58	0.0001	0.00083946	18.804	0	1	1	0	42	52	0	C-term(-0.9840)	NA	0	TRUE	sp|P68871|HBB_HUMAN	P68871	HBB_HUMAN	HBB	Hemoglobin subunit beta	NA	NA	P
HbA in vitro fragmentation	1000_uM_H2O2_replicate-3	HbA_in_vitro_fragmentation_Trypsin_MFM-X294-298_combined_psm.tsv	Trypsin	FFESFGDLSTPDAVMGN	FFESFGDLSTPDAVM[147]GNc[17]	VVYPWTQR.FFESFGDLSTPDAVMGN.PKVKAHGK	R	P	17	2	2280.38	1847.8	1847.8	924.909	924.908	1847.8	924.909	-0.0026	1.90108e-05	24.384	0	1	1	0	42	58	0	15M(15.9949), C-term(-0.9840)	NA	0	TRUE	sp|P68871|HBB_HUMAN	P68871	HBB_HUMAN	HBB	Hemoglobin subunit beta	NA	NA	N
HbA in vitro fragmentation	1000_uM_H2O2_replicate-3	HbA_in_vitro_fragmentation_Trypsin_MFM-X294-298_combined_psm.tsv	Trypsin	VADALTNAVAHVDDMPNALSALSDLH	VADALTNAVAHVDDM[147]PNALSALSDLHc[17]	QVKGHGKK.VADALTNAVAHVDDMPNALSALSDLH.AHKIRVDP	K	A	26	3	2284.01	2674.3	2674.29	892.442	892.438	2674.3	892.441	-0.0105	0	77.257	7.487	1	1	0	63	88	0	15M(15.9949), C-term(-0.9840)	NA	0	TRUE	sp|P69905|HBA_HUMAN	P69905	HBA_HUMAN	HBA2	Hemoglobin subunit alpha	NA	NA	H
HbA in vitro fragmentation	1000_uM_H2O2_replicate-3	HbA_in_vitro_fragmentation_Trypsin_MFM-X294-298_combined_psm.tsv	Trypsin	VADALTNAVAHVDDMPNALSALSDLHA	VADALTNAVAHVDDM[147]PNALSALSDLHAc[17]	QVKGHGKK.VADALTNAVAHVDDMPNALSALSDLHA.HKIRVDPV	K	H	27	3	2292.9	2745.34	2745.34	916.12	916.12	2745.34	916.12	-0.0019	0	88.364	12.142	1	1	0	63	89	0	15M(15.9949), C-term(-0.9840)	NA	0	TRUE	sp|P69905|HBA_HUMAN	P69905	HBA_HUMAN	HBA2	Hemoglobin subunit alpha	NA	NA	A
HbA in vitro fragmentation	1000_uM_H2O2_replicate-3	HbA_in_vitro_fragmentation_Trypsin_MFM-X294-298_combined_psm.tsv	Trypsin	VADALTNAVAHVDDMPNALSALSDLHA	VADALTNAVAHVDDM[147]PNALSALSDLHAc[17]	QVKGHGKK.VADALTNAVAHVDDMPNALSALSDLHA.HKIRVDPV	K	H	27	3	2314.02	2745.34	2745.34	916.12	916.12	2745.34	916.12	-0.0017	0	86.047	10.774	1	1	0	63	89	0	15M(15.9949), C-term(-0.9840)	NA	0	TRUE	sp|P69905|HBA_HUMAN	P69905	HBA_HUMAN	HBA2	Hemoglobin subunit alpha	NA	NA	A
HbA in vitro fragmentation	1000_uM_H2O2_replicate-3	HbA_in_vitro_fragmentation_Trypsin_MFM-X294-298_combined_psm.tsv	Trypsin	FFESFGDL	FFESFGDLc[17]	VVYPWTQR.FFESFGDL.STPDAVMG	R	S	8	1	2324.98	959.439	959.438	960.446	960.446	959.439	960.446	-0.0006	0.00245895	15.937	0	0.9969	1	0	42	49	0	C-term(-0.9840)	NA	0	TRUE	sp|P68871|HBB_HUMAN	P68871	HBB_HUMAN	HBB	Hemoglobin subunit beta	NA	NA	L
HbA in vitro fragmentation	1000_uM_H2O2_replicate-3	HbA_in_vitro_fragmentation_Trypsin_MFM-X294-298_combined_psm.tsv	Trypsin	FFESFGDLSTPDAV	FFESFGDLSTPDAVc[17]	VVYPWTQR.FFESFGDLSTPDAV.MGNPKVKA	R	M	14	2	2339.49	1529.7	1529.7	765.859	765.859	1529.7	765.859	0.0001	1.06414e-05	26.392	21.26	1	1	0	42	55	0	C-term(-0.9840)	NA	0	TRUE	sp|P68871|HBB_HUMAN	P68871	HBB_HUMAN	HBB	Hemoglobin subunit beta	NA	NA	V
HbA in vitro fragmentation	1000_uM_H2O2_replicate-3	HbA_in_vitro_fragmentation_Trypsin_MFM-X294-298_combined_psm.tsv	Trypsin	VLGAFSDGLAHLDNL	VLGAFSDGLAHLDNLc[17]	KVKAHGKK.VLGAFSDGLAHLDNL.KGTFATIS	K	K	15	2	2364.04	1539.8	1539.8	770.909	770.908	1539.8	770.909	-0.0024	2.4016e-06	31.978	7.283	1	1	0	68	82	0	C-term(-0.9840)	NA	0	TRUE	sp|P68871|HBB_HUMAN	P68871	HBB_HUMAN	HBB	Hemoglobin subunit beta	NA	NA	L
HbA in vitro fragmentation	1000_uM_H2O2_replicate-3	HbA_in_vitro_fragmentation_Trypsin_MFM-X294-298_combined_psm.tsv	Trypsin	VLGAFSDGLAHLDNL	VLGAFSDGLAHLDNLc[17]	KVKAHGKK.VLGAFSDGLAHLDNL.KGTFATIS	K	K	15	2	2386.64	1539.8	1539.8	770.909	770.908	1539.8	770.909	-0.0023	1.44461e-09	45.861	10.28	1	1	0	68	82	0	C-term(-0.9840)	NA	0	TRUE	sp|P68871|HBB_HUMAN	P68871	HBB_HUMAN	HBB	Hemoglobin subunit beta	NA	NA	L
HbA in vitro fragmentation	1000_uM_H2O2_replicate-3	HbA_in_vitro_fragmentation_Trypsin_MFM-X294-298_combined_psm.tsv	Trypsin	VLGAFSDGLAHLDNL	VLGAFSDGLAHLDNLc[17]	KVKAHGKK.VLGAFSDGLAHLDNL.KGTFATIS	K	K	15	2	2408.88	1539.8	1539.8	770.909	770.908	1539.8	770.909	-0.0023	5.30578e-08	38.601	8.079	1	1	0	68	82	0	C-term(-0.9840)	NA	0	TRUE	sp|P68871|HBB_HUMAN	P68871	HBB_HUMAN	HBB	Hemoglobin subunit beta	NA	NA	L
HbA in vitro fragmentation	1000_uM_H2O2_replicate-3	HbA_in_vitro_fragmentation_Trypsin_MFM-X294-298_combined_psm.tsv	Trypsin	VLGAFSDGLAHLDNL	VLGAFSDGLAHLDNLc[17]	KVKAHGKK.VLGAFSDGLAHLDNL.KGTFATIS	K	K	15	2	2431.82	1539.8	1539.8	770.91	770.908	1539.8	770.909	-0.0023	9.72187e-07	33.549	8.176	1	1	0	68	82	0	C-term(-0.9840)	NA	0	TRUE	sp|P68871|HBB_HUMAN	P68871	HBB_HUMAN	HBB	Hemoglobin subunit beta	NA	NA	L
HbA in vitro fragmentation	1000_uM_H2O2_replicate-3	HbA_in_vitro_fragmentation_Trypsin_MFM-X294-298_combined_psm.tsv	Trypsin	LLVVYPWTQ	LLVVYPWTQc[17]	VGGEAIGR.LLVVYPWTQ.RFFESFGD	R	R	9	1	2438.54	1116.63	1116.63	1117.64	1117.64	1116.63	1117.64	-0.0003	8.84097e-05	22.714	0	1	1	0	32	40	0	C-term(-0.9840)	NA	0	TRUE	sp|P68871|HBB_HUMAN	P68871	HBB_HUMAN	HBB	Hemoglobin subunit beta	NA	NA	Q
HbA in vitro fragmentation	1000_uM_H2O2_replicate-3	HbA_in_vitro_fragmentation_Trypsin_MFM-X294-298_combined_psm.tsv	Trypsin	VADALTNAVAHVDDMPNALSALSDL	VADALTNAVAHVDDM[147]PNALSALSDLc[17]	QVKGHGKK.VADALTNAVAHVDDMPNALSALSDL.HAHKIRVD	K	H	25	3	2456.89	2537.24	2537.24	846.755	846.755	2537.24	846.755	-0.0014	4.9574e-10	44.719	15.907	1	1	0	63	87	0	15M(15.9949), C-term(-0.9840)	NA	0	TRUE	sp|P69905|HBA_HUMAN	P69905	HBA_HUMAN	HBA2	Hemoglobin subunit alpha	NA	NA	L
HbA in vitro fragmentation	1000_uM_H2O2_replicate-3	HbA_in_vitro_fragmentation_Trypsin_MFM-X294-298_combined_psm.tsv	Trypsin	VADALTNAVAHVDDMPNALSALSDL	VADALTNAVAHVDDM[147]PNALSALSDLc[17]	QVKGHGKK.VADALTNAVAHVDDMPNALSALSDL.HAHKIRVD	K	H	25	2	2462.79	2537.24	2537.24	1269.63	1269.63	2537.24	1269.63	-0.0022	3.1e-13	57.542	15.539	1	1	0	63	87	0	15M(15.9949), C-term(-0.9840)	NA	0	TRUE	sp|P69905|HBA_HUMAN	P69905	HBA_HUMAN	HBA2	Hemoglobin subunit alpha	NA	NA	L
HbA in vitro fragmentation	1000_uM_H2O2_replicate-3	HbA_in_vitro_fragmentation_Trypsin_MFM-X294-298_combined_psm.tsv	Trypsin	VADALTNAVAHVDDMPNALSALSDL	VADALTNAVAHVDDM[147]PNALSALSDLc[17]	QVKGHGKK.VADALTNAVAHVDDMPNALSALSDL.HAHKIRVD	K	H	25	3	2481.11	2537.24	2537.24	846.754	846.755	2537.24	846.755	-0.0012	3.2565e-10	45.449	13.761	1	1	0	63	87	0	15M(15.9949), C-term(-0.9840)	NA	0	TRUE	sp|P69905|HBA_HUMAN	P69905	HBA_HUMAN	HBA2	Hemoglobin subunit alpha	NA	NA	L
HbA in vitro fragmentation	1000_uM_H2O2_replicate-3	HbA_in_vitro_fragmentation_Trypsin_MFM-X294-298_combined_psm.tsv	Trypsin	VADALTNAVAHVDDMPNALSALSDLHA	VADALTNAVAHVDDMPNALSALSDLHAc[17]	QVKGHGKK.VADALTNAVAHVDDMPNALSALSDLHA.HKIRVDPV	K	H	27	3	2512.54	2729.35	2729.34	910.789	910.788	2729.34	910.789	-0.0012	0	76.39	8.186	1	1	0	63	89	0	C-term(-0.9840)	NA	0	TRUE	sp|P69905|HBA_HUMAN	P69905	HBA_HUMAN	HBA2	Hemoglobin subunit alpha	NA	NA	A
HbA in vitro fragmentation	1000_uM_H2O2_replicate-3	HbA_in_vitro_fragmentation_Trypsin_MFM-X294-298_combined_psm.tsv	Trypsin	KVADALTNAVAHVDDMPNALSALSDL	KVADALTNAVAHVDDM[147]PNALSALSDLc[17]	AQVKGHGK.KVADALTNAVAHVDDMPNALSALSDL.HAHKIRVD	K	H	26	3	2571.23	2665.34	2665.34	889.453	889.453	2665.34	889.453	-0.0017	1.75792e-06	33.52	9.866	1	1	0	62	87	0	16M(15.9949), C-term(-0.9840)	NA	0	TRUE	sp|P69905|HBA_HUMAN	P69905	HBA_HUMAN	HBA2	Hemoglobin subunit alpha	NA	NA	L
HbA in vitro fragmentation	1000_uM_H2O2_replicate-2	HbA_in_vitro_fragmentation_Trypsin_MFM-X294-298_combined_psm.tsv	Trypsin	VNVDEVGG	VNVDEVGGc[17]	AVTAIWGK.VNVDEVGG.EAIGRIIV	K	E	8	1	1386.58	786.387	786.386	787.394	787.393	786.387	787.394	-0.001	0.000376704	20.196	0	1	1	0	19	26	0	C-term(-0.9840)	NA	0	TRUE	sp|P68871|HBB_HUMAN	P68871	HBB_HUMAN	HBB	Hemoglobin subunit beta	NA	NA	G
HbA in vitro fragmentation	1000_uM_H2O2_replicate-2	HbA_in_vitro_fragmentation_Trypsin_MFM-X294-298_combined_psm.tsv	Trypsin	VNVDEVGGE	VNVDEVGGEc[17]	AVTAIWGK.VNVDEVGGE.AIGRIIVV	K	A	9	1	1416.11	915.43	915.43	916.438	916.437	915.43	916.437	0	2.41129e-05	23.971	6.91	1	1	0	19	27	0	C-term(-0.9840)	NA	0	TRUE	sp|P68871|HBB_HUMAN	P68871	HBB_HUMAN	HBB	Hemoglobin subunit beta	NA	NA	E
HbA in vitro fragmentation	1000_uM_H2O2_replicate-2	HbA_in_vitro_fragmentation_Trypsin_MFM-X294-298_combined_psm.tsv	Trypsin	VNVDEVGGEA	VNVDEVGGEAc[17]	AVTAIWGK.VNVDEVGGEA.LGRIIVVY	K	L	10	1	1457.02	986.467	986.467	987.474	987.474	986.467	987.474	0	0.000157308	22.713	6.292	1	1	0	19	28	0	C-term(-0.9840)	NA	0	TRUE	sp|P68871|HBB_HUMAN	P68871	HBB_HUMAN	HBB	Hemoglobin subunit beta	NA	NA	A
HbA in vitro fragmentation	1000_uM_H2O2_replicate-2	HbA_in_vitro_fragmentation_Trypsin_MFM-X294-298_combined_psm.tsv	Trypsin	VADALTNAVAH	VADALTNAVAHc[17]	QVKGHGKK.VADALTNAVAH.VDDMPNAI	K	V	11	2	1617.48	1079.57	1079.57	540.793	540.793	1079.57	540.793	-0.0001	1.1995e-06	33.184	7.441	1	1	0	63	73	0	C-term(-0.9840)	NA	0	TRUE	sp|P69905|HBA_HUMAN	P69905	HBA_HUMAN	HBA2	Hemoglobin subunit alpha	NA	NA	H
HbA in vitro fragmentation	1000_uM_H2O2_replicate-2	HbA_in_vitro_fragmentation_Trypsin_MFM-X294-298_combined_psm.tsv	Trypsin	EFTPPVQ	EFTPPVQc[17]	VIAHHFGK.EFTPPVQ.AAYQKVVA	K	A	7	1	1646.49	815.418	815.417	816.425	816.424	815.418	816.425	-0.0009	0.000832243	15.819	0	0.9999	1	0	122	128	0	C-term(-0.9840)	NA	0	TRUE	sp|P68871|HBB_HUMAN	P68871	HBB_HUMAN	HBB	Hemoglobin subunit beta	NA	NA	Q
HbA in vitro fragmentation	1000_uM_H2O2_replicate-2	HbA_in_vitro_fragmentation_Trypsin_MFM-X294-298_combined_psm.tsv	Trypsin	VADALTNAVAH	VADALTNAVAHc[17]	QVKGHGKK.VADALTNAVAH.VDDMPNAI	K	V	11	2	1655.95	1079.57	1079.57	540.793	540.793	1079.57	540.793	0	1.30918e-06	33.032	8.298	1	1	0	63	73	0	C-term(-0.9840)	NA	0	TRUE	sp|P69905|HBA_HUMAN	P69905	HBA_HUMAN	HBA2	Hemoglobin subunit alpha	NA	NA	H
HbA in vitro fragmentation	1000_uM_H2O2_replicate-2	HbA_in_vitro_fragmentation_Trypsin_MFM-X294-298_combined_psm.tsv	Trypsin	EFTPPVQA	EFTPPVQAc[17]	VIAHHFGK.EFTPPVQA.AYQKVVAG	K	A	8	1	1692.96	886.455	886.456	887.462	887.463	886.455	887.462	0.0006	0.000347336	20.337	0	1	1	0	122	129	0	C-term(-0.9840)	NA	0	TRUE	sp|P68871|HBB_HUMAN	P68871	HBB_HUMAN	HBB	Hemoglobin subunit beta	NA	NA	A
HbA in vitro fragmentation	1000_uM_H2O2_replicate-2	HbA_in_vitro_fragmentation_Trypsin_MFM-X294-298_combined_psm.tsv	Trypsin	VVAGVANALAH	VVAGVANALAHc[17]	PVQAAYQK.VVAGVANALAH.KYH	K	K	11	2	1703.45	1019.59	1019.59	510.801	510.801	1019.59	510.801	-0.0001	8.17053e-06	27.851	0	1	1	0	134	144	0	C-term(-0.9840)	NA	0	TRUE	sp|P68871|HBB_HUMAN	P68871	HBB_HUMAN	HBB	Hemoglobin subunit beta	NA	NA	H
HbA in vitro fragmentation	1000_uM_H2O2_replicate-2	HbA_in_vitro_fragmentation_Trypsin_MFM-X294-298_combined_psm.tsv	Trypsin	EFTPPVQAA	EFTPPVQAAc[17]	VIAHHFGK.EFTPPVQAA.YQKVVAGV	K	Y	9	2	1714.54	957.49	957.491	479.752	479.753	957.492	479.753	-0.0011	0.000539511	18.572	0	0.9983	1	0	122	130	0	C-term(-0.9840)	NA	0	TRUE	sp|P68871|HBB_HUMAN	P68871	HBB_HUMAN	HBB	Hemoglobin subunit beta	NA	NA	A
HbA in vitro fragmentation	1000_uM_H2O2_replicate-2	HbA_in_vitro_fragmentation_Trypsin_MFM-X294-298_combined_psm.tsv	Trypsin	EFTPPVQAA	EFTPPVQAAc[17]	VIAHHFGK.EFTPPVQAA.YQKVVAGV	K	Y	9	1	1715.74	957.492	957.493	958.499	958.5	957.492	958.499	0.0006	0.000168461	19.594	0	1	1	0	122	130	0	C-term(-0.9840)	NA	0	TRUE	sp|P68871|HBB_HUMAN	P68871	HBB_HUMAN	HBB	Hemoglobin subunit beta	NA	NA	A
HbA in vitro fragmentation	1000_uM_H2O2_replicate-2	HbA_in_vitro_fragmentation_Trypsin_MFM-X294-298_combined_psm.tsv	Trypsin	VVAGVANALAH	VVAGVANALAHc[17]	PVQAAYQK.VVAGVANALAH.KYH	K	K	11	2	1727.59	1019.59	1019.59	510.801	510.801	1019.59	510.801	-0.0006	5.67545e-05	26.484	8.312	1	1	0	134	144	0	C-term(-0.9840)	NA	0	TRUE	sp|P68871|HBB_HUMAN	P68871	HBB_HUMAN	HBB	Hemoglobin subunit beta	NA	NA	H
HbA in vitro fragmentation	1000_uM_H2O2_replicate-2	HbA_in_vitro_fragmentation_Trypsin_MFM-X294-298_combined_psm.tsv	Trypsin	VLGAFSDG	VLGAFSDGc[17]	KVKAHGKK.VLGAFSDG.LAHIDNIK	K	L	8	1	1745.9	763.386	763.385	764.393	764.393	763.386	764.394	-0.0011	2.76058e-05	23.736	9.575	1	1	0	68	75	0	C-term(-0.9840)	NA	0	TRUE	sp|P68871|HBB_HUMAN	P68871	HBB_HUMAN	HBB	Hemoglobin subunit beta	NA	NA	G
HbA in vitro fragmentation	1000_uM_H2O2_replicate-2	HbA_in_vitro_fragmentation_Trypsin_MFM-X294-298_combined_psm.tsv	Trypsin	VNVDEVGGEALG	VNVDEVGGEALGc[17]	AVTAIWGK.VNVDEVGGEALG.RIIVVYPW	K	R	12	2	1778.28	1156.57	1156.57	579.293	579.293	1156.57	579.293	-0.0008	2.62422e-05	24.824	8.702	1	1	0	19	30	0	C-term(-0.9840)	NA	0	TRUE	sp|P68871|HBB_HUMAN	P68871	HBB_HUMAN	HBB	Hemoglobin subunit beta	NA	NA	G
HbA in vitro fragmentation	1000_uM_H2O2_replicate-2	HbA_in_vitro_fragmentation_Trypsin_MFM-X294-298_combined_psm.tsv	Trypsin	VNVDEVGGEALG	VNVDEVGGEALGc[17]	AVTAIWGK.VNVDEVGGEALG.RIIVVYPW	K	R	12	1	1780.48	1156.57	1156.57	1157.58	1157.58	1156.57	1157.58	-0.0012	1.29048e-05	25.057	9.366	1	1	0	19	30	0	C-term(-0.9840)	NA	0	TRUE	sp|P68871|HBB_HUMAN	P68871	HBB_HUMAN	HBB	Hemoglobin subunit beta	NA	NA	G
HbA in vitro fragmentation	1000_uM_H2O2_replicate-2	HbA_in_vitro_fragmentation_Trypsin_MFM-X294-298_combined_psm.tsv	Trypsin	VVAGVANAL	VVAGVANALc[17]	PVQAAYQK.VVAGVANAL.AHKYH	K	A	9	1	1783.24	811.491	811.49	812.498	812.497	811.492	812.499	-0.0014	0.00157127	20.715	12.466	0.9982	1	0	134	142	0	C-term(-0.9840)	NA	0	TRUE	sp|P68871|HBB_HUMAN	P68871	HBB_HUMAN	HBB	Hemoglobin subunit beta	NA	NA	L
HbA in vitro fragmentation	1000_uM_H2O2_replicate-2	HbA_in_vitro_fragmentation_Trypsin_MFM-X294-298_combined_psm.tsv	Trypsin	VNVDEVGGEAL	VNVDEVGGEALc[17]	AVTAIWGK.VNVDEVGGEAL.GRIIVVYP	K	G	11	1	1788.99	1099.55	1099.55	1100.56	1100.56	1099.55	1100.56	0.0002	0.000558149	20.513	13.758	1	1	0	19	29	0	C-term(-0.9840)	NA	0	TRUE	sp|P68871|HBB_HUMAN	P68871	HBB_HUMAN	HBB	Hemoglobin subunit beta	NA	NA	L
HbA in vitro fragmentation	1000_uM_H2O2_replicate-2	HbA_in_vitro_fragmentation_Trypsin_MFM-X294-298_combined_psm.tsv	Trypsin	EFTPPVQAAYQ	EFTPPVQAAYQc[17]	VIAHHFGK.EFTPPVQAAYQ.KVVAGVAN	K	K	11	2	1845.08	1248.61	1248.61	625.314	625.313	1248.61	625.314	-0.0015	2.93765e-05	25.628	7.141	1	1	0	122	132	0	C-term(-0.9840)	NA	0	TRUE	sp|P68871|HBB_HUMAN	P68871	HBB_HUMAN	HBB	Hemoglobin subunit beta	NA	NA	Q
HbA in vitro fragmentation	1000_uM_H2O2_replicate-2	HbA_in_vitro_fragmentation_Trypsin_MFM-X294-298_combined_psm.tsv	Trypsin	VADALTNAVAHVDDMPNA	VADALTNAVAHVDDM[147]PNAc[17]	QVKGHGKK.VADALTNAVAHVDDMPNA.LSAISDIH	K	L	18	2	1859.91	1837.86	1837.86	919.939	919.938	1837.86	919.939	-0.0004	7.7e-12	53.953	8.424	1	1	0	63	80	0	15M(15.9949), C-term(-0.9840)	NA	0	TRUE	sp|P69905|HBA_HUMAN	P69905	HBA_HUMAN	HBA2	Hemoglobin subunit alpha	NA	NA	A
HbA in vitro fragmentation	1000_uM_H2O2_replicate-2	HbA_in_vitro_fragmentation_Trypsin_MFM-X294-298_combined_psm.tsv	Trypsin	VADALTNAVAHVDDMPN	VADALTNAVAHVDDM[147]PNc[17]	QVKGHGKK.VADALTNAVAHVDDMPN.AISAISDI	K	A	17	2	1862.73	1766.82	1766.83	884.417	884.421	1766.83	884.42	0.0012	8.27e-12	50.83	5.971	1	1	0	63	79	0	15M(15.9949), C-term(-0.9840)	NA	0	TRUE	sp|P69905|HBA_HUMAN	P69905	HBA_HUMAN	HBA2	Hemoglobin subunit alpha	NA	NA	N
HbA in vitro fragmentation	1000_uM_H2O2_replicate-2	HbA_in_vitro_fragmentation_Trypsin_MFM-X294-298_combined_psm.tsv	Trypsin	VADALTNAVAHVDD	VADALTNAVAHVDDc[17]	QVKGHGKK.VADALTNAVAHVDD.MPNAISAI	K	M	14	2	1863.3	1408.7	1408.69	705.355	705.353	1408.69	705.355	-0.004	6.577e-11	51.228	9.179	1	1	0	63	76	0	C-term(-0.9840)	NA	0	TRUE	sp|P69905|HBA_HUMAN	P69905	HBA_HUMAN	HBA2	Hemoglobin subunit alpha	NA	NA	D
HbA in vitro fragmentation	1000_uM_H2O2_replicate-2	HbA_in_vitro_fragmentation_Trypsin_MFM-X294-298_combined_psm.tsv	Trypsin	GTFATLSELH	GTFATLSELHc[17]	IAHIDNIK.GTFATLSELH.CDKIHVDP	K	C	10	2	1868.52	1073.55	1073.55	537.782	537.782	1073.55	537.783	-0.0015	7.3748e-05	24.029	6.521	1	1	0	84	93	0	C-term(-0.9840)	NA	0	TRUE	sp|P68871|HBB_HUMAN	P68871	HBB_HUMAN	HBB	Hemoglobin subunit beta	NA	NA	H
HbA in vitro fragmentation	1000_uM_H2O2_replicate-2	HbA_in_vitro_fragmentation_Trypsin_MFM-X294-298_combined_psm.tsv	Trypsin	VADALTNAVAHVD	VADALTNAVAHVDc[17]	QVKGHGKK.VADALTNAVAHVD.DMPNAISA	K	D	13	2	1870.34	1293.67	1293.67	647.84	647.841	1293.67	647.841	-0.0009	1.49365e-09	43.803	12.983	1	1	0	63	75	0	C-term(-0.9840)	NA	0	TRUE	sp|P69905|HBA_HUMAN	P69905	HBA_HUMAN	HBA2	Hemoglobin subunit alpha	NA	NA	D
HbA in vitro fragmentation	1000_uM_H2O2_replicate-2	HbA_in_vitro_fragmentation_Trypsin_MFM-X294-298_combined_psm.tsv	Trypsin	GTFATLSELH	GTFATLSELHc[17]	IAHIDNIK.GTFATLSELH.CDKIHVDP	K	C	10	1	1878.01	1073.55	1073.55	1074.56	1074.56	1073.55	1074.56	0.0003	0.000147826	20.821	0	1	1	0	84	93	0	C-term(-0.9840)	NA	0	TRUE	sp|P68871|HBB_HUMAN	P68871	HBB_HUMAN	HBB	Hemoglobin subunit beta	NA	NA	H
HbA in vitro fragmentation	1000_uM_H2O2_replicate-2	HbA_in_vitro_fragmentation_Trypsin_MFM-X294-298_combined_psm.tsv	Trypsin	VADALTNAVAHV	VADALTNAVAHVc[17]	QVKGHGKK.VADALTNAVAHV.DDMPNAIS	K	D	12	2	1881.02	1178.64	1178.64	590.327	590.328	1178.64	590.328	0.0001	3.00262e-06	32.59	9.292	1	1	0	63	74	0	C-term(-0.9840)	NA	0	TRUE	sp|P69905|HBA_HUMAN	P69905	HBA_HUMAN	HBA2	Hemoglobin subunit alpha	NA	NA	V
HbA in vitro fragmentation	1000_uM_H2O2_replicate-2	HbA_in_vitro_fragmentation_Trypsin_MFM-X294-298_combined_psm.tsv	Trypsin	GTFATLSELH	GTFATLSELHc[17]	IAHIDNIK.GTFATLSELH.CDKIHVDP	K	C	10	2	1892.88	1073.55	1073.55	537.782	537.782	1073.55	537.783	-0.0003	0.000137246	22.95	0	1	1	0	84	93	0	C-term(-0.9840)	NA	0	TRUE	sp|P68871|HBB_HUMAN	P68871	HBB_HUMAN	HBB	Hemoglobin subunit beta	NA	NA	H
HbA in vitro fragmentation	1000_uM_H2O2_replicate-2	HbA_in_vitro_fragmentation_Trypsin_MFM-X294-298_combined_psm.tsv	Trypsin	VLGAFSDGLAH	VLGAFSDGLAHc[17]	KVKAHGKK.VLGAFSDGLAH.LDNIKGTF	K	L	11	2	1962.91	1084.57	1084.57	543.29	543.29	1084.57	543.29	-0.0006	0.000126911	24.086	0	1	1	0	68	78	0	C-term(-0.9840)	NA	0	TRUE	sp|P68871|HBB_HUMAN	P68871	HBB_HUMAN	HBB	Hemoglobin subunit beta	NA	NA	H
HbA in vitro fragmentation	1000_uM_H2O2_replicate-2	HbA_in_vitro_fragmentation_Trypsin_MFM-X294-298_combined_psm.tsv	Trypsin	FFESFGD	FFESFGDc[17]	VVYPWTQR.FFESFGD.LSTPDAVM	R	L	7	1	2004.03	846.353	846.354	847.361	847.361	846.355	847.362	-0.0012	0.000900016	15.683	0	0.9999	1	0	42	48	0	C-term(-0.9840)	NA	0	TRUE	sp|P68871|HBB_HUMAN	P68871	HBB_HUMAN	HBB	Hemoglobin subunit beta	NA	NA	D
HbA in vitro fragmentation	1000_uM_H2O2_replicate-2	HbA_in_vitro_fragmentation_Trypsin_MFM-X294-298_combined_psm.tsv	Trypsin	VADALTNAVAHVDDMPNAL	VADALTNAVAHVDDM[147]PNALc[17]	QVKGHGKK.VADALTNAVAHVDDMPNAL.SAISDIHA	K	S	19	2	2026.32	1950.95	1950.95	976.481	976.48	1950.95	976.481	-0.0011	1.415e-11	50.897	0	1	1	0	63	81	0	15M(15.9949), C-term(-0.9840)	NA	0	TRUE	sp|P69905|HBA_HUMAN	P69905	HBA_HUMAN	HBA2	Hemoglobin subunit alpha	NA	NA	L
HbA in vitro fragmentation	1000_uM_H2O2_replicate-2	HbA_in_vitro_fragmentation_Trypsin_MFM-X294-298_combined_psm.tsv	Trypsin	VLGAFSDGLA	VLGAFSDGLAc[17]	KVKAHGKK.VLGAFSDGLA.HIDNIKGT	K	H	10	1	2063.3	947.507	947.507	948.514	948.514	947.508	948.515	-0.0007	0.000357684	23.286	9.687	1	1	0	68	77	0	C-term(-0.9840)	NA	0	TRUE	sp|P68871|HBB_HUMAN	P68871	HBB_HUMAN	HBB	Hemoglobin subunit beta	NA	NA	A
HbA in vitro fragmentation	1000_uM_H2O2_replicate-2	HbA_in_vitro_fragmentation_Trypsin_MFM-X294-298_combined_psm.tsv	Trypsin	VLGAFSDGLA	VLGAFSDGLAc[17]	KVKAHGKK.VLGAFSDGLA.HIDNIKGT	K	H	10	1	2088.74	947.507	947.507	948.515	948.514	947.508	948.515	-0.0006	0.00348137	19.333	9.493	0.9914	1	0	68	77	0	C-term(-0.9840)	NA	0	TRUE	sp|P68871|HBB_HUMAN	P68871	HBB_HUMAN	HBB	Hemoglobin subunit beta	NA	NA	A
HbA in vitro fragmentation	1000_uM_H2O2_replicate-2	HbA_in_vitro_fragmentation_Trypsin_MFM-X294-298_combined_psm.tsv	Trypsin	MFLSFPTT	M[147]FLSFPTTc[17]	YGAEAIER.MFLSFPTT.KTYFPHFD	R	K	8	1	2197.72	957.464	957.462	958.471	958.469	957.463	958.47	-0.0009	0.000154614	17.743	0	1	1	0	33	40	0	1M(15.9949), C-term(-0.9840)	NA	0	TRUE	sp|P69905|HBA_HUMAN	P69905	HBA_HUMAN	HBA2	Hemoglobin subunit alpha	NA	NA	T
HbA in vitro fragmentation	1000_uM_H2O2_replicate-2	HbA_in_vitro_fragmentation_Trypsin_MFM-X294-298_combined_psm.tsv	Trypsin	MFLSFPT	M[147]FLSFPTc[17]	YGAEAIER.MFLSFPT.TKTYFPHF	R	T	7	1	2215.45	856.416	856.416	857.423	857.423	856.415	857.423	0.0007	0.000128012	19.071	0	1	1	0	33	39	0	1M(15.9949), C-term(-0.9840)	NA	0	TRUE	sp|P69905|HBA_HUMAN	P69905	HBA_HUMAN	HBA2	Hemoglobin subunit alpha	NA	NA	T
HbA in vitro fragmentation	1000_uM_H2O2_replicate-2	HbA_in_vitro_fragmentation_Trypsin_MFM-X294-298_combined_psm.tsv	Trypsin	VADALTNAVAHVDDMPNALSALSD	VADALTNAVAHVDDM[147]PNALSALSDc[17]	QVKGHGKK.VADALTNAVAHVDDMPNALSALSD.LHAHKIRV	K	L	24	2	2233.26	2424.16	2424.16	1213.09	1213.09	2424.16	1213.09	-0.0036	6.438e-11	47.265	0	1	1	0	63	86	0	15M(15.9949), C-term(-0.9840)	NA	0	TRUE	sp|P69905|HBA_HUMAN	P69905	HBA_HUMAN	HBA2	Hemoglobin subunit alpha	NA	NA	D
HbA in vitro fragmentation	1000_uM_H2O2_replicate-2	HbA_in_vitro_fragmentation_Trypsin_MFM-X294-298_combined_psm.tsv	Trypsin	FFESFGDLSTPDAVMGNP	FFESFGDLSTPDAVM[147]GNPc[17]	VVYPWTQR.FFESFGDLSTPDAVMGNP.KVKAHGKK	R	K	18	2	2251.65	1944.86	1944.86	973.437	973.436	1944.86	973.435	0.0002	3.85922e-08	36.154	8.666	1	1	0	42	59	0	15M(15.9949), C-term(-0.9840)	NA	0	TRUE	sp|P68871|HBB_HUMAN	P68871	HBB_HUMAN	HBB	Hemoglobin subunit beta	NA	NA	P
HbA in vitro fragmentation	1000_uM_H2O2_replicate-2	HbA_in_vitro_fragmentation_Trypsin_MFM-X294-298_combined_psm.tsv	Trypsin	FFESFGDLSTPD	FFESFGDLSTPDc[17]	VVYPWTQR.FFESFGDLSTPD.AVMGNPKV	R	A	12	2	2252.49	1359.6	1359.6	680.808	680.806	1359.6	680.806	-0.0003	2.75899e-05	23.737	3.095	1	1	0	42	53	0	C-term(-0.9840)	NA	0	TRUE	sp|P68871|HBB_HUMAN	P68871	HBB_HUMAN	HBB	Hemoglobin subunit beta	NA	NA	D
HbA in vitro fragmentation	1000_uM_H2O2_replicate-2	HbA_in_vitro_fragmentation_Trypsin_MFM-X294-298_combined_psm.tsv	Trypsin	FFESFGDLSTPDA	FFESFGDLSTPDAc[17]	VVYPWTQR.FFESFGDLSTPDA.VMGNPKVK	R	V	13	2	2252.76	1430.64	1430.63	716.325	716.324	1430.64	716.325	-0.0014	1.35363e-05	24.974	0	1	1	0	42	54	0	C-term(-0.9840)	NA	0	TRUE	sp|P68871|HBB_HUMAN	P68871	HBB_HUMAN	HBB	Hemoglobin subunit beta	NA	NA	A
HbA in vitro fragmentation	1000_uM_H2O2_replicate-2	HbA_in_vitro_fragmentation_Trypsin_MFM-X294-298_combined_psm.tsv	Trypsin	VADALTNAVAHVDDMPNALSAL	VADALTNAVAHVDDM[147]PNALSALc[17]	QVKGHGKK.VADALTNAVAHVDDMPNALSAL.SDIHAHKI	K	S	22	2	2264.15	2222.1	2222.1	1112.06	1112.06	2222.1	1112.06	-0.0039	1.40605e-06	29.908	0	1	1	0	63	84	0	15M(15.9949), C-term(-0.9840)	NA	0	TRUE	sp|P69905|HBA_HUMAN	P69905	HBA_HUMAN	HBA2	Hemoglobin subunit alpha	NA	NA	L
HbA in vitro fragmentation	1000_uM_H2O2_replicate-2	HbA_in_vitro_fragmentation_Trypsin_MFM-X294-298_combined_psm.tsv	Trypsin	FFESFGDLSTPDAVMG	FFESFGDLSTPDAVM[147]Gc[17]	VVYPWTQR.FFESFGDLSTPDAVMG.NPKVKAHG	R	N	16	2	2270.31	1733.76	1733.76	867.887	867.888	1733.76	867.888	0.0008	3.62869e-08	36.261	0	1	1	0	42	57	0	15M(15.9949), C-term(-0.9840)	NA	0	TRUE	sp|P68871|HBB_HUMAN	P68871	HBB_HUMAN	HBB	Hemoglobin subunit beta	NA	NA	G
HbA in vitro fragmentation	1000_uM_H2O2_replicate-2	HbA_in_vitro_fragmentation_Trypsin_MFM-X294-298_combined_psm.tsv	Trypsin	FFESFGDLSTPDAVMGN	FFESFGDLSTPDAVM[147]GNc[17]	VVYPWTQR.FFESFGDLSTPDAVMGN.PKVKAHGK	R	P	17	2	2280.48	1847.8	1847.8	924.91	924.909	1847.8	924.909	-0.0001	1.11237e-05	24.315	0	1	1	0	42	58	0	15M(15.9949), C-term(-0.9840)	NA	0	TRUE	sp|P68871|HBB_HUMAN	P68871	HBB_HUMAN	HBB	Hemoglobin subunit beta	NA	NA	N
HbA in vitro fragmentation	1000_uM_H2O2_replicate-2	HbA_in_vitro_fragmentation_Trypsin_MFM-X294-298_combined_psm.tsv	Trypsin	VADALTNAVAHVDDMPNALSALSDLHA	VADALTNAVAHVDDM[147]PNALSALSDLHAc[17]	QVKGHGKK.VADALTNAVAHVDDMPNALSALSDLHA.HKIRVDPV	K	H	27	3	2315.52	2745.34	2745.33	916.12	916.119	2745.34	916.12	-0.0048	0	88.061	7.804	1	1	0	63	89	0	15M(15.9949), C-term(-0.9840)	NA	0	TRUE	sp|P69905|HBA_HUMAN	P69905	HBA_HUMAN	HBA2	Hemoglobin subunit alpha	NA	NA	A
HbA in vitro fragmentation	1000_uM_H2O2_replicate-2	HbA_in_vitro_fragmentation_Trypsin_MFM-X294-298_combined_psm.tsv	Trypsin	FFESFGDL	FFESFGDLc[17]	VVYPWTQR.FFESFGDL.STPDAVMG	R	S	8	1	2325.31	959.438	959.439	960.446	960.446	959.439	960.446	-0.0001	0.00103693	17.437	0	0.9999	1	0	42	49	0	C-term(-0.9840)	NA	0	TRUE	sp|P68871|HBB_HUMAN	P68871	HBB_HUMAN	HBB	Hemoglobin subunit beta	NA	NA	L
HbA in vitro fragmentation	1000_uM_H2O2_replicate-2	HbA_in_vitro_fragmentation_Trypsin_MFM-X294-298_combined_psm.tsv	Trypsin	FFESFGDLSTPDAV	FFESFGDLSTPDAVc[17]	VVYPWTQR.FFESFGDLSTPDAV.MGNPKVKA	R	M	14	2	2340.06	1529.7	1529.7	765.859	765.859	1529.7	765.859	0.0002	2.64241e-06	27.812	14.783	1	1	0	42	55	0	C-term(-0.9840)	NA	0	TRUE	sp|P68871|HBB_HUMAN	P68871	HBB_HUMAN	HBB	Hemoglobin subunit beta	NA	NA	V
HbA in vitro fragmentation	1000_uM_H2O2_replicate-2	HbA_in_vitro_fragmentation_Trypsin_MFM-X294-298_combined_psm.tsv	Trypsin	VADALTNAVAHVDDMPNALSALSDLHA	VADALTNAVAHVDDM[147]PNALSALSDLHAc[17]	QVKGHGKK.VADALTNAVAHVDDMPNALSALSDLHA.HKIRVDPV	K	H	27	3	2341.45	2745.34	2745.33	916.12	916.119	2745.34	916.12	-0.0048	0	90.573	8.899	1	1	0	63	89	0	15M(15.9949), C-term(-0.9840)	NA	0	TRUE	sp|P69905|HBA_HUMAN	P69905	HBA_HUMAN	HBA2	Hemoglobin subunit alpha	NA	NA	A
HbA in vitro fragmentation	1000_uM_H2O2_replicate-2	HbA_in_vitro_fragmentation_Trypsin_MFM-X294-298_combined_psm.tsv	Trypsin	MFLSFPTT	MFLSFPTTc[17]	YGAEAIER.MFLSFPTT.KTYFPHFD	R	K	8	1	2370.95	941.468	941.467	942.475	942.474	941.468	942.475	-0.0009	0.00331512	14.418	0	0.9907	1	0	33	40	0	C-term(-0.9840)	NA	0	TRUE	sp|P69905|HBA_HUMAN	P69905	HBA_HUMAN	HBA2	Hemoglobin subunit alpha	NA	NA	T
HbA in vitro fragmentation	1000_uM_H2O2_replicate-2	HbA_in_vitro_fragmentation_Trypsin_MFM-X294-298_combined_psm.tsv	Trypsin	VLGAFSDGLAHLDNL	VLGAFSDGLAHLDNLc[17]	KVKAHGKK.VLGAFSDGLAHLDNL.KGTFATIS	K	K	15	2	2400.32	1539.8	1539.8	770.909	770.909	1539.8	770.909	-0.0014	4.36013e-07	33.942	8.505	1	1	0	68	82	0	C-term(-0.9840)	NA	0	TRUE	sp|P68871|HBB_HUMAN	P68871	HBB_HUMAN	HBB	Hemoglobin subunit beta	NA	NA	L
HbA in vitro fragmentation	1000_uM_H2O2_replicate-2	HbA_in_vitro_fragmentation_Trypsin_MFM-X294-298_combined_psm.tsv	Trypsin	VLGAFSDGLAHLDNL	VLGAFSDGLAHLDNLc[17]	KVKAHGKK.VLGAFSDGLAHLDNL.KGTFATIS	K	K	15	2	2424.7	1539.8	1539.8	770.909	770.909	1539.8	770.909	-0.0015	1.1079e-07	34.322	8.748	1	1	0	68	82	0	C-term(-0.9840)	NA	0	TRUE	sp|P68871|HBB_HUMAN	P68871	HBB_HUMAN	HBB	Hemoglobin subunit beta	NA	NA	L
HbA in vitro fragmentation	1000_uM_H2O2_replicate-2	HbA_in_vitro_fragmentation_Trypsin_MFM-X294-298_combined_psm.tsv	Trypsin	LLVVYPWTQ	LLVVYPWTQc[17]	VGGEAIGR.LLVVYPWTQ.RFFESFGD	R	R	9	1	2440.16	1116.63	1116.63	1117.64	1117.64	1116.63	1117.64	-0.0011	8.81049e-05	22.72	0	1	1	0	32	40	0	C-term(-0.9840)	NA	0	TRUE	sp|P68871|HBB_HUMAN	P68871	HBB_HUMAN	HBB	Hemoglobin subunit beta	NA	NA	Q
HbA in vitro fragmentation	1000_uM_H2O2_replicate-2	HbA_in_vitro_fragmentation_Trypsin_MFM-X294-298_combined_psm.tsv	Trypsin	VLGAFSDGLAHLDNL	VLGAFSDGLAHLDNLc[17]	KVKAHGKK.VLGAFSDGLAHLDNL.KGTFATIS	K	K	15	2	2448.33	1539.8	1539.8	770.91	770.909	1539.8	770.909	-0.0013	3.95139e-05	27.113	8.243	1	1	0	68	82	0	C-term(-0.9840)	NA	0	TRUE	sp|P68871|HBB_HUMAN	P68871	HBB_HUMAN	HBB	Hemoglobin subunit beta	NA	NA	L
HbA in vitro fragmentation	1000_uM_H2O2_replicate-2	HbA_in_vitro_fragmentation_Trypsin_MFM-X294-298_combined_psm.tsv	Trypsin	VADALTNAVAHVDDMPNALSALSDL	VADALTNAVAHVDDM[147]PNALSALSDLc[17]	QVKGHGKK.VADALTNAVAHVDDMPNALSALSDL.HAHKIRVD	K	H	25	3	2465.42	2537.24	2537.24	846.754	846.754	2537.24	846.755	-0.0024	1.15014e-07	36.257	13.769	1	1	0	63	87	0	15M(15.9949), C-term(-0.9840)	NA	0	TRUE	sp|P69905|HBA_HUMAN	P69905	HBA_HUMAN	HBA2	Hemoglobin subunit alpha	NA	NA	L
HbA in vitro fragmentation	1000_uM_H2O2_replicate-2	HbA_in_vitro_fragmentation_Trypsin_MFM-X294-298_combined_psm.tsv	Trypsin	VADALTNAVAHVDDMPNALSALSDL	VADALTNAVAHVDDM[147]PNALSALSDLc[17]	QVKGHGKK.VADALTNAVAHVDDMPNALSALSDL.HAHKIRVD	K	H	25	2	2469.94	2537.24	2537.24	1269.63	1269.63	2537.24	1269.63	-0.0031	6.52379e-09	39.242	11.124	1	1	0	63	87	0	15M(15.9949), C-term(-0.9840)	NA	0	TRUE	sp|P69905|HBA_HUMAN	P69905	HBA_HUMAN	HBA2	Hemoglobin subunit alpha	NA	NA	L
HbA in vitro fragmentation	1000_uM_H2O2_replicate-2	HbA_in_vitro_fragmentation_Trypsin_MFM-X294-298_combined_psm.tsv	Trypsin	VLGAFSDGLAHLDNL	VLGAFSDGLAHLDNLc[17]	KVKAHGKK.VLGAFSDGLAHLDNL.KGTFATIS	K	K	15	2	2473.59	1539.8	1539.8	770.909	770.909	1539.8	770.909	-0.0014	8.63973e-05	23.754	7.237	1	1	0	68	82	0	C-term(-0.9840)	NA	0	TRUE	sp|P68871|HBB_HUMAN	P68871	HBB_HUMAN	HBB	Hemoglobin subunit beta	NA	NA	L
HbA in vitro fragmentation	1000_uM_H2O2_replicate-2	HbA_in_vitro_fragmentation_Trypsin_MFM-X294-298_combined_psm.tsv	Trypsin	FFESFGDLSTPDAVMG	FFESFGDLSTPDAVM[147]Gc[17]	VVYPWTQR.FFESFGDLSTPDAVMG.NPKVKAHG	R	N	16	2	2473.88	1735.78	1735.77	868.895	868.894	1733.76	867.888	2.0135	1.21479e-05	26.162	23.092	1	1	0	42	57	0	15M(15.9949), C-term(-0.9840)	NA	0	TRUE	sp|P68871|HBB_HUMAN	P68871	HBB_HUMAN	HBB	Hemoglobin subunit beta	NA	NA	G
HbA in vitro fragmentation	1000_uM_H2O2_replicate-2	HbA_in_vitro_fragmentation_Trypsin_MFM-X294-298_combined_psm.tsv	Trypsin	VADALTNAVAHVDDMPNALSALSDL	VADALTNAVAHVDDM[147]PNALSALSDLc[17]	QVKGHGKK.VADALTNAVAHVDDMPNALSALSDL.HAHKIRVD	K	H	25	3	2487.06	2537.24	2537.24	846.755	846.754	2537.24	846.755	-0.0019	2.39469e-07	33.983	11.684	1	1	0	63	87	0	15M(15.9949), C-term(-0.9840)	NA	0	TRUE	sp|P69905|HBA_HUMAN	P69905	HBA_HUMAN	HBA2	Hemoglobin subunit alpha	NA	NA	L
HbA in vitro fragmentation	1000_uM_H2O2_replicate-2	HbA_in_vitro_fragmentation_Trypsin_MFM-X294-298_combined_psm.tsv	Trypsin	VLGAFSDGLAHLDNL	VLGAFSDGLAHLDNLc[17]	KVKAHGKK.VLGAFSDGLAHLDNL.KGTFATIS	K	K	15	2	2503.91	1539.81	1539.8	770.911	770.909	1539.8	770.909	-0.0012	2.47315e-05	27.927	7.593	1	1	0	68	82	0	C-term(-0.9840)	NA	0	TRUE	sp|P68871|HBB_HUMAN	P68871	HBB_HUMAN	HBB	Hemoglobin subunit beta	NA	NA	L
HbA in vitro fragmentation	1000_uM_H2O2_replicate-2	HbA_in_vitro_fragmentation_Trypsin_MFM-X294-298_combined_psm.tsv	Trypsin	VADALTNAVAHVDDMPNALSALSDLHA	VADALTNAVAHVDDMPNALSALSDLHAc[17]	QVKGHGKK.VADALTNAVAHVDDMPNALSALSDLHA.HKIRVDPV	K	H	27	3	2526.25	2729.34	2729.34	910.789	910.788	2729.34	910.789	-0.0022	6.5e-12	53.248	0	1	1	0	63	89	0	C-term(-0.9840)	NA	0	TRUE	sp|P69905|HBA_HUMAN	P69905	HBA_HUMAN	HBA2	Hemoglobin subunit alpha	NA	NA	A
HbA in vitro fragmentation	1000_uM_H2O2_replicate-2	HbA_in_vitro_fragmentation_Trypsin_MFM-X294-298_combined_psm.tsv	Trypsin	LLVVYPW	LLVVYPWc[17]	VGGEAIGR.LLVVYPW.TQRFFESF	R	T	7	1	2566.64	887.527	887.527	888.534	888.534	887.527	888.534	0	0.00177623	16.502	0	0.999	1	0	32	38	0	C-term(-0.9840)	NA	0	TRUE	sp|P68871|HBB_HUMAN	P68871	HBB_HUMAN	HBB	Hemoglobin subunit beta	NA	NA	W
HbA in vitro fragmentation	1000_uM_H2O2_replicate-1	HbA_in_vitro_fragmentation_Trypsin_MFM-X294-298_combined_psm.tsv	Trypsin	VGAHAGEYGAEA	VGAHAGEYGAEAc[17]	NVKAAWGK.VGAHAGEYGAEA.LERMFISF	K	L	12	2	1251.14	1129.51	1129.51	565.764	565.765	1129.52	565.765	-0.0004	0.00127644	17.076	0	0.9985	1	0	18	29	0	C-term(-0.9840)	NA	0	TRUE	sp|P69905|HBA_HUMAN	P69905	HBA_HUMAN	HBA2	Hemoglobin subunit alpha	NA	NA	A
HbA in vitro fragmentation	1000_uM_H2O2_replicate-1	HbA_in_vitro_fragmentation_Trypsin_MFM-X294-298_combined_psm.tsv	Trypsin	VGAHAGEYGAEA	VGAHAGEYGAEAc[17]	NVKAAWGK.VGAHAGEYGAEA.LERMFISF	K	L	12	2	1273.48	1129.51	1129.51	565.764	565.765	1129.52	565.765	-0.0003	0.00134896	16.98	0	0.9983	1	0	18	29	0	C-term(-0.9840)	NA	0	TRUE	sp|P69905|HBA_HUMAN	P69905	HBA_HUMAN	HBA2	Hemoglobin subunit alpha	NA	NA	A
HbA in vitro fragmentation	1000_uM_H2O2_replicate-1	HbA_in_vitro_fragmentation_Trypsin_MFM-X294-298_combined_psm.tsv	Trypsin	VNVDEVGG	VNVDEVGGc[17]	AVTAIWGK.VNVDEVGG.EAIGRIIV	K	E	8	2	1340.77	786.385	786.387	394.2	394.201	786.387	394.201	0	0.00106353	13.393	0	0.9991	1	0	19	26	0	C-term(-0.9840)	NA	0	TRUE	sp|P68871|HBB_HUMAN	P68871	HBB_HUMAN	HBB	Hemoglobin subunit beta	NA	NA	G
HbA in vitro fragmentation	1000_uM_H2O2_replicate-1	HbA_in_vitro_fragmentation_Trypsin_MFM-X294-298_combined_psm.tsv	Trypsin	VNVDEVGGE	VNVDEVGGEc[17]	AVTAIWGK.VNVDEVGGE.AIGRIIVV	K	A	9	2	1375.63	915.43	915.432	458.723	458.723	915.43	458.722	0.0018	0.00107337	19.377	9.963	0.998	1	0	19	27	0	C-term(-0.9840)	NA	0	TRUE	sp|P68871|HBB_HUMAN	P68871	HBB_HUMAN	HBB	Hemoglobin subunit beta	NA	NA	E
HbA in vitro fragmentation	1000_uM_H2O2_replicate-1	HbA_in_vitro_fragmentation_Trypsin_MFM-X294-298_combined_psm.tsv	Trypsin	VADALTNAVAH	VADALTNAVAHc[17]	QVKGHGKK.VADALTNAVAH.VDDMPNAI	K	V	11	2	1592.04	1079.57	1079.57	540.79	540.793	1079.57	540.793	-0.0015	7.25688e-06	32.057	11.122	1	1	0	63	73	0	C-term(-0.9840)	NA	0	TRUE	sp|P69905|HBA_HUMAN	P69905	HBA_HUMAN	HBA2	Hemoglobin subunit alpha	NA	NA	H
HbA in vitro fragmentation	1000_uM_H2O2_replicate-1	HbA_in_vitro_fragmentation_Trypsin_MFM-X294-298_combined_psm.tsv	Trypsin	VADALTNAVAH	VADALTNAVAHc[17]	QVKGHGKK.VADALTNAVAH.VDDMPNAI	K	V	11	2	1625.5	1079.57	1079.57	540.793	540.793	1079.57	540.793	-0.0015	2.28429e-06	33.065	10.905	1	1	0	63	73	0	C-term(-0.9840)	NA	0	TRUE	sp|P69905|HBA_HUMAN	P69905	HBA_HUMAN	HBA2	Hemoglobin subunit alpha	NA	NA	H
HbA in vitro fragmentation	1000_uM_H2O2_replicate-1	HbA_in_vitro_fragmentation_Trypsin_MFM-X294-298_combined_psm.tsv	Trypsin	EFTPPVQAA	EFTPPVQAAc[17]	VIAHHFGK.EFTPPVQAA.YQKVVAGV	K	Y	9	2	1680.42	957.491	957.492	479.753	479.753	957.492	479.753	-0.0003	0.000847715	18.787	0	0.9996	1	0	122	130	0	C-term(-0.9840)	NA	0	TRUE	sp|P68871|HBB_HUMAN	P68871	HBB_HUMAN	HBB	Hemoglobin subunit beta	NA	NA	A
HbA in vitro fragmentation	1000_uM_H2O2_replicate-1	HbA_in_vitro_fragmentation_Trypsin_MFM-X294-298_combined_psm.tsv	Trypsin	VADALTNAVA	VADALTNAVAc[17]	QVKGHGKK.VADALTNAVA.HVDDMPNA	K	H	10	2	1694.83	942.513	942.512	472.264	472.263	942.513	472.264	-0.0012	0.00190875	17.377	5.653	0.9943	1	0	63	72	0	C-term(-0.9840)	NA	0	TRUE	sp|P69905|HBA_HUMAN	P69905	HBA_HUMAN	HBA2	Hemoglobin subunit alpha	NA	NA	A
HbA in vitro fragmentation	1000_uM_H2O2_replicate-1	HbA_in_vitro_fragmentation_Trypsin_MFM-X294-298_combined_psm.tsv	Trypsin	VNVDEVGGEAL	VNVDEVGGEALc[17]	AVTAIWGK.VNVDEVGGEAL.GRIIVVYP	K	G	11	2	1760.78	1099.55	1099.55	550.783	550.783	1099.55	550.783	0.0006	0.000233615	21.026	10.822	1	1	0	19	29	0	C-term(-0.9840)	NA	0	TRUE	sp|P68871|HBB_HUMAN	P68871	HBB_HUMAN	HBB	Hemoglobin subunit beta	NA	NA	L
HbA in vitro fragmentation	1000_uM_H2O2_replicate-1	HbA_in_vitro_fragmentation_Trypsin_MFM-X294-298_combined_psm.tsv	Trypsin	VVAGVANALA	VVAGVANALAc[17]	PVQAAYQK.VVAGVANALA.HKYH	K	H	10	2	1795.39	882.529	882.53	442.272	442.272	882.529	442.272	0.001	0.00404809	17.071	10.745	0.9909	1	0	134	143	0	C-term(-0.9840)	NA	0	TRUE	sp|P68871|HBB_HUMAN	P68871	HBB_HUMAN	HBB	Hemoglobin subunit beta	NA	NA	A
HbA in vitro fragmentation	1000_uM_H2O2_replicate-1	HbA_in_vitro_fragmentation_Trypsin_MFM-X294-298_combined_psm.tsv	Trypsin	EFTPPVQAAYQ	EFTPPVQAAYQc[17]	VIAHHFGK.EFTPPVQAAYQ.KVVAGVAN	K	K	11	2	1814.11	1248.61	1248.61	625.314	625.313	1248.61	625.314	-0.0017	9.76113e-05	24.542	8.891	1	1	0	122	132	0	C-term(-0.9840)	NA	0	TRUE	sp|P68871|HBB_HUMAN	P68871	HBB_HUMAN	HBB	Hemoglobin subunit beta	NA	NA	Q
HbA in vitro fragmentation	1000_uM_H2O2_replicate-1	HbA_in_vitro_fragmentation_Trypsin_MFM-X294-298_combined_psm.tsv	Trypsin	VADALTNAVAHVDDMPN	VADALTNAVAHVDDM[147]PNc[17]	QVKGHGKK.VADALTNAVAHVDDMPN.AISAISDI	K	A	17	2	1824.17	1766.83	1766.83	884.421	884.421	1766.83	884.42	0.0012	1.3e-13	59.005	0	1	1	0	63	79	0	15M(15.9949), C-term(-0.9840)	NA	0	TRUE	sp|P69905|HBA_HUMAN	P69905	HBA_HUMAN	HBA2	Hemoglobin subunit alpha	NA	NA	N
HbA in vitro fragmentation	1000_uM_H2O2_replicate-1	HbA_in_vitro_fragmentation_Trypsin_MFM-X294-298_combined_psm.tsv	Trypsin	VADALTNAVAHVDDMPNA	VADALTNAVAHVDDM[147]PNAc[17]	QVKGHGKK.VADALTNAVAHVDDMPNA.LSAISDIH	K	L	18	2	1829.44	1837.86	1837.86	919.939	919.939	1837.86	919.939	0.0006	8.03e-12	53.882	8.806	1	1	0	63	80	0	15M(15.9949), C-term(-0.9840)	NA	0	TRUE	sp|P69905|HBA_HUMAN	P69905	HBA_HUMAN	HBA2	Hemoglobin subunit alpha	NA	NA	A
HbA in vitro fragmentation	1000_uM_H2O2_replicate-1	HbA_in_vitro_fragmentation_Trypsin_MFM-X294-298_combined_psm.tsv	Trypsin	VADALTNAVAHVD	VADALTNAVAHVDc[17]	QVKGHGKK.VADALTNAVAHVD.DMPNAISA	K	D	13	2	1838.38	1293.67	1293.67	647.841	647.841	1293.67	647.841	0.0001	1.30617e-09	44.036	13.064	1	1	0	63	75	0	C-term(-0.9840)	NA	0	TRUE	sp|P69905|HBA_HUMAN	P69905	HBA_HUMAN	HBA2	Hemoglobin subunit alpha	NA	NA	D
HbA in vitro fragmentation	1000_uM_H2O2_replicate-1	HbA_in_vitro_fragmentation_Trypsin_MFM-X294-298_combined_psm.tsv	Trypsin	GTFATLSELH	GTFATLSELHc[17]	IAHIDNIK.GTFATLSELH.CDKIHVDP	K	C	10	2	1841.93	1073.55	1073.55	537.782	537.782	1073.55	537.783	-0.0017	8.77506e-05	23.727	6.316	1	1	0	84	93	0	C-term(-0.9840)	NA	0	TRUE	sp|P68871|HBB_HUMAN	P68871	HBB_HUMAN	HBB	Hemoglobin subunit beta	NA	NA	H
HbA in vitro fragmentation	1000_uM_H2O2_replicate-1	HbA_in_vitro_fragmentation_Trypsin_MFM-X294-298_combined_psm.tsv	Trypsin	VADALTNAVAHVDDMP	VADALTNAVAHVDDM[147]Pc[17]	QVKGHGKK.VADALTNAVAHVDDMP.NAISAISD	K	N	16	2	1846.13	1652.78	1652.78	827.4	827.399	1652.78	827.399	0.0011	7.803e-11	49.931	0	1	1	0	63	78	0	15M(15.9949), C-term(-0.9840)	NA	0	TRUE	sp|P69905|HBA_HUMAN	P69905	HBA_HUMAN	HBA2	Hemoglobin subunit alpha	NA	NA	P
HbA in vitro fragmentation	1000_uM_H2O2_replicate-1	HbA_in_vitro_fragmentation_Trypsin_MFM-X294-298_combined_psm.tsv	Trypsin	VADALTNAVAHV	VADALTNAVAHVc[17]	QVKGHGKK.VADALTNAVAHV.DDMPNAIS	K	D	12	2	1849.76	1178.64	1178.64	590.327	590.328	1178.64	590.328	0.0002	8.79529e-07	34.723	9.555	1	1	0	63	74	0	C-term(-0.9840)	NA	0	TRUE	sp|P69905|HBA_HUMAN	P69905	HBA_HUMAN	HBA2	Hemoglobin subunit alpha	NA	NA	V
HbA in vitro fragmentation	1000_uM_H2O2_replicate-1	HbA_in_vitro_fragmentation_Trypsin_MFM-X294-298_combined_psm.tsv	Trypsin	VADALTNAVAHVDD	VADALTNAVAHVDDc[17]	QVKGHGKK.VADALTNAVAHVDD.MPNAISAI	K	M	14	2	1853.68	1408.69	1408.69	705.355	705.354	1408.69	705.355	-0.0007	3.15864e-09	41.502	9.163	1	1	0	63	76	0	C-term(-0.9840)	NA	0	TRUE	sp|P69905|HBA_HUMAN	P69905	HBA_HUMAN	HBA2	Hemoglobin subunit alpha	NA	NA	D
HbA in vitro fragmentation	1000_uM_H2O2_replicate-1	HbA_in_vitro_fragmentation_Trypsin_MFM-X294-298_combined_psm.tsv	Trypsin	GTFATLSELH	GTFATLSELHc[17]	IAHIDNIK.GTFATLSELH.CDKIHVDP	K	C	10	2	1863.36	1073.55	1073.55	537.782	537.782	1073.55	537.783	-0.0004	2.76694e-05	23.732	0	1	1	0	84	93	0	C-term(-0.9840)	NA	0	TRUE	sp|P68871|HBB_HUMAN	P68871	HBB_HUMAN	HBB	Hemoglobin subunit beta	NA	NA	H
HbA in vitro fragmentation	1000_uM_H2O2_replicate-1	HbA_in_vitro_fragmentation_Trypsin_MFM-X294-298_combined_psm.tsv	Trypsin	KVLGAFSDGLA	KVLGAFSDGLAc[17]	PKVKAHGK.KVLGAFSDGLA.HIDNIKGT	K	H	11	2	1923.27	1075.6	1075.6	538.808	538.809	1075.6	538.808	0.0001	0.00147826	18.821	6.167	0.9978	1	0	67	77	0	C-term(-0.9840)	NA	0	TRUE	sp|P68871|HBB_HUMAN	P68871	HBB_HUMAN	HBB	Hemoglobin subunit beta	NA	NA	A
HbA in vitro fragmentation	1000_uM_H2O2_replicate-1	HbA_in_vitro_fragmentation_Trypsin_MFM-X294-298_combined_psm.tsv	Trypsin	MFLSFPTTKT	M[147]FLSFPTTKTc[17]	YGAEAIER.MFLSFPTTKT.YFPHFDIS	R	Y	10	2	1937	1186.6	1186.61	594.309	594.31	1186.61	594.31	-0.0004	5.74778e-05	23.462	0	1	1	0	33	42	0	1M(15.9949), C-term(-0.9840)	NA	0	TRUE	sp|P69905|HBA_HUMAN	P69905	HBA_HUMAN	HBA2	Hemoglobin subunit alpha	NA	NA	T
HbA in vitro fragmentation	1000_uM_H2O2_replicate-1	HbA_in_vitro_fragmentation_Trypsin_MFM-X294-298_combined_psm.tsv	Trypsin	KVLGAFSDGLA	KVLGAFSDGLAc[17]	PKVKAHGK.KVLGAFSDGLA.HIDNIKGT	K	H	11	2	1952.85	1075.6	1075.6	538.809	538.809	1075.6	538.808	0.0007	0.00106231	18.395	5.382	0.9991	1	0	67	77	0	C-term(-0.9840)	NA	0	TRUE	sp|P68871|HBB_HUMAN	P68871	HBB_HUMAN	HBB	Hemoglobin subunit beta	NA	NA	A
HbA in vitro fragmentation	1000_uM_H2O2_replicate-1	HbA_in_vitro_fragmentation_Trypsin_MFM-X294-298_combined_psm.tsv	Trypsin	VADALTNAVAHVDDMPNALSA	VADALTNAVAHVDDM[147]PNALSAc[17]	QVKGHGKK.VADALTNAVAHVDDMPNALSA.LSDIHAHK	K	L	21	2	1986.82	2109.02	2109.02	1055.52	1055.52	2109.02	1055.52	0.0039	5.52714e-09	40.53	0	1	1	0	63	83	0	15M(15.9949), C-term(-0.9840)	NA	0	TRUE	sp|P69905|HBA_HUMAN	P69905	HBA_HUMAN	HBA2	Hemoglobin subunit alpha	NA	NA	A
HbA in vitro fragmentation	1000_uM_H2O2_replicate-1	HbA_in_vitro_fragmentation_Trypsin_MFM-X294-298_combined_psm.tsv	Trypsin	VADALTNAVAHVDDMPNAL	VADALTNAVAHVDDM[147]PNALc[17]	QVKGHGKK.VADALTNAVAHVDDMPNAL.SAISDIHA	K	S	19	2	1995.41	1950.95	1950.95	976.481	976.481	1950.95	976.481	0.0009	1.93e-12	53.356	0	1	1	0	63	81	0	15M(15.9949), C-term(-0.9840)	NA	0	TRUE	sp|P69905|HBA_HUMAN	P69905	HBA_HUMAN	HBA2	Hemoglobin subunit alpha	NA	NA	L
HbA in vitro fragmentation	1000_uM_H2O2_replicate-1	HbA_in_vitro_fragmentation_Trypsin_MFM-X294-298_combined_psm.tsv	Trypsin	VADALTNAVAHVDDMPNAL	VADALTNAVAHVDDM[147]PNALc[17]	QVKGHGKK.VADALTNAVAHVDDMPNAL.SAISDIHA	K	S	19	2	2029.61	1950.95	1950.95	976.481	976.481	1950.95	976.481	0.0017	0.00259567	11.843	0	0.9942	1	0	63	81	0	15M(15.9949), C-term(-0.9840)	NA	0	TRUE	sp|P69905|HBA_HUMAN	P69905	HBA_HUMAN	HBA2	Hemoglobin subunit alpha	NA	NA	L
HbA in vitro fragmentation	1000_uM_H2O2_replicate-1	HbA_in_vitro_fragmentation_Trypsin_MFM-X294-298_combined_psm.tsv	Trypsin	MFLSFPTT	M[147]FLSFPTTc[17]	YGAEAIER.MFLSFPTT.KTYFPHFD	R	K	8	2	2187.83	957.464	957.464	479.739	479.739	957.463	479.739	0.0007	0.00358715	15.281	0	0.9918	1	0	33	40	0	1M(15.9949), C-term(-0.9840)	NA	0	TRUE	sp|P69905|HBA_HUMAN	P69905	HBA_HUMAN	HBA2	Hemoglobin subunit alpha	NA	NA	T
HbA in vitro fragmentation	1000_uM_H2O2_replicate-1	HbA_in_vitro_fragmentation_Trypsin_MFM-X294-298_combined_psm.tsv	Trypsin	VADALTNAVAHVDDMPNALSALSD	VADALTNAVAHVDDM[147]PNALSALSDc[17]	QVKGHGKK.VADALTNAVAHVDDMPNALSALSD.LHAHKIRV	K	L	24	2	2199.26	2424.16	2424.16	1213.09	1213.09	2424.16	1213.09	-0.0022	5.1434e-08	36.655	0	1	1	0	63	86	0	15M(15.9949), C-term(-0.9840)	NA	0	TRUE	sp|P69905|HBA_HUMAN	P69905	HBA_HUMAN	HBA2	Hemoglobin subunit alpha	NA	NA	D
HbA in vitro fragmentation	1000_uM_H2O2_replicate-1	HbA_in_vitro_fragmentation_Trypsin_MFM-X294-298_combined_psm.tsv	Trypsin	VADALTNAVAHVDDMPNAL	VADALTNAVAHVDDMPNALc[17]	QVKGHGKK.VADALTNAVAHVDDMPNAL.SAISDIHA	K	S	19	2	2206.5	1934.95	1934.95	968.483	968.484	1934.95	968.483	0.0008	8.05842e-07	30.875	0	1	1	0	63	81	0	C-term(-0.9840)	NA	0	TRUE	sp|P69905|HBA_HUMAN	P69905	HBA_HUMAN	HBA2	Hemoglobin subunit alpha	NA	NA	L
HbA in vitro fragmentation	1000_uM_H2O2_replicate-1	HbA_in_vitro_fragmentation_Trypsin_MFM-X294-298_combined_psm.tsv	Trypsin	VADALTNAVAHVDDMPNALSALS	VADALTNAVAHVDDM[147]PNALSALSc[17]	QVKGHGKK.VADALTNAVAHVDDMPNALSALS.DIHAHKIR	K	D	23	3	2219.21	2309.13	2309.13	770.716	770.719	2309.13	770.718	0.0026	1.16011e-06	33.242	8.414	1	1	0	63	85	0	15M(15.9949), C-term(-0.9840)	NA	0	TRUE	sp|P69905|HBA_HUMAN	P69905	HBA_HUMAN	HBA2	Hemoglobin subunit alpha	NA	NA	S
HbA in vitro fragmentation	1000_uM_H2O2_replicate-1	HbA_in_vitro_fragmentation_Trypsin_MFM-X294-298_combined_psm.tsv	Trypsin	FFESFGDLSTPDAVMGNP	FFESFGDLSTPDAVM[147]GNPc[17]	VVYPWTQR.FFESFGDLSTPDAVMGNP.KVKAHGKK	R	K	18	2	2223.75	1944.85	1944.86	973.434	973.436	1944.86	973.435	0.0007	2.07252e-07	33.234	0	1	1	0	42	59	0	15M(15.9949), C-term(-0.9840)	NA	0	TRUE	sp|P68871|HBB_HUMAN	P68871	HBB_HUMAN	HBB	Hemoglobin subunit beta	NA	NA	P
HbA in vitro fragmentation	1000_uM_H2O2_replicate-1	HbA_in_vitro_fragmentation_Trypsin_MFM-X294-298_combined_psm.tsv	Trypsin	VADALTNAVAHVDDMPNALSAL	VADALTNAVAHVDDM[147]PNALSALc[17]	QVKGHGKK.VADALTNAVAHVDDMPNALSAL.SDIHAHKI	K	S	22	3	2226.93	2222.1	2222.1	741.707	741.707	2222.1	741.707	-0.0022	8.55067e-08	37.772	8.184	1	1	0	63	84	0	15M(15.9949), C-term(-0.9840)	NA	0	TRUE	sp|P69905|HBA_HUMAN	P69905	HBA_HUMAN	HBA2	Hemoglobin subunit alpha	NA	NA	L
HbA in vitro fragmentation	1000_uM_H2O2_replicate-1	HbA_in_vitro_fragmentation_Trypsin_MFM-X294-298_combined_psm.tsv	Trypsin	FFESFGDLSTPDA	FFESFGDLSTPDAc[17]	VVYPWTQR.FFESFGDLSTPDA.VMGNPKVK	R	V	13	2	2230.78	1430.64	1430.64	716.326	716.327	1430.64	716.325	0.0031	2.5293e-05	24.888	0	1	1	0	42	54	0	C-term(-0.9840)	NA	0	TRUE	sp|P68871|HBB_HUMAN	P68871	HBB_HUMAN	HBB	Hemoglobin subunit beta	NA	NA	A
HbA in vitro fragmentation	1000_uM_H2O2_replicate-1	HbA_in_vitro_fragmentation_Trypsin_MFM-X294-298_combined_psm.tsv	Trypsin	FFESFGDLSTPD	FFESFGDLSTPDc[17]	VVYPWTQR.FFESFGDLSTPD.AVMGNPKV	R	A	12	2	2232.19	1359.6	1359.6	680.807	680.807	1359.6	680.806	0.0012	2.57484e-05	23.857	3.047	1	1	0	42	53	0	C-term(-0.9840)	NA	0	TRUE	sp|P68871|HBB_HUMAN	P68871	HBB_HUMAN	HBB	Hemoglobin subunit beta	NA	NA	D
HbA in vitro fragmentation	1000_uM_H2O2_replicate-1	HbA_in_vitro_fragmentation_Trypsin_MFM-X294-298_combined_psm.tsv	Trypsin	FFESFGDLSTPDAVMG	FFESFGDLSTPDAVM[147]Gc[17]	VVYPWTQR.FFESFGDLSTPDAVMG.NPKVKAHG	R	N	16	2	2243.86	1733.76	1733.76	867.889	867.887	1733.76	867.888	-0.0014	5.46073e-09	38.551	0	1	1	0	42	57	0	15M(15.9949), C-term(-0.9840)	NA	0	TRUE	sp|P68871|HBB_HUMAN	P68871	HBB_HUMAN	HBB	Hemoglobin subunit beta	NA	NA	G
HbA in vitro fragmentation	1000_uM_H2O2_replicate-1	HbA_in_vitro_fragmentation_Trypsin_MFM-X294-298_combined_psm.tsv	Trypsin	FFESFGDLSTP	FFESFGDLSTPc[17]	VVYPWTQR.FFESFGDLSTP.DAVMGNPK	R	D	11	2	2250	1244.57	1244.57	623.293	623.293	1244.57	623.293	0.0001	0.00109711	19.339	9.59	0.999	1	0	42	52	0	C-term(-0.9840)	NA	0	TRUE	sp|P68871|HBB_HUMAN	P68871	HBB_HUMAN	HBB	Hemoglobin subunit beta	NA	NA	P
HbA in vitro fragmentation	1000_uM_H2O2_replicate-1	HbA_in_vitro_fragmentation_Trypsin_MFM-X294-298_combined_psm.tsv	Trypsin	VADALTNAVAHVDDMPNALSALSDLH	VADALTNAVAHVDDM[147]PNALSALSDLHc[17]	QVKGHGKK.VADALTNAVAHVDDMPNALSALSDLH.AHKIRVDP	K	A	26	3	2254.49	2674.3	2674.3	892.441	892.44	2674.3	892.441	-0.0051	0	80.801	0	1	1	0	63	88	0	15M(15.9949), C-term(-0.9840)	NA	0	TRUE	sp|P69905|HBA_HUMAN	P69905	HBA_HUMAN	HBA2	Hemoglobin subunit alpha	NA	NA	H
HbA in vitro fragmentation	1000_uM_H2O2_replicate-1	HbA_in_vitro_fragmentation_Trypsin_MFM-X294-298_combined_psm.tsv	Trypsin	FFESFGDLSTPDAVMGN	FFESFGDLSTPDAVM[147]GNc[17]	VVYPWTQR.FFESFGDLSTPDAVMGN.PKVKAHGK	R	P	17	2	2257.22	1847.8	1847.8	924.909	924.908	1847.8	924.909	-0.0017	1.04653e-05	24.421	5.821	1	1	0	42	58	0	15M(15.9949), C-term(-0.9840)	NA	0	TRUE	sp|P68871|HBB_HUMAN	P68871	HBB_HUMAN	HBB	Hemoglobin subunit beta	NA	NA	N
HbA in vitro fragmentation	1000_uM_H2O2_replicate-1	HbA_in_vitro_fragmentation_Trypsin_MFM-X294-298_combined_psm.tsv	Trypsin	VADALTNAVAHVDDMPNALSALSDLHA	VADALTNAVAHVDDM[147]PNALSALSDLHAc[17]	QVKGHGKK.VADALTNAVAHVDDMPNALSALSDLHA.HKIRVDPV	K	H	27	3	2268.25	2745.34	2745.34	916.12	916.121	2745.34	916.12	0.0012	0	88.778	10.817	1	1	0	63	89	0	15M(15.9949), C-term(-0.9840)	NA	0	TRUE	sp|P69905|HBA_HUMAN	P69905	HBA_HUMAN	HBA2	Hemoglobin subunit alpha	NA	NA	A
HbA in vitro fragmentation	1000_uM_H2O2_replicate-1	HbA_in_vitro_fragmentation_Trypsin_MFM-X294-298_combined_psm.tsv	Trypsin	VADALTNAVAHVDDMPNALSALSDLHA	VADALTNAVAHVDDM[147]PNALSALSDLHAc[17]	QVKGHGKK.VADALTNAVAHVDDMPNALSALSDLHA.HKIRVDPV	K	H	27	3	2292.99	2745.34	2745.34	916.12	916.121	2745.34	916.12	0.0014	0	91.395	10.646	1	1	0	63	89	0	15M(15.9949), C-term(-0.9840)	NA	0	TRUE	sp|P69905|HBA_HUMAN	P69905	HBA_HUMAN	HBA2	Hemoglobin subunit alpha	NA	NA	A
HbA in vitro fragmentation	1000_uM_H2O2_replicate-1	HbA_in_vitro_fragmentation_Trypsin_MFM-X294-298_combined_psm.tsv	Trypsin	VLGAFSDGLAHLDNL	VLGAFSDGLAHLDNLc[17]	KVKAHGKK.VLGAFSDGLAHLDNL.KGTFATIS	K	K	15	2	2316.51	1539.8	1539.8	770.909	770.908	1539.8	770.909	-0.0024	3.2923e-07	36.43	10.161	1	1	0	68	82	0	C-term(-0.9840)	NA	0	TRUE	sp|P68871|HBB_HUMAN	P68871	HBB_HUMAN	HBB	Hemoglobin subunit beta	NA	NA	L
HbA in vitro fragmentation	1000_uM_H2O2_replicate-1	HbA_in_vitro_fragmentation_Trypsin_MFM-X294-298_combined_psm.tsv	Trypsin	VADALTNAVAHVDDMPNALSALSDLHA	VADALTNAVAHVDDM[147]PNALSALSDLHAc[17]	QVKGHGKK.VADALTNAVAHVDDMPNALSALSDLHA.HKIRVDPV	K	H	27	3	2316.79	2745.34	2745.34	916.12	916.12	2745.34	916.12	-0.0012	2.44e-12	56.948	9.103	1	1	0	63	89	0	15M(15.9949), C-term(-0.9840)	NA	0	TRUE	sp|P69905|HBA_HUMAN	P69905	HBA_HUMAN	HBA2	Hemoglobin subunit alpha	NA	NA	A
HbA in vitro fragmentation	1000_uM_H2O2_replicate-1	HbA_in_vitro_fragmentation_Trypsin_MFM-X294-298_combined_psm.tsv	Trypsin	VLGAFSDGLAHLDNL	VLGAFSDGLAHLDNLc[17]	KVKAHGKK.VLGAFSDGLAHLDNL.KGTFATIS	K	K	15	2	2341.5	1539.8	1539.8	770.909	770.908	1539.8	770.909	-0.0024	1.8187e-10	48.461	8.424	1	1	0	68	82	0	C-term(-0.9840)	NA	0	TRUE	sp|P68871|HBB_HUMAN	P68871	HBB_HUMAN	HBB	Hemoglobin subunit beta	NA	NA	L
HbA in vitro fragmentation	1000_uM_H2O2_replicate-1	HbA_in_vitro_fragmentation_Trypsin_MFM-X294-298_combined_psm.tsv	Trypsin	VLGAFSDGLAHLDNL	VLGAFSDGLAHLDNLc[17]	KVKAHGKK.VLGAFSDGLAHLDNL.KGTFATIS	K	K	15	2	2363.02	1539.8	1539.8	770.909	770.908	1539.8	770.909	-0.0023	7.10805e-09	41.093	8.664	1	1	0	68	82	0	C-term(-0.9840)	NA	0	TRUE	sp|P68871|HBB_HUMAN	P68871	HBB_HUMAN	HBB	Hemoglobin subunit beta	NA	NA	L
HbA in vitro fragmentation	1000_uM_H2O2_replicate-1	HbA_in_vitro_fragmentation_Trypsin_MFM-X294-298_combined_psm.tsv	Trypsin	VLGAFSDGLAHLDNL	VLGAFSDGLAHLDNLc[17]	KVKAHGKK.VLGAFSDGLAHLDNL.KGTFATIS	K	K	15	2	2396.6	1539.8	1539.8	770.908	770.908	1539.8	770.909	-0.0024	2.38232e-05	26.992	6.394	1	1	0	68	82	0	C-term(-0.9840)	NA	0	TRUE	sp|P68871|HBB_HUMAN	P68871	HBB_HUMAN	HBB	Hemoglobin subunit beta	NA	NA	L
HbA in vitro fragmentation	1000_uM_H2O2_replicate-1	HbA_in_vitro_fragmentation_Trypsin_MFM-X294-298_combined_psm.tsv	Trypsin	LLVVYPWTQ	LLVVYPWTQc[17]	VGGEAIGR.LLVVYPWTQ.RFFESFGD	R	R	9	2	2426.47	1116.63	1116.63	559.324	559.323	1116.63	559.324	-0.0012	6.99439e-05	23.121	0	1	1	0	32	40	0	C-term(-0.9840)	NA	0	TRUE	sp|P68871|HBB_HUMAN	P68871	HBB_HUMAN	HBB	Hemoglobin subunit beta	NA	NA	Q
HbA in vitro fragmentation	1000_uM_H2O2_replicate-1	HbA_in_vitro_fragmentation_Trypsin_MFM-X294-298_combined_psm.tsv	Trypsin	VADALTNAVAHVDDMPNALSALSD	VADALTNAVAHVDDMPNALSALSDc[17]	QVKGHGKK.VADALTNAVAHVDDMPNALSALSD.LHAHKIRV	K	L	24	3	2430.97	2408.16	2408.17	803.727	803.731	2408.16	803.729	0.0058	7.96618e-06	30.895	9.439	0.998	1	0	63	86	0	C-term(-0.9840)	NA	0	TRUE	sp|P69905|HBA_HUMAN	P69905	HBA_HUMAN	HBA2	Hemoglobin subunit alpha	NA	NA	D
HbA in vitro fragmentation	1000_uM_H2O2_replicate-1	HbA_in_vitro_fragmentation_Trypsin_MFM-X294-298_combined_psm.tsv	Trypsin	VADALTNAVAHVDDMPNALSALSDL	VADALTNAVAHVDDM[147]PNALSALSDLc[17]	QVKGHGKK.VADALTNAVAHVDDMPNALSALSDL.HAHKIRVD	K	H	25	3	2433.46	2537.24	2537.24	846.755	846.755	2537.24	846.755	0	5.7909e-10	44.449	13.858	1	1	0	63	87	0	15M(15.9949), C-term(-0.9840)	NA	0	TRUE	sp|P69905|HBA_HUMAN	P69905	HBA_HUMAN	HBA2	Hemoglobin subunit alpha	NA	NA	L
HbA in vitro fragmentation	1000_uM_H2O2_replicate-1	HbA_in_vitro_fragmentation_Trypsin_MFM-X294-298_combined_psm.tsv	Trypsin	KVADALTNAVAHVDDMPNALSALSDL	KVADALTNAVAHVDDM[147]PNALSALSDLc[17]	AQVKGHGK.KVADALTNAVAHVDDMPNALSALSDL.HAHKIRVD	K	H	26	3	2434.56	2665.35	2665.34	889.456	889.454	2665.34	889.453	0.0012	8.26038e-08	34.832	6.614	1	1	0	62	87	0	16M(15.9949), C-term(-0.9840)	NA	0	TRUE	sp|P69905|HBA_HUMAN	P69905	HBA_HUMAN	HBA2	Hemoglobin subunit alpha	NA	NA	L
HbA in vitro fragmentation	1000_uM_H2O2_replicate-1	HbA_in_vitro_fragmentation_Trypsin_MFM-X294-298_combined_psm.tsv	Trypsin	VADALTNAVAHVDDMPNALSALSDL	VADALTNAVAHVDDM[147]PNALSALSDLc[17]	QVKGHGKK.VADALTNAVAHVDDMPNALSALSDL.HAHKIRVD	K	H	25	2	2438.51	2537.24	2537.24	1269.63	1269.63	2537.24	1269.63	0	8.55067e-08	34.772	11.083	1	1	0	63	87	0	15M(15.9949), C-term(-0.9840)	NA	0	TRUE	sp|P69905|HBA_HUMAN	P69905	HBA_HUMAN	HBA2	Hemoglobin subunit alpha	NA	NA	L
HbA in vitro fragmentation	1000_uM_H2O2_replicate-1	HbA_in_vitro_fragmentation_Trypsin_MFM-X294-298_combined_psm.tsv	Trypsin	VADALTNAVAHVDDMPNALSALSDL	VADALTNAVAHVDDM[147]PNALSALSDLc[17]	QVKGHGKK.VADALTNAVAHVDDMPNALSALSDL.HAHKIRVD	K	H	25	3	2455.31	2537.24	2537.24	846.756	846.755	2537.24	846.755	0	1.0104e-10	48.482	13.702	1	1	0	63	87	0	15M(15.9949), C-term(-0.9840)	NA	0	TRUE	sp|P69905|HBA_HUMAN	P69905	HBA_HUMAN	HBA2	Hemoglobin subunit alpha	NA	NA	L
HbA in vitro fragmentation	1000_uM_H2O2_replicate-1	HbA_in_vitro_fragmentation_Trypsin_MFM-X294-298_combined_psm.tsv	Trypsin	VADALTNAVAHVDDMPNALSALSDLH	VADALTNAVAHVDDMPNALSALSDLHc[17]	QVKGHGKK.VADALTNAVAHVDDMPNALSALSDLH.AHKIRVDP	K	A	26	3	2474.34	2658.31	2658.31	887.11	887.111	2658.31	887.11	0.0041	0	78.193	11.38	1	1	0	63	88	0	C-term(-0.9840)	NA	0	TRUE	sp|P69905|HBA_HUMAN	P69905	HBA_HUMAN	HBA2	Hemoglobin subunit alpha	NA	NA	H
HbA in vitro fragmentation	1000_uM_H2O2_replicate-1	HbA_in_vitro_fragmentation_Trypsin_MFM-X294-298_combined_psm.tsv	Trypsin	VADALTNAVAHVDDMPNALSALSDLHA	VADALTNAVAHVDDMPNALSALSDLHAc[17]	QVKGHGKK.VADALTNAVAHVDDMPNALSALSDLHA.HKIRVDPV	K	H	27	3	2481.72	2729.35	2729.35	910.79	910.789	2729.34	910.789	0.0017	0	82.902	8.477	1	1	0	63	89	0	C-term(-0.9840)	NA	0	TRUE	sp|P69905|HBA_HUMAN	P69905	HBA_HUMAN	HBA2	Hemoglobin subunit alpha	NA	NA	A
HbA in vitro fragmentation	1000_uM_H2O2_replicate-1	HbA_in_vitro_fragmentation_Trypsin_MFM-X294-298_combined_psm.tsv	Trypsin	VADALTNAVAHVDDMPNALSALSDLHA	VADALTNAVAHVDDMPNALSALSDLHAc[17]	QVKGHGKK.VADALTNAVAHVDDMPNALSALSDLHA.HKIRVDPV	K	H	27	3	2503.93	2729.34	2729.35	910.789	910.789	2729.34	910.789	0.0017	0	74.134	0	1	1	0	63	89	0	C-term(-0.9840)	NA	0	TRUE	sp|P69905|HBA_HUMAN	P69905	HBA_HUMAN	HBA2	Hemoglobin subunit alpha	NA	NA	A
HbA in vitro fragmentation	1000_uM_H2O2_replicate-1	HbA_in_vitro_fragmentation_Trypsin_MFM-X294-298_combined_psm.tsv	Trypsin	VADALTNAVAHVDDMPNALSALSDL	VADALTNAVAHVDDMPNALSALSDLc[17]	QVKGHGKK.VADALTNAVAHVDDMPNALSALSDL.HAHKIRVD	K	H	25	2	2653.86	2521.25	2521.25	1261.63	1261.63	2521.25	1261.63	0.0024	0.00255859	11.868	0	0.9943	1	0	63	87	0	C-term(-0.9840)	NA	0	TRUE	sp|P69905|HBA_HUMAN	P69905	HBA_HUMAN	HBA2	Hemoglobin subunit alpha	NA	NA	L
HbA in vitro fragmentation	200_uM_H2O2_replicate-3	HbA_in_vitro_fragmentation_Trypsin_MFM-X294-298_combined_psm.tsv	Trypsin	VVAGVANA	VVAGVANAc[17]	PVQAAYQK.VVAGVANA.LAHKYH	K	L	8	1	1278.48	698.407	698.407	699.414	699.414	698.408	699.415	-0.0006	0.00245754	19.938	8.448	0.9955	1	0	134	141	0	C-term(-0.9840)	NA	0	TRUE	sp|P68871|HBB_HUMAN	P68871	HBB_HUMAN	HBB	Hemoglobin subunit beta	NA	NA	A
HbA in vitro fragmentation	200_uM_H2O2_replicate-3	HbA_in_vitro_fragmentation_Trypsin_MFM-X294-298_combined_psm.tsv	Trypsin	VNVDEVGG	VNVDEVGGc[17]	AVTAIWGK.VNVDEVGG.EAIGRIIV	K	E	8	1	1388.3	786.387	786.386	787.394	787.393	786.387	787.394	-0.0015	0.000391517	20.129	0	1	1	0	19	26	0	C-term(-0.9840)	NA	0	TRUE	sp|P68871|HBB_HUMAN	P68871	HBB_HUMAN	HBB	Hemoglobin subunit beta	NA	NA	G
HbA in vitro fragmentation	200_uM_H2O2_replicate-3	HbA_in_vitro_fragmentation_Trypsin_MFM-X294-298_combined_psm.tsv	Trypsin	VNVDEVGGE	VNVDEVGGEc[17]	AVTAIWGK.VNVDEVGGE.AIGRIIVV	K	A	9	1	1421.41	915.429	915.429	916.437	916.436	915.43	916.437	-0.0008	0.000368977	22.232	8.548	1	1	0	19	27	0	C-term(-0.9840)	NA	0	TRUE	sp|P68871|HBB_HUMAN	P68871	HBB_HUMAN	HBB	Hemoglobin subunit beta	NA	NA	E
HbA in vitro fragmentation	200_uM_H2O2_replicate-3	HbA_in_vitro_fragmentation_Trypsin_MFM-X294-298_combined_psm.tsv	Trypsin	VNVDEVGGEA	VNVDEVGGEAc[17]	AVTAIWGK.VNVDEVGGEA.LGRIIVVY	K	L	10	1	1463.05	986.468	986.466	987.475	987.474	986.467	987.474	-0.0004	0.000873977	19.734	6.631	0.9999	1	0	19	28	0	C-term(-0.9840)	NA	0	TRUE	sp|P68871|HBB_HUMAN	P68871	HBB_HUMAN	HBB	Hemoglobin subunit beta	NA	NA	A
HbA in vitro fragmentation	200_uM_H2O2_replicate-3	HbA_in_vitro_fragmentation_Trypsin_MFM-X294-298_combined_psm.tsv	Trypsin	VADALTNAVAH	VADALTNAVAHc[17]	QVKGHGKK.VADALTNAVAH.VDDMPNAI	K	V	11	2	1646.29	1079.57	1079.57	540.792	540.792	1079.57	540.793	-0.0019	2.25944e-06	33.084	9.856	1	1	0	63	73	0	C-term(-0.9840)	NA	0	TRUE	sp|P69905|HBA_HUMAN	P69905	HBA_HUMAN	HBA2	Hemoglobin subunit alpha	NA	NA	H
HbA in vitro fragmentation	200_uM_H2O2_replicate-3	HbA_in_vitro_fragmentation_Trypsin_MFM-X294-298_combined_psm.tsv	Trypsin	EFTPPVQA	EFTPPVQAc[17]	VIAHHFGK.EFTPPVQA.AYQKVVAG	K	A	8	1	1693.59	886.459	886.456	887.466	887.464	886.455	887.462	0.0015	0.000967721	18.557	4.237	0.9996	1	0	122	129	0	C-term(-0.9840)	NA	0	TRUE	sp|P68871|HBB_HUMAN	P68871	HBB_HUMAN	HBB	Hemoglobin subunit beta	NA	NA	A
HbA in vitro fragmentation	200_uM_H2O2_replicate-3	HbA_in_vitro_fragmentation_Trypsin_MFM-X294-298_combined_psm.tsv	Trypsin	EFTPPVQAA	EFTPPVQAAc[17]	VIAHHFGK.EFTPPVQAA.YQKVVAGV	K	Y	9	1	1716.82	957.493	957.493	958.5	958.5	957.492	958.499	0.0007	6.91433e-05	21.141	0	1	1	0	122	130	0	C-term(-0.9840)	NA	0	TRUE	sp|P68871|HBB_HUMAN	P68871	HBB_HUMAN	HBB	Hemoglobin subunit beta	NA	NA	A
HbA in vitro fragmentation	200_uM_H2O2_replicate-3	HbA_in_vitro_fragmentation_Trypsin_MFM-X294-298_combined_psm.tsv	Trypsin	GTFATLSE	GTFATLSEc[17]	IAHIDNIK.GTFATLSE.LHCDKIHV	K	L	8	1	1745.11	823.407	823.406	824.414	824.413	823.408	824.415	-0.0015	0.00254683	17.876	9.89	0.99	1	0	84	91	0	C-term(-0.9840)	NA	0	TRUE	sp|P68871|HBB_HUMAN	P68871	HBB_HUMAN	HBB	Hemoglobin subunit beta	NA	NA	E
HbA in vitro fragmentation	200_uM_H2O2_replicate-3	HbA_in_vitro_fragmentation_Trypsin_MFM-X294-298_combined_psm.tsv	Trypsin	VNVDEVGGEALG	VNVDEVGGEALGc[17]	AVTAIWGK.VNVDEVGGEALG.RIIVVYPW	K	R	12	2	1781.96	1156.57	1156.57	579.293	579.294	1156.57	579.293	0.0013	0.000466122	22.826	8.398	0.9973	1	0	19	30	0	C-term(-0.9840)	NA	0	TRUE	sp|P68871|HBB_HUMAN	P68871	HBB_HUMAN	HBB	Hemoglobin subunit beta	NA	NA	G
HbA in vitro fragmentation	200_uM_H2O2_replicate-3	HbA_in_vitro_fragmentation_Trypsin_MFM-X294-298_combined_psm.tsv	Trypsin	VNVDEVGGEAL	VNVDEVGGEALc[17]	AVTAIWGK.VNVDEVGGEAL.GRIIVVYP	K	G	11	1	1794.38	1099.55	1099.55	1100.56	1100.56	1099.55	1100.56	0.0003	0.000168171	21.597	11.879	1	1	0	19	29	0	C-term(-0.9840)	NA	0	TRUE	sp|P68871|HBB_HUMAN	P68871	HBB_HUMAN	HBB	Hemoglobin subunit beta	NA	NA	L
HbA in vitro fragmentation	200_uM_H2O2_replicate-3	HbA_in_vitro_fragmentation_Trypsin_MFM-X294-298_combined_psm.tsv	Trypsin	EFTPPVQAAYQ	EFTPPVQAAYQc[17]	VIAHHFGK.EFTPPVQAAYQ.KVVAGVAN	K	K	11	2	1846.86	1248.61	1248.61	625.314	625.313	1248.61	625.314	-0.0025	5.13748e-06	27.657	10.651	1	1	0	122	132	0	C-term(-0.9840)	NA	0	TRUE	sp|P68871|HBB_HUMAN	P68871	HBB_HUMAN	HBB	Hemoglobin subunit beta	NA	NA	Q
HbA in vitro fragmentation	200_uM_H2O2_replicate-3	HbA_in_vitro_fragmentation_Trypsin_MFM-X294-298_combined_psm.tsv	Trypsin	GTFATLSELH	GTFATLSELHc[17]	IAHIDNIK.GTFATLSELH.CDKIHVDP	K	C	10	2	1863.23	1073.55	1073.55	537.782	537.78	1073.55	537.783	-0.0045	4.4157e-05	23.92	6.569	1	1	0	84	93	0	C-term(-0.9840)	NA	0	TRUE	sp|P68871|HBB_HUMAN	P68871	HBB_HUMAN	HBB	Hemoglobin subunit beta	NA	NA	H
HbA in vitro fragmentation	200_uM_H2O2_replicate-3	HbA_in_vitro_fragmentation_Trypsin_MFM-X294-298_combined_psm.tsv	Trypsin	VADALTNAVAHVDDMPNA	VADALTNAVAHVDDM[147]PNAc[17]	QVKGHGKK.VADALTNAVAHVDDMPNA.LSAISDIH	K	L	18	2	1864.89	1837.86	1837.86	919.939	919.938	1837.86	919.939	-0.0013	9.82e-12	53.532	8.189	1	1	0	63	80	0	15M(15.9949), C-term(-0.9840)	NA	0	TRUE	sp|P69905|HBA_HUMAN	P69905	HBA_HUMAN	HBA2	Hemoglobin subunit alpha	NA	NA	A
HbA in vitro fragmentation	200_uM_H2O2_replicate-3	HbA_in_vitro_fragmentation_Trypsin_MFM-X294-298_combined_psm.tsv	Trypsin	GTFATLSELH	GTFATLSELHc[17]	IAHIDNIK.GTFATLSELH.CDKIHVDP	K	C	10	1	1867.68	1073.55	1073.55	1074.56	1074.56	1073.55	1074.56	0.0004	4.9488e-06	26.722	3.401	1	1	0	84	93	0	C-term(-0.9840)	NA	0	TRUE	sp|P68871|HBB_HUMAN	P68871	HBB_HUMAN	HBB	Hemoglobin subunit beta	NA	NA	H
HbA in vitro fragmentation	200_uM_H2O2_replicate-3	HbA_in_vitro_fragmentation_Trypsin_MFM-X294-298_combined_psm.tsv	Trypsin	VADALTNAVAHVD	VADALTNAVAHVDc[17]	QVKGHGKK.VADALTNAVAHVD.DMPNAISA	K	D	13	2	1870.27	1293.67	1293.67	647.841	647.84	1293.67	647.841	-0.002	4.98311e-09	41.71	10.084	1	1	0	63	75	0	C-term(-0.9840)	NA	0	TRUE	sp|P69905|HBA_HUMAN	P69905	HBA_HUMAN	HBA2	Hemoglobin subunit alpha	NA	NA	D
HbA in vitro fragmentation	200_uM_H2O2_replicate-3	HbA_in_vitro_fragmentation_Trypsin_MFM-X294-298_combined_psm.tsv	Trypsin	VADALTNAVAHV	VADALTNAVAHVc[17]	QVKGHGKK.VADALTNAVAHV.DDMPNAIS	K	D	12	2	1880.87	1178.64	1178.64	590.327	590.326	1178.64	590.328	-0.0024	8.98462e-06	30.686	9.575	1	1	0	63	74	0	C-term(-0.9840)	NA	0	TRUE	sp|P69905|HBA_HUMAN	P69905	HBA_HUMAN	HBA2	Hemoglobin subunit alpha	NA	NA	V
HbA in vitro fragmentation	200_uM_H2O2_replicate-3	HbA_in_vitro_fragmentation_Trypsin_MFM-X294-298_combined_psm.tsv	Trypsin	GTFATLSELH	GTFATLSELHc[17]	IAHIDNIK.GTFATLSELH.CDKIHVDP	K	C	10	2	1886.69	1073.55	1073.55	537.782	537.781	1073.55	537.783	-0.0023	0.00020905	22.219	6.687	0.9997	1	0	84	93	0	C-term(-0.9840)	NA	0	TRUE	sp|P68871|HBB_HUMAN	P68871	HBB_HUMAN	HBB	Hemoglobin subunit beta	NA	NA	H
HbA in vitro fragmentation	200_uM_H2O2_replicate-3	HbA_in_vitro_fragmentation_Trypsin_MFM-X294-298_combined_psm.tsv	Trypsin	FFESFGD	FFESFGDc[17]	VVYPWTQR.FFESFGD.LSTPDAVM	R	L	7	1	2008.18	846.354	846.354	847.361	847.361	846.355	847.362	-0.0011	0.00203236	14.268	0	0.9966	1	0	42	48	0	C-term(-0.9840)	NA	0	TRUE	sp|P68871|HBB_HUMAN	P68871	HBB_HUMAN	HBB	Hemoglobin subunit beta	NA	NA	D
HbA in vitro fragmentation	200_uM_H2O2_replicate-3	HbA_in_vitro_fragmentation_Trypsin_MFM-X294-298_combined_psm.tsv	Trypsin	VADALTNAVAHVDDMPNA	VADALTNAVAHVDDMPNAc[17]	QVKGHGKK.VADALTNAVAHVDDMPNA.LSAISDIH	K	L	18	2	2016.88	1821.87	1821.87	911.942	911.94	1821.87	911.941	-0.0022	1.0453e-10	48.423	0	1	1	0	63	80	0	C-term(-0.9840)	NA	0	TRUE	sp|P69905|HBA_HUMAN	P69905	HBA_HUMAN	HBA2	Hemoglobin subunit alpha	NA	NA	A
HbA in vitro fragmentation	200_uM_H2O2_replicate-3	HbA_in_vitro_fragmentation_Trypsin_MFM-X294-298_combined_psm.tsv	Trypsin	VADALTNAVAHVDDMPNAL	VADALTNAVAHVDDM[147]PNALc[17]	QVKGHGKK.VADALTNAVAHVDDMPNAL.SAISDIHA	K	S	19	2	2025.76	1950.95	1950.95	976.481	976.48	1950.95	976.481	-0.0009	7.68e-12	50.959	0	1	1	0	63	81	0	15M(15.9949), C-term(-0.9840)	NA	0	TRUE	sp|P69905|HBA_HUMAN	P69905	HBA_HUMAN	HBA2	Hemoglobin subunit alpha	NA	NA	L
HbA in vitro fragmentation	200_uM_H2O2_replicate-3	HbA_in_vitro_fragmentation_Trypsin_MFM-X294-298_combined_psm.tsv	Trypsin	VLGAFSDGLA	VLGAFSDGLAc[17]	KVKAHGKK.VLGAFSDGLA.HIDNIKGT	K	H	10	1	2072.82	947.507	947.507	948.514	948.514	947.508	948.515	-0.001	0.000368341	24.235	10.324	1	1	0	68	77	0	C-term(-0.9840)	NA	0	TRUE	sp|P68871|HBB_HUMAN	P68871	HBB_HUMAN	HBB	Hemoglobin subunit beta	NA	NA	A
HbA in vitro fragmentation	200_uM_H2O2_replicate-3	HbA_in_vitro_fragmentation_Trypsin_MFM-X294-298_combined_psm.tsv	Trypsin	VLGAFSDGLA	VLGAFSDGLAc[17]	KVKAHGKK.VLGAFSDGLA.HIDNIKGT	K	H	10	1	2095.45	947.507	947.507	948.514	948.514	947.508	948.515	-0.0007	0.000468274	22.818	9.636	1	1	0	68	77	0	C-term(-0.9840)	NA	0	TRUE	sp|P68871|HBB_HUMAN	P68871	HBB_HUMAN	HBB	Hemoglobin subunit beta	NA	NA	A
HbA in vitro fragmentation	200_uM_H2O2_replicate-3	HbA_in_vitro_fragmentation_Trypsin_MFM-X294-298_combined_psm.tsv	Trypsin	MFLSFPTTKT	MFLSFPTTKTc[17]	YGAEAIER.MFLSFPTTKT.YFPHFDIS	R	Y	10	2	2107.54	1170.61	1170.61	586.313	586.312	1170.61	586.313	-0.0004	0.000196902	21.323	0	0.9999	1	0	33	42	0	C-term(-0.9840)	NA	0	TRUE	sp|P69905|HBA_HUMAN	P69905	HBA_HUMAN	HBA2	Hemoglobin subunit alpha	NA	NA	T
HbA in vitro fragmentation	200_uM_H2O2_replicate-3	HbA_in_vitro_fragmentation_Trypsin_MFM-X294-298_combined_psm.tsv	Trypsin	MFLSFPTT	M[147]FLSFPTTc[17]	YGAEAIER.MFLSFPTT.KTYFPHFD	R	K	8	1	2206.19	957.464	957.463	958.471	958.47	957.463	958.47	-0.0001	0.00182705	14.453	0	0.9987	1	0	33	40	0	1M(15.9949), C-term(-0.9840)	NA	0	TRUE	sp|P69905|HBA_HUMAN	P69905	HBA_HUMAN	HBA2	Hemoglobin subunit alpha	NA	NA	T
HbA in vitro fragmentation	200_uM_H2O2_replicate-3	HbA_in_vitro_fragmentation_Trypsin_MFM-X294-298_combined_psm.tsv	Trypsin	VADALTNAVAHVDDMPNAL	VADALTNAVAHVDDMPNALc[17]	QVKGHGKK.VADALTNAVAHVDDMPNAL.SAISDIHA	K	S	19	2	2228.29	1934.95	1934.95	968.483	968.482	1934.95	968.483	-0.0018	7.9845e-10	44.891	7.015	1	1	0	63	81	0	C-term(-0.9840)	NA	0	TRUE	sp|P69905|HBA_HUMAN	P69905	HBA_HUMAN	HBA2	Hemoglobin subunit alpha	NA	NA	L
HbA in vitro fragmentation	200_uM_H2O2_replicate-3	HbA_in_vitro_fragmentation_Trypsin_MFM-X294-298_combined_psm.tsv	Trypsin	VLGAFSDGLAHL	VLGAFSDGLAHLc[17]	KVKAHGKK.VLGAFSDGLAHL.DNIKGTFA	K	D	12	2	2258.45	1197.65	1197.65	599.832	599.831	1197.65	599.832	-0.0029	0.00011272	25.292	8.456	1	1	0	68	79	0	C-term(-0.9840)	NA	0	TRUE	sp|P68871|HBB_HUMAN	P68871	HBB_HUMAN	HBB	Hemoglobin subunit beta	NA	NA	L
HbA in vitro fragmentation	200_uM_H2O2_replicate-3	HbA_in_vitro_fragmentation_Trypsin_MFM-X294-298_combined_psm.tsv	Trypsin	FFESFGDLSTP	FFESFGDLSTPc[17]	VVYPWTQR.FFESFGDLSTP.DAVMGNPK	R	D	11	1	2273.23	1244.58	1244.58	1245.58	1245.58	1244.57	1245.58	0.0036	0.000249603	20.911	0	1	1	0	42	52	0	C-term(-0.9840)	NA	0	TRUE	sp|P68871|HBB_HUMAN	P68871	HBB_HUMAN	HBB	Hemoglobin subunit beta	NA	NA	P
HbA in vitro fragmentation	200_uM_H2O2_replicate-3	HbA_in_vitro_fragmentation_Trypsin_MFM-X294-298_combined_psm.tsv	Trypsin	VADALTNAVAHVDDMPNALSALSDLHA	VADALTNAVAHVDDM[147]PNALSALSDLHAc[17]	QVKGHGKK.VADALTNAVAHVDDMPNALSALSDLHA.HKIRVDPV	K	H	27	3	2304.22	2745.34	2745.34	916.121	916.119	2745.34	916.12	-0.0026	0	91.732	9.6	1	1	0	63	89	0	15M(15.9949), C-term(-0.9840)	NA	0	TRUE	sp|P69905|HBA_HUMAN	P69905	HBA_HUMAN	HBA2	Hemoglobin subunit alpha	NA	NA	A
HbA in vitro fragmentation	200_uM_H2O2_replicate-3	HbA_in_vitro_fragmentation_Trypsin_MFM-X294-298_combined_psm.tsv	Trypsin	FFESFGDL	FFESFGDLc[17]	VVYPWTQR.FFESFGDL.STPDAVMG	R	S	8	1	2329.04	959.439	959.437	960.447	960.445	959.439	960.446	-0.0014	0.00215278	16.168	0	0.9952	1	0	42	49	0	C-term(-0.9840)	NA	0	TRUE	sp|P68871|HBB_HUMAN	P68871	HBB_HUMAN	HBB	Hemoglobin subunit beta	NA	NA	L
HbA in vitro fragmentation	200_uM_H2O2_replicate-3	HbA_in_vitro_fragmentation_Trypsin_MFM-X294-298_combined_psm.tsv	Trypsin	VADALTNAVAHVDDMPNALSALSDLHA	VADALTNAVAHVDDM[147]PNALSALSDLHAc[17]	QVKGHGKK.VADALTNAVAHVDDMPNALSALSDLHA.HKIRVDPV	K	H	27	3	2329.59	2745.34	2745.34	916.121	916.119	2745.34	916.12	-0.0026	0	94.667	9.991	1	1	0	63	89	0	15M(15.9949), C-term(-0.9840)	NA	0	TRUE	sp|P69905|HBA_HUMAN	P69905	HBA_HUMAN	HBA2	Hemoglobin subunit alpha	NA	NA	A
HbA in vitro fragmentation	200_uM_H2O2_replicate-3	HbA_in_vitro_fragmentation_Trypsin_MFM-X294-298_combined_psm.tsv	Trypsin	FFESFGDLSTPDAV	FFESFGDLSTPDAVc[17]	VVYPWTQR.FFESFGDLSTPDAV.MGNPKVKA	R	M	14	2	2345.79	1529.7	1529.72	765.859	765.865	1529.7	765.859	0.0127	4.78355e-06	27.781	21.561	1	1	0	42	55	0	C-term(-0.9840)	NA	0	TRUE	sp|P68871|HBB_HUMAN	P68871	HBB_HUMAN	HBB	Hemoglobin subunit beta	NA	NA	V
HbA in vitro fragmentation	200_uM_H2O2_replicate-3	HbA_in_vitro_fragmentation_Trypsin_MFM-X294-298_combined_psm.tsv	Trypsin	VLGAFSDGLAHLDNL	VLGAFSDGLAHLDNLc[17]	KVKAHGKK.VLGAFSDGLAHLDNL.KGTFATIS	K	K	15	2	2368.43	1539.8	1539.8	770.91	770.908	1539.8	770.909	-0.0025	5.69508e-08	38.478	8.713	1	1	0	68	82	0	C-term(-0.9840)	NA	0	TRUE	sp|P68871|HBB_HUMAN	P68871	HBB_HUMAN	HBB	Hemoglobin subunit beta	NA	NA	L
HbA in vitro fragmentation	200_uM_H2O2_replicate-3	HbA_in_vitro_fragmentation_Trypsin_MFM-X294-298_combined_psm.tsv	Trypsin	VLGAFSDGLAHLDNL	VLGAFSDGLAHLDNLc[17]	KVKAHGKK.VLGAFSDGLAHLDNL.KGTFATIS	K	K	15	2	2392.91	1539.8	1539.8	770.909	770.908	1539.8	770.909	-0.0025	2.00332e-08	41.293	9.54	1	1	0	68	82	0	C-term(-0.9840)	NA	0	TRUE	sp|P68871|HBB_HUMAN	P68871	HBB_HUMAN	HBB	Hemoglobin subunit beta	NA	NA	L
HbA in vitro fragmentation	200_uM_H2O2_replicate-3	HbA_in_vitro_fragmentation_Trypsin_MFM-X294-298_combined_psm.tsv	Trypsin	FFESFGDLSTPDAVMGNP	FFESFGDLSTPDAVMGNPc[17]	VVYPWTQR.FFESFGDLSTPDAVMGNP.KVKAHGKK	R	K	18	2	2413.31	1928.86	1928.86	965.438	965.437	1928.86	965.438	-0.0023	2.27903e-06	29.069	14.055	1	1	0	42	59	0	C-term(-0.9840)	NA	0	TRUE	sp|P68871|HBB_HUMAN	P68871	HBB_HUMAN	HBB	Hemoglobin subunit beta	NA	NA	P
HbA in vitro fragmentation	200_uM_H2O2_replicate-3	HbA_in_vitro_fragmentation_Trypsin_MFM-X294-298_combined_psm.tsv	Trypsin	VLGAFSDGLAHLDNL	VLGAFSDGLAHLDNLc[17]	KVKAHGKK.VLGAFSDGLAHLDNL.KGTFATIS	K	K	15	2	2414.49	1539.8	1539.8	770.91	770.908	1539.8	770.909	-0.0023	2.46462e-08	38.933	8.801	1	1	0	68	82	0	C-term(-0.9840)	NA	0	TRUE	sp|P68871|HBB_HUMAN	P68871	HBB_HUMAN	HBB	Hemoglobin subunit beta	NA	NA	L
HbA in vitro fragmentation	200_uM_H2O2_replicate-3	HbA_in_vitro_fragmentation_Trypsin_MFM-X294-298_combined_psm.tsv	Trypsin	VLGAFSDGLAHLDNL	VLGAFSDGLAHLDNLc[17]	KVKAHGKK.VLGAFSDGLAHLDNL.KGTFATIS	K	K	15	2	2438.25	1539.8	1539.8	770.909	770.909	1539.8	770.909	-0.002	2.68071e-07	35.787	12.571	1	1	0	68	82	0	C-term(-0.9840)	NA	0	TRUE	sp|P68871|HBB_HUMAN	P68871	HBB_HUMAN	HBB	Hemoglobin subunit beta	NA	NA	L
HbA in vitro fragmentation	200_uM_H2O2_replicate-3	HbA_in_vitro_fragmentation_Trypsin_MFM-X294-298_combined_psm.tsv	Trypsin	LLVVYPWTQ	LLVVYPWTQc[17]	VGGEAIGR.LLVVYPWTQ.RFFESFGD	R	R	9	1	2441.31	1116.63	1116.63	1117.64	1117.64	1116.63	1117.64	-0.0007	3.10993e-05	24.529	0	1	1	0	32	40	0	C-term(-0.9840)	NA	0	TRUE	sp|P68871|HBB_HUMAN	P68871	HBB_HUMAN	HBB	Hemoglobin subunit beta	NA	NA	Q
HbA in vitro fragmentation	200_uM_H2O2_replicate-3	HbA_in_vitro_fragmentation_Trypsin_MFM-X294-298_combined_psm.tsv	Trypsin	VADALTNAVAHVDDMPNALSALSD	VADALTNAVAHVDDMPNALSALSDc[17]	QVKGHGKK.VADALTNAVAHVDDMPNALSALSD.LHAHKIRV	K	L	24	2	2462.54	2408.16	2408.16	1205.09	1205.09	2408.16	1205.09	-0.0022	6.891e-11	48.147	6.453	1	1	0	63	86	0	C-term(-0.9840)	NA	0	TRUE	sp|P69905|HBA_HUMAN	P69905	HBA_HUMAN	HBA2	Hemoglobin subunit alpha	NA	NA	D
HbA in vitro fragmentation	200_uM_H2O2_replicate-3	HbA_in_vitro_fragmentation_Trypsin_MFM-X294-298_combined_psm.tsv	Trypsin	FFESFGDLSTPDAVMGN	FFESFGDLSTPDAVMGNc[17]	VVYPWTQR.FFESFGDLSTPDAVMGN.PKVKAHGK	R	P	17	2	2464.21	1831.81	1831.81	916.912	916.911	1831.81	916.912	-0.0015	7.58578e-06	24.98	0	1	1	0	42	58	0	C-term(-0.9840)	NA	0	TRUE	sp|P68871|HBB_HUMAN	P68871	HBB_HUMAN	HBB	Hemoglobin subunit beta	NA	NA	N
HbA in vitro fragmentation	200_uM_H2O2_replicate-3	HbA_in_vitro_fragmentation_Trypsin_MFM-X294-298_combined_psm.tsv	Trypsin	VADALTNAVAHVDDMPNALSALSDL	VADALTNAVAHVDDM[147]PNALSALSDLc[17]	QVKGHGKK.VADALTNAVAHVDDMPNALSALSDL.HAHKIRVD	K	H	25	3	2466.2	2537.24	2537.24	846.755	846.755	2537.24	846.755	-0.0009	1.08144e-07	35.364	17.667	1	1	0	63	87	0	15M(15.9949), C-term(-0.9840)	NA	0	TRUE	sp|P69905|HBA_HUMAN	P69905	HBA_HUMAN	HBA2	Hemoglobin subunit alpha	NA	NA	L
HbA in vitro fragmentation	200_uM_H2O2_replicate-3	HbA_in_vitro_fragmentation_Trypsin_MFM-X294-298_combined_psm.tsv	Trypsin	VLGAFSDGLAHLDNL	VLGAFSDGLAHLDNLc[17]	KVKAHGKK.VLGAFSDGLAHLDNL.KGTFATIS	K	K	15	2	2466.75	1539.8	1539.8	770.909	770.909	1539.8	770.909	-0.0017	9.06254e-05	26.671	9.853	1	1	0	68	82	0	C-term(-0.9840)	NA	0	TRUE	sp|P68871|HBB_HUMAN	P68871	HBB_HUMAN	HBB	Hemoglobin subunit beta	NA	NA	L
HbA in vitro fragmentation	200_uM_H2O2_replicate-3	HbA_in_vitro_fragmentation_Trypsin_MFM-X294-298_combined_psm.tsv	Trypsin	FFESFGDLSTPDAVMG	FFESFGDLSTPDAVM[147]Gc[17]	VVYPWTQR.FFESFGDLSTPDAVMG.NPKVKAHG	R	N	16	2	2473.21	1735.78	1735.78	868.895	868.895	1733.76	867.888	2.0148	5.10505e-06	27.668	25.59	1	1	0	42	57	0	15M(15.9949), C-term(-0.9840)	NA	0	TRUE	sp|P68871|HBB_HUMAN	P68871	HBB_HUMAN	HBB	Hemoglobin subunit beta	NA	NA	G
HbA in vitro fragmentation	200_uM_H2O2_replicate-3	HbA_in_vitro_fragmentation_Trypsin_MFM-X294-298_combined_psm.tsv	Trypsin	VADALTNAVAHVDDMPNALSALSDL	VADALTNAVAHVDDM[147]PNALSALSDLc[17]	QVKGHGKK.VADALTNAVAHVDDMPNALSALSDL.HAHKIRVD	K	H	25	2	2474.32	2537.24	2537.24	1269.63	1269.63	2537.24	1269.63	-0.0007	5.30274e-07	31.602	9.315	1	1	0	63	87	0	15M(15.9949), C-term(-0.9840)	NA	0	TRUE	sp|P69905|HBA_HUMAN	P69905	HBA_HUMAN	HBA2	Hemoglobin subunit alpha	NA	NA	L
HbA in vitro fragmentation	200_uM_H2O2_replicate-3	HbA_in_vitro_fragmentation_Trypsin_MFM-X294-298_combined_psm.tsv	Trypsin	FFESFGDLSTPDAVM	FFESFGDLSTPDAVMc[17]	VVYPWTQR.FFESFGDLSTPDAVM.GNPKVKAH	R	G	15	2	2482.04	1660.74	1660.74	831.38	831.38	1660.74	831.379	0.0004	3.96278e-07	32.108	0	1	1	0	42	56	0	C-term(-0.9840)	NA	0	TRUE	sp|P68871|HBB_HUMAN	P68871	HBB_HUMAN	HBB	Hemoglobin subunit beta	NA	NA	M
HbA in vitro fragmentation	200_uM_H2O2_replicate-3	HbA_in_vitro_fragmentation_Trypsin_MFM-X294-298_combined_psm.tsv	Trypsin	VADALTNAVAHVDDMPNALSAL	VADALTNAVAHVDDMPNALSALc[17]	QVKGHGKK.VADALTNAVAHVDDMPNALSAL.SDIHAHKI	K	S	22	2	2484.55	2206.11	2206.11	1104.06	1104.06	2206.11	1104.06	0.0014	3.16774e-06	27.497	0	1	1	0	63	84	0	C-term(-0.9840)	NA	0	TRUE	sp|P69905|HBA_HUMAN	P69905	HBA_HUMAN	HBA2	Hemoglobin subunit alpha	NA	NA	L
HbA in vitro fragmentation	200_uM_H2O2_replicate-3	HbA_in_vitro_fragmentation_Trypsin_MFM-X294-298_combined_psm.tsv	Trypsin	VADALTNAVAHVDDMPNALSALSDL	VADALTNAVAHVDDM[147]PNALSALSDLc[17]	QVKGHGKK.VADALTNAVAHVDDMPNALSALSDL.HAHKIRVD	K	H	25	3	2492.35	2537.24	2537.24	846.755	846.755	2537.24	846.755	-0.0004	5.32414e-07	32.595	14.891	1	1	0	63	87	0	15M(15.9949), C-term(-0.9840)	NA	0	TRUE	sp|P69905|HBA_HUMAN	P69905	HBA_HUMAN	HBA2	Hemoglobin subunit alpha	NA	NA	L
HbA in vitro fragmentation	200_uM_H2O2_replicate-3	HbA_in_vitro_fragmentation_Trypsin_MFM-X294-298_combined_psm.tsv	Trypsin	VADALTNAVAHVDDMPNALSALSDLHA	VADALTNAVAHVDDMPNALSALSDLHAc[17]	QVKGHGKK.VADALTNAVAHVDDMPNALSALSDLHA.HKIRVDPV	K	H	27	3	2521.58	2729.34	2729.34	910.789	910.788	2729.34	910.789	-0.0022	0	85.963	8.411	1	1	0	63	89	0	C-term(-0.9840)	NA	0	TRUE	sp|P69905|HBA_HUMAN	P69905	HBA_HUMAN	HBA2	Hemoglobin subunit alpha	NA	NA	A
HbA in vitro fragmentation	200_uM_H2O2_replicate-3	HbA_in_vitro_fragmentation_Trypsin_MFM-X294-298_combined_psm.tsv	Trypsin	VADALTNAVAHVDDMPNALSALSDLHA	VADALTNAVAHVDDMPNALSALSDLHAc[17]	QVKGHGKK.VADALTNAVAHVDDMPNALSALSDLHA.HKIRVDPV	K	H	27	3	2545.43	2729.34	2729.34	910.788	910.788	2729.34	910.789	-0.0012	0	88.56	9.56	1	1	0	63	89	0	C-term(-0.9840)	NA	0	TRUE	sp|P69905|HBA_HUMAN	P69905	HBA_HUMAN	HBA2	Hemoglobin subunit alpha	NA	NA	A
HbA in vitro fragmentation	200_uM_H2O2_replicate-3	HbA_in_vitro_fragmentation_Trypsin_MFM-X294-298_combined_psm.tsv	Trypsin	VADALTNAVAHVDDMPNALSALSDLHA	VADALTNAVAHVDDMPNALSALSDLHAc[17]	QVKGHGKK.VADALTNAVAHVDDMPNALSALSDLHA.HKIRVDPV	K	H	27	3	2568.56	2729.34	2729.34	910.788	910.788	2729.34	910.789	-0.0009	0	67.641	8.595	1	1	0	63	89	0	C-term(-0.9840)	NA	0	TRUE	sp|P69905|HBA_HUMAN	P69905	HBA_HUMAN	HBA2	Hemoglobin subunit alpha	NA	NA	A
HbA in vitro fragmentation	200_uM_H2O2_replicate-3	HbA_in_vitro_fragmentation_Trypsin_MFM-X294-298_combined_psm.tsv	Trypsin	VADALTNAVAHVDDMPNALSALSDL	VADALTNAVAHVDDMPNALSALSDLc[17]	QVKGHGKK.VADALTNAVAHVDDMPNALSALSDL.HAHKIRVD	K	H	25	2	2693.95	2521.25	2521.25	1261.63	1261.63	2521.25	1261.63	-0.0009	9.95979e-05	22.507	0	1	1	0	63	87	0	C-term(-0.9840)	NA	0	TRUE	sp|P69905|HBA_HUMAN	P69905	HBA_HUMAN	HBA2	Hemoglobin subunit alpha	NA	NA	L
HbA in vitro fragmentation	200_uM_H2O2_replicate-2	HbA_in_vitro_fragmentation_Trypsin_MFM-X294-298_combined_psm.tsv	Trypsin	VVAGVANA	VVAGVANAc[17]	PVQAAYQK.VVAGVANA.LAHKYH	K	L	8	1	1262.81	698.407	698.408	699.415	699.415	698.408	699.415	0.0003	0.000962166	21.567	8.473	1	1	0	134	141	0	C-term(-0.9840)	NA	0	TRUE	sp|P68871|HBB_HUMAN	P68871	HBB_HUMAN	HBB	Hemoglobin subunit beta	NA	NA	A
HbA in vitro fragmentation	200_uM_H2O2_replicate-2	HbA_in_vitro_fragmentation_Trypsin_MFM-X294-298_combined_psm.tsv	Trypsin	VNVDEVGG	VNVDEVGGc[17]	AVTAIWGK.VNVDEVGG.EAIGRIIV	K	E	8	1	1370.65	786.388	786.386	787.395	787.394	786.387	787.394	-0.0006	0.000378007	20.19	0	1	1	0	19	26	0	C-term(-0.9840)	NA	0	TRUE	sp|P68871|HBB_HUMAN	P68871	HBB_HUMAN	HBB	Hemoglobin subunit beta	NA	NA	G
HbA in vitro fragmentation	200_uM_H2O2_replicate-2	HbA_in_vitro_fragmentation_Trypsin_MFM-X294-298_combined_psm.tsv	Trypsin	VADALTNA	VADALTNAc[17]	QVKGHGKK.VADALTNA.VAHVDDMP	K	V	8	1	1391.47	772.407	772.408	773.415	773.415	772.408	773.415	-0.0003	0.00457878	17.857	11.209	0.9981	1	0	63	70	0	C-term(-0.9840)	NA	0	TRUE	sp|P69905|HBA_HUMAN	P69905	HBA_HUMAN	HBA2	Hemoglobin subunit alpha	NA	NA	A
HbA in vitro fragmentation	200_uM_H2O2_replicate-2	HbA_in_vitro_fragmentation_Trypsin_MFM-X294-298_combined_psm.tsv	Trypsin	VNVDEVGGE	VNVDEVGGEc[17]	AVTAIWGK.VNVDEVGGE.AIGRIIVV	K	A	9	1	1403.79	915.429	915.429	916.437	916.437	915.43	916.437	-0.0002	0.000523299	20.625	6.688	1	1	0	19	27	0	C-term(-0.9840)	NA	0	TRUE	sp|P68871|HBB_HUMAN	P68871	HBB_HUMAN	HBB	Hemoglobin subunit beta	NA	NA	E
HbA in vitro fragmentation	200_uM_H2O2_replicate-2	HbA_in_vitro_fragmentation_Trypsin_MFM-X294-298_combined_psm.tsv	Trypsin	VNVDEVGGEA	VNVDEVGGEAc[17]	AVTAIWGK.VNVDEVGGEA.LGRIIVVY	K	L	10	1	1447.96	986.467	986.466	987.474	987.473	986.467	987.474	-0.0009	0.000137404	22.948	0	1	1	0	19	28	0	C-term(-0.9840)	NA	0	TRUE	sp|P68871|HBB_HUMAN	P68871	HBB_HUMAN	HBB	Hemoglobin subunit beta	NA	NA	A
HbA in vitro fragmentation	200_uM_H2O2_replicate-2	HbA_in_vitro_fragmentation_Trypsin_MFM-X294-298_combined_psm.tsv	Trypsin	VADALTNAVAH	VADALTNAVAHc[17]	QVKGHGKK.VADALTNAVAH.VDDMPNAI	K	V	11	2	1610.48	1079.57	1079.57	540.793	540.794	1079.57	540.793	0.0004	1.37325e-06	32.949	8.269	1	1	0	63	73	0	C-term(-0.9840)	NA	0	TRUE	sp|P69905|HBA_HUMAN	P69905	HBA_HUMAN	HBA2	Hemoglobin subunit alpha	NA	NA	H
HbA in vitro fragmentation	200_uM_H2O2_replicate-2	HbA_in_vitro_fragmentation_Trypsin_MFM-X294-298_combined_psm.tsv	Trypsin	EFTPPVQ	EFTPPVQc[17]	VIAHHFGK.EFTPPVQ.AAYQKVVA	K	A	7	1	1638.08	815.418	815.417	816.425	816.424	815.418	816.425	-0.0005	0.00832722	12.818	0	0.9909	1	0	122	128	0	C-term(-0.9840)	NA	0	TRUE	sp|P68871|HBB_HUMAN	P68871	HBB_HUMAN	HBB	Hemoglobin subunit beta	NA	NA	Q
HbA in vitro fragmentation	200_uM_H2O2_replicate-2	HbA_in_vitro_fragmentation_Trypsin_MFM-X294-298_combined_psm.tsv	Trypsin	EFTPPVQA	EFTPPVQAc[17]	VIAHHFGK.EFTPPVQA.AYQKVVAG	K	A	8	1	1686.46	886.457	886.456	887.464	887.464	886.455	887.462	0.0015	0.000930572	18.625	0	1	1	0	122	129	0	C-term(-0.9840)	NA	0	TRUE	sp|P68871|HBB_HUMAN	P68871	HBB_HUMAN	HBB	Hemoglobin subunit beta	NA	NA	A
HbA in vitro fragmentation	200_uM_H2O2_replicate-2	HbA_in_vitro_fragmentation_Trypsin_MFM-X294-298_combined_psm.tsv	Trypsin	VADALTNAV	VADALTNAVc[17]	QVKGHGKK.VADALTNAV.AHVDDMPN	K	A	9	1	1692.13	871.476	871.476	872.483	872.484	871.476	872.484	0	0.00829373	14.825	8.606	0.9912	1	0	63	71	0	C-term(-0.9840)	NA	0	TRUE	sp|P69905|HBA_HUMAN	P69905	HBA_HUMAN	HBA2	Hemoglobin subunit alpha	NA	NA	V
HbA in vitro fragmentation	200_uM_H2O2_replicate-2	HbA_in_vitro_fragmentation_Trypsin_MFM-X294-298_combined_psm.tsv	Trypsin	EFTPPVQAA	EFTPPVQAAc[17]	VIAHHFGK.EFTPPVQAA.YQKVVAGV	K	Y	9	2	1708.43	957.491	957.492	479.753	479.753	957.492	479.753	0	0.000839944	19.803	5.597	0.9918	1	0	122	130	0	C-term(-0.9840)	NA	0	TRUE	sp|P68871|HBB_HUMAN	P68871	HBB_HUMAN	HBB	Hemoglobin subunit beta	NA	NA	A
HbA in vitro fragmentation	200_uM_H2O2_replicate-2	HbA_in_vitro_fragmentation_Trypsin_MFM-X294-298_combined_psm.tsv	Trypsin	EFTPPVQAA	EFTPPVQAAc[17]	VIAHHFGK.EFTPPVQAA.YQKVVAGV	K	Y	9	1	1708.96	957.492	957.493	958.499	958.5	957.492	958.499	0.0006	0.000313328	17.516	0	1	1	0	122	130	0	C-term(-0.9840)	NA	0	TRUE	sp|P68871|HBB_HUMAN	P68871	HBB_HUMAN	HBB	Hemoglobin subunit beta	NA	NA	A
HbA in vitro fragmentation	200_uM_H2O2_replicate-2	HbA_in_vitro_fragmentation_Trypsin_MFM-X294-298_combined_psm.tsv	Trypsin	GTFATLSE	GTFATLSEc[17]	IAHIDNIK.GTFATLSE.LHCDKIHV	K	L	8	1	1735.55	823.407	823.407	824.415	824.414	823.408	824.415	-0.0006	0.00391742	16.128	9.616	0.9987	1	0	84	91	0	C-term(-0.9840)	NA	0	TRUE	sp|P68871|HBB_HUMAN	P68871	HBB_HUMAN	HBB	Hemoglobin subunit beta	NA	NA	E
HbA in vitro fragmentation	200_uM_H2O2_replicate-2	HbA_in_vitro_fragmentation_Trypsin_MFM-X294-298_combined_psm.tsv	Trypsin	VVAGVANAL	VVAGVANALc[17]	PVQAAYQK.VVAGVANAL.AHKYH	K	A	9	1	1774.97	811.491	811.49	812.498	812.498	811.492	812.499	-0.0011	0.000296996	22.609	10.536	1	1	0	134	142	0	C-term(-0.9840)	NA	0	TRUE	sp|P68871|HBB_HUMAN	P68871	HBB_HUMAN	HBB	Hemoglobin subunit beta	NA	NA	L
HbA in vitro fragmentation	200_uM_H2O2_replicate-2	HbA_in_vitro_fragmentation_Trypsin_MFM-X294-298_combined_psm.tsv	Trypsin	VNVDEVGGEAL	VNVDEVGGEALc[17]	AVTAIWGK.VNVDEVGGEAL.GRIIVVYP	K	G	11	1	1785.51	1099.55	1099.55	1100.56	1100.56	1099.55	1100.56	0.0009	0.00136615	18.958	10.164	1	1	0	19	29	0	C-term(-0.9840)	NA	0	TRUE	sp|P68871|HBB_HUMAN	P68871	HBB_HUMAN	HBB	Hemoglobin subunit beta	NA	NA	L
HbA in vitro fragmentation	200_uM_H2O2_replicate-2	HbA_in_vitro_fragmentation_Trypsin_MFM-X294-298_combined_psm.tsv	Trypsin	VVAGVANALA	VVAGVANALAc[17]	PVQAAYQK.VVAGVANALA.HKYH	K	H	10	1	1817.98	882.528	882.529	883.535	883.537	882.529	883.536	0.0005	0.00244484	20.947	12.724	0.9998	1	0	134	143	0	C-term(-0.9840)	NA	0	TRUE	sp|P68871|HBB_HUMAN	P68871	HBB_HUMAN	HBB	Hemoglobin subunit beta	NA	NA	A
HbA in vitro fragmentation	200_uM_H2O2_replicate-2	HbA_in_vitro_fragmentation_Trypsin_MFM-X294-298_combined_psm.tsv	Trypsin	EFTPPVQAAYQ	EFTPPVQAAYQc[17]	VIAHHFGK.EFTPPVQAAYQ.KVVAGVAN	K	K	11	2	1837.46	1248.61	1248.61	625.313	625.314	1248.61	625.314	-0.0004	6.223e-05	22.324	9.787	0.9995	1	0	122	132	0	C-term(-0.9840)	NA	0	TRUE	sp|P68871|HBB_HUMAN	P68871	HBB_HUMAN	HBB	Hemoglobin subunit beta	NA	NA	Q
HbA in vitro fragmentation	200_uM_H2O2_replicate-2	HbA_in_vitro_fragmentation_Trypsin_MFM-X294-298_combined_psm.tsv	Trypsin	GTFATLSELH	GTFATLSELHc[17]	IAHIDNIK.GTFATLSELH.CDKIHVDP	K	C	10	2	1857.85	1073.55	1073.55	537.782	537.781	1073.55	537.783	-0.0024	4.67197e-05	23.822	0	0.9993	1	0	84	93	0	C-term(-0.9840)	NA	0	TRUE	sp|P68871|HBB_HUMAN	P68871	HBB_HUMAN	HBB	Hemoglobin subunit beta	NA	NA	H
HbA in vitro fragmentation	200_uM_H2O2_replicate-2	HbA_in_vitro_fragmentation_Trypsin_MFM-X294-298_combined_psm.tsv	Trypsin	VADALTNAVAHVDD	VADALTNAVAHVDDc[17]	QVKGHGKK.VADALTNAVAHVDD.MPNAISAI	K	M	14	2	1859.38	1408.69	1408.69	705.354	705.354	1408.69	705.355	-0.0009	4.283e-10	43.973	10.69	1	1	0	63	76	0	C-term(-0.9840)	NA	0	TRUE	sp|P69905|HBA_HUMAN	P69905	HBA_HUMAN	HBA2	Hemoglobin subunit alpha	NA	NA	D
HbA in vitro fragmentation	200_uM_H2O2_replicate-2	HbA_in_vitro_fragmentation_Trypsin_MFM-X294-298_combined_psm.tsv	Trypsin	VADALTNAVAHVD	VADALTNAVAHVDc[17]	QVKGHGKK.VADALTNAVAHVD.DMPNAISA	K	D	13	2	1861.87	1293.67	1293.67	647.841	647.841	1293.67	647.841	-0.0001	2.07492e-07	37.232	10.206	1	1	0	63	75	0	C-term(-0.9840)	NA	0	TRUE	sp|P69905|HBA_HUMAN	P69905	HBA_HUMAN	HBA2	Hemoglobin subunit alpha	NA	NA	D
HbA in vitro fragmentation	200_uM_H2O2_replicate-2	HbA_in_vitro_fragmentation_Trypsin_MFM-X294-298_combined_psm.tsv	Trypsin	GTFATLSELH	GTFATLSELHc[17]	IAHIDNIK.GTFATLSELH.CDKIHVDP	K	C	10	1	1863	1073.55	1073.55	1074.56	1074.56	1073.55	1074.56	0.0007	4.9431e-06	26.724	0	1	1	0	84	93	0	C-term(-0.9840)	NA	0	TRUE	sp|P68871|HBB_HUMAN	P68871	HBB_HUMAN	HBB	Hemoglobin subunit beta	NA	NA	H
HbA in vitro fragmentation	200_uM_H2O2_replicate-2	HbA_in_vitro_fragmentation_Trypsin_MFM-X294-298_combined_psm.tsv	Trypsin	VADALTNAVAHV	VADALTNAVAHVc[17]	QVKGHGKK.VADALTNAVAHV.DDMPNAIS	K	D	12	2	1873.74	1178.64	1178.64	590.327	590.327	1178.64	590.328	-0.0011	9.96552e-07	32.506	8.031	1	1	0	63	74	0	C-term(-0.9840)	NA	0	TRUE	sp|P69905|HBA_HUMAN	P69905	HBA_HUMAN	HBA2	Hemoglobin subunit alpha	NA	NA	V
HbA in vitro fragmentation	200_uM_H2O2_replicate-2	HbA_in_vitro_fragmentation_Trypsin_MFM-X294-298_combined_psm.tsv	Trypsin	GTFATLSELH	GTFATLSELHc[17]	IAHIDNIK.GTFATLSELH.CDKIHVDP	K	C	10	2	1880.92	1073.55	1073.55	537.782	537.782	1073.55	537.783	-0.002	6.19798e-05	23.331	0	0.999	1	0	84	93	0	C-term(-0.9840)	NA	0	TRUE	sp|P68871|HBB_HUMAN	P68871	HBB_HUMAN	HBB	Hemoglobin subunit beta	NA	NA	H
HbA in vitro fragmentation	200_uM_H2O2_replicate-2	HbA_in_vitro_fragmentation_Trypsin_MFM-X294-298_combined_psm.tsv	Trypsin	FFESFGD	FFESFGDc[17]	VVYPWTQR.FFESFGD.LSTPDAVM	R	L	7	1	1999.84	846.354	846.353	847.361	847.361	846.355	847.362	-0.0014	0.00357067	14.289	0	0.9981	1	0	42	48	0	C-term(-0.9840)	NA	0	TRUE	sp|P68871|HBB_HUMAN	P68871	HBB_HUMAN	HBB	Hemoglobin subunit beta	NA	NA	D
HbA in vitro fragmentation	200_uM_H2O2_replicate-2	HbA_in_vitro_fragmentation_Trypsin_MFM-X294-298_combined_psm.tsv	Trypsin	VADALTNAVAHVDDMPNAL	VADALTNAVAHVDDM[147]PNALc[17]	QVKGHGKK.VADALTNAVAHVDDMPNAL.SAISDIHA	K	S	19	2	2021.84	1950.95	1950.95	976.48	976.48	1950.95	976.481	-0.0006	2.13e-12	53.188	0	1	1	0	63	81	0	15M(15.9949), C-term(-0.9840)	NA	0	TRUE	sp|P69905|HBA_HUMAN	P69905	HBA_HUMAN	HBA2	Hemoglobin subunit alpha	NA	NA	L
HbA in vitro fragmentation	200_uM_H2O2_replicate-2	HbA_in_vitro_fragmentation_Trypsin_MFM-X294-298_combined_psm.tsv	Trypsin	VLGAFSDGLA	VLGAFSDGLAc[17]	KVKAHGKK.VLGAFSDGLA.HIDNIKGT	K	H	10	1	2085.01	947.507	947.507	948.515	948.514	947.508	948.515	-0.0004	0.00111237	21.315	8.826	1	1	0	68	77	0	C-term(-0.9840)	NA	0	TRUE	sp|P68871|HBB_HUMAN	P68871	HBB_HUMAN	HBB	Hemoglobin subunit beta	NA	NA	A
HbA in vitro fragmentation	200_uM_H2O2_replicate-2	HbA_in_vitro_fragmentation_Trypsin_MFM-X294-298_combined_psm.tsv	Trypsin	MFLSFPT	M[147]FLSFPTc[17]	YGAEAIER.MFLSFPT.TKTYFPHF	R	T	7	1	2217.79	856.417	856.417	857.425	857.424	856.415	857.423	0.0019	9.58848e-05	17.573	0	1	1	0	33	39	0	1M(15.9949), C-term(-0.9840)	NA	0	TRUE	sp|P69905|HBA_HUMAN	P69905	HBA_HUMAN	HBA2	Hemoglobin subunit alpha	NA	NA	T
HbA in vitro fragmentation	200_uM_H2O2_replicate-2	HbA_in_vitro_fragmentation_Trypsin_MFM-X294-298_combined_psm.tsv	Trypsin	VADALTNAVAHVDDMPNAL	VADALTNAVAHVDDMPNALc[17]	QVKGHGKK.VADALTNAVAHVDDMPNAL.SAISDIHA	K	S	19	2	2222.5	1934.95	1934.95	968.483	968.483	1934.95	968.483	-0.0006	6.277e-11	47.309	6.602	1	1	0	63	81	0	C-term(-0.9840)	NA	0	TRUE	sp|P69905|HBA_HUMAN	P69905	HBA_HUMAN	HBA2	Hemoglobin subunit alpha	NA	NA	L
HbA in vitro fragmentation	200_uM_H2O2_replicate-2	HbA_in_vitro_fragmentation_Trypsin_MFM-X294-298_combined_psm.tsv	Trypsin	VADALTNAVAHVDDMPNALSAL	VADALTNAVAHVDDM[147]PNALSALc[17]	QVKGHGKK.VADALTNAVAHVDDMPNALSAL.SDIHAHKI	K	S	22	2	2261.03	2222.09	2222.1	1112.05	1112.06	2222.1	1112.06	-0.0019	7.55527e-05	22.987	0	0.9992	1	0	63	84	0	15M(15.9949), C-term(-0.9840)	NA	0	TRUE	sp|P69905|HBA_HUMAN	P69905	HBA_HUMAN	HBA2	Hemoglobin subunit alpha	NA	NA	L
HbA in vitro fragmentation	200_uM_H2O2_replicate-2	HbA_in_vitro_fragmentation_Trypsin_MFM-X294-298_combined_psm.tsv	Trypsin	FFESFGDLSTP	FFESFGDLSTPc[17]	VVYPWTQR.FFESFGDLSTP.DAVMGNPK	R	D	11	1	2267.58	1244.57	1244.57	1245.58	1245.58	1244.57	1245.58	-0.0003	0.000550491	20.537	7.594	1	1	0	42	52	0	C-term(-0.9840)	NA	0	TRUE	sp|P68871|HBB_HUMAN	P68871	HBB_HUMAN	HBB	Hemoglobin subunit beta	NA	NA	P
HbA in vitro fragmentation	200_uM_H2O2_replicate-2	HbA_in_vitro_fragmentation_Trypsin_MFM-X294-298_combined_psm.tsv	Trypsin	VADALTNAVAHVDDMPNALSALSDLHA	VADALTNAVAHVDDM[147]PNALSALSDLHAc[17]	QVKGHGKK.VADALTNAVAHVDDMPNALSALSDLHA.HKIRVDPV	K	H	27	3	2302.05	2745.34	2745.34	916.12	916.12	2745.34	916.12	-0.0012	0	94.558	11.716	1	1	0	63	89	0	15M(15.9949), C-term(-0.9840)	NA	0	TRUE	sp|P69905|HBA_HUMAN	P69905	HBA_HUMAN	HBA2	Hemoglobin subunit alpha	NA	NA	A
HbA in vitro fragmentation	200_uM_H2O2_replicate-2	HbA_in_vitro_fragmentation_Trypsin_MFM-X294-298_combined_psm.tsv	Trypsin	FFESFGDL	FFESFGDLc[17]	VVYPWTQR.FFESFGDL.STPDAVMG	R	S	8	1	2324.53	959.439	959.44	960.447	960.447	959.439	960.446	0.0008	0.00439036	14.93	0	0.9977	1	0	42	49	0	C-term(-0.9840)	NA	0	TRUE	sp|P68871|HBB_HUMAN	P68871	HBB_HUMAN	HBB	Hemoglobin subunit beta	NA	NA	L
HbA in vitro fragmentation	200_uM_H2O2_replicate-2	HbA_in_vitro_fragmentation_Trypsin_MFM-X294-298_combined_psm.tsv	Trypsin	VADALTNAVAHVDDMPNALSALSDLHA	VADALTNAVAHVDDM[147]PNALSALSDLHAc[17]	QVKGHGKK.VADALTNAVAHVDDMPNALSALSDLHA.HKIRVDPV	K	H	27	3	2327.06	2745.34	2745.34	916.12	916.119	2745.34	916.12	-0.0026	0	81.976	8.876	1	1	0	63	89	0	15M(15.9949), C-term(-0.9840)	NA	0	TRUE	sp|P69905|HBA_HUMAN	P69905	HBA_HUMAN	HBA2	Hemoglobin subunit alpha	NA	NA	A
HbA in vitro fragmentation	200_uM_H2O2_replicate-2	HbA_in_vitro_fragmentation_Trypsin_MFM-X294-298_combined_psm.tsv	Trypsin	MFLSFPTT	MFLSFPTTc[17]	YGAEAIER.MFLSFPTT.KTYFPHFD	R	K	8	1	2364.21	941.468	941.468	942.476	942.476	941.468	942.475	0.0001	0.00340017	14.374	0	0.9993	1	0	33	40	0	C-term(-0.9840)	NA	0	TRUE	sp|P69905|HBA_HUMAN	P69905	HBA_HUMAN	HBA2	Hemoglobin subunit alpha	NA	NA	T
HbA in vitro fragmentation	200_uM_H2O2_replicate-2	HbA_in_vitro_fragmentation_Trypsin_MFM-X294-298_combined_psm.tsv	Trypsin	VLGAFSDGLAHLDNL	VLGAFSDGLAHLDNLc[17]	KVKAHGKK.VLGAFSDGLAHLDNL.KGTFATIS	K	K	15	2	2364.78	1539.8	1539.8	770.909	770.908	1539.8	770.909	-0.0026	6.46026e-06	30.259	8.755	1	1	0	68	82	0	C-term(-0.9840)	NA	0	TRUE	sp|P68871|HBB_HUMAN	P68871	HBB_HUMAN	HBB	Hemoglobin subunit beta	NA	NA	L
HbA in vitro fragmentation	200_uM_H2O2_replicate-2	HbA_in_vitro_fragmentation_Trypsin_MFM-X294-298_combined_psm.tsv	Trypsin	VLGAFSDGLAHLDNL	VLGAFSDGLAHLDNLc[17]	KVKAHGKK.VLGAFSDGLAHLDNL.KGTFATIS	K	K	15	2	2388.05	1539.8	1539.8	770.909	770.908	1539.8	770.909	-0.0026	4.7698e-08	38.786	8.355	1	1	0	68	82	0	C-term(-0.9840)	NA	0	TRUE	sp|P68871|HBB_HUMAN	P68871	HBB_HUMAN	HBB	Hemoglobin subunit beta	NA	NA	L
HbA in vitro fragmentation	200_uM_H2O2_replicate-2	HbA_in_vitro_fragmentation_Trypsin_MFM-X294-298_combined_psm.tsv	Trypsin	FFESFGDLSTPDAVMGNP	FFESFGDLSTPDAVMGNPc[17]	VVYPWTQR.FFESFGDLSTPDAVMGNP.KVKAHGKK	R	K	18	2	2407.9	1928.86	1928.86	965.435	965.437	1928.86	965.438	-0.0025	3.01301e-06	28.584	10.134	1	1	0	42	59	0	C-term(-0.9840)	NA	0	TRUE	sp|P68871|HBB_HUMAN	P68871	HBB_HUMAN	HBB	Hemoglobin subunit beta	NA	NA	P
HbA in vitro fragmentation	200_uM_H2O2_replicate-2	HbA_in_vitro_fragmentation_Trypsin_MFM-X294-298_combined_psm.tsv	Trypsin	VLGAFSDGLAHLDNL	VLGAFSDGLAHLDNLc[17]	KVKAHGKK.VLGAFSDGLAHLDNL.KGTFATIS	K	K	15	2	2409.87	1539.8	1539.8	770.909	770.908	1539.8	770.909	-0.0026	3.37287e-08	39.388	8.618	1	1	0	68	82	0	C-term(-0.9840)	NA	0	TRUE	sp|P68871|HBB_HUMAN	P68871	HBB_HUMAN	HBB	Hemoglobin subunit beta	NA	NA	L
HbA in vitro fragmentation	200_uM_H2O2_replicate-2	HbA_in_vitro_fragmentation_Trypsin_MFM-X294-298_combined_psm.tsv	Trypsin	VLGAFSDGLAHLDNL	VLGAFSDGLAHLDNLc[17]	KVKAHGKK.VLGAFSDGLAHLDNL.KGTFATIS	K	K	15	2	2431.72	1539.81	1539.8	770.91	770.908	1539.8	770.909	-0.0025	4.68813e-07	31.816	10.057	1	1	0	68	82	0	C-term(-0.9840)	NA	0	TRUE	sp|P68871|HBB_HUMAN	P68871	HBB_HUMAN	HBB	Hemoglobin subunit beta	NA	NA	L
HbA in vitro fragmentation	200_uM_H2O2_replicate-2	HbA_in_vitro_fragmentation_Trypsin_MFM-X294-298_combined_psm.tsv	Trypsin	LLVVYPWTQ	LLVVYPWTQc[17]	VGGEAIGR.LLVVYPWTQ.RFFESFGD	R	R	9	1	2437.24	1116.63	1116.63	1117.64	1117.64	1116.63	1117.64	-0.0008	3.32468e-05	24.413	0	1	1	0	32	40	0	C-term(-0.9840)	NA	0	TRUE	sp|P68871|HBB_HUMAN	P68871	HBB_HUMAN	HBB	Hemoglobin subunit beta	NA	NA	Q
HbA in vitro fragmentation	200_uM_H2O2_replicate-2	HbA_in_vitro_fragmentation_Trypsin_MFM-X294-298_combined_psm.tsv	Trypsin	VADALTNAVAHVDDMPNALSALSD	VADALTNAVAHVDDMPNALSALSDc[17]	QVKGHGKK.VADALTNAVAHVDDMPNALSALSD.LHAHKIRV	K	L	24	2	2455.67	2408.16	2408.16	1205.09	1205.09	2408.16	1205.09	-0.0048	1.12331e-08	39.298	6.895	1	1	0	63	86	0	C-term(-0.9840)	NA	0	TRUE	sp|P69905|HBA_HUMAN	P69905	HBA_HUMAN	HBA2	Hemoglobin subunit alpha	NA	NA	D
HbA in vitro fragmentation	200_uM_H2O2_replicate-2	HbA_in_vitro_fragmentation_Trypsin_MFM-X294-298_combined_psm.tsv	Trypsin	VLGAFSDGLAHLDNL	VLGAFSDGLAHLDNLc[17]	KVKAHGKK.VLGAFSDGLAHLDNL.KGTFATIS	K	K	15	2	2456.22	1539.81	1539.8	770.91	770.908	1539.8	770.909	-0.0024	3.39625e-07	36.376	10.48	1	1	0	68	82	0	C-term(-0.9840)	NA	0	TRUE	sp|P68871|HBB_HUMAN	P68871	HBB_HUMAN	HBB	Hemoglobin subunit beta	NA	NA	L
HbA in vitro fragmentation	200_uM_H2O2_replicate-2	HbA_in_vitro_fragmentation_Trypsin_MFM-X294-298_combined_psm.tsv	Trypsin	FFESFGDLSTPDAVMGN	FFESFGDLSTPDAVMGNc[17]	VVYPWTQR.FFESFGDLSTPDAVMGN.PKVKAHGK	R	P	17	2	2458.75	1831.81	1831.81	916.911	916.91	1831.81	916.912	-0.0035	6.88256e-06	25.149	0	1	1	0	42	58	0	C-term(-0.9840)	NA	0	TRUE	sp|P68871|HBB_HUMAN	P68871	HBB_HUMAN	HBB	Hemoglobin subunit beta	NA	NA	N
HbA in vitro fragmentation	200_uM_H2O2_replicate-2	HbA_in_vitro_fragmentation_Trypsin_MFM-X294-298_combined_psm.tsv	Trypsin	VADALTNAVAHVDDMPNALSALSDL	VADALTNAVAHVDDM[147]PNALSALSDLc[17]	QVKGHGKK.VADALTNAVAHVDDMPNALSALSDL.HAHKIRVD	K	H	25	3	2462.42	2537.24	2537.24	846.753	846.754	2537.24	846.755	-0.0022	7.43875e-08	38.014	9.809	1	1	0	63	87	0	15M(15.9949), C-term(-0.9840)	NA	0	TRUE	sp|P69905|HBA_HUMAN	P69905	HBA_HUMAN	HBA2	Hemoglobin subunit alpha	NA	NA	L
HbA in vitro fragmentation	200_uM_H2O2_replicate-2	HbA_in_vitro_fragmentation_Trypsin_MFM-X294-298_combined_psm.tsv	Trypsin	VADALTNAVAHVDDMPNALSALSDL	VADALTNAVAHVDDM[147]PNALSALSDLc[17]	QVKGHGKK.VADALTNAVAHVDDMPNALSALSDL.HAHKIRVD	K	H	25	2	2466.44	2537.25	2537.24	1269.63	1269.63	2537.24	1269.63	-0.0029	3.04263e-09	40.567	13.653	1	1	0	63	87	0	15M(15.9949), C-term(-0.9840)	NA	0	TRUE	sp|P69905|HBA_HUMAN	P69905	HBA_HUMAN	HBA2	Hemoglobin subunit alpha	NA	NA	L
HbA in vitro fragmentation	200_uM_H2O2_replicate-2	HbA_in_vitro_fragmentation_Trypsin_MFM-X294-298_combined_psm.tsv	Trypsin	FFESFGDLSTPDAVM	FFESFGDLSTPDAVMc[17]	VVYPWTQR.FFESFGDLSTPDAVM.GNPKVKAH	R	G	15	2	2476.52	1660.74	1660.74	831.379	831.379	1660.74	831.379	0	7.23186e-05	24.063	0	0.9993	1	0	42	56	0	C-term(-0.9840)	NA	0	TRUE	sp|P68871|HBB_HUMAN	P68871	HBB_HUMAN	HBB	Hemoglobin subunit beta	NA	NA	M
HbA in vitro fragmentation	200_uM_H2O2_replicate-2	HbA_in_vitro_fragmentation_Trypsin_MFM-X294-298_combined_psm.tsv	Trypsin	VADALTNAVAHVDDMPNALSAL	VADALTNAVAHVDDMPNALSALc[17]	QVKGHGKK.VADALTNAVAHVDDMPNALSAL.SDIHAHKI	K	S	22	2	2479.62	2206.11	2206.1	1104.06	1104.06	2206.11	1104.06	-0.0053	3.49141e-08	35.328	0	1	1	0	63	84	0	C-term(-0.9840)	NA	0	TRUE	sp|P69905|HBA_HUMAN	P69905	HBA_HUMAN	HBA2	Hemoglobin subunit alpha	NA	NA	L
HbA in vitro fragmentation	200_uM_H2O2_replicate-2	HbA_in_vitro_fragmentation_Trypsin_MFM-X294-298_combined_psm.tsv	Trypsin	VADALTNAVAHVDDMPNALSALSDL	VADALTNAVAHVDDM[147]PNALSALSDLc[17]	QVKGHGKK.VADALTNAVAHVDDMPNALSALSDL.HAHKIRVD	K	H	25	3	2486.39	2537.24	2537.24	846.754	846.754	2537.24	846.755	-0.0019	6.15531e-06	27.343	5.684	1	1	0	63	87	0	15M(15.9949), C-term(-0.9840)	NA	0	TRUE	sp|P69905|HBA_HUMAN	P69905	HBA_HUMAN	HBA2	Hemoglobin subunit alpha	NA	NA	L
HbA in vitro fragmentation	200_uM_H2O2_replicate-2	HbA_in_vitro_fragmentation_Trypsin_MFM-X294-298_combined_psm.tsv	Trypsin	VADALTNAVAHVDDMPNALSALSDLH	VADALTNAVAHVDDMPNALSALSDLHc[17]	QVKGHGKK.VADALTNAVAHVDDMPNALSALSDLH.AHKIRVDP	K	A	26	3	2506.56	2658.31	2658.31	887.109	887.111	2658.31	887.11	0.0058	0	72.765	11.326	1	1	0	63	88	0	C-term(-0.9840)	NA	0	TRUE	sp|P69905|HBA_HUMAN	P69905	HBA_HUMAN	HBA2	Hemoglobin subunit alpha	NA	NA	H
HbA in vitro fragmentation	200_uM_H2O2_replicate-2	HbA_in_vitro_fragmentation_Trypsin_MFM-X294-298_combined_psm.tsv	Trypsin	VADALTNAVAHVDDMPNALSALSDLHA	VADALTNAVAHVDDMPNALSALSDLHAc[17]	QVKGHGKK.VADALTNAVAHVDDMPNALSALSDLHA.HKIRVDPV	K	H	27	3	2512.58	2729.34	2729.34	910.789	910.788	2729.34	910.789	-0.0029	0	85.433	8.228	1	1	0	63	89	0	C-term(-0.9840)	NA	0	TRUE	sp|P69905|HBA_HUMAN	P69905	HBA_HUMAN	HBA2	Hemoglobin subunit alpha	NA	NA	A
HbA in vitro fragmentation	200_uM_H2O2_replicate-2	HbA_in_vitro_fragmentation_Trypsin_MFM-X294-298_combined_psm.tsv	Trypsin	VADALTNAVAHVDDMPNALSALSDLHA	VADALTNAVAHVDDMPNALSALSDLHAc[17]	QVKGHGKK.VADALTNAVAHVDDMPNALSALSDLHA.HKIRVDPV	K	H	27	3	2536.93	2729.34	2729.34	910.788	910.788	2729.34	910.789	-0.0026	0	91.251	9.57	1	1	0	63	89	0	C-term(-0.9840)	NA	0	TRUE	sp|P69905|HBA_HUMAN	P69905	HBA_HUMAN	HBA2	Hemoglobin subunit alpha	NA	NA	A
HbA in vitro fragmentation	200_uM_H2O2_replicate-2	HbA_in_vitro_fragmentation_Trypsin_MFM-X294-298_combined_psm.tsv	Trypsin	VADALTNAVAHVDDMPNALSALSDL	VADALTNAVAHVDDMPNALSALSDLc[17]	QVKGHGKK.VADALTNAVAHVDDMPNALSALSDL.HAHKIRVD	K	H	25	2	2686.36	2521.25	2521.25	1261.63	1261.63	2521.25	1261.63	-0.0007	8.46252e-07	30.79	0	1	1	0	63	87	0	C-term(-0.9840)	NA	0	TRUE	sp|P69905|HBA_HUMAN	P69905	HBA_HUMAN	HBA2	Hemoglobin subunit alpha	NA	NA	L
HbA in vitro fragmentation	200_uM_H2O2_replicate-1	HbA_in_vitro_fragmentation_Trypsin_MFM-X294-298_combined_psm.tsv	Trypsin	VGAHAGEYGAEA	VGAHAGEYGAEAc[17]	NVKAAWGK.VGAHAGEYGAEA.LERMFISF	K	L	12	2	1244.11	1129.51	1129.51	565.764	565.764	1129.52	565.765	-0.0006	0.00225294	12.089	0	0.9941	1	0	18	29	0	C-term(-0.9840)	NA	0	TRUE	sp|P69905|HBA_HUMAN	P69905	HBA_HUMAN	HBA2	Hemoglobin subunit alpha	NA	NA	A
HbA in vitro fragmentation	200_uM_H2O2_replicate-1	HbA_in_vitro_fragmentation_Trypsin_MFM-X294-298_combined_psm.tsv	Trypsin	VGAHAGEYGAEA	VGAHAGEYGAEAc[17]	NVKAAWGK.VGAHAGEYGAEA.LERMFISF	K	L	12	2	1268.25	1129.51	1129.51	565.764	565.764	1129.52	565.765	-0.0007	0.00193086	16.357	0	0.9955	1	0	18	29	0	C-term(-0.9840)	NA	0	TRUE	sp|P69905|HBA_HUMAN	P69905	HBA_HUMAN	HBA2	Hemoglobin subunit alpha	NA	NA	A
HbA in vitro fragmentation	200_uM_H2O2_replicate-1	HbA_in_vitro_fragmentation_Trypsin_MFM-X294-298_combined_psm.tsv	Trypsin	EFTPPVQAA	EFTPPVQAAc[17]	VIAHHFGK.EFTPPVQAA.YQKVVAGV	K	Y	9	2	1684.84	957.491	957.491	479.753	479.753	957.492	479.753	-0.0004	0.000102979	22.449	5.779	1	1	0	122	130	0	C-term(-0.9840)	NA	0	TRUE	sp|P68871|HBB_HUMAN	P68871	HBB_HUMAN	HBB	Hemoglobin subunit beta	NA	NA	A
HbA in vitro fragmentation	200_uM_H2O2_replicate-1	HbA_in_vitro_fragmentation_Trypsin_MFM-X294-298_combined_psm.tsv	Trypsin	VNVDEVGGEAL	VNVDEVGGEALc[17]	AVTAIWGK.VNVDEVGGEAL.GRIIVVYP	K	G	11	2	1758.14	1099.55	1099.55	550.783	550.782	1099.55	550.783	-0.0014	0.000768245	19.958	10.677	0.9996	1	0	19	29	0	C-term(-0.9840)	NA	0	TRUE	sp|P68871|HBB_HUMAN	P68871	HBB_HUMAN	HBB	Hemoglobin subunit beta	NA	NA	L
HbA in vitro fragmentation	200_uM_H2O2_replicate-1	HbA_in_vitro_fragmentation_Trypsin_MFM-X294-298_combined_psm.tsv	Trypsin	EFTPPVQAAYQ	EFTPPVQAAYQc[17]	VIAHHFGK.EFTPPVQAAYQ.KVVAGVAN	K	K	11	2	1816.88	1248.61	1248.61	625.314	625.314	1248.61	625.314	-0.0003	0.00034336	21.357	0	1	1	0	122	132	0	C-term(-0.9840)	NA	0	TRUE	sp|P68871|HBB_HUMAN	P68871	HBB_HUMAN	HBB	Hemoglobin subunit beta	NA	NA	Q
HbA in vitro fragmentation	200_uM_H2O2_replicate-1	HbA_in_vitro_fragmentation_Trypsin_MFM-X294-298_combined_psm.tsv	Trypsin	VADALTNAVAHVDDMPNA	VADALTNAVAHVDDM[147]PNAc[17]	QVKGHGKK.VADALTNAVAHVDDMPNA.LSAISDIH	K	L	18	2	1835.11	1837.86	1837.86	919.94	919.94	1837.86	919.939	0.0019	5.197e-10	44.637	7.212	1	1	0	63	80	0	15M(15.9949), C-term(-0.9840)	NA	0	TRUE	sp|P69905|HBA_HUMAN	P69905	HBA_HUMAN	HBA2	Hemoglobin subunit alpha	NA	NA	A
HbA in vitro fragmentation	200_uM_H2O2_replicate-1	HbA_in_vitro_fragmentation_Trypsin_MFM-X294-298_combined_psm.tsv	Trypsin	VADALTNAVAHVDD	VADALTNAVAHVDDc[17]	QVKGHGKK.VADALTNAVAHVDD.MPNAISAI	K	M	14	2	1838.13	1408.7	1408.69	705.355	705.354	1408.69	705.355	-0.0009	4.895e-11	48.741	9.293	1	1	0	63	76	0	C-term(-0.9840)	NA	0	TRUE	sp|P69905|HBA_HUMAN	P69905	HBA_HUMAN	HBA2	Hemoglobin subunit alpha	NA	NA	D
HbA in vitro fragmentation	200_uM_H2O2_replicate-1	HbA_in_vitro_fragmentation_Trypsin_MFM-X294-298_combined_psm.tsv	Trypsin	GTFATLSELH	GTFATLSELHc[17]	IAHIDNIK.GTFATLSELH.CDKIHVDP	K	C	10	2	1840.93	1073.55	1073.55	537.782	537.781	1073.55	537.783	-0.0022	3.60371e-05	25.273	6.29	1	1	0	84	93	0	C-term(-0.9840)	NA	0	TRUE	sp|P68871|HBB_HUMAN	P68871	HBB_HUMAN	HBB	Hemoglobin subunit beta	NA	NA	H
HbA in vitro fragmentation	200_uM_H2O2_replicate-1	HbA_in_vitro_fragmentation_Trypsin_MFM-X294-298_combined_psm.tsv	Trypsin	VADALTNAVAHVD	VADALTNAVAHVDc[17]	QVKGHGKK.VADALTNAVAHVD.DMPNAISA	K	D	13	2	1842.32	1293.67	1293.67	647.841	647.841	1293.67	647.841	-0.0002	3.75405e-08	39.202	9.207	1	1	0	63	75	0	C-term(-0.9840)	NA	0	TRUE	sp|P69905|HBA_HUMAN	P69905	HBA_HUMAN	HBA2	Hemoglobin subunit alpha	NA	NA	D
HbA in vitro fragmentation	200_uM_H2O2_replicate-1	HbA_in_vitro_fragmentation_Trypsin_MFM-X294-298_combined_psm.tsv	Trypsin	VADALTNAVAHVDDMP	VADALTNAVAHVDDM[147]Pc[17]	QVKGHGKK.VADALTNAVAHVDDMP.NAISAISD	K	N	16	2	1848.78	1652.78	1652.78	827.399	827.399	1652.78	827.399	0.0011	1.55597e-08	39.732	0	1	1	0	63	78	0	15M(15.9949), C-term(-0.9840)	NA	0	TRUE	sp|P69905|HBA_HUMAN	P69905	HBA_HUMAN	HBA2	Hemoglobin subunit alpha	NA	NA	P
HbA in vitro fragmentation	200_uM_H2O2_replicate-1	HbA_in_vitro_fragmentation_Trypsin_MFM-X294-298_combined_psm.tsv	Trypsin	VADALTNAVAHV	VADALTNAVAHVc[17]	QVKGHGKK.VADALTNAVAHV.DDMPNAIS	K	D	12	2	1852.29	1178.64	1178.64	590.327	590.328	1178.64	590.328	0.0008	3.12788e-06	32.519	9.451	1	1	0	63	74	0	C-term(-0.9840)	NA	0	TRUE	sp|P69905|HBA_HUMAN	P69905	HBA_HUMAN	HBA2	Hemoglobin subunit alpha	NA	NA	V
HbA in vitro fragmentation	200_uM_H2O2_replicate-1	HbA_in_vitro_fragmentation_Trypsin_MFM-X294-298_combined_psm.tsv	Trypsin	GTFATLSELH	GTFATLSELHc[17]	IAHIDNIK.GTFATLSELH.CDKIHVDP	K	C	10	2	1862.71	1073.55	1073.55	537.782	537.782	1073.55	537.783	-0.0006	6.3314e-05	22.294	0	1	1	0	84	93	0	C-term(-0.9840)	NA	0	TRUE	sp|P68871|HBB_HUMAN	P68871	HBB_HUMAN	HBB	Hemoglobin subunit beta	NA	NA	H
HbA in vitro fragmentation	200_uM_H2O2_replicate-1	HbA_in_vitro_fragmentation_Trypsin_MFM-X294-298_combined_psm.tsv	Trypsin	KVLGAFSDGLA	KVLGAFSDGLAc[17]	PKVKAHGK.KVLGAFSDGLA.HIDNIKGT	K	H	11	2	1933.19	1075.6	1075.6	538.808	538.809	1075.6	538.808	0.0004	0.00198153	16.312	0	0.9952	1	0	67	77	0	C-term(-0.9840)	NA	0	TRUE	sp|P68871|HBB_HUMAN	P68871	HBB_HUMAN	HBB	Hemoglobin subunit beta	NA	NA	A
HbA in vitro fragmentation	200_uM_H2O2_replicate-1	HbA_in_vitro_fragmentation_Trypsin_MFM-X294-298_combined_psm.tsv	Trypsin	KVLGAFSDGLA	KVLGAFSDGLAc[17]	PKVKAHGK.KVLGAFSDGLA.HIDNIKGT	K	H	11	2	1958.57	1075.6	1075.6	538.808	538.809	1075.6	538.808	0.0013	0.00363706	15.257	0	0.9901	1	0	67	77	0	C-term(-0.9840)	NA	0	TRUE	sp|P68871|HBB_HUMAN	P68871	HBB_HUMAN	HBB	Hemoglobin subunit beta	NA	NA	A
HbA in vitro fragmentation	200_uM_H2O2_replicate-1	HbA_in_vitro_fragmentation_Trypsin_MFM-X294-298_combined_psm.tsv	Trypsin	VADALTNAVAHVDDMPNA	VADALTNAVAHVDDMPNAc[17]	QVKGHGKK.VADALTNAVAHVDDMPNA.LSAISDIH	K	L	18	2	1993.01	1821.87	1821.87	911.942	911.942	1821.87	911.941	0.0012	1.11365e-07	34.313	0	1	1	0	63	80	0	C-term(-0.9840)	NA	0	TRUE	sp|P69905|HBA_HUMAN	P69905	HBA_HUMAN	HBA2	Hemoglobin subunit alpha	NA	NA	A
HbA in vitro fragmentation	200_uM_H2O2_replicate-1	HbA_in_vitro_fragmentation_Trypsin_MFM-X294-298_combined_psm.tsv	Trypsin	VADALTNAVAHVDDMPNAL	VADALTNAVAHVDDM[147]PNALc[17]	QVKGHGKK.VADALTNAVAHVDDMPNAL.SAISDIHA	K	S	19	2	2000.07	1950.95	1950.95	976.481	976.481	1950.95	976.481	0.0013	2.77651e-09	40.726	0	1	1	0	63	81	0	15M(15.9949), C-term(-0.9840)	NA	0	TRUE	sp|P69905|HBA_HUMAN	P69905	HBA_HUMAN	HBA2	Hemoglobin subunit alpha	NA	NA	L
HbA in vitro fragmentation	200_uM_H2O2_replicate-1	HbA_in_vitro_fragmentation_Trypsin_MFM-X294-298_combined_psm.tsv	Trypsin	VADALTNAVAHVDDMPNAL	VADALTNAVAHVDDM[147]PNALc[17]	QVKGHGKK.VADALTNAVAHVDDMPNAL.SAISDIHA	K	S	19	3	2005.46	1950.95	1950.95	651.323	651.322	1950.95	651.323	-0.0009	3.14231e-07	34.511	21.379	1	1	0	63	81	0	15M(15.9949), C-term(-0.9840)	NA	0	TRUE	sp|P69905|HBA_HUMAN	P69905	HBA_HUMAN	HBA2	Hemoglobin subunit alpha	NA	NA	L
HbA in vitro fragmentation	200_uM_H2O2_replicate-1	HbA_in_vitro_fragmentation_Trypsin_MFM-X294-298_combined_psm.tsv	Trypsin	MFLSFPTTKT	MFLSFPTTKTc[17]	YGAEAIER.MFLSFPTTKT.YFPHFDIS	R	Y	10	2	2084.2	1170.61	1170.61	586.313	586.313	1170.61	586.313	0	0.000176197	21.516	0	1	1	0	33	42	0	C-term(-0.9840)	NA	0	TRUE	sp|P69905|HBA_HUMAN	P69905	HBA_HUMAN	HBA2	Hemoglobin subunit alpha	NA	NA	T
HbA in vitro fragmentation	200_uM_H2O2_replicate-1	HbA_in_vitro_fragmentation_Trypsin_MFM-X294-298_combined_psm.tsv	Trypsin	VLGAFSDGLAHLDN	VLGAFSDGLAHLDNc[17]	KVKAHGKK.VLGAFSDGLAHLDN.LKGTFATI	K	L	14	2	2116.21	1426.72	1426.72	714.366	714.366	1426.72	714.367	-0.0025	1.18577e-07	34.204	5.013	1	1	0	68	81	0	C-term(-0.9840)	NA	0	TRUE	sp|P68871|HBB_HUMAN	P68871	HBB_HUMAN	HBB	Hemoglobin subunit beta	NA	NA	N
HbA in vitro fragmentation	200_uM_H2O2_replicate-1	HbA_in_vitro_fragmentation_Trypsin_MFM-X294-298_combined_psm.tsv	Trypsin	VADALTNAVAHVDDMPNALS	VADALTNAVAHVDDM[147]PNALSc[17]	QVKGHGKK.VADALTNAVAHVDDMPNALS.AISDIHAH	K	A	20	2	2192.36	2039	2039.01	1020.51	1020.51	2037.98	1020	1.0286	1.00057e-06	30.499	0	1	1	0	63	82	0	15M(15.9949), C-term(-0.9840)	NA	0	TRUE	sp|P69905|HBA_HUMAN	P69905	HBA_HUMAN	HBA2	Hemoglobin subunit alpha	NA	NA	S
HbA in vitro fragmentation	200_uM_H2O2_replicate-1	HbA_in_vitro_fragmentation_Trypsin_MFM-X294-298_combined_psm.tsv	Trypsin	VADALTNAVAHVDDMPNALSALSD	VADALTNAVAHVDDM[147]PNALSALSDc[17]	QVKGHGKK.VADALTNAVAHVDDMPNALSALSD.LHAHKIRV	K	L	24	3	2199.88	2424.16	2424.16	809.059	809.06	2424.16	809.06	-0.0019	7.54658e-07	34.989	8.191	1	1	0	63	86	0	15M(15.9949), C-term(-0.9840)	NA	0	TRUE	sp|P69905|HBA_HUMAN	P69905	HBA_HUMAN	HBA2	Hemoglobin subunit alpha	NA	NA	D
HbA in vitro fragmentation	200_uM_H2O2_replicate-1	HbA_in_vitro_fragmentation_Trypsin_MFM-X294-298_combined_psm.tsv	Trypsin	VADALTNAVAHVDDMPNAL	VADALTNAVAHVDDMPNALc[17]	QVKGHGKK.VADALTNAVAHVDDMPNAL.SAISDIHA	K	S	19	2	2202.41	1934.95	1934.95	968.483	968.484	1934.95	968.483	0.0015	1.83759e-08	38.443	6.021	1	1	0	63	81	0	C-term(-0.9840)	NA	0	TRUE	sp|P69905|HBA_HUMAN	P69905	HBA_HUMAN	HBA2	Hemoglobin subunit alpha	NA	NA	L
HbA in vitro fragmentation	200_uM_H2O2_replicate-1	HbA_in_vitro_fragmentation_Trypsin_MFM-X294-298_combined_psm.tsv	Trypsin	VLGAFSDGLAHL	VLGAFSDGLAHLc[17]	KVKAHGKK.VLGAFSDGLAHL.DNIKGTFA	K	D	12	2	2210.23	1197.65	1197.65	599.833	599.833	1197.65	599.832	0.0015	0.000141579	23.896	8.269	1	1	0	68	79	0	C-term(-0.9840)	NA	0	TRUE	sp|P68871|HBB_HUMAN	P68871	HBB_HUMAN	HBB	Hemoglobin subunit beta	NA	NA	L
HbA in vitro fragmentation	200_uM_H2O2_replicate-1	HbA_in_vitro_fragmentation_Trypsin_MFM-X294-298_combined_psm.tsv	Trypsin	VADALTNAVAHVDDMPNALSALSDLH	VADALTNAVAHVDDM[147]PNALSALSDLHc[17]	QVKGHGKK.VADALTNAVAHVDDMPNALSALSDLH.AHKIRVDP	K	A	26	3	2260.26	2674.3	2674.29	892.441	892.438	2674.3	892.441	-0.0097	3e-13	58.592	0	1	1	0	63	88	0	15M(15.9949), C-term(-0.9840)	NA	0	TRUE	sp|P69905|HBA_HUMAN	P69905	HBA_HUMAN	HBA2	Hemoglobin subunit alpha	NA	NA	H
HbA in vitro fragmentation	200_uM_H2O2_replicate-1	HbA_in_vitro_fragmentation_Trypsin_MFM-X294-298_combined_psm.tsv	Trypsin	VADALTNAVAHVDDMPNALSALSDLHA	VADALTNAVAHVDDM[147]PNALSALSDLHAc[17]	QVKGHGKK.VADALTNAVAHVDDMPNALSALSDLHA.HKIRVDPV	K	H	27	3	2274.25	2745.34	2745.34	916.12	916.12	2745.34	916.12	0.0004	0	82.065	7.712	1	1	0	63	89	0	15M(15.9949), C-term(-0.9840)	NA	0	TRUE	sp|P69905|HBA_HUMAN	P69905	HBA_HUMAN	HBA2	Hemoglobin subunit alpha	NA	NA	A
HbA in vitro fragmentation	200_uM_H2O2_replicate-1	HbA_in_vitro_fragmentation_Trypsin_MFM-X294-298_combined_psm.tsv	Trypsin	VADALTNAVAHVDDMPNALSALSDLHA	VADALTNAVAHVDDM[147]PNALSALSDLHAc[17]	QVKGHGKK.VADALTNAVAHVDDMPNALSALSDLHA.HKIRVDPV	K	H	27	3	2307.27	2745.34	2745.34	916.121	916.12	2745.34	916.12	-0.0007	6.6e-13	57.214	8.815	1	1	0	63	89	0	15M(15.9949), C-term(-0.9840)	NA	0	TRUE	sp|P69905|HBA_HUMAN	P69905	HBA_HUMAN	HBA2	Hemoglobin subunit alpha	NA	NA	A
HbA in vitro fragmentation	200_uM_H2O2_replicate-1	HbA_in_vitro_fragmentation_Trypsin_MFM-X294-298_combined_psm.tsv	Trypsin	VLGAFSDGLAHLDNL	VLGAFSDGLAHLDNLc[17]	KVKAHGKK.VLGAFSDGLAHLDNL.KGTFATIS	K	K	15	2	2318.61	1539.8	1539.8	770.909	770.909	1539.8	770.909	-0.0014	7.43875e-05	26.014	7.2	1	1	0	68	82	0	C-term(-0.9840)	NA	0	TRUE	sp|P68871|HBB_HUMAN	P68871	HBB_HUMAN	HBB	Hemoglobin subunit beta	NA	NA	L
HbA in vitro fragmentation	200_uM_H2O2_replicate-1	HbA_in_vitro_fragmentation_Trypsin_MFM-X294-298_combined_psm.tsv	Trypsin	FFESFGDLSTPDAV	FFESFGDLSTPDAVc[17]	VVYPWTQR.FFESFGDLSTPDAV.MGNPKVKA	R	M	14	2	2324.62	1529.7	1529.73	765.858	765.87	1529.7	765.859	0.0214	8.94849e-06	26.693	20.009	1	1	0	42	55	0	C-term(-0.9840)	NA	0	TRUE	sp|P68871|HBB_HUMAN	P68871	HBB_HUMAN	HBB	Hemoglobin subunit beta	NA	NA	V
HbA in vitro fragmentation	200_uM_H2O2_replicate-1	HbA_in_vitro_fragmentation_Trypsin_MFM-X294-298_combined_psm.tsv	Trypsin	VLGAFSDGLAHLDNL	VLGAFSDGLAHLDNLc[17]	KVKAHGKK.VLGAFSDGLAHLDNL.KGTFATIS	K	K	15	2	2342.82	1539.8	1539.8	770.909	770.909	1539.8	770.909	-0.0014	3.36512e-09	43.392	8.074	1	1	0	68	82	0	C-term(-0.9840)	NA	0	TRUE	sp|P68871|HBB_HUMAN	P68871	HBB_HUMAN	HBB	Hemoglobin subunit beta	NA	NA	L
HbA in vitro fragmentation	200_uM_H2O2_replicate-1	HbA_in_vitro_fragmentation_Trypsin_MFM-X294-298_combined_psm.tsv	Trypsin	VLGAFSDGLAHLDNL	VLGAFSDGLAHLDNLc[17]	KVKAHGKK.VLGAFSDGLAHLDNL.KGTFATIS	K	K	15	2	2365.9	1539.8	1539.8	770.909	770.909	1539.8	770.909	-0.0014	2.85102e-09	43.68	8.578	1	1	0	68	82	0	C-term(-0.9840)	NA	0	TRUE	sp|P68871|HBB_HUMAN	P68871	HBB_HUMAN	HBB	Hemoglobin subunit beta	NA	NA	L
HbA in vitro fragmentation	200_uM_H2O2_replicate-1	HbA_in_vitro_fragmentation_Trypsin_MFM-X294-298_combined_psm.tsv	Trypsin	FFESFGDLSTPDAVMGNP	FFESFGDLSTPDAVMGNPc[17]	VVYPWTQR.FFESFGDLSTPDAVMGNP.KVKAHGKK	R	K	18	2	2384.47	1928.86	1928.86	965.438	965.438	1928.86	965.438	0.0011	6.55391e-05	24.234	9.043	1	1	0	42	59	0	C-term(-0.9840)	NA	0	TRUE	sp|P68871|HBB_HUMAN	P68871	HBB_HUMAN	HBB	Hemoglobin subunit beta	NA	NA	P
HbA in vitro fragmentation	200_uM_H2O2_replicate-1	HbA_in_vitro_fragmentation_Trypsin_MFM-X294-298_combined_psm.tsv	Trypsin	VLGAFSDGLAHLDNL	VLGAFSDGLAHLDNLc[17]	KVKAHGKK.VLGAFSDGLAHLDNL.KGTFATIS	K	K	15	2	2388.15	1539.8	1539.8	770.909	770.909	1539.8	770.909	-0.0014	1.41906e-05	27.892	0	1	1	0	68	82	0	C-term(-0.9840)	NA	0	TRUE	sp|P68871|HBB_HUMAN	P68871	HBB_HUMAN	HBB	Hemoglobin subunit beta	NA	NA	L
HbA in vitro fragmentation	200_uM_H2O2_replicate-1	HbA_in_vitro_fragmentation_Trypsin_MFM-X294-298_combined_psm.tsv	Trypsin	LLVVYPWTQ	LLVVYPWTQc[17]	VGGEAIGR.LLVVYPWTQ.RFFESFGD	R	R	9	2	2428.27	1116.63	1116.63	559.324	559.323	1116.63	559.324	-0.0011	0.00039742	21.103	0	1	1	0	32	40	0	C-term(-0.9840)	NA	0	TRUE	sp|P68871|HBB_HUMAN	P68871	HBB_HUMAN	HBB	Hemoglobin subunit beta	NA	NA	Q
HbA in vitro fragmentation	200_uM_H2O2_replicate-1	HbA_in_vitro_fragmentation_Trypsin_MFM-X294-298_combined_psm.tsv	Trypsin	VADALTNAVAHVDDMPNALSALSD	VADALTNAVAHVDDMPNALSALSDc[17]	QVKGHGKK.VADALTNAVAHVDDMPNALSALSD.LHAHKIRV	K	L	24	2	2433.58	2408.16	2408.16	1205.09	1205.09	2408.16	1205.09	-0.0022	0.000718208	14.075	0	0.9998	1	0	63	86	0	C-term(-0.9840)	NA	0	TRUE	sp|P69905|HBA_HUMAN	P69905	HBA_HUMAN	HBA2	Hemoglobin subunit alpha	NA	NA	D
HbA in vitro fragmentation	200_uM_H2O2_replicate-1	HbA_in_vitro_fragmentation_Trypsin_MFM-X294-298_combined_psm.tsv	Trypsin	VADALTNAVAHVDDMPNALSALSD	VADALTNAVAHVDDMPNALSALSDc[17]	QVKGHGKK.VADALTNAVAHVDDMPNALSALSD.LHAHKIRV	K	L	24	3	2436.11	2408.16	2408.16	803.728	803.728	2408.16	803.729	-0.0026	2.52639e-07	35.89	9.609	1	1	0	63	86	0	C-term(-0.9840)	NA	0	TRUE	sp|P69905|HBA_HUMAN	P69905	HBA_HUMAN	HBA2	Hemoglobin subunit alpha	NA	NA	D
HbA in vitro fragmentation	200_uM_H2O2_replicate-1	HbA_in_vitro_fragmentation_Trypsin_MFM-X294-298_combined_psm.tsv	Trypsin	VADALTNAVAHVDDMPNALSALSDL	VADALTNAVAHVDDM[147]PNALSALSDLc[17]	QVKGHGKK.VADALTNAVAHVDDMPNALSALSDL.HAHKIRVD	K	H	25	3	2436.94	2537.24	2537.25	846.754	846.756	2537.24	846.755	0.0024	2.7337e-08	39.753	13.715	1	1	0	63	87	0	15M(15.9949), C-term(-0.9840)	NA	0	TRUE	sp|P69905|HBA_HUMAN	P69905	HBA_HUMAN	HBA2	Hemoglobin subunit alpha	NA	NA	L
HbA in vitro fragmentation	200_uM_H2O2_replicate-1	HbA_in_vitro_fragmentation_Trypsin_MFM-X294-298_combined_psm.tsv	Trypsin	FFESFGDLSTPDAVMGN	FFESFGDLSTPDAVMGNc[17]	VVYPWTQR.FFESFGDLSTPDAVMGN.PKVKAHGK	R	P	17	2	2441.06	1831.81	1831.81	916.911	916.911	1831.81	916.912	-0.0018	6.06387e-05	22.369	0	1	1	0	42	58	0	C-term(-0.9840)	NA	0	TRUE	sp|P68871|HBB_HUMAN	P68871	HBB_HUMAN	HBB	Hemoglobin subunit beta	NA	NA	N
HbA in vitro fragmentation	200_uM_H2O2_replicate-1	HbA_in_vitro_fragmentation_Trypsin_MFM-X294-298_combined_psm.tsv	Trypsin	VADALTNAVAHVDDMPNALSAL	VADALTNAVAHVDDMPNALSALc[17]	QVKGHGKK.VADALTNAVAHVDDMPNALSAL.SDIHAHKI	K	S	22	3	2456.53	2206.11	2206.11	736.376	736.377	2206.11	736.376	0.0034	3.03914e-05	24.569	0	0.9954	1	0	63	84	0	C-term(-0.9840)	NA	0	TRUE	sp|P69905|HBA_HUMAN	P69905	HBA_HUMAN	HBA2	Hemoglobin subunit alpha	NA	NA	L
HbA in vitro fragmentation	200_uM_H2O2_replicate-1	HbA_in_vitro_fragmentation_Trypsin_MFM-X294-298_combined_psm.tsv	Trypsin	FFESFGDLSTPDAVM	FFESFGDLSTPDAVMc[17]	VVYPWTQR.FFESFGDLSTPDAVM.GNPKVKAH	R	G	15	2	2459.63	1660.75	1660.74	831.38	831.379	1660.74	831.379	-0.0018	0.00211227	16.201	0	0.9942	1	0	42	56	0	C-term(-0.9840)	NA	0	TRUE	sp|P68871|HBB_HUMAN	P68871	HBB_HUMAN	HBB	Hemoglobin subunit beta	NA	NA	M
HbA in vitro fragmentation	200_uM_H2O2_replicate-1	HbA_in_vitro_fragmentation_Trypsin_MFM-X294-298_combined_psm.tsv	Trypsin	VADALTNAVAHVDDMPNALSALSDL	VADALTNAVAHVDDM[147]PNALSALSDLc[17]	QVKGHGKK.VADALTNAVAHVDDMPNALSALSDL.HAHKIRVD	K	H	25	3	2462.07	2537.24	2537.24	846.755	846.755	2537.24	846.755	0.0009	0.000779381	22.933	12.082	0.9957	1	0	63	87	0	15M(15.9949), C-term(-0.9840)	NA	0	TRUE	sp|P69905|HBA_HUMAN	P69905	HBA_HUMAN	HBA2	Hemoglobin subunit alpha	NA	NA	L
HbA in vitro fragmentation	200_uM_H2O2_replicate-1	HbA_in_vitro_fragmentation_Trypsin_MFM-X294-298_combined_psm.tsv	Trypsin	VADALTNAVAHVDDMPNALSALSDLH	VADALTNAVAHVDDMPNALSALSDLHc[17]	QVKGHGKK.VADALTNAVAHVDDMPNALSALSDLH.AHKIRVDP	K	A	26	3	2480.5	2658.31	2658.31	887.109	887.111	2658.31	887.11	0.0026	0	83.455	11.401	1	1	0	63	88	0	C-term(-0.9840)	NA	0	TRUE	sp|P69905|HBA_HUMAN	P69905	HBA_HUMAN	HBA2	Hemoglobin subunit alpha	NA	NA	H
HbA in vitro fragmentation	200_uM_H2O2_replicate-1	HbA_in_vitro_fragmentation_Trypsin_MFM-X294-298_combined_psm.tsv	Trypsin	VADALTNAVAHVDDMPNALSALSDLHA	VADALTNAVAHVDDMPNALSALSDLHAc[17]	QVKGHGKK.VADALTNAVAHVDDMPNALSALSDLHA.HKIRVDPV	K	H	27	3	2483.62	2729.35	2729.34	910.789	910.789	2729.34	910.789	0.0007	0	91.402	9.383	1	1	0	63	89	0	C-term(-0.9840)	NA	0	TRUE	sp|P69905|HBA_HUMAN	P69905	HBA_HUMAN	HBA2	Hemoglobin subunit alpha	NA	NA	A
HbA in vitro fragmentation	200_uM_H2O2_replicate-1	HbA_in_vitro_fragmentation_Trypsin_MFM-X294-298_combined_psm.tsv	Trypsin	VADALTNAVAHVDDMPNALSALSDLHA	VADALTNAVAHVDDMPNALSALSDLHAc[17]	QVKGHGKK.VADALTNAVAHVDDMPNALSALSDLHA.HKIRVDPV	K	H	27	4	2488.19	2729.35	2729.35	683.344	683.344	2729.34	683.343	0.0031	1.9566e-10	46.334	6.297	1	1	0	63	89	0	C-term(-0.9840)	NA	0	TRUE	sp|P69905|HBA_HUMAN	P69905	HBA_HUMAN	HBA2	Hemoglobin subunit alpha	NA	NA	A
HbA in vitro fragmentation	200_uM_H2O2_replicate-1	HbA_in_vitro_fragmentation_Trypsin_MFM-X294-298_combined_psm.tsv	Trypsin	VADALTNAVAHVDDMPNALSALSDLHA	VADALTNAVAHVDDMPNALSALSDLHAc[17]	QVKGHGKK.VADALTNAVAHVDDMPNALSALSDLHA.HKIRVDPV	K	H	27	3	2505.28	2729.34	2729.34	910.789	910.789	2729.34	910.789	0.0007	0	91.929	9.481	1	1	0	63	89	0	C-term(-0.9840)	NA	0	TRUE	sp|P69905|HBA_HUMAN	P69905	HBA_HUMAN	HBA2	Hemoglobin subunit alpha	NA	NA	A
HbA in vitro fragmentation	200_uM_H2O2_replicate-1	HbA_in_vitro_fragmentation_Trypsin_MFM-X294-298_combined_psm.tsv	Trypsin	KVADALTNAVAHVDDMPNALSALSDLHA	KVADALTNAVAHVDDMPNALSALSDLHAc[17]	AQVKGHGK.KVADALTNAVAHVDDMPNALSALSDLHA.HKIRVDPV	K	H	28	4	2563.35	2857.45	2857.44	715.369	715.368	2857.44	715.367	0.0043	5.76767e-05	24.456	0	0.9996	1	0	62	89	0	C-term(-0.9840)	NA	0	TRUE	sp|P69905|HBA_HUMAN	P69905	HBA_HUMAN	HBA2	Hemoglobin subunit alpha	NA	NA	A
HbA in vitro fragmentation	200_uM_H2O2_replicate-1	HbA_in_vitro_fragmentation_Trypsin_MFM-X294-298_combined_psm.tsv	Trypsin	VADALTNAVAHVDDMPNALSALSDL	VADALTNAVAHVDDMPNALSALSDLc[17]	QVKGHGKK.VADALTNAVAHVDDMPNALSALSDL.HAHKIRVD	K	H	25	3	2654.58	2521.25	2521.24	841.423	841.421	2521.25	841.423	-0.0078	3.77789e-09	41.191	9.094	1	1	0	63	87	0	C-term(-0.9840)	NA	0	TRUE	sp|P69905|HBA_HUMAN	P69905	HBA_HUMAN	HBA2	Hemoglobin subunit alpha	NA	NA	L
HbA in vitro fragmentation	40_uM_H2O2_replicate-3	HbA_in_vitro_fragmentation_Trypsin_MFM-X294-298_combined_psm.tsv	Trypsin	VNVDEVGG	VNVDEVGGc[17]	AVTAIWGK.VNVDEVGG.EAIGRIIV	K	E	8	1	1373.64	786.388	786.387	787.395	787.394	786.387	787.394	-0.0001	0.00497164	15.714	0	0.995	1	0	19	26	0	C-term(-0.9840)	NA	0	TRUE	sp|P68871|HBB_HUMAN	P68871	HBB_HUMAN	HBB	Hemoglobin subunit beta	NA	NA	G
HbA in vitro fragmentation	40_uM_H2O2_replicate-3	HbA_in_vitro_fragmentation_Trypsin_MFM-X294-298_combined_psm.tsv	Trypsin	VNVDEVGGEA	VNVDEVGGEAc[17]	AVTAIWGK.VNVDEVGGEA.LGRIIVVY	K	L	10	1	1448.02	986.466	986.466	987.474	987.473	986.467	987.474	-0.0008	0.00316046	16.501	0	0.9982	1	0	19	28	0	C-term(-0.9840)	NA	0	TRUE	sp|P68871|HBB_HUMAN	P68871	HBB_HUMAN	HBB	Hemoglobin subunit beta	NA	NA	A
HbA in vitro fragmentation	40_uM_H2O2_replicate-3	HbA_in_vitro_fragmentation_Trypsin_MFM-X294-298_combined_psm.tsv	Trypsin	VADALTNAVAH	VADALTNAVAHc[17]	QVKGHGKK.VADALTNAVAH.VDDMPNAI	K	V	11	2	1619.39	1079.57	1079.57	540.794	540.794	1079.57	540.793	0.0013	1.00115e-05	28.498	7.385	1	1	0	63	73	0	C-term(-0.9840)	NA	0	TRUE	sp|P69905|HBA_HUMAN	P69905	HBA_HUMAN	HBA2	Hemoglobin subunit alpha	NA	NA	H
HbA in vitro fragmentation	40_uM_H2O2_replicate-3	HbA_in_vitro_fragmentation_Trypsin_MFM-X294-298_combined_psm.tsv	Trypsin	VVAGVANALAH	VVAGVANALAHc[17]	PVQAAYQK.VVAGVANALAH.KYH	K	K	11	2	1707.15	1019.59	1019.59	510.801	510.801	1019.59	510.801	0.0007	7.92045e-06	27.905	5.811	1	1	0	134	144	0	C-term(-0.9840)	NA	0	TRUE	sp|P68871|HBB_HUMAN	P68871	HBB_HUMAN	HBB	Hemoglobin subunit beta	NA	NA	H
HbA in vitro fragmentation	40_uM_H2O2_replicate-3	HbA_in_vitro_fragmentation_Trypsin_MFM-X294-298_combined_psm.tsv	Trypsin	VVAGVANALAH	VVAGVANALAHc[17]	PVQAAYQK.VVAGVANALAH.KYH	K	K	11	2	1728.56	1019.59	1019.59	510.801	510.801	1019.59	510.801	0.0007	4.59991e-06	27.849	5.552	1	1	0	134	144	0	C-term(-0.9840)	NA	0	TRUE	sp|P68871|HBB_HUMAN	P68871	HBB_HUMAN	HBB	Hemoglobin subunit beta	NA	NA	H
HbA in vitro fragmentation	40_uM_H2O2_replicate-3	HbA_in_vitro_fragmentation_Trypsin_MFM-X294-298_combined_psm.tsv	Trypsin	VLGAFSDG	VLGAFSDGc[17]	KVKAHGKK.VLGAFSDG.LAHIDNIK	K	L	8	1	1743.89	763.386	763.386	764.394	764.393	763.386	764.394	-0.0003	2.87409e-05	23.666	9.538	1	1	0	68	75	0	C-term(-0.9840)	NA	0	TRUE	sp|P68871|HBB_HUMAN	P68871	HBB_HUMAN	HBB	Hemoglobin subunit beta	NA	NA	G
HbA in vitro fragmentation	40_uM_H2O2_replicate-3	HbA_in_vitro_fragmentation_Trypsin_MFM-X294-298_combined_psm.tsv	Trypsin	VLGAFSD	VLGAFSDc[17]	KVKAHGKK.VLGAFSD.GIAHIDNI	K	G	7	1	1758.4	706.364	706.365	707.371	707.372	706.365	707.372	-0.0004	0.00117422	19.221	7.472	1	1	0	68	74	0	C-term(-0.9840)	NA	0	TRUE	sp|P68871|HBB_HUMAN	P68871	HBB_HUMAN	HBB	Hemoglobin subunit beta	NA	NA	D
HbA in vitro fragmentation	40_uM_H2O2_replicate-3	HbA_in_vitro_fragmentation_Trypsin_MFM-X294-298_combined_psm.tsv	Trypsin	GTFATLSELH	GTFATLSELHc[17]	IAHIDNIK.GTFATLSELH.CDKIHVDP	K	C	10	2	1869.14	1073.55	1073.55	537.783	537.782	1073.55	537.783	-0.0018	5.49857e-05	23.539	6.833	1	1	0	84	93	0	C-term(-0.9840)	NA	0	TRUE	sp|P68871|HBB_HUMAN	P68871	HBB_HUMAN	HBB	Hemoglobin subunit beta	NA	NA	H
HbA in vitro fragmentation	40_uM_H2O2_replicate-3	HbA_in_vitro_fragmentation_Trypsin_MFM-X294-298_combined_psm.tsv	Trypsin	VADALTNAVAHVDD	VADALTNAVAHVDDc[17]	QVKGHGKK.VADALTNAVAHVDD.MPNAISAI	K	M	14	2	1870.26	1408.69	1408.69	705.354	705.354	1408.69	705.355	-0.0012	7.57705e-07	32.982	0	1	1	0	63	76	0	C-term(-0.9840)	NA	0	TRUE	sp|P69905|HBA_HUMAN	P69905	HBA_HUMAN	HBA2	Hemoglobin subunit alpha	NA	NA	D
HbA in vitro fragmentation	40_uM_H2O2_replicate-3	HbA_in_vitro_fragmentation_Trypsin_MFM-X294-298_combined_psm.tsv	Trypsin	VADALTNAVAHVD	VADALTNAVAHVDc[17]	QVKGHGKK.VADALTNAVAHVD.DMPNAISA	K	D	13	2	1874.84	1293.67	1293.67	647.841	647.841	1293.67	647.841	-0.0002	8.55559e-07	32.771	13.166	1	1	0	63	75	0	C-term(-0.9840)	NA	0	TRUE	sp|P69905|HBA_HUMAN	P69905	HBA_HUMAN	HBA2	Hemoglobin subunit alpha	NA	NA	D
HbA in vitro fragmentation	40_uM_H2O2_replicate-3	HbA_in_vitro_fragmentation_Trypsin_MFM-X294-298_combined_psm.tsv	Trypsin	VADALTNAVAHV	VADALTNAVAHVc[17]	QVKGHGKK.VADALTNAVAHV.DDMPNAIS	K	D	12	2	1885.83	1178.64	1178.64	590.328	590.328	1178.64	590.328	0.0006	1.09018e-06	32.35	8.91	1	1	0	63	74	0	C-term(-0.9840)	NA	0	TRUE	sp|P69905|HBA_HUMAN	P69905	HBA_HUMAN	HBA2	Hemoglobin subunit alpha	NA	NA	V
HbA in vitro fragmentation	40_uM_H2O2_replicate-3	HbA_in_vitro_fragmentation_Trypsin_MFM-X294-298_combined_psm.tsv	Trypsin	GTFATLSELH	GTFATLSELHc[17]	IAHIDNIK.GTFATLSELH.CDKIHVDP	K	C	10	2	1890.33	1073.55	1073.55	537.782	537.783	1073.55	537.783	0.0002	4.89779e-05	23.74	0	1	1	0	84	93	0	C-term(-0.9840)	NA	0	TRUE	sp|P68871|HBB_HUMAN	P68871	HBB_HUMAN	HBB	Hemoglobin subunit beta	NA	NA	H
HbA in vitro fragmentation	40_uM_H2O2_replicate-3	HbA_in_vitro_fragmentation_Trypsin_MFM-X294-298_combined_psm.tsv	Trypsin	VLGAFSDGL	VLGAFSDGLc[17]	KVKAHGKK.VLGAFSDGL.AHIDNIKG	K	A	9	1	2092.53	876.471	876.471	877.479	877.478	876.471	877.478	0.0004	0.00684699	17.158	0	0.99	1	0	68	76	0	C-term(-0.9840)	NA	0	TRUE	sp|P68871|HBB_HUMAN	P68871	HBB_HUMAN	HBB	Hemoglobin subunit beta	NA	NA	L
HbA in vitro fragmentation	40_uM_H2O2_replicate-3	HbA_in_vitro_fragmentation_Trypsin_MFM-X294-298_combined_psm.tsv	Trypsin	VLGAFSDGLA	VLGAFSDGLAc[17]	KVKAHGKK.VLGAFSDGLA.HIDNIKGT	K	H	10	1	2092.82	947.508	947.509	948.515	948.516	947.508	948.515	0.0009	0.00209291	18.217	7.468	0.9996	1	0	68	77	0	C-term(-0.9840)	NA	0	TRUE	sp|P68871|HBB_HUMAN	P68871	HBB_HUMAN	HBB	Hemoglobin subunit beta	NA	NA	A
HbA in vitro fragmentation	40_uM_H2O2_replicate-3	HbA_in_vitro_fragmentation_Trypsin_MFM-X294-298_combined_psm.tsv	Trypsin	MFLSFPT	M[147]FLSFPTc[17]	YGAEAIER.MFLSFPT.TKTYFPHF	R	T	7	1	2221.3	856.414	856.415	857.422	857.422	856.415	857.423	-0.0001	0.00423155	10.994	0	0.9966	1	0	33	39	0	1M(15.9949), C-term(-0.9840)	NA	0	TRUE	sp|P69905|HBA_HUMAN	P69905	HBA_HUMAN	HBA2	Hemoglobin subunit alpha	NA	NA	T
HbA in vitro fragmentation	40_uM_H2O2_replicate-3	HbA_in_vitro_fragmentation_Trypsin_MFM-X294-298_combined_psm.tsv	Trypsin	FFESFGDLSTPDAV	FFESFGDLSTPDAVc[17]	VVYPWTQR.FFESFGDLSTPDAV.MGNPKVKA	R	M	14	2	2338.14	1529.7	1529.7	765.858	765.86	1529.7	765.859	0.0007	3.45939e-05	24.344	24.185	1	1	0	42	55	0	C-term(-0.9840)	NA	0	TRUE	sp|P68871|HBB_HUMAN	P68871	HBB_HUMAN	HBB	Hemoglobin subunit beta	NA	NA	V
HbA in vitro fragmentation	40_uM_H2O2_replicate-3	HbA_in_vitro_fragmentation_Trypsin_MFM-X294-298_combined_psm.tsv	Trypsin	MFLSFPTT	MFLSFPTTc[17]	YGAEAIER.MFLSFPTT.KTYFPHFD	R	K	8	1	2368	941.469	941.469	942.476	942.476	941.468	942.475	0.0006	0.00149882	12.797	0	0.9999	1	0	33	40	0	C-term(-0.9840)	NA	0	TRUE	sp|P69905|HBA_HUMAN	P69905	HBA_HUMAN	HBA2	Hemoglobin subunit alpha	NA	NA	T
HbA in vitro fragmentation	40_uM_H2O2_replicate-3	HbA_in_vitro_fragmentation_Trypsin_MFM-X294-298_combined_psm.tsv	Trypsin	FFESFGDLSTPDAVMGNP	FFESFGDLSTPDAVMGNPc[17]	VVYPWTQR.FFESFGDLSTPDAVMGNP.KVKAHGKK	R	K	18	2	2409.68	1928.86	1928.86	965.439	965.439	1928.86	965.438	0.002	0.000138436	21.935	0	1	1	0	42	59	0	C-term(-0.9840)	NA	0	TRUE	sp|P68871|HBB_HUMAN	P68871	HBB_HUMAN	HBB	Hemoglobin subunit beta	NA	NA	P
HbA in vitro fragmentation	40_uM_H2O2_replicate-3	HbA_in_vitro_fragmentation_Trypsin_MFM-X294-298_combined_psm.tsv	Trypsin	LLVVYPWTQ	LLVVYPWTQc[17]	VGGEAIGR.LLVVYPWTQ.RFFESFGD	R	R	9	1	2436.76	1116.63	1116.63	1117.64	1117.64	1116.63	1117.64	0	0.000232943	21.031	0	1	1	0	32	40	0	C-term(-0.9840)	NA	0	TRUE	sp|P68871|HBB_HUMAN	P68871	HBB_HUMAN	HBB	Hemoglobin subunit beta	NA	NA	Q
HbA in vitro fragmentation	40_uM_H2O2_replicate-3	HbA_in_vitro_fragmentation_Trypsin_MFM-X294-298_combined_psm.tsv	Trypsin	LLVVYPWTQ	LLVVYPWTQc[17]	VGGEAIGR.LLVVYPWTQ.RFFESFGD	R	R	9	2	2439.89	1116.63	1116.63	559.324	559.324	1116.63	559.324	0.0003	0.000903129	19.677	0	1	1	0	32	40	0	C-term(-0.9840)	NA	0	TRUE	sp|P68871|HBB_HUMAN	P68871	HBB_HUMAN	HBB	Hemoglobin subunit beta	NA	NA	Q
HbA in vitro fragmentation	40_uM_H2O2_replicate-3	HbA_in_vitro_fragmentation_Trypsin_MFM-X294-298_combined_psm.tsv	Trypsin	FFESFGDLSTPDAVMGN	FFESFGDLSTPDAVMGNc[17]	VVYPWTQR.FFESFGDLSTPDAVMGN.PKVKAHGK	R	P	17	2	2463.05	1831.81	1831.81	916.912	916.911	1831.81	916.912	-0.0013	5.01765e-06	22.698	0	1	1	0	42	58	0	C-term(-0.9840)	NA	0	TRUE	sp|P68871|HBB_HUMAN	P68871	HBB_HUMAN	HBB	Hemoglobin subunit beta	NA	NA	N
HbA in vitro fragmentation	40_uM_H2O2_replicate-3	HbA_in_vitro_fragmentation_Trypsin_MFM-X294-298_combined_psm.tsv	Trypsin	VLGAFSDGLAHLDNL	VLGAFSDGLAHLDNLc[17]	KVKAHGKK.VLGAFSDGLAHLDNL.KGTFATIS	K	K	15	2	2467.89	1539.81	1539.8	770.91	770.909	1539.8	770.909	-0.0012	0.00225814	18.085	0	0.9998	1	0	68	82	0	C-term(-0.9840)	NA	0	TRUE	sp|P68871|HBB_HUMAN	P68871	HBB_HUMAN	HBB	Hemoglobin subunit beta	NA	NA	L
HbA in vitro fragmentation	40_uM_H2O2_replicate-3	HbA_in_vitro_fragmentation_Trypsin_MFM-X294-298_combined_psm.tsv	Trypsin	FFESFGDLSTPDAVMG	FFESFGDLSTPDAVM[147]Gc[17]	VVYPWTQR.FFESFGDLSTPDAVMG.NPKVKAHG	R	N	16	2	2473.31	1735.78	1735.78	868.896	868.895	1733.76	867.888	2.015	1.03932e-05	26.433	25.985	1	1	0	42	57	0	15M(15.9949), C-term(-0.9840)	NA	0	TRUE	sp|P68871|HBB_HUMAN	P68871	HBB_HUMAN	HBB	Hemoglobin subunit beta	NA	NA	G
HbA in vitro fragmentation	40_uM_H2O2_replicate-3	HbA_in_vitro_fragmentation_Trypsin_MFM-X294-298_combined_psm.tsv	Trypsin	VLGAFSDGLAHLDNL	VLGAFSDGLAHLDNLc[17]	KVKAHGKK.VLGAFSDGLAHLDNL.KGTFATIS	K	K	15	2	2491.93	1539.8	1539.8	770.909	770.909	1539.8	770.909	-0.0009	0.00092683	18.632	0	1	1	0	68	82	0	C-term(-0.9840)	NA	0	TRUE	sp|P68871|HBB_HUMAN	P68871	HBB_HUMAN	HBB	Hemoglobin subunit beta	NA	NA	L
HbA in vitro fragmentation	40_uM_H2O2_replicate-3	HbA_in_vitro_fragmentation_Trypsin_MFM-X294-298_combined_psm.tsv	Trypsin	VADALTNAVAHVDDMPNALSALSDLHA	VADALTNAVAHVDDMPNALSALSDLHAc[17]	QVKGHGKK.VADALTNAVAHVDDMPNALSALSDLHA.HKIRVDPV	K	H	27	3	2549.91	2729.34	2729.34	910.789	910.788	2729.34	910.789	-0.0026	1.00867e-06	30.485	0	1	1	0	63	89	0	C-term(-0.9840)	NA	0	TRUE	sp|P69905|HBA_HUMAN	P69905	HBA_HUMAN	HBA2	Hemoglobin subunit alpha	NA	NA	A
HbA in vitro fragmentation	40_uM_H2O2_replicate-3	HbA_in_vitro_fragmentation_Trypsin_MFM-X294-298_combined_psm.tsv	Trypsin	LLVVYPW	LLVVYPWc[17]	VGGEAIGR.LLVVYPW.TQRFFESF	R	T	7	1	2566.12	887.526	887.526	888.534	888.534	887.527	888.534	-0.0006	0.0017368	16.541	0	0.9998	1	0	32	38	0	C-term(-0.9840)	NA	0	TRUE	sp|P68871|HBB_HUMAN	P68871	HBB_HUMAN	HBB	Hemoglobin subunit beta	NA	NA	W
HbA in vitro fragmentation	40_uM_H2O2_replicate-2	HbA_in_vitro_fragmentation_Trypsin_MFM-X294-298_combined_psm.tsv	Trypsin	VNVDEVGG	VNVDEVGGc[17]	AVTAIWGK.VNVDEVGG.EAIGRIIV	K	E	8	1	1368.29	786.387	786.386	787.395	787.394	786.387	787.394	-0.0006	0.000948419	18.592	0	0.9997	1	0	19	26	0	C-term(-0.9840)	NA	0	TRUE	sp|P68871|HBB_HUMAN	P68871	HBB_HUMAN	HBB	Hemoglobin subunit beta	NA	NA	G
HbA in vitro fragmentation	40_uM_H2O2_replicate-2	HbA_in_vitro_fragmentation_Trypsin_MFM-X294-298_combined_psm.tsv	Trypsin	VNVDEVGGE	VNVDEVGGEc[17]	AVTAIWGK.VNVDEVGGE.AIGRIIVV	K	A	9	1	1403.03	915.429	915.43	916.436	916.438	915.43	916.437	0.0006	0.000681946	14.165	0	1	1	0	19	27	0	C-term(-0.9840)	NA	0	TRUE	sp|P68871|HBB_HUMAN	P68871	HBB_HUMAN	HBB	Hemoglobin subunit beta	NA	NA	E
HbA in vitro fragmentation	40_uM_H2O2_replicate-2	HbA_in_vitro_fragmentation_Trypsin_MFM-X294-298_combined_psm.tsv	Trypsin	VVAGVANALAH	VVAGVANALAHc[17]	PVQAAYQK.VVAGVANALAH.KYH	K	K	11	2	1701.03	1019.59	1019.59	510.801	510.801	1019.59	510.801	0	4.98311e-06	27.71	6.746	1	1	0	134	144	0	C-term(-0.9840)	NA	0	TRUE	sp|P68871|HBB_HUMAN	P68871	HBB_HUMAN	HBB	Hemoglobin subunit beta	NA	NA	H
HbA in vitro fragmentation	40_uM_H2O2_replicate-2	HbA_in_vitro_fragmentation_Trypsin_MFM-X294-298_combined_psm.tsv	Trypsin	VVAGVANALAH	VVAGVANALAHc[17]	PVQAAYQK.VVAGVANALAH.KYH	K	K	11	2	1724.9	1019.59	1019.59	510.801	510.801	1019.59	510.801	-0.0002	4.88371e-06	27.745	0	1	1	0	134	144	0	C-term(-0.9840)	NA	0	TRUE	sp|P68871|HBB_HUMAN	P68871	HBB_HUMAN	HBB	Hemoglobin subunit beta	NA	NA	H
HbA in vitro fragmentation	40_uM_H2O2_replicate-2	HbA_in_vitro_fragmentation_Trypsin_MFM-X294-298_combined_psm.tsv	Trypsin	VLGAFSDG	VLGAFSDGc[17]	KVKAHGKK.VLGAFSDG.LAHIDNIK	K	L	8	1	1736.62	763.386	763.385	764.393	764.392	763.386	764.394	-0.0014	4.46684e-05	23.9	9.81	1	1	0	68	75	0	C-term(-0.9840)	NA	0	TRUE	sp|P68871|HBB_HUMAN	P68871	HBB_HUMAN	HBB	Hemoglobin subunit beta	NA	NA	G
HbA in vitro fragmentation	40_uM_H2O2_replicate-2	HbA_in_vitro_fragmentation_Trypsin_MFM-X294-298_combined_psm.tsv	Trypsin	GTFATLSELH	GTFATLSELHc[17]	IAHIDNIK.GTFATLSELH.CDKIHVDP	K	C	10	2	1863.82	1073.55	1073.55	537.782	537.782	1073.55	537.783	-0.0019	2.74473e-05	25.746	6.449	1	1	0	84	93	0	C-term(-0.9840)	NA	0	TRUE	sp|P68871|HBB_HUMAN	P68871	HBB_HUMAN	HBB	Hemoglobin subunit beta	NA	NA	H
HbA in vitro fragmentation	40_uM_H2O2_replicate-2	HbA_in_vitro_fragmentation_Trypsin_MFM-X294-298_combined_psm.tsv	Trypsin	GTFATLSELH	GTFATLSELHc[17]	IAHIDNIK.GTFATLSELH.CDKIHVDP	K	C	10	1	1868.32	1073.55	1073.55	1074.56	1074.56	1073.55	1074.56	0.0014	0.000155418	16.734	0	1	1	0	84	93	0	C-term(-0.9840)	NA	0	TRUE	sp|P68871|HBB_HUMAN	P68871	HBB_HUMAN	HBB	Hemoglobin subunit beta	NA	NA	H
HbA in vitro fragmentation	40_uM_H2O2_replicate-2	HbA_in_vitro_fragmentation_Trypsin_MFM-X294-298_combined_psm.tsv	Trypsin	VADALTNAVAHVDD	VADALTNAVAHVDDc[17]	QVKGHGKK.VADALTNAVAHVDD.MPNAISAI	K	M	14	2	1869.99	1408.7	1408.69	705.355	705.354	1408.69	705.355	-0.0018	1.80406e-07	33.475	9.337	1	1	0	63	76	0	C-term(-0.9840)	NA	0	TRUE	sp|P69905|HBA_HUMAN	P69905	HBA_HUMAN	HBA2	Hemoglobin subunit alpha	NA	NA	D
HbA in vitro fragmentation	40_uM_H2O2_replicate-2	HbA_in_vitro_fragmentation_Trypsin_MFM-X294-298_combined_psm.tsv	Trypsin	VADALTNAVAHVD	VADALTNAVAHVDc[17]	QVKGHGKK.VADALTNAVAHVD.DMPNAISA	K	D	13	2	1873.06	1293.67	1293.67	647.841	647.841	1293.67	647.841	0.0007	6.18728e-08	37.334	7.572	1	1	0	63	75	0	C-term(-0.9840)	NA	0	TRUE	sp|P69905|HBA_HUMAN	P69905	HBA_HUMAN	HBA2	Hemoglobin subunit alpha	NA	NA	D
HbA in vitro fragmentation	40_uM_H2O2_replicate-2	HbA_in_vitro_fragmentation_Trypsin_MFM-X294-298_combined_psm.tsv	Trypsin	VADALTNAVAHV	VADALTNAVAHVc[17]	QVKGHGKK.VADALTNAVAHV.DDMPNAIS	K	D	12	2	1880.89	1178.64	1178.64	590.328	590.328	1178.64	590.328	0.0004	2.95972e-06	30.615	8.806	1	1	0	63	74	0	C-term(-0.9840)	NA	0	TRUE	sp|P69905|HBA_HUMAN	P69905	HBA_HUMAN	HBA2	Hemoglobin subunit alpha	NA	NA	V
HbA in vitro fragmentation	40_uM_H2O2_replicate-2	HbA_in_vitro_fragmentation_Trypsin_MFM-X294-298_combined_psm.tsv	Trypsin	GTFATLSELH	GTFATLSELHc[17]	IAHIDNIK.GTFATLSELH.CDKIHVDP	K	C	10	2	1885.12	1073.55	1073.55	537.782	537.782	1073.55	537.783	-0.0009	0.000213919	21.179	0	1	1	0	84	93	0	C-term(-0.9840)	NA	0	TRUE	sp|P68871|HBB_HUMAN	P68871	HBB_HUMAN	HBB	Hemoglobin subunit beta	NA	NA	H
HbA in vitro fragmentation	40_uM_H2O2_replicate-2	HbA_in_vitro_fragmentation_Trypsin_MFM-X294-298_combined_psm.tsv	Trypsin	VLGAFSDGLA	VLGAFSDGLAc[17]	KVKAHGKK.VLGAFSDGLA.HIDNIKGT	K	H	10	1	2089.57	947.508	947.509	948.515	948.516	947.508	948.515	0.001	0.000613056	20.35	7.311	1	1	0	68	77	0	C-term(-0.9840)	NA	0	TRUE	sp|P68871|HBB_HUMAN	P68871	HBB_HUMAN	HBB	Hemoglobin subunit beta	NA	NA	A
HbA in vitro fragmentation	40_uM_H2O2_replicate-2	HbA_in_vitro_fragmentation_Trypsin_MFM-X294-298_combined_psm.tsv	Trypsin	VADALTNAVAHVDDMPNAL	VADALTNAVAHVDDMPNALc[17]	QVKGHGKK.VADALTNAVAHVDDMPNAL.SAISDIHA	K	S	19	2	2239.66	1934.95	1934.95	968.483	968.484	1934.95	968.483	0.002	4.06911e-06	27.062	0	1	1	0	63	81	0	C-term(-0.9840)	NA	0	TRUE	sp|P69905|HBA_HUMAN	P69905	HBA_HUMAN	HBA2	Hemoglobin subunit alpha	NA	NA	L
HbA in vitro fragmentation	40_uM_H2O2_replicate-2	HbA_in_vitro_fragmentation_Trypsin_MFM-X294-298_combined_psm.tsv	Trypsin	FFESFGDLSTPDAV	FFESFGDLSTPDAVc[17]	VVYPWTQR.FFESFGDLSTPDAV.MGNPKVKA	R	M	14	2	2344.04	1529.7	1529.72	765.859	765.867	1529.7	765.859	0.0164	2.9871e-05	26.599	22.225	1	1	0	42	55	0	C-term(-0.9840)	NA	0	TRUE	sp|P68871|HBB_HUMAN	P68871	HBB_HUMAN	HBB	Hemoglobin subunit beta	NA	NA	V
HbA in vitro fragmentation	40_uM_H2O2_replicate-2	HbA_in_vitro_fragmentation_Trypsin_MFM-X294-298_combined_psm.tsv	Trypsin	MFLSFPTT	MFLSFPTTc[17]	YGAEAIER.MFLSFPTT.KTYFPHFD	R	K	8	1	2364.84	941.468	941.468	942.475	942.475	941.468	942.475	-0.0003	0.000600828	14.385	0	1	1	0	33	40	0	C-term(-0.9840)	NA	0	TRUE	sp|P69905|HBA_HUMAN	P69905	HBA_HUMAN	HBA2	Hemoglobin subunit alpha	NA	NA	T
HbA in vitro fragmentation	40_uM_H2O2_replicate-2	HbA_in_vitro_fragmentation_Trypsin_MFM-X294-298_combined_psm.tsv	Trypsin	FFESFGDLSTPDAVMGNP	FFESFGDLSTPDAVMGNPc[17]	VVYPWTQR.FFESFGDLSTPDAVMGNP.KVKAHGKK	R	K	18	2	2405.24	1928.86	1928.86	965.438	965.438	1928.86	965.438	0.0002	8.83588e-05	22.715	9.354	1	1	0	42	59	0	C-term(-0.9840)	NA	0	TRUE	sp|P68871|HBB_HUMAN	P68871	HBB_HUMAN	HBB	Hemoglobin subunit beta	NA	NA	P
HbA in vitro fragmentation	40_uM_H2O2_replicate-2	HbA_in_vitro_fragmentation_Trypsin_MFM-X294-298_combined_psm.tsv	Trypsin	FFESFGDLSTPDAVMGNP	FFESFGDLSTPDAVM[147]GNPc[17]	VVYPWTQR.FFESFGDLSTPDAVMGNP.KVKAHGKK	R	K	18	2	2406.09	1945.89	1945.89	973.951	973.951	1944.86	973.435	1.0311	9.45149e-05	22.598	0	0.999	1	0	42	59	0	15M(15.9949), C-term(-0.9840)	NA	0	TRUE	sp|P68871|HBB_HUMAN	P68871	HBB_HUMAN	HBB	Hemoglobin subunit beta	NA	NA	P
HbA in vitro fragmentation	40_uM_H2O2_replicate-2	HbA_in_vitro_fragmentation_Trypsin_MFM-X294-298_combined_psm.tsv	Trypsin	VLGAFSDGLAHLDNL	VLGAFSDGLAHLDNLc[17]	KVKAHGKK.VLGAFSDGLAHLDNL.KGTFATIS	K	K	15	2	2430.46	1539.81	1539.8	770.91	770.909	1539.8	770.909	-0.0004	0.00024632	21.934	0	1	1	0	68	82	0	C-term(-0.9840)	NA	0	TRUE	sp|P68871|HBB_HUMAN	P68871	HBB_HUMAN	HBB	Hemoglobin subunit beta	NA	NA	L
HbA in vitro fragmentation	40_uM_H2O2_replicate-2	HbA_in_vitro_fragmentation_Trypsin_MFM-X294-298_combined_psm.tsv	Trypsin	LLVVYPWTQ	LLVVYPWTQc[17]	VGGEAIGR.LLVVYPWTQ.RFFESFGD	R	R	9	1	2435.57	1116.63	1116.63	1117.64	1117.64	1116.63	1117.64	-0.0007	8.96396e-05	22.69	0	1	1	0	32	40	0	C-term(-0.9840)	NA	0	TRUE	sp|P68871|HBB_HUMAN	P68871	HBB_HUMAN	HBB	Hemoglobin subunit beta	NA	NA	Q
HbA in vitro fragmentation	40_uM_H2O2_replicate-2	HbA_in_vitro_fragmentation_Trypsin_MFM-X294-298_combined_psm.tsv	Trypsin	VLGAFSDGLAHLDNL	VLGAFSDGLAHLDNLc[17]	KVKAHGKK.VLGAFSDGLAHLDNL.KGTFATIS	K	K	15	2	2454.59	1539.81	1539.8	770.91	770.909	1539.8	770.909	-0.0003	2.4817e-05	25.921	9.003	1	1	0	68	82	0	C-term(-0.9840)	NA	0	TRUE	sp|P68871|HBB_HUMAN	P68871	HBB_HUMAN	HBB	Hemoglobin subunit beta	NA	NA	L
HbA in vitro fragmentation	40_uM_H2O2_replicate-2	HbA_in_vitro_fragmentation_Trypsin_MFM-X294-298_combined_psm.tsv	Trypsin	FFESFGDLSTPDAVMGN	FFESFGDLSTPDAVMGNc[17]	VVYPWTQR.FFESFGDLSTPDAVMGN.PKVKAHGK	R	P	17	2	2457.97	1831.81	1831.81	916.912	916.911	1831.81	916.912	-0.0018	6.98232e-06	25.124	0	1	1	0	42	58	0	C-term(-0.9840)	NA	0	TRUE	sp|P68871|HBB_HUMAN	P68871	HBB_HUMAN	HBB	Hemoglobin subunit beta	NA	NA	N
HbA in vitro fragmentation	40_uM_H2O2_replicate-2	HbA_in_vitro_fragmentation_Trypsin_MFM-X294-298_combined_psm.tsv	Trypsin	FFESFGDLSTPDAVMG	FFESFGDLSTPDAVM[147]Gc[17]	VVYPWTQR.FFESFGDLSTPDAVMG.NPKVKAHG	R	N	16	2	2466.18	1735.78	1735.78	868.896	868.895	1733.76	867.888	2.0145	4.33012e-05	23.954	22.873	1	1	0	42	57	0	15M(15.9949), C-term(-0.9840)	NA	0	TRUE	sp|P68871|HBB_HUMAN	P68871	HBB_HUMAN	HBB	Hemoglobin subunit beta	NA	NA	G
HbA in vitro fragmentation	40_uM_H2O2_replicate-2	HbA_in_vitro_fragmentation_Trypsin_MFM-X294-298_combined_psm.tsv	Trypsin	FFESFGDLSTPDAVM	FFESFGDLSTPDAVMc[17]	VVYPWTQR.FFESFGDLSTPDAVM.GNPKVKAH	R	G	15	2	2477.96	1660.75	1660.74	831.38	831.379	1660.74	831.379	-0.0013	0.000545444	19.553	0	0.9986	1	0	42	56	0	C-term(-0.9840)	NA	0	TRUE	sp|P68871|HBB_HUMAN	P68871	HBB_HUMAN	HBB	Hemoglobin subunit beta	NA	NA	M
HbA in vitro fragmentation	40_uM_H2O2_replicate-2	HbA_in_vitro_fragmentation_Trypsin_MFM-X294-298_combined_psm.tsv	Trypsin	VADALTNAVAHVDDMPNALSALSDLHA	VADALTNAVAHVDDMPNALSALSDLHAc[17]	QVKGHGKK.VADALTNAVAHVDDMPNALSALSDLHA.HKIRVDPV	K	H	27	3	2544.24	2729.34	2729.34	910.789	910.788	2729.34	910.789	-0.0026	1.3009e-10	48.043	0	1	1	0	63	89	0	C-term(-0.9840)	NA	0	TRUE	sp|P69905|HBA_HUMAN	P69905	HBA_HUMAN	HBA2	Hemoglobin subunit alpha	NA	NA	A
HbA in vitro fragmentation	40_uM_H2O2_replicate-2	HbA_in_vitro_fragmentation_Trypsin_MFM-X294-298_combined_psm.tsv	Trypsin	LLVVYPW	LLVVYPWc[17]	VGGEAIGR.LLVVYPW.TQRFFESF	R	T	7	1	2564.86	887.527	887.527	888.534	888.534	887.527	888.534	-0.0003	0.000771347	17.951	0	0.9999	1	0	32	38	0	C-term(-0.9840)	NA	0	TRUE	sp|P68871|HBB_HUMAN	P68871	HBB_HUMAN	HBB	Hemoglobin subunit beta	NA	NA	W
HbA in vitro fragmentation	40_uM_H2O2_replicate-1	HbA_in_vitro_fragmentation_Trypsin_MFM-X294-298_combined_psm.tsv	Trypsin	VGAHAGEYGAEA	VGAHAGEYGAEAc[17]	NVKAAWGK.VGAHAGEYGAEA.LERMFISF	K	L	12	2	1258.51	1129.51	1129.51	565.764	565.764	1129.52	565.765	-0.002	0.0020893	12.22	0	0.9907	1	0	18	29	0	C-term(-0.9840)	NA	0	TRUE	sp|P69905|HBA_HUMAN	P69905	HBA_HUMAN	HBA2	Hemoglobin subunit alpha	NA	NA	A
HbA in vitro fragmentation	40_uM_H2O2_replicate-1	HbA_in_vitro_fragmentation_Trypsin_MFM-X294-298_combined_psm.tsv	Trypsin	VADALTNAVAH	VADALTNAVAHc[17]	QVKGHGKK.VADALTNAVAH.VDDMPNAI	K	V	11	2	1581.46	1079.57	1079.57	540.792	540.792	1079.57	540.793	-0.0022	1.29271e-06	33.054	9.616	1	1	0	63	73	0	C-term(-0.9840)	NA	0	TRUE	sp|P69905|HBA_HUMAN	P69905	HBA_HUMAN	HBA2	Hemoglobin subunit alpha	NA	NA	H
HbA in vitro fragmentation	40_uM_H2O2_replicate-1	HbA_in_vitro_fragmentation_Trypsin_MFM-X294-298_combined_psm.tsv	Trypsin	VADALTNAVAH	VADALTNAVAHc[17]	QVKGHGKK.VADALTNAVAH.VDDMPNAI	K	V	11	2	1611.93	1079.57	1079.57	540.792	540.793	1079.57	540.793	-0.0015	2.2856e-06	33.064	9.291	1	1	0	63	73	0	C-term(-0.9840)	NA	0	TRUE	sp|P69905|HBA_HUMAN	P69905	HBA_HUMAN	HBA2	Hemoglobin subunit alpha	NA	NA	H
HbA in vitro fragmentation	40_uM_H2O2_replicate-1	HbA_in_vitro_fragmentation_Trypsin_MFM-X294-298_combined_psm.tsv	Trypsin	VADALTNAVA	VADALTNAVAc[17]	QVKGHGKK.VADALTNAVA.HVDDMPNA	K	H	10	2	1697.73	942.513	942.514	472.264	472.264	942.513	472.264	0.0006	0.00359129	17.279	7.493	0.9945	1	0	63	72	0	C-term(-0.9840)	NA	0	TRUE	sp|P69905|HBA_HUMAN	P69905	HBA_HUMAN	HBA2	Hemoglobin subunit alpha	NA	NA	A
HbA in vitro fragmentation	40_uM_H2O2_replicate-1	HbA_in_vitro_fragmentation_Trypsin_MFM-X294-298_combined_psm.tsv	Trypsin	VADALTNAVAHVDD	VADALTNAVAHVDDc[17]	QVKGHGKK.VADALTNAVAHVDD.MPNAISAI	K	M	14	2	1838.06	1408.69	1408.69	705.354	705.355	1408.69	705.355	-0.0001	2.205e-11	51.126	8.987	1	1	0	63	76	0	C-term(-0.9840)	NA	0	TRUE	sp|P69905|HBA_HUMAN	P69905	HBA_HUMAN	HBA2	Hemoglobin subunit alpha	NA	NA	D
HbA in vitro fragmentation	40_uM_H2O2_replicate-1	HbA_in_vitro_fragmentation_Trypsin_MFM-X294-298_combined_psm.tsv	Trypsin	GTFATLSELH	GTFATLSELHc[17]	IAHIDNIK.GTFATLSELH.CDKIHVDP	K	C	10	2	1841.73	1073.55	1073.55	537.782	537.782	1073.55	537.783	-0.002	9.32717e-05	23.621	6.895	1	1	0	84	93	0	C-term(-0.9840)	NA	0	TRUE	sp|P68871|HBB_HUMAN	P68871	HBB_HUMAN	HBB	Hemoglobin subunit beta	NA	NA	H
HbA in vitro fragmentation	40_uM_H2O2_replicate-1	HbA_in_vitro_fragmentation_Trypsin_MFM-X294-298_combined_psm.tsv	Trypsin	VADALTNAVAHVD	VADALTNAVAHVDc[17]	QVKGHGKK.VADALTNAVAHVD.DMPNAISA	K	D	13	2	1842.58	1293.67	1293.67	647.84	647.841	1293.67	647.841	0.0002	1.17625e-08	39.218	12.925	1	1	0	63	75	0	C-term(-0.9840)	NA	0	TRUE	sp|P69905|HBA_HUMAN	P69905	HBA_HUMAN	HBA2	Hemoglobin subunit alpha	NA	NA	D
HbA in vitro fragmentation	40_uM_H2O2_replicate-1	HbA_in_vitro_fragmentation_Trypsin_MFM-X294-298_combined_psm.tsv	Trypsin	VADALTNAVAHVDDMP	VADALTNAVAHVDDM[147]Pc[17]	QVKGHGKK.VADALTNAVAHVDDMP.NAISAISD	K	N	16	2	1849.68	1652.78	1652.79	827.399	827.4	1652.78	827.399	0.0023	1.20296e-09	42.179	0	1	1	0	63	78	0	15M(15.9949), C-term(-0.9840)	NA	0	TRUE	sp|P69905|HBA_HUMAN	P69905	HBA_HUMAN	HBA2	Hemoglobin subunit alpha	NA	NA	P
HbA in vitro fragmentation	40_uM_H2O2_replicate-1	HbA_in_vitro_fragmentation_Trypsin_MFM-X294-298_combined_psm.tsv	Trypsin	VADALTNAVAHV	VADALTNAVAHVc[17]	QVKGHGKK.VADALTNAVAHV.DDMPNAIS	K	D	12	2	1850.52	1178.64	1178.64	590.328	590.329	1178.64	590.328	0.0023	1.00115e-06	32.498	8.084	1	1	0	63	74	0	C-term(-0.9840)	NA	0	TRUE	sp|P69905|HBA_HUMAN	P69905	HBA_HUMAN	HBA2	Hemoglobin subunit alpha	NA	NA	V
HbA in vitro fragmentation	40_uM_H2O2_replicate-1	HbA_in_vitro_fragmentation_Trypsin_MFM-X294-298_combined_psm.tsv	Trypsin	GTFATLSELH	GTFATLSELHc[17]	IAHIDNIK.GTFATLSELH.CDKIHVDP	K	C	10	2	1863.59	1073.55	1073.55	537.782	537.782	1073.55	537.783	-0.0006	1.72088e-05	25.557	0	1	1	0	84	93	0	C-term(-0.9840)	NA	0	TRUE	sp|P68871|HBB_HUMAN	P68871	HBB_HUMAN	HBB	Hemoglobin subunit beta	NA	NA	H
HbA in vitro fragmentation	40_uM_H2O2_replicate-1	HbA_in_vitro_fragmentation_Trypsin_MFM-X294-298_combined_psm.tsv	Trypsin	GTFATLSELH	GTFATLSELHc[17]	IAHIDNIK.GTFATLSELH.CDKIHVDP	K	C	10	2	1915.97	1074.53	1074.54	538.274	538.275	1073.55	537.783	0.9848	0.000128825	21.06	17.167	1	1	0	84	93	0	C-term(-0.9840)	NA	0	TRUE	sp|P68871|HBB_HUMAN	P68871	HBB_HUMAN	HBB	Hemoglobin subunit beta	NA	NA	H
HbA in vitro fragmentation	40_uM_H2O2_replicate-1	HbA_in_vitro_fragmentation_Trypsin_MFM-X294-298_combined_psm.tsv	Trypsin	VADALTNAVAHVDDMPN	VADALTNAVAHVDDMPNc[17]	QVKGHGKK.VADALTNAVAHVDDMPN.AISAISDI	K	A	17	2	1975.56	1750.83	1750.83	876.423	876.423	1750.83	876.423	0.0002	1.14551e-08	38.264	0	1	1	0	63	79	0	C-term(-0.9840)	NA	0	TRUE	sp|P69905|HBA_HUMAN	P69905	HBA_HUMAN	HBA2	Hemoglobin subunit alpha	NA	NA	N
HbA in vitro fragmentation	40_uM_H2O2_replicate-1	HbA_in_vitro_fragmentation_Trypsin_MFM-X294-298_combined_psm.tsv	Trypsin	VADALTNAVAHVDDMPNA	VADALTNAVAHVDDMPNAc[17]	QVKGHGKK.VADALTNAVAHVDDMPNA.LSAISDIH	K	L	18	2	1989.81	1821.87	1821.87	911.941	911.941	1821.87	911.941	0.0001	1.14882e-07	34.259	0	1	1	0	63	80	0	C-term(-0.9840)	NA	0	TRUE	sp|P69905|HBA_HUMAN	P69905	HBA_HUMAN	HBA2	Hemoglobin subunit alpha	NA	NA	A
HbA in vitro fragmentation	40_uM_H2O2_replicate-1	HbA_in_vitro_fragmentation_Trypsin_MFM-X294-298_combined_psm.tsv	Trypsin	VADALTNAVAHVDDMPNAL	VADALTNAVAHVDDM[147]PNALc[17]	QVKGHGKK.VADALTNAVAHVDDMPNAL.SAISDIHA	K	S	19	2	2000.27	1950.95	1950.95	976.481	976.481	1950.95	976.481	0.0003	7.55092e-05	22.988	0	1	1	0	63	81	0	15M(15.9949), C-term(-0.9840)	NA	0	TRUE	sp|P69905|HBA_HUMAN	P69905	HBA_HUMAN	HBA2	Hemoglobin subunit alpha	NA	NA	L
HbA in vitro fragmentation	40_uM_H2O2_replicate-1	HbA_in_vitro_fragmentation_Trypsin_MFM-X294-298_combined_psm.tsv	Trypsin	LLGNVLV	LLGNVLVc[17]	HVDPENFR.LLGNVLV.CVIAHHFG	R	C	7	2	2168.48	725.48	725.481	363.747	363.748	725.48	363.747	0.0007	0.00735783	10.033	0	0.9903	1	0	106	112	0	C-term(-0.9840)	NA	0	TRUE	sp|P68871|HBB_HUMAN	P68871	HBB_HUMAN	HBB	Hemoglobin subunit beta	NA	NA	V
HbA in vitro fragmentation	40_uM_H2O2_replicate-1	HbA_in_vitro_fragmentation_Trypsin_MFM-X294-298_combined_psm.tsv	Trypsin	VADALTNAVAHVDDMPNAL	VADALTNAVAHVDDMPNALc[17]	QVKGHGKK.VADALTNAVAHVDDMPNAL.SAISDIHA	K	S	19	2	2201.64	1934.95	1934.95	968.483	968.482	1934.95	968.483	-0.0017	2.26334e-08	37.081	5.308	1	1	0	63	81	0	C-term(-0.9840)	NA	0	TRUE	sp|P69905|HBA_HUMAN	P69905	HBA_HUMAN	HBA2	Hemoglobin subunit alpha	NA	NA	L
HbA in vitro fragmentation	40_uM_H2O2_replicate-1	HbA_in_vitro_fragmentation_Trypsin_MFM-X294-298_combined_psm.tsv	Trypsin	VLGAFSDGLAHLDNL	VLGAFSDGLAHLDNLc[17]	KVKAHGKK.VLGAFSDGLAHLDNL.KGTFATIS	K	K	15	2	2324.14	1539.81	1539.8	770.91	770.909	1539.8	770.909	-0.0018	0.000151443	25.779	9.202	1	1	0	68	82	0	C-term(-0.9840)	NA	0	TRUE	sp|P68871|HBB_HUMAN	P68871	HBB_HUMAN	HBB	Hemoglobin subunit beta	NA	NA	L
HbA in vitro fragmentation	40_uM_H2O2_replicate-1	HbA_in_vitro_fragmentation_Trypsin_MFM-X294-298_combined_psm.tsv	Trypsin	VLGAFSDGLAHLDNL	VLGAFSDGLAHLDNLc[17]	KVKAHGKK.VLGAFSDGLAHLDNL.KGTFATIS	K	K	15	2	2349.47	1539.8	1539.8	770.909	770.909	1539.8	770.909	-0.0014	8.93306e-06	29.696	12.426	1	1	0	68	82	0	C-term(-0.9840)	NA	0	TRUE	sp|P68871|HBB_HUMAN	P68871	HBB_HUMAN	HBB	Hemoglobin subunit beta	NA	NA	L
HbA in vitro fragmentation	40_uM_H2O2_replicate-1	HbA_in_vitro_fragmentation_Trypsin_MFM-X294-298_combined_psm.tsv	Trypsin	VLGAFSDGLAHLDNL	VLGAFSDGLAHLDNLc[17]	KVKAHGKK.VLGAFSDGLAHLDNL.KGTFATIS	K	K	15	2	2375.53	1539.8	1539.8	770.909	770.908	1539.8	770.909	-0.0025	3.22664e-06	30.465	0	1	1	0	68	82	0	C-term(-0.9840)	NA	0	TRUE	sp|P68871|HBB_HUMAN	P68871	HBB_HUMAN	HBB	Hemoglobin subunit beta	NA	NA	L
HbA in vitro fragmentation	40_uM_H2O2_replicate-1	HbA_in_vitro_fragmentation_Trypsin_MFM-X294-298_combined_psm.tsv	Trypsin	FFESFGDLSTPDAVMGNP	FFESFGDLSTPDAVMGNPc[17]	VVYPWTQR.FFESFGDLSTPDAVMGNP.KVKAHGKK	R	K	18	2	2382.51	1928.86	1928.86	965.438	965.438	1928.86	965.438	0.0012	3.23594e-05	19.46	0	1	1	0	42	59	0	C-term(-0.9840)	NA	0	TRUE	sp|P68871|HBB_HUMAN	P68871	HBB_HUMAN	HBB	Hemoglobin subunit beta	NA	NA	P
HbA in vitro fragmentation	40_uM_H2O2_replicate-1	HbA_in_vitro_fragmentation_Trypsin_MFM-X294-298_combined_psm.tsv	Trypsin	VLGAFSDGLAHLDNL	VLGAFSDGLAHLDNLc[17]	KVKAHGKK.VLGAFSDGLAHLDNL.KGTFATIS	K	K	15	2	2398.39	1539.8	1539.8	770.906	770.908	1539.8	770.909	-0.0023	0.0030479	17.564	6.986	0.99	1	0	68	82	0	C-term(-0.9840)	NA	0	TRUE	sp|P68871|HBB_HUMAN	P68871	HBB_HUMAN	HBB	Hemoglobin subunit beta	NA	NA	L
HbA in vitro fragmentation	40_uM_H2O2_replicate-1	HbA_in_vitro_fragmentation_Trypsin_MFM-X294-298_combined_psm.tsv	Trypsin	LLVVYPWTQ	LLVVYPWTQc[17]	VGGEAIGR.LLVVYPWTQ.RFFESFGD	R	R	9	2	2426.62	1116.63	1116.63	559.323	559.323	1116.63	559.324	-0.0023	0.000115878	23.244	6.511	1	1	0	32	40	0	C-term(-0.9840)	NA	0	TRUE	sp|P68871|HBB_HUMAN	P68871	HBB_HUMAN	HBB	Hemoglobin subunit beta	NA	NA	Q
HbA in vitro fragmentation	40_uM_H2O2_replicate-1	HbA_in_vitro_fragmentation_Trypsin_MFM-X294-298_combined_psm.tsv	Trypsin	VADALTNAVAHVDDMPNALSALSD	VADALTNAVAHVDDMPNALSALSDc[17]	QVKGHGKK.VADALTNAVAHVDDMPNALSALSD.LHAHKIRV	K	L	24	2	2431.96	2408.16	2408.16	1205.09	1205.09	2408.16	1205.09	-0.0043	0.000102742	17.453	0	1	1	0	63	86	0	C-term(-0.9840)	NA	0	TRUE	sp|P69905|HBA_HUMAN	P69905	HBA_HUMAN	HBA2	Hemoglobin subunit alpha	NA	NA	D
HbA in vitro fragmentation	40_uM_H2O2_replicate-1	HbA_in_vitro_fragmentation_Trypsin_MFM-X294-298_combined_psm.tsv	Trypsin	VADALTNAVAHVDDMPNALSALSD	VADALTNAVAHVDDMPNALSALSDc[17]	QVKGHGKK.VADALTNAVAHVDDMPNALSALSD.LHAHKIRV	K	L	24	3	2439.02	2408.16	2408.16	803.728	803.727	2408.16	803.729	-0.0043	7.61641e-06	28.973	7.806	1	1	0	63	86	0	C-term(-0.9840)	NA	0	TRUE	sp|P69905|HBA_HUMAN	P69905	HBA_HUMAN	HBA2	Hemoglobin subunit alpha	NA	NA	D
HbA in vitro fragmentation	40_uM_H2O2_replicate-1	HbA_in_vitro_fragmentation_Trypsin_MFM-X294-298_combined_psm.tsv	Trypsin	FFESFGDLSTPDAVMGN	FFESFGDLSTPDAVMGNc[17]	VVYPWTQR.FFESFGDLSTPDAVMGN.PKVKAHGK	R	P	17	2	2441.57	1831.81	1831.81	916.91	916.91	1831.81	916.912	-0.0028	2.0797e-05	25.228	0	1	1	0	42	58	0	C-term(-0.9840)	NA	0	TRUE	sp|P68871|HBB_HUMAN	P68871	HBB_HUMAN	HBB	Hemoglobin subunit beta	NA	NA	N
HbA in vitro fragmentation	40_uM_H2O2_replicate-1	HbA_in_vitro_fragmentation_Trypsin_MFM-X294-298_combined_psm.tsv	Trypsin	VADALTNAVAHVDDMPNALSAL	VADALTNAVAHVDDMPNALSALc[17]	QVKGHGKK.VADALTNAVAHVDDMPNALSAL.SDIHAHKI	K	S	22	3	2456.62	2206.11	2206.11	736.376	736.376	2206.11	736.376	0.0002	8.57531e-06	27.767	7.697	1	1	0	63	84	0	C-term(-0.9840)	NA	0	TRUE	sp|P69905|HBA_HUMAN	P69905	HBA_HUMAN	HBA2	Hemoglobin subunit alpha	NA	NA	L
HbA in vitro fragmentation	40_uM_H2O2_replicate-1	HbA_in_vitro_fragmentation_Trypsin_MFM-X294-298_combined_psm.tsv	Trypsin	VADALTNAVAHVDDMPNALSAL	VADALTNAVAHVDDMPNALSALc[17]	QVKGHGKK.VADALTNAVAHVDDMPNALSAL.SDIHAHKI	K	S	22	2	2456.9	2206.11	2206.11	1104.06	1104.06	2206.11	1104.06	0.0002	0.000268071	15.787	0	1	1	0	63	84	0	C-term(-0.9840)	NA	0	TRUE	sp|P69905|HBA_HUMAN	P69905	HBA_HUMAN	HBA2	Hemoglobin subunit alpha	NA	NA	L
HbA in vitro fragmentation	40_uM_H2O2_replicate-1	HbA_in_vitro_fragmentation_Trypsin_MFM-X294-298_combined_psm.tsv	Trypsin	FFESFGDLSTPDAVM	FFESFGDLSTPDAVMc[17]	VVYPWTQR.FFESFGDLSTPDAVM.GNPKVKAH	R	G	15	2	2457.74	1660.75	1660.74	831.38	831.379	1660.74	831.379	-0.0004	2.34423e-06	24.02	0	1	1	0	42	56	0	C-term(-0.9840)	NA	0	TRUE	sp|P68871|HBB_HUMAN	P68871	HBB_HUMAN	HBB	Hemoglobin subunit beta	NA	NA	M
HbA in vitro fragmentation	40_uM_H2O2_replicate-1	HbA_in_vitro_fragmentation_Trypsin_MFM-X294-298_combined_psm.tsv	Trypsin	VADALTNAVAHVDDMPNALSALSDLH	VADALTNAVAHVDDMPNALSALSDLHc[17]	QVKGHGKK.VADALTNAVAHVDDMPNALSALSDLH.AHKIRVDP	K	A	26	3	2475.98	2658.3	2658.31	887.109	887.11	2658.31	887.11	0.0019	1e-14	66.926	10.128	1	1	0	63	88	0	C-term(-0.9840)	NA	0	TRUE	sp|P69905|HBA_HUMAN	P69905	HBA_HUMAN	HBA2	Hemoglobin subunit alpha	NA	NA	H
HbA in vitro fragmentation	40_uM_H2O2_replicate-1	HbA_in_vitro_fragmentation_Trypsin_MFM-X294-298_combined_psm.tsv	Trypsin	VADALTNAVAHVDDMPNALSALSDLHA	VADALTNAVAHVDDMPNALSALSDLHAc[17]	QVKGHGKK.VADALTNAVAHVDDMPNALSALSDLHA.HKIRVDPV	K	H	27	3	2485.69	2729.35	2729.34	910.789	910.789	2729.34	910.789	0.0007	0	85.494	8.105	1	1	0	63	89	0	C-term(-0.9840)	NA	0	TRUE	sp|P69905|HBA_HUMAN	P69905	HBA_HUMAN	HBA2	Hemoglobin subunit alpha	NA	NA	A
HbA in vitro fragmentation	40_uM_H2O2_replicate-1	HbA_in_vitro_fragmentation_Trypsin_MFM-X294-298_combined_psm.tsv	Trypsin	VADALTNAVAHVDDMPNALSALSDLHA	VADALTNAVAHVDDMPNALSALSDLHAc[17]	QVKGHGKK.VADALTNAVAHVDDMPNALSALSDLHA.HKIRVDPV	K	H	27	3	2508.12	2729.34	2729.34	910.788	910.789	2729.34	910.789	0.0007	3e-14	62.851	8.135	1	1	0	63	89	0	C-term(-0.9840)	NA	0	TRUE	sp|P69905|HBA_HUMAN	P69905	HBA_HUMAN	HBA2	Hemoglobin subunit alpha	NA	NA	A
HbA in vitro fragmentation	40_uM_H2O2_replicate-1	HbA_in_vitro_fragmentation_Trypsin_MFM-X294-298_combined_psm.tsv	Trypsin	VADALTNAVAHVDDMPNALSALSDL	VADALTNAVAHVDDMPNALSALSDLc[17]	QVKGHGKK.VADALTNAVAHVDDMPNALSALSDL.HAHKIRVD	K	H	25	3	2655.59	2521.25	2521.25	841.423	841.424	2521.25	841.423	0.0009	9.30572e-08	35.625	7.429	1	1	0	63	87	0	C-term(-0.9840)	NA	0	TRUE	sp|P69905|HBA_HUMAN	P69905	HBA_HUMAN	HBA2	Hemoglobin subunit alpha	NA	NA	L
HbA in vitro fragmentation	untreated_replicate-3	HbA_in_vitro_fragmentation_Trypsin_MFM-X294-298_combined_psm.tsv	Trypsin	VNVDEVGGE	VNVDEVGGEc[17]	AVTAIWGK.VNVDEVGGE.AIGRIIVV	K	A	9	1	1432	915.428	915.43	916.435	916.438	915.43	916.437	0.0005	0.00126474	13.092	0	0.9993	1	0	19	27	0	C-term(-0.9840)	NA	0	TRUE	sp|P68871|HBB_HUMAN	P68871	HBB_HUMAN	HBB	Hemoglobin subunit beta	NA	NA	E
HbA in vitro fragmentation	untreated_replicate-3	HbA_in_vitro_fragmentation_Trypsin_MFM-X294-298_combined_psm.tsv	Trypsin	VADALTNAVAH	VADALTNAVAHc[17]	QVKGHGKK.VADALTNAVAH.VDDMPNAI	K	V	11	2	1640.65	1079.57	1079.57	540.793	540.794	1079.57	540.793	0.0004	2.1727e-06	30.152	6.509	1	1	0	63	73	0	C-term(-0.9840)	NA	0	TRUE	sp|P69905|HBA_HUMAN	P69905	HBA_HUMAN	HBA2	Hemoglobin subunit alpha	NA	NA	H
HbA in vitro fragmentation	untreated_replicate-3	HbA_in_vitro_fragmentation_Trypsin_MFM-X294-298_combined_psm.tsv	Trypsin	VVAGVANALAH	VVAGVANALAHc[17]	PVQAAYQK.VVAGVANALAH.KYH	K	K	11	2	1730.37	1019.59	1019.59	510.801	510.802	1019.59	510.801	0.0018	4.44631e-06	27.908	0	1	1	0	134	144	0	C-term(-0.9840)	NA	0	TRUE	sp|P68871|HBB_HUMAN	P68871	HBB_HUMAN	HBB	Hemoglobin subunit beta	NA	NA	H
HbA in vitro fragmentation	untreated_replicate-3	HbA_in_vitro_fragmentation_Trypsin_MFM-X294-298_combined_psm.tsv	Trypsin	VVAGVANALAH	VVAGVANALAHc[17]	PVQAAYQK.VVAGVANALAH.KYH	K	K	11	2	1753.46	1019.59	1019.59	510.801	510.802	1019.59	510.801	0.0018	0.000220293	22.128	0	1	1	0	134	144	0	C-term(-0.9840)	NA	0	TRUE	sp|P68871|HBB_HUMAN	P68871	HBB_HUMAN	HBB	Hemoglobin subunit beta	NA	NA	H
HbA in vitro fragmentation	untreated_replicate-3	HbA_in_vitro_fragmentation_Trypsin_MFM-X294-298_combined_psm.tsv	Trypsin	VLGAFSD	VLGAFSDc[17]	KVKAHGKK.VLGAFSD.GIAHIDNI	K	G	7	1	1778.6	706.365	706.365	707.372	707.372	706.365	707.372	-0.0004	0.00166821	17.611	0	0.9979	1	0	68	74	0	C-term(-0.9840)	NA	0	TRUE	sp|P68871|HBB_HUMAN	P68871	HBB_HUMAN	HBB	Hemoglobin subunit beta	NA	NA	D
HbA in vitro fragmentation	untreated_replicate-3	HbA_in_vitro_fragmentation_Trypsin_MFM-X294-298_combined_psm.tsv	Trypsin	GTFATLSELH	GTFATLSELHc[17]	IAHIDNIK.GTFATLSELH.CDKIHVDP	K	C	10	2	1892.82	1073.55	1073.55	537.782	537.783	1073.55	537.783	0.0008	4.59198e-05	23.852	6.32	1	1	0	84	93	0	C-term(-0.9840)	NA	0	TRUE	sp|P68871|HBB_HUMAN	P68871	HBB_HUMAN	HBB	Hemoglobin subunit beta	NA	NA	H
HbA in vitro fragmentation	untreated_replicate-3	HbA_in_vitro_fragmentation_Trypsin_MFM-X294-298_combined_psm.tsv	Trypsin	VADALTNAVAHV	VADALTNAVAHVc[17]	QVKGHGKK.VADALTNAVAHV.DDMPNAIS	K	D	12	2	1902.86	1178.64	1178.64	590.328	590.329	1178.64	590.328	0.003	2.41546e-05	28.968	9.592	1	1	0	63	74	0	C-term(-0.9840)	NA	0	TRUE	sp|P69905|HBA_HUMAN	P69905	HBA_HUMAN	HBA2	Hemoglobin subunit alpha	NA	NA	V
HbA in vitro fragmentation	untreated_replicate-3	HbA_in_vitro_fragmentation_Trypsin_MFM-X294-298_combined_psm.tsv	Trypsin	FFESFGDLSTPDAV	FFESFGDLSTPDAVc[17]	VVYPWTQR.FFESFGDLSTPDAV.MGNPKVKA	R	M	14	2	2351.8	1529.7	1529.71	765.858	765.864	1529.7	765.859	0.0092	3.68978e-05	24.232	19.993	1	1	0	42	55	0	C-term(-0.9840)	NA	0	TRUE	sp|P68871|HBB_HUMAN	P68871	HBB_HUMAN	HBB	Hemoglobin subunit beta	NA	NA	V
HbA in vitro fragmentation	untreated_replicate-3	HbA_in_vitro_fragmentation_Trypsin_MFM-X294-298_combined_psm.tsv	Trypsin	MFLSFPTT	MFLSFPTTc[17]	YGAEAIER.MFLSFPTT.KTYFPHFD	R	K	8	1	2379.65	941.47	941.469	942.477	942.476	941.468	942.475	0.0004	0.00160879	12.674	0	0.9983	1	0	33	40	0	C-term(-0.9840)	NA	0	TRUE	sp|P69905|HBA_HUMAN	P69905	HBA_HUMAN	HBA2	Hemoglobin subunit alpha	NA	NA	T
HbA in vitro fragmentation	untreated_replicate-3	HbA_in_vitro_fragmentation_Trypsin_MFM-X294-298_combined_psm.tsv	Trypsin	MFLSFPT	MFLSFPTc[17]	YGAEAIER.MFLSFPT.TKTYFPHF	R	T	7	1	2402.42	840.42	840.422	841.427	841.429	840.42	841.428	0.0015	0.000846253	13.79	0	0.9998	1	0	33	39	0	C-term(-0.9840)	NA	0	TRUE	sp|P69905|HBA_HUMAN	P69905	HBA_HUMAN	HBA2	Hemoglobin subunit alpha	NA	NA	T
HbA in vitro fragmentation	untreated_replicate-3	HbA_in_vitro_fragmentation_Trypsin_MFM-X294-298_combined_psm.tsv	Trypsin	LLVVYPWTQ	LLVVYPWTQc[17]	VGGEAIGR.LLVVYPWTQ.RFFESFGD	R	R	9	1	2447.75	1116.63	1116.63	1117.64	1117.64	1116.63	1117.64	0	0.00105439	17.408	0	0.9997	1	0	32	40	0	C-term(-0.9840)	NA	0	TRUE	sp|P68871|HBB_HUMAN	P68871	HBB_HUMAN	HBB	Hemoglobin subunit beta	NA	NA	Q
HbA in vitro fragmentation	untreated_replicate-3	HbA_in_vitro_fragmentation_Trypsin_MFM-X294-298_combined_psm.tsv	Trypsin	FFESFGDLSTPDAVMGN	FFESFGDLSTPDAVMGNc[17]	VVYPWTQR.FFESFGDLSTPDAVMGN.PKVKAHGK	R	P	17	2	2470.24	1831.81	1831.81	916.912	916.911	1831.81	916.912	-0.0009	6.20869e-05	22.328	0	1	1	0	42	58	0	C-term(-0.9840)	NA	0	TRUE	sp|P68871|HBB_HUMAN	P68871	HBB_HUMAN	HBB	Hemoglobin subunit beta	NA	NA	N
HbA in vitro fragmentation	untreated_replicate-3	HbA_in_vitro_fragmentation_Trypsin_MFM-X294-298_combined_psm.tsv	Trypsin	LLVVYPW	LLVVYPWc[17]	VGGEAIGR.LLVVYPW.TQRFFESF	R	T	7	1	2576.92	887.527	887.526	888.534	888.534	887.527	888.534	-0.0006	0.00183971	16.441	0	0.9969	1	0	32	38	0	C-term(-0.9840)	NA	0	TRUE	sp|P68871|HBB_HUMAN	P68871	HBB_HUMAN	HBB	Hemoglobin subunit beta	NA	NA	W
HbA in vitro fragmentation	untreated_replicate-2	HbA_in_vitro_fragmentation_Trypsin_MFM-X294-298_combined_psm.tsv	Trypsin	VNVDEVGG	VNVDEVGGc[17]	AVTAIWGK.VNVDEVGG.EAIGRIIV	K	E	8	1	1388.28	786.387	786.386	787.394	787.393	786.387	787.394	-0.0012	0.0010617	18.396	0	0.9999	1	0	19	26	0	C-term(-0.9840)	NA	0	TRUE	sp|P68871|HBB_HUMAN	P68871	HBB_HUMAN	HBB	Hemoglobin subunit beta	NA	NA	G
HbA in vitro fragmentation	untreated_replicate-2	HbA_in_vitro_fragmentation_Trypsin_MFM-X294-298_combined_psm.tsv	Trypsin	VNVDEVGGE	VNVDEVGGEc[17]	AVTAIWGK.VNVDEVGGE.AIGRIIVV	K	A	9	1	1419.75	915.43	915.431	916.437	916.438	915.43	916.437	0.0007	0.00222331	12.112	0	0.9985	1	0	19	27	0	C-term(-0.9840)	NA	0	TRUE	sp|P68871|HBB_HUMAN	P68871	HBB_HUMAN	HBB	Hemoglobin subunit beta	NA	NA	E
HbA in vitro fragmentation	untreated_replicate-2	HbA_in_vitro_fragmentation_Trypsin_MFM-X294-298_combined_psm.tsv	Trypsin	VNVDEVGGEA	VNVDEVGGEAc[17]	AVTAIWGK.VNVDEVGGEA.LGRIIVVY	K	L	10	1	1461.27	986.467	986.466	987.475	987.473	986.467	987.474	-0.0009	3.31131e-05	19.42	0	1	1	0	19	28	0	C-term(-0.9840)	NA	0	TRUE	sp|P68871|HBB_HUMAN	P68871	HBB_HUMAN	HBB	Hemoglobin subunit beta	NA	NA	A
HbA in vitro fragmentation	untreated_replicate-2	HbA_in_vitro_fragmentation_Trypsin_MFM-X294-298_combined_psm.tsv	Trypsin	VVAGVANALAH	VVAGVANALAHc[17]	PVQAAYQK.VVAGVANALAH.KYH	K	K	11	2	1723.89	1019.59	1019.59	510.801	510.801	1019.59	510.801	0.0007	1.81343e-06	29.466	5.917	1	1	0	134	144	0	C-term(-0.9840)	NA	0	TRUE	sp|P68871|HBB_HUMAN	P68871	HBB_HUMAN	HBB	Hemoglobin subunit beta	NA	NA	H
HbA in vitro fragmentation	untreated_replicate-2	HbA_in_vitro_fragmentation_Trypsin_MFM-X294-298_combined_psm.tsv	Trypsin	VVAGVANALAH	VVAGVANALAHc[17]	PVQAAYQK.VVAGVANALAH.KYH	K	K	11	2	1746.45	1019.59	1019.59	510.8	510.801	1019.59	510.801	-0.0006	8.17993e-05	23.849	0	1	1	0	134	144	0	C-term(-0.9840)	NA	0	TRUE	sp|P68871|HBB_HUMAN	P68871	HBB_HUMAN	HBB	Hemoglobin subunit beta	NA	NA	H
HbA in vitro fragmentation	untreated_replicate-2	HbA_in_vitro_fragmentation_Trypsin_MFM-X294-298_combined_psm.tsv	Trypsin	VLGAFSDG	VLGAFSDGc[17]	KVKAHGKK.VLGAFSDG.LAHIDNIK	K	L	8	1	1754.35	763.386	763.385	764.393	764.393	763.386	764.394	-0.0012	7.01051e-06	22.117	9.641	1	1	0	68	75	0	C-term(-0.9840)	NA	0	TRUE	sp|P68871|HBB_HUMAN	P68871	HBB_HUMAN	HBB	Hemoglobin subunit beta	NA	NA	G
HbA in vitro fragmentation	untreated_replicate-2	HbA_in_vitro_fragmentation_Trypsin_MFM-X294-298_combined_psm.tsv	Trypsin	GTFATLSELH	GTFATLSELHc[17]	IAHIDNIK.GTFATLSELH.CDKIHVDP	K	C	10	2	1880.8	1073.55	1073.55	537.782	537.782	1073.55	537.783	-0.0011	4.15911e-05	24.024	0	1	1	0	84	93	0	C-term(-0.9840)	NA	0	TRUE	sp|P68871|HBB_HUMAN	P68871	HBB_HUMAN	HBB	Hemoglobin subunit beta	NA	NA	H
HbA in vitro fragmentation	untreated_replicate-2	HbA_in_vitro_fragmentation_Trypsin_MFM-X294-298_combined_psm.tsv	Trypsin	VADALTNAVAHVD	VADALTNAVAHVDc[17]	QVKGHGKK.VADALTNAVAHVD.DMPNAISA	K	D	13	2	1886.99	1293.67	1293.66	647.841	647.839	1293.67	647.841	-0.0039	5.29359e-07	33.605	0	1	1	0	63	75	0	C-term(-0.9840)	NA	0	TRUE	sp|P69905|HBA_HUMAN	P69905	HBA_HUMAN	HBA2	Hemoglobin subunit alpha	NA	NA	D
HbA in vitro fragmentation	untreated_replicate-2	HbA_in_vitro_fragmentation_Trypsin_MFM-X294-298_combined_psm.tsv	Trypsin	VADALTNAVAHV	VADALTNAVAHVc[17]	QVKGHGKK.VADALTNAVAHV.DDMPNAIS	K	D	12	2	1897.36	1178.64	1178.64	590.327	590.328	1178.64	590.328	0.0017	2.06182e-06	32.243	8.965	1	1	0	63	74	0	C-term(-0.9840)	NA	0	TRUE	sp|P69905|HBA_HUMAN	P69905	HBA_HUMAN	HBA2	Hemoglobin subunit alpha	NA	NA	V
HbA in vitro fragmentation	untreated_replicate-2	HbA_in_vitro_fragmentation_Trypsin_MFM-X294-298_combined_psm.tsv	Trypsin	GTFATLSELH	GTFATLSELHc[17]	IAHIDNIK.GTFATLSELH.CDKIHVDP	K	C	10	2	1902.13	1073.55	1073.55	537.782	537.782	1073.55	537.783	-0.0007	0.000174985	21.528	5.471	1	1	0	84	93	0	C-term(-0.9840)	NA	0	TRUE	sp|P68871|HBB_HUMAN	P68871	HBB_HUMAN	HBB	Hemoglobin subunit beta	NA	NA	H
HbA in vitro fragmentation	untreated_replicate-2	HbA_in_vitro_fragmentation_Trypsin_MFM-X294-298_combined_psm.tsv	Trypsin	VLGAFSDGL	VLGAFSDGLc[17]	KVKAHGKK.VLGAFSDGL.AHIDNIKG	K	A	9	1	2103.63	876.47	876.47	877.477	877.478	876.471	877.478	-0.0001	0.00408319	17.056	0	0.9913	1	0	68	76	0	C-term(-0.9840)	NA	0	TRUE	sp|P68871|HBB_HUMAN	P68871	HBB_HUMAN	HBB	Hemoglobin subunit beta	NA	NA	L
HbA in vitro fragmentation	untreated_replicate-2	HbA_in_vitro_fragmentation_Trypsin_MFM-X294-298_combined_psm.tsv	Trypsin	MFLSFPTT	MFLSFPTTc[17]	YGAEAIER.MFLSFPTT.KTYFPHFD	R	K	8	1	2376.91	941.468	941.468	942.476	942.475	941.468	942.475	-0.0003	0.000620869	14.328	0	1	1	0	33	40	0	C-term(-0.9840)	NA	0	TRUE	sp|P69905|HBA_HUMAN	P69905	HBA_HUMAN	HBA2	Hemoglobin subunit alpha	NA	NA	T
HbA in vitro fragmentation	untreated_replicate-2	HbA_in_vitro_fragmentation_Trypsin_MFM-X294-298_combined_psm.tsv	Trypsin	FFESFGDLSTPDAVMGNP	FFESFGDLSTPDAVMGNPc[17]	VVYPWTQR.FFESFGDLSTPDAVMGNP.KVKAHGKK	R	K	18	2	2413.91	1928.86	1928.86	965.439	965.439	1928.86	965.438	0.0013	0.0012517	13.11	0	0.9938	1	0	42	59	0	C-term(-0.9840)	NA	0	TRUE	sp|P68871|HBB_HUMAN	P68871	HBB_HUMAN	HBB	Hemoglobin subunit beta	NA	NA	P
HbA in vitro fragmentation	untreated_replicate-2	HbA_in_vitro_fragmentation_Trypsin_MFM-X294-298_combined_psm.tsv	Trypsin	LLVVYPWTQ	LLVVYPWTQc[17]	VGGEAIGR.LLVVYPWTQ.RFFESFGD	R	R	9	1	2443.33	1116.63	1116.63	1117.64	1117.64	1116.63	1117.64	-0.0001	0.00125386	17.107	0	0.9999	1	0	32	40	0	C-term(-0.9840)	NA	0	TRUE	sp|P68871|HBB_HUMAN	P68871	HBB_HUMAN	HBB	Hemoglobin subunit beta	NA	NA	Q
HbA in vitro fragmentation	untreated_replicate-2	HbA_in_vitro_fragmentation_Trypsin_MFM-X294-298_combined_psm.tsv	Trypsin	FFESFGDLSTPDAVMGN	FFESFGDLSTPDAVMGNc[17]	VVYPWTQR.FFESFGDLSTPDAVMGN.PKVKAHGK	R	P	17	2	2466.99	1831.81	1831.81	916.912	916.91	1831.81	916.912	-0.0029	5.22096e-05	22.629	0	1	1	0	42	58	0	C-term(-0.9840)	NA	0	TRUE	sp|P68871|HBB_HUMAN	P68871	HBB_HUMAN	HBB	Hemoglobin subunit beta	NA	NA	N
HbA in vitro fragmentation	untreated_replicate-2	HbA_in_vitro_fragmentation_Trypsin_MFM-X294-298_combined_psm.tsv	Trypsin	LLVVYPW	LLVVYPWc[17]	VGGEAIGR.LLVVYPW.TQRFFESF	R	T	7	1	2573.15	887.527	887.527	888.534	888.534	887.527	888.534	-0.0002	0.00180926	16.47	0	0.9994	1	0	32	38	0	C-term(-0.9840)	NA	0	TRUE	sp|P68871|HBB_HUMAN	P68871	HBB_HUMAN	HBB	Hemoglobin subunit beta	NA	NA	W
HbA in vitro fragmentation	untreated_replicate-1	HbA_in_vitro_fragmentation_Trypsin_MFM-X294-298_combined_psm.tsv	Trypsin	GTFATLSELHCD	GTFATLSELHCDc[17]	IAHIDNIK.GTFATLSELHCD.KIHVDPEN	K	K	12	2	1856.82	1348.61	1348.61	675.311	675.311	1348.61	675.311	-0.0015	7.18621e-06	26.074	0	1	1	0	84	95	0	11C(57.0214), C-term(-0.9840)	NA	0	TRUE	sp|P68871|HBB_HUMAN	P68871	HBB_HUMAN	HBB	Hemoglobin subunit beta	NA	NA	D
HbA in vitro fragmentation	untreated_replicate-1	HbA_in_vitro_fragmentation_Trypsin_MFM-X294-298_combined_psm.tsv	Trypsin	VADALTNAVAHVDD	VADALTNAVAHVDDc[17]	QVKGHGKK.VADALTNAVAHVDD.MPNAISAI	K	M	14	2	1866.89	1408.69	1408.69	705.355	705.354	1408.69	705.355	-0.0007	7.59451e-09	38.978	10.568	1	1	0	63	76	0	C-term(-0.9840)	NA	0	TRUE	sp|P69905|HBA_HUMAN	P69905	HBA_HUMAN	HBA2	Hemoglobin subunit alpha	NA	NA	D
HbA in vitro fragmentation	untreated_replicate-1	HbA_in_vitro_fragmentation_Trypsin_MFM-X294-298_combined_psm.tsv	Trypsin	GTFATLSELH	GTFATLSELHc[17]	IAHIDNIK.GTFATLSELH.CDKIHVDP	K	C	10	2	1870.33	1073.55	1073.55	537.782	537.782	1073.55	537.783	-0.0011	9.12011e-05	23.66	6.177	1	1	0	84	93	0	C-term(-0.9840)	NA	0	TRUE	sp|P68871|HBB_HUMAN	P68871	HBB_HUMAN	HBB	Hemoglobin subunit beta	NA	NA	H
HbA in vitro fragmentation	untreated_replicate-1	HbA_in_vitro_fragmentation_Trypsin_MFM-X294-298_combined_psm.tsv	Trypsin	VADALTNAVAHVD	VADALTNAVAHVDc[17]	QVKGHGKK.VADALTNAVAHVD.DMPNAISA	K	D	13	2	1871.72	1293.67	1293.67	647.841	647.841	1293.67	647.841	0.0004	1.55417e-07	34.734	11.817	1	1	0	63	75	0	C-term(-0.9840)	NA	0	TRUE	sp|P69905|HBA_HUMAN	P69905	HBA_HUMAN	HBA2	Hemoglobin subunit alpha	NA	NA	D
HbA in vitro fragmentation	untreated_replicate-1	HbA_in_vitro_fragmentation_Trypsin_MFM-X294-298_combined_psm.tsv	Trypsin	VADALTNAVAHV	VADALTNAVAHVc[17]	QVKGHGKK.VADALTNAVAHV.DDMPNAIS	K	D	12	2	1879.26	1178.64	1178.64	590.328	590.328	1178.64	590.328	-0.0001	2.92415e-06	32.636	9.461	1	1	0	63	74	0	C-term(-0.9840)	NA	0	TRUE	sp|P69905|HBA_HUMAN	P69905	HBA_HUMAN	HBA2	Hemoglobin subunit alpha	NA	NA	V
HbA in vitro fragmentation	untreated_replicate-1	HbA_in_vitro_fragmentation_Trypsin_MFM-X294-298_combined_psm.tsv	Trypsin	GTFATLSELH	GTFATLSELHc[17]	IAHIDNIK.GTFATLSELH.CDKIHVDP	K	C	10	2	1892.28	1073.55	1073.55	537.782	537.783	1073.55	537.783	0.0007	1.99067e-05	25.304	5.444	1	1	0	84	93	0	C-term(-0.9840)	NA	0	TRUE	sp|P68871|HBB_HUMAN	P68871	HBB_HUMAN	HBB	Hemoglobin subunit beta	NA	NA	H
HbA in vitro fragmentation	untreated_replicate-1	HbA_in_vitro_fragmentation_Trypsin_MFM-X294-298_combined_psm.tsv	Trypsin	VADALTNAVAHVDDMPN	VADALTNAVAHVDDMPNc[17]	QVKGHGKK.VADALTNAVAHVDDMPN.AISAISDI	K	A	17	2	2000.12	1750.83	1750.83	876.423	876.423	1750.83	876.423	0.0004	3.00262e-07	27.59	0	1	1	0	63	79	0	C-term(-0.9840)	NA	0	TRUE	sp|P69905|HBA_HUMAN	P69905	HBA_HUMAN	HBA2	Hemoglobin subunit alpha	NA	NA	N
HbA in vitro fragmentation	untreated_replicate-1	HbA_in_vitro_fragmentation_Trypsin_MFM-X294-298_combined_psm.tsv	Trypsin	VADALTNAVAHVDDMPNA	VADALTNAVAHVDDMPNAc[17]	QVKGHGKK.VADALTNAVAHVDDMPNA.LSAISDIH	K	L	18	2	2018.65	1821.87	1821.87	911.943	911.941	1821.87	911.941	-0.0002	0.000113175	17.285	0	1	1	0	63	80	0	C-term(-0.9840)	NA	0	TRUE	sp|P69905|HBA_HUMAN	P69905	HBA_HUMAN	HBA2	Hemoglobin subunit alpha	NA	NA	A
HbA in vitro fragmentation	untreated_replicate-1	HbA_in_vitro_fragmentation_Trypsin_MFM-X294-298_combined_psm.tsv	Trypsin	VADALTNAVAHVDDMP	VADALTNAVAHVDDMPc[17]	QVKGHGKK.VADALTNAVAHVDDMP.NAISAISD	K	N	16	2	2045.24	1636.79	1636.79	819.4	819.401	1636.79	819.401	-0.0001	0.000601866	14.382	0	0.9991	1	0	63	78	0	C-term(-0.9840)	NA	0	TRUE	sp|P69905|HBA_HUMAN	P69905	HBA_HUMAN	HBA2	Hemoglobin subunit alpha	NA	NA	P
HbA in vitro fragmentation	untreated_replicate-1	HbA_in_vitro_fragmentation_Trypsin_MFM-X294-298_combined_psm.tsv	Trypsin	VADALTNAVAHVDDMPNAL	VADALTNAVAHVDDMPNALc[17]	QVKGHGKK.VADALTNAVAHVDDMPNAL.SAISDIHA	K	S	19	2	2224.98	1934.95	1934.95	968.484	968.484	1934.95	968.483	0.0004	5.99791e-06	27.388	0	1	1	0	63	81	0	C-term(-0.9840)	NA	0	TRUE	sp|P69905|HBA_HUMAN	P69905	HBA_HUMAN	HBA2	Hemoglobin subunit alpha	NA	NA	L
HbA in vitro fragmentation	untreated_replicate-1	HbA_in_vitro_fragmentation_Trypsin_MFM-X294-298_combined_psm.tsv	Trypsin	FFESFGDLSTPDAV	FFESFGDLSTPDAVc[17]	VVYPWTQR.FFESFGDLSTPDAV.MGNPKVKA	R	M	14	2	2340.29	1529.7	1529.72	765.859	765.866	1529.7	765.859	0.0144	5.34257e-06	26.589	21.293	1	1	0	42	55	0	C-term(-0.9840)	NA	0	TRUE	sp|P68871|HBB_HUMAN	P68871	HBB_HUMAN	HBB	Hemoglobin subunit beta	NA	NA	V
HbA in vitro fragmentation	untreated_replicate-1	HbA_in_vitro_fragmentation_Trypsin_MFM-X294-298_combined_psm.tsv	Trypsin	VLGAFSDGLAHLDNL	VLGAFSDGLAHLDNLc[17]	KVKAHGKK.VLGAFSDGLAHLDNL.KGTFATIS	K	K	15	2	2349.16	1539.81	1539.81	770.91	770.91	1539.8	770.909	0.0012	0.000179164	22.487	0	1	1	0	68	82	0	C-term(-0.9840)	NA	0	TRUE	sp|P68871|HBB_HUMAN	P68871	HBB_HUMAN	HBB	Hemoglobin subunit beta	NA	NA	L
HbA in vitro fragmentation	untreated_replicate-1	HbA_in_vitro_fragmentation_Trypsin_MFM-X294-298_combined_psm.tsv	Trypsin	VLGAFSDGLAHLDNL	VLGAFSDGLAHLDNLc[17]	KVKAHGKK.VLGAFSDGLAHLDNL.KGTFATIS	K	K	15	2	2374.76	1539.8	1539.8	770.91	770.909	1539.8	770.909	-0.002	1.32434e-05	28.012	0	1	1	0	68	82	0	C-term(-0.9840)	NA	0	TRUE	sp|P68871|HBB_HUMAN	P68871	HBB_HUMAN	HBB	Hemoglobin subunit beta	NA	NA	L
HbA in vitro fragmentation	untreated_replicate-1	HbA_in_vitro_fragmentation_Trypsin_MFM-X294-298_combined_psm.tsv	Trypsin	VLGAFSDGLAHLDNL	VLGAFSDGLAHLDNLc[17]	KVKAHGKK.VLGAFSDGLAHLDNL.KGTFATIS	K	K	15	2	2397.98	1539.81	1539.8	770.911	770.91	1539.8	770.909	0.0001	0.000235641	22.011	0	1	1	0	68	82	0	C-term(-0.9840)	NA	0	TRUE	sp|P68871|HBB_HUMAN	P68871	HBB_HUMAN	HBB	Hemoglobin subunit beta	NA	NA	L
HbA in vitro fragmentation	untreated_replicate-1	HbA_in_vitro_fragmentation_Trypsin_MFM-X294-298_combined_psm.tsv	Trypsin	FFESFGDLSTPDAVMGNP	FFESFGDLSTPDAVMGNPc[17]	VVYPWTQR.FFESFGDLSTPDAVMGNP.KVKAHGKK	R	K	18	2	2404.35	1928.86	1928.86	965.439	965.438	1928.86	965.438	-0.0007	2.49747e-05	24.91	9.837	1	1	0	42	59	0	C-term(-0.9840)	NA	0	TRUE	sp|P68871|HBB_HUMAN	P68871	HBB_HUMAN	HBB	Hemoglobin subunit beta	NA	NA	P
HbA in vitro fragmentation	untreated_replicate-1	HbA_in_vitro_fragmentation_Trypsin_MFM-X294-298_combined_psm.tsv	Trypsin	LLVVYPWTQ	LLVVYPWTQc[17]	VGGEAIGR.LLVVYPWTQ.RFFESFGD	R	R	9	2	2449.01	1116.63	1116.63	559.324	559.323	1116.63	559.324	-0.0011	6.67959e-05	23.201	4.799	1	1	0	32	40	0	C-term(-0.9840)	NA	0	TRUE	sp|P68871|HBB_HUMAN	P68871	HBB_HUMAN	HBB	Hemoglobin subunit beta	NA	NA	Q
HbA in vitro fragmentation	untreated_replicate-1	HbA_in_vitro_fragmentation_Trypsin_MFM-X294-298_combined_psm.tsv	Trypsin	FFESFGDLSTPDAVMGN	FFESFGDLSTPDAVMGNc[17]	VVYPWTQR.FFESFGDLSTPDAVMGN.PKVKAHGK	R	P	17	2	2457.45	1831.81	1831.8	916.912	916.91	1831.81	916.912	-0.0039	5.57186e-06	22.516	0	1	1	0	42	58	0	C-term(-0.9840)	NA	0	TRUE	sp|P68871|HBB_HUMAN	P68871	HBB_HUMAN	HBB	Hemoglobin subunit beta	NA	NA	N
HbA in vitro fragmentation	untreated_replicate-1	HbA_in_vitro_fragmentation_Trypsin_MFM-X294-298_combined_psm.tsv	Trypsin	FFESFGDLSTPDAVM	FFESFGDLSTPDAVMc[17]	VVYPWTQR.FFESFGDLSTPDAVM.GNPKVKAH	R	G	15	2	2476.39	1660.74	1660.74	831.379	831.379	1660.74	831.379	-0.0002	1.27865e-05	21.073	0	1	1	0	42	56	0	C-term(-0.9840)	NA	0	TRUE	sp|P68871|HBB_HUMAN	P68871	HBB_HUMAN	HBB	Hemoglobin subunit beta	NA	NA	M
HbA in vitro fragmentation	untreated_replicate-1	HbA_in_vitro_fragmentation_Trypsin_MFM-X294-298_combined_psm.tsv	Trypsin	VADALTNAVAHVDDMPNALSALSDLH	VADALTNAVAHVDDMPNALSALSDLHc[17]	QVKGHGKK.VADALTNAVAHVDDMPNALSALSDLH.AHKIRVDP	K	A	26	3	2494.61	2658.31	2658.31	887.11	887.11	2658.31	887.11	0.0012	1.896e-11	51.389	0	1	1	0	63	88	0	C-term(-0.9840)	NA	0	TRUE	sp|P69905|HBA_HUMAN	P69905	HBA_HUMAN	HBA2	Hemoglobin subunit alpha	NA	NA	H
HbA in vitro fragmentation	untreated_replicate-1	HbA_in_vitro_fragmentation_Trypsin_MFM-X294-298_combined_psm.tsv	Trypsin	VADALTNAVAHVDDMPNALSALSDLHA	VADALTNAVAHVDDMPNALSALSDLHAc[17]	QVKGHGKK.VADALTNAVAHVDDMPNALSALSDLHA.HKIRVDPV	K	H	27	3	2506.42	2729.34	2729.34	910.789	910.789	2729.34	910.789	0.0002	0	65.849	9.72	1	1	0	63	89	0	C-term(-0.9840)	NA	0	TRUE	sp|P69905|HBA_HUMAN	P69905	HBA_HUMAN	HBA2	Hemoglobin subunit alpha	NA	NA	A
HbA in vitro fragmentation	untreated_replicate-1	HbA_in_vitro_fragmentation_Trypsin_MFM-X294-298_combined_psm.tsv	Trypsin	VADALTNAVAHVDDMPNALSALSDLHA	VADALTNAVAHVDDMPNALSALSDLHAc[17]	QVKGHGKK.VADALTNAVAHVDDMPNALSALSDLHA.HKIRVDPV	K	H	27	3	2529.64	2729.35	2729.34	910.79	910.788	2729.34	910.789	-0.0031	4.61583e-07	31.843	0	1	1	0	63	89	0	C-term(-0.9840)	NA	0	TRUE	sp|P69905|HBA_HUMAN	P69905	HBA_HUMAN	HBA2	Hemoglobin subunit alpha	NA	NA	A
HbA in vitro fragmentation	untreated_replicate-1	HbA_in_vitro_fragmentation_Trypsin_MFM-X294-298_combined_psm.tsv	Trypsin	VADALTNAVAHVDDMPNAL	VADALTNAVAHVDDMPNALc[17]	QVKGHGKK.VADALTNAVAHVDDMPNAL.SAISDIHA	K	S	19	2	2667.56	1934.95	1934.94	968.484	968.475	1934.95	968.483	-0.0158	0.000176299	22.515	6.685	0.9992	1	0	63	81	0	C-term(-0.9840)	NA	0	TRUE	sp|P69905|HBA_HUMAN	P69905	HBA_HUMAN	HBA2	Hemoglobin subunit alpha	NA	NA	L
tissue proteome – brain	untreated	PXD010154_1277_brain_psm.tsv	Trypsin	KGVLFGVPGAFTPG	KGVLFGVPGAFTPGc[17]	IAEIFKGK.KGVLFGVPGAFTPG.CSKTHIPG	K	C	14	2	4348.17	1344.76	1344.75	673.387	673.384	1344.76	673.385	-0.0018	2.09709e-05	25.002	12.811	1	1	0	86	99	0	C-term(-0.9840)	NA	0	TRUE	sp|P30044|PRDX5_HUMAN	P30044	PRDX5_HUMAN	PRDX5	Peroxiredoxin-5, mitochondrial	NA	NA	G
tissue proteome – brain	untreated	PXD010154_1277_brain_psm.tsv	Trypsin	YLATASTMDHA	YLATASTM[147]DHAc[17]	PSQRHGSK.YLATASTMDHA.RHGFIPRH	K	R	11	2	1021.58	1195.54	1195.54	598.778	598.775	1194.53	598.274	1.0019	4.93381e-05	24.794	12.911	1	1	0	148	158	0	8M(15.9949), C-term(-0.9840)	NA	0	TRUE	sp|P02686|MBP_HUMAN	P02686	MBP_HUMAN	MBP	Myelin basic protein	NA	NA	A
tissue proteome – brain	untreated	PXD010154_1277_brain_psm.tsv	Trypsin	YLATASTMDHA	YLATASTM[147]DHAc[17]	PSQRHGSK.YLATASTMDHA.RHGFIPRH	K	R	11	2	1057.81	1194.54	1194.53	598.276	598.272	1194.53	598.274	-0.0041	5.21352e-06	22.439	9.953	1	1	0	148	158	0	8M(15.9949), C-term(-0.9840)	NA	0	TRUE	sp|P02686|MBP_HUMAN	P02686	MBP_HUMAN	MBP	Myelin basic protein	NA	NA	A
tissue proteome – brain	untreated	PXD010154_1277_brain_psm.tsv	Trypsin	TLSQSSESGTLSSGPPGHTMEVS	TLSQSSESGTLSSGPPGHTM[147]EVSc[17]	DGNRSRSR.TLSQSSESGTLSSGPPGHTMEVS.	R	C	23	2	1748.86	2292.05	2292.05	1147.03	1147.03	2290.04	1146.03	2.0075	0	55.601	24.126	1	1	0	348	370	0	20M(15.9949), C-term(-0.9840)	NA	0	TRUE	sp|Q9UN36|NDRG2_HUMAN	Q9UN36	NDRG2_HUMAN	NDRG2	Protein NDRG2	NA	NA	S
tissue proteome – brain	untreated	PXD010154_1277_brain_psm.tsv	Trypsin	GTFATLSELH	GTFATLSELHc[17]	IAHIDNIK.GTFATLSELH.CDKIHVDP	K	C	10	2	2953.45	1073.55	1073.55	537.783	537.782	1073.55	537.783	-0.0015	9.21148e-05	20.01	10.647	1	1	0	84	93	0	C-term(-0.9840)	NA	0	TRUE	sp|P68871|HBB_HUMAN	P68871	HBB_HUMAN	HBB	Hemoglobin subunit beta	NA	NA	H
tissue proteome – brain	untreated	PXD010154_1277_brain_psm.tsv	Trypsin	HEALMSDLSAYGSSIQALRE	HEALM[147]SDLSAYGSSIQALREc[17]	SAEAIIKK.HEALMSDLSAYGSSIQALRE.QAQSCRQQ	K	Q	20	3	3013.26	2192.09	2192.09	731.705	731.704	2192.05	731.692	0.0376	1.45687e-05	28.464	19.684	1	1	0	932	951	0	5M(15.9949), C-term(-0.9840)	NA	0	TRUE	sp|Q13813|SPTN1_HUMAN	Q13813	SPTN1_HUMAN	SPTAN1	Spectrin alpha chain, non-erythrocytic 1	NA	NA	E
tissue proteome – brain	untreated	PXD010154_1277_brain_psm.tsv	Trypsin	ALSDHHVYLEGTLLKPNMVTPGHA	ALSDHHVYLEGTLLKPNMVTPGHAc[17]	KVIAAVYK.ALSDHHVYLEGTLLKPNMVTPGHA.CPIKYTPE	K	C	24	4	3057.59	2598.35	2598.34	650.595	650.592	2598.34	650.592	0.0022	1e-14	54.568	16.598	1	1	1	216	239	0	C-term(-0.9840)	NA	0	TRUE	sp|P09972|ALDOC_HUMAN	P09972	ALDOC_HUMAN	ALDOC	Fructose-bisphosphate aldolase C	NA	NA	A
tissue proteome – brain	untreated	PXD010154_1277_brain_psm.tsv	Trypsin	ALSDHHVYLEGTLLKPNMVTPGHA	ALSDHHVYLEGTLLKPNMVTPGHAc[17]	KVIAAVYK.ALSDHHVYLEGTLLKPNMVTPGHA.CPIKYTPE	K	C	24	3	3061.41	2599.36	2599.34	867.459	867.456	2598.34	867.12	1.0075	0	52.966	35.107	1	1	1	216	239	0	C-term(-0.9840)	NA	0	TRUE	sp|P09972|ALDOC_HUMAN	P09972	ALDOC_HUMAN	ALDOC	Fructose-bisphosphate aldolase C	NA	NA	A
tissue proteome – brain	untreated	PXD010154_1277_brain_psm.tsv	Trypsin	VIPAADLSQQISTAGTEASGTGNMKFMLNGALTIGTMDG	VIPAADLSQQISTAGTEASGTGNM[147]KFMLNGALTIGTMDGc[17]	YRVSIAEK.VIPAADLSQQISTAGTEASGTGNMKFMLNGALTIGTMDG.ANVEMAEE	K	A	39	3	3143.42	3882.9	3882.9	1295.31	1295.31	3882.88	1295.3	0.0168	2.45686e-09	38.927	33.235	1	1	1	657	695	0	24M(15.9949), C-term(-0.9840)	NA	0	TRUE	sp|P11216|PYGB_HUMAN	P11216	PYGB_HUMAN	PYGB	Glycogen phosphorylase, brain form	NA	NA	G
tissue proteome – brain	untreated	PXD010154_1277_brain_psm.tsv	Trypsin	LTTPTYGDLNHLVSAT	LTTPTYGDLNHLVSATc[17]	DICFRTIK.LTTPTYGDLNHLVSAT.MSGVTTCI	K	M	16	2	3845.19	1701.88	1701.88	851.946	851.946	1700.87	851.444	1.0035	4.8321e-05	29.027	17.821	1	1	0	217	232	0	C-term(-0.9840)	NA	0	FALSE	sp|P04350|TBB4A_HUMAN	P04350	TBB4A_HUMAN	TUBB4A	Tubulin beta-4A chain	TUBB, TUBB2A, TUBB2B, TUBB4B, TUBB6	sp|P07437|TBB5_HUMAN, sp|P68371|TBB4B_HUMAN, sp|Q13885|TBB2A_HUMAN, sp|Q9BUF5|TBB6_HUMAN, sp|Q9BVA1|TBB2B_HUMAN	T
tissue proteome – brain	untreated	PXD010154_1277_brain_psm.tsv	Trypsin	GIYQSLEGAVQAGQLKVPPGYHPLDVEKE	GIYQSLEGAVQAGQLKVPPGYHPLDVEKEc[17]	EADKNRSK.GIYQSLEGAVQAGQLKVPPGYHPLDVEKE.WGKIHVAI	K	W	29	3	3990.23	3120.66	3120.66	1041.23	1041.23	3120.62	1041.22	0.0314	9.44598e-07	27.564	12.823	1	1	1	478	506	0	C-term(-0.9840)	NA	0	TRUE	sp|Q15149|PLEC_HUMAN	Q15149	PLEC_HUMAN	PLEC	Plectin	NA	NA	E
tissue proteome – brain	untreated	PXD010154_1277_brain_psm.tsv	Trypsin	ASWTWGPEGQGAILLVNCDRE	ASWTWGPEGQGAILLVNCDREc[17]	VEKNNPKK.ASWTWGPEGQGAILLVNCDRE.TPWIPKED	K	T	21	2	4199.13	2358.16	2358.16	1180.09	1180.09	2357.12	1179.57	1.0366	1.9603e-07	30.839	14.177	1	1	0	138	158	0	18C(57.0214), C-term(-0.9840)	NA	0	TRUE	sp|Q9Y2J8|PADI2_HUMAN	Q9Y2J8	PADI2_HUMAN	PADI2	Protein-arginine deiminase type-2	NA	NA	E
tissue proteome – brain	untreated	PXD010154_1277_brain_psm.tsv	Trypsin	FRCPEALFQPSFLGMES	FRCPEALFQPSFLGM[147]ESc[17]	VITIGNER.FRCPEALFQPSFLGMES.CGIHETTF	R	C	17	2	4473.78	2030.95	2030.94	1016.48	1016.48	2029.94	1015.98	1.0018	2.204e-11	39.559	23.627	1	1	1	255	271	0	15M(15.9949), 3C(57.0214), C-term(-0.9840)	NA	0	FALSE	sp|P60709|ACTB_HUMAN	P60709	ACTB_HUMAN	ACTB	Actin, cytoplasmic 1	ACTG1	sp|P63261|ACTG_HUMAN	S
tissue proteome – brain	untreated	PXD010154_1277_brain_psm.tsv	Trypsin	VNDKNPHVALYALEVMESVVKN	VNDKNPHVALYALEVM[147]ESVVKNc[17]	AVNSIKKK.VNDKNPHVALYALEVMESVVKN.CGQTVHDE	K	C	22	4	4802.72	2483.34	2483.32	621.843	621.838	2483.28	621.828	0.0407	0.000115395	28.974	18.732	1	1	1	53	74	0	16M(15.9949), C-term(-0.9840)	NA	0	TRUE	sp|O14964|HGS_HUMAN	O14964	HGS_HUMAN	HGS	Hepatocyte growth factor-regulated tyrosine kinase substrate	NA	NA	N
tissue proteome – brain	untreated	PXD010154_1277_brain_psm.tsv	Trypsin	VYSPHVLNLTLVDLPGMT	VYSPHVLNLTLVDLPGM[147]Tc[17]	SPVPINIR.VYSPHVLNLTLVDLPGMT.KVPVGDQP	R	K	18	2	4814.94	1983.05	1983.05	992.531	992.53	1983.05	992.532	-0.0041	4.23665e-09	33.233	13.704	1	1	0	124	141	0	17M(15.9949), C-term(-0.9840)	NA	0	TRUE	sp|Q05193|DYN1_HUMAN	Q05193	DYN1_HUMAN	DNM1	Dynamin-1	NA	NA	T
tissue proteome – brain	untreated	PXD010154_1277_brain_psm.tsv	Trypsin	FLSQPFQVAEVFTGHMG	FLSQPFQVAEVFTGHM[147]Gc[17]	SRARKIQR.FLSQPFQVAEVFTGHMG.KIVPIKET	R	K	17	2	4816.59	1908.92	1908.92	955.47	955.468	1908.92	955.467	0.0022	1.16932e-09	38.417	16.524	1	1	0	463	479	0	16M(15.9949), C-term(-0.9840)	NA	0	TRUE	sp|P06576|ATPB_HUMAN	P06576	ATPB_HUMAN	ATP5F1B	ATP synthase subunit beta, mitochondrial	NA	NA	G
tissue proteome – brain	untreated	PXD010154_1277_brain_psm.tsv	Trypsin	LQPHEFQGGTFTISNLGMFGI	LQPHEFQGGTFTISNLGM[147]FGIc[17]	ATKAREGK.LQPHEFQGGTFTISNLGMFGI.KNFSAIIN	K	K	21	2	4981.55	2309.14	2309.13	1155.58	1155.57	2308.13	1155.07	1.0004	5.41654e-08	37.288	29.171	1	1	0	553	573	0	18M(15.9949), C-term(-0.9840)	NA	0	TRUE	sp|P10515|ODP2_HUMAN	P10515	ODP2_HUMAN	DLAT	Dihydrolipoyllysine-residue acetyltransferase component of pyruvate dehydrogenase complex, mitochondrial	NA	NA	I
tissue proteome – brain	untreated	PXD010154_1277_brain_psm.tsv	Trypsin	LEEEGQSLKDEMA	LEEEGQSLKDEM[147]Ac[17]	SYQEAIAR.LEEEGQSLKDEMA.RHIQEYQD	R	R	13	2	1364.66	1492.67	1492.67	747.345	747.343	1492.67	747.343	-0.0006	1.03202e-09	39.704	14.966	1	1	1	331	343	0	12M(15.9949), C-term(-0.9840)	NA	0	TRUE	sp|P14136|GFAP_HUMAN	P14136	GFAP_HUMAN	GFAP	Glial fibrillary acidic protein	NA	NA	A
tissue proteome – brain	untreated	PXD010154_1277_brain_psm.tsv	Trypsin	LQAALDDEEAGGRPAMEPG	LQAALDDEEAGGRPAM[147]EPGc[17]	IKAEIMER.LQAALDDEEAGGRPAMEPG.NGSIDIGG	R	N	19	2	1982.89	1941.89	1941.9	971.954	971.956	1940.89	971.452	1.0078	1.035e-11	39.616	15.433	1	1	1	38	56	0	16M(15.9949), C-term(-0.9840)	NA	0	TRUE	sp|Q00839|HNRPU_HUMAN	Q00839	HNRPU_HUMAN	HNRNPU	Heterogeneous nuclear ribonucleoprotein U	NA	NA	G
tissue proteome – brain	untreated	PXD010154_1277_brain_psm.tsv	Trypsin	LRFPAEDEFPDLSAHNNHMA	LRFPAEDEFPDLSAHNNHM[147]Ac[17]	SNSHNAIK.LRFPAEDEFPDLSAHNNHMA.KVITPEIY	K	K	20	4	3241.92	2326.06	2326.06	582.524	582.523	2325.06	582.272	1.0046	4.60783e-08	35.211	15.925	1	1	1	12	31	0	19M(15.9949), C-term(-0.9840)	NA	0	TRUE	sp|P12277|KCRB_HUMAN	P12277	KCRB_HUMAN	CKB	Creatine kinase B-type	NA	NA	A
tissue proteome – brain	untreated	PXD010154_1277_brain_psm.tsv	Trypsin	LRFPAEDEFPDLSAHNNHMA	LRFPAEDEFPDLSAHNNHM[147]Ac[17]	SNSHNAIK.LRFPAEDEFPDLSAHNNHMA.KVITPEIY	K	K	20	3	3248.77	2326.07	2326.06	776.363	776.362	2325.06	776.027	1.0034	1e-13	49.825	31.467	1	1	1	12	31	0	19M(15.9949), C-term(-0.9840)	NA	0	TRUE	sp|P12277|KCRB_HUMAN	P12277	KCRB_HUMAN	CKB	Creatine kinase B-type	NA	NA	A
tissue proteome – brain	untreated	PXD010154_1277_brain_psm.tsv	Trypsin	VADALTNAVAHVDDMPNALSALSDLHAH	VADALTNAVAHVDDM[147]PNALSALSDLHAHc[17]	QVKGHGKK.VADALTNAVAHVDDMPNALSALSDLHAH.KIRVDPVN	K	K	28	4	4277.49	2883.41	2883.4	721.86	721.858	2882.4	721.607	1.0031	4e-14	54.963	25.029	1	1	0	63	90	0	15M(15.9949), C-term(-0.9840)	NA	0	TRUE	sp|P69905|HBA_HUMAN	P69905	HBA_HUMAN	HBA2	Hemoglobin subunit alpha	NA	NA	H
tissue proteome – brain	untreated	PXD010154_1277_brain_psm.tsv	Trypsin	SKLEFSIYPAPQVSTAVVEPYNSILTTHTTLEHSD	SKLEFSIYPAPQVSTAVVEPYNSILTTHTTLEHSDc[17]	ISVDYGKK.SKLEFSIYPAPQVSTAVVEPYNSILTTHTTLEHSD.CAFMVDNE	K	C	35	4	4563.55	3874.96	3874.95	969.748	969.745	3872.95	969.244	2.0058	0	78.651	26.986	1	1	1	165	199	0	C-term(-0.9840)	NA	0	FALSE	sp|P68366|TBA4A_HUMAN	P68366	TBA4A_HUMAN	TUBA4A	Tubulin alpha-4A chain	TUBA1A, TUBA1B, TUBA1C	sp|P68363|TBA1B_HUMAN, sp|Q71U36|TBA1A_HUMAN, sp|Q9BQE3|TBA1C_HUMAN	D
tissue proteome – brain	untreated	PXD010154_1277_brain_psm.tsv	Trypsin	DRTYLAALETLDNGKPYVI	DRTYLAALETLDNGKPYVIc[17]	RIADIIER.DRTYLAALETLDNGKPYVI.SYIVDIDM	R	S	19	3	4821.63	2152.14	2152.13	718.387	718.384	2150.14	717.72	1.9919	4.35305e-05	25.182	24.895	0.9998	1	2	115	133	0	C-term(-0.9840)	NA	0	TRUE	sp|P05091|ALDH2_HUMAN	P05091	ALDH2_HUMAN	ALDH2	Aldehyde dehydrogenase, mitochondrial	NA	NA	I
tissue proteome – brain	untreated	PXD010154_1277_brain_psm.tsv	Trypsin	VADALTNAVAHVDDMPNALSALSDL	VADALTNAVAHVDDM[147]PNALSALSDLc[17]	QVKGHGKK.VADALTNAVAHVDDMPNALSALSDL.HAHKIRVD	K	H	25	2	5200.33	2538.25	2538.25	1270.13	1270.13	2537.24	1269.63	1.0029	2.09698e-09	36.831	31.653	1	1	0	63	87	0	15M(15.9949), C-term(-0.9840)	NA	0	TRUE	sp|P69905|HBA_HUMAN	P69905	HBA_HUMAN	HBA2	Hemoglobin subunit alpha	NA	NA	L
tissue proteome – brain	untreated	PXD010154_1277_brain_psm.tsv	Trypsin	LADQCTGLQGFLVFHSFGGGTGSGFTSLLMERL	LADQCTGLQGFLVFHSFGGGTGSGFTSLLM[147]ERLc[17]	IVIDRIRK.LADQCTGLQGFLVFHSFGGGTGSGFTSLLMERL.SVDYGKKS	K	S	33	4	5389.02	3518.73	3518.72	880.69	880.687	3517.71	880.435	1.0048	0	66.842	20.539	1	1	0	125	157	0	30M(15.9949), 5C(57.0214), C-term(-0.9840)	NA	0	FALSE	sp|P68363|TBA1B_HUMAN	P68363	TBA1B_HUMAN	TUBA1B	Tubulin alpha-1B chain	TUBA1A, TUBA1C	sp|Q71U36|TBA1A_HUMAN, sp|Q9BQE3|TBA1C_HUMAN	L
tissue proteome – brain	untreated	PXD010154_1277_brain_psm.tsv	Trypsin	AALAGGTTMIIDHVVPEPGTSLLAAFDQWREWA	AALAGGTTM[147]IIDHVVPEPGTSLLAAFDQWREWAc[17]	DDFFQGTK.AALAGGTTMIIDHVVPEPGTSLLAAFDQWREWA.DSKSCCDY	K	D	33	3	5794.43	3539.85	3539.85	1180.96	1180.96	3537.77	1180.26	2.0739	1.56393e-05	25.021	13.097	1	1	1	95	127	0	9M(15.9949), C-term(-0.9840)	NA	0	TRUE	sp|Q16555|DPYL2_HUMAN	Q16555	DPYL2_HUMAN	DPYSL2	Dihydropyrimidinase-related protein 2	NA	NA	A
tissue proteome – brain	untreated	PXD010154_1277_brain_psm.tsv	Trypsin	KLADQCTGLQGFLVFHSFGGGTGSGFTSLL	KLADQCTGLQGFLVFHSFGGGTGSGFTSLLc[17]	DIVIDRIR.KLADQCTGLQGFLVFHSFGGGTGSGFTSLL.MERISVDY	R	M	30	3	5873.17	3102.54	3102.54	1035.19	1035.19	3100.54	1034.52	1.9951	4.94005e-07	32.002	31.699	1	1	0	124	153	0	6C(57.0214), C-term(-0.9840)	NA	0	FALSE	sp|P68363|TBA1B_HUMAN	P68363	TBA1B_HUMAN	TUBA1B	Tubulin alpha-1B chain	TUBA1A, TUBA1C	sp|Q71U36|TBA1A_HUMAN, sp|Q9BQE3|TBA1C_HUMAN	L
tissue proteome – brain	untreated	PXD010154_1277_brain_psm.tsv	Trypsin	LGFSEVELVQMVVDGV	LGFSEVELVQM[147]VVDGVc[17]	FDVSNADR.LGFSEVELVQMVVDGV.KIIIEMEQ	R	K	16	2	6137.56	1735.89	1735.89	868.954	868.952	1734.89	868.45	1.0024	0.000414385	27.843	21.426	0.9955	1	0	342	357	0	11M(15.9949), C-term(-0.9840)	NA	0	TRUE	sp|P12277|KCRB_HUMAN	P12277	KCRB_HUMAN	CKB	Creatine kinase B-type	NA	NA	V
tissue proteome – brain	untreated	PXD010154_1277_brain_psm.tsv	Trypsin	SHCIAEVENDEMPAD	SHCIAEVENDEMPADc[17]	CEKPIIEK.SHCIAEVENDEMPAD.LPSIAADF	K	L	15	2	2299.13	1714.7	1714.69	858.359	858.353	1714.69	858.354	-0.0006	0.000831981	18.961	11.281	0.9917	1	0	311	325	0	3C(57.0214), C-term(-0.9840)	NA	0	TRUE	sp|P02768|ALBU_HUMAN	P02768	ALBU_HUMAN	ALB	Albumin	NA	NA	D
tissue proteome – brain	untreated	PXD010154_1277_brain_psm.tsv	Trypsin	TQYEAMASSNMHEAEE	TQYEAMASSNMHEAEEc[17]	TAAIKEIR.TQYEAMASSNMHEAEE.WYRSKFAD	R	W	16	2	2315.18	1825.73	1825.72	913.87	913.87	1825.72	913.87	0	0.00041615	25.023	10.469	0.9973	1	0	240	255	0	C-term(-0.9840)	NA	0	TRUE	sp|P14136|GFAP_HUMAN	P14136	GFAP_HUMAN	GFAP	Glial fibrillary acidic protein	NA	NA	E
tissue proteome – brain	untreated	PXD010154_1277_brain_psm.tsv	Trypsin	DHSYQEEAAMEL	DHSYQEEAAM[147]ELc[17]	GGFTCFFR.DHSYQEEAAMEL.KVEDPFYW	R	K	12	2	2617.08	1436.59	1436.59	719.303	719.3	1436.59	719.301	-0.0017	3.11823e-06	25.927	11.442	1	1	0	131	142	0	10M(15.9949), C-term(-0.9840)	NA	0	TRUE	sp|Q16653|MOG_HUMAN	Q16653	MOG_HUMAN	MOG	Myelin-oligodendrocyte glycoprotein	NA	NA	L
tissue proteome – brain	untreated	PXD010154_1277_brain_psm.tsv	Trypsin	IVHAFDMEDLGD	IVHAFDM[147]EDLGDc[17]	HIQKDNPK.IVHAFDMEDLGD.KAVYCRCW	K	K	12	2	2645.01	1375.61	1375.61	688.814	688.81	1375.61	688.811	-0.0019	7.96136e-05	22.736	13.355	1	1	0	56	67	0	7M(15.9949), C-term(-0.9840)	NA	0	TRUE	sp|Q9NZ45|CISD1_HUMAN	Q9NZ45	CISD1_HUMAN	CISD1	CDGSH iron-sulfur domain-containing protein 1	NA	NA	D
tissue proteome – brain	untreated	PXD010154_1277_brain_psm.tsv	Trypsin	GDHQLSHYSLAEAWGHGT	GDHQLSHYSLAEAWGHGTc[17]	IRQQIDGR.GDHQLSHYSLAEAWGHGT.GTSHVSVI	R	G	18	3	2803.53	1963.89	1963.89	655.639	655.639	1963.89	655.638	0.0015	5.24851e-06	29.258	15.497	1	1	0	369	386	0	C-term(-0.9840)	NA	0	TRUE	sp|P36269|GGT5_HUMAN	P36269	GGT5_HUMAN	GGT5	Glutathione hydrolase 5 proenzyme	NA	NA	T
tissue proteome – brain	untreated	PXD010154_1277_brain_psm.tsv	Trypsin	EVVAGSHELGQDYEHVTMLQE	EVVAGSHELGQDYEHVTM[147]LQEc[17]	IEQWIAER.EVVAGSHELGQDYEHVTMLQE.RFREFARD	R	R	21	3	3029.16	2386.1	2386.1	796.374	796.374	2385.09	796.038	1.0083	1.01724e-06	37.901	34.439	1	1	0	1718	1738	0	18M(15.9949), C-term(-0.9840)	NA	0	TRUE	sp|Q01082|SPTB2_HUMAN	Q01082	SPTB2_HUMAN	SPTBN1	Spectrin beta chain, non-erythrocytic 1	NA	NA	E
tissue proteome – brain	untreated	PXD010154_1277_brain_psm.tsv	Trypsin	DVAEEIANYRPTLDTLHEQASALPQEHAE	DVAEEIANYRPTLDTLHEQASALPQEHAEc[17]	QSIVKKHK.DVAEEIANYRPTLDTLHEQASALPQEHAE.SPDVRGRI	K	S	29	3	4050.39	3246.57	3246.56	1083.2	1083.19	3245.56	1082.86	1.0031	0.000344237	19.939	16.93	1	1	1	788	816	0	C-term(-0.9840)	NA	0	TRUE	sp|Q01082|SPTB2_HUMAN	Q01082	SPTB2_HUMAN	SPTBN1	Spectrin beta chain, non-erythrocytic 1	NA	NA	E
tissue proteome – brain	untreated	PXD010154_1277_brain_psm.tsv	Trypsin	THNSSLEYNIFEGME	THNSSLEYNIFEGMEc[17]	SVKTISAK.THNSSLEYNIFEGME.CRGSPIVV	K	C	15	2	4330.96	1768.78	1768.77	885.396	885.392	1768.77	885.394	-0.004	7.15651e-09	30.805	12.878	1	1	0	424	438	0	C-term(-0.9840)	NA	0	TRUE	sp|Q16555|DPYL2_HUMAN	Q16555	DPYL2_HUMAN	DPYSL2	Dihydropyrimidinase-related protein 2	NA	NA	E
tissue proteome – brain	untreated	PXD010154_1277_brain_psm.tsv	Trypsin	SKDYEFMWNPHLGYILT	SKDYEFM[147]WNPHLGYILTc[17]	TQIETIFK.SKDYEFMWNPHLGYILT.CPSNIGTG	K	C	17	3	4472.97	2129.02	2129.01	710.68	710.678	2128.01	710.343	1.0019	4.30157e-05	24.094	21.163	1	1	1	266	282	0	7M(15.9949), C-term(-0.9840)	NA	0	TRUE	sp|P12277|KCRB_HUMAN	P12277	KCRB_HUMAN	CKB	Creatine kinase B-type	NA	NA	T
tissue proteome – brain	untreated	PXD010154_1277_brain_psm.tsv	Trypsin	SHCIAEVENDEMPADLPSLAADFVESKDVC	SHCIAEVENDEM[147]PADLPSLAADFVESKDVCc[17]	CEKPIIEK.SHCIAEVENDEMPADLPSLAADFVESKDVC.KNYAEAKD	K	K	30	3	4627.7	3364.54	3364.53	1122.52	1122.52	3362.47	1121.83	2.0576	8.487e-10	30.939	9.847	1	1	1	311	340	0	12M(15.9949), 30C(57.0214), 3C(57.0214), C-term(-0.9840)	NA	0	TRUE	sp|P02768|ALBU_HUMAN	P02768	ALBU_HUMAN	ALB	Albumin	NA	NA	C
tissue proteome – brain	untreated	PXD010154_1277_brain_psm.tsv	Trypsin	GSIHDFPGFDPNQDAEALYTAMKGFG	GSIHDFPGFDPNQDAEALYTAMKGFGc[17]	PAQGAKYR.GSIHDFPGFDPNQDAEALYTAMKGFG.SDKEAIID	R	S	26	3	4666.54	2783.3	2783.29	928.775	928.771	2783.26	928.762	0.028	1.37316e-06	29.082	15.638	1	1	1	12	37	0	C-term(-0.9840)	NA	0	TRUE	sp|P08133|ANXA6_HUMAN	P08133	ANXA6_HUMAN	ANXA6	Annexin A6	NA	NA	G
tissue proteome – brain	untreated	PXD010154_1277_brain_psm.tsv	Trypsin	MDIAIHHP	n[43]MDIAIHHPc[17]	.MDIAIHHP.WIRRPFFP	-	W	8	2	2826.71	973.482	973.478	487.748	487.746	973.48	487.748	-0.002	0.000432419	18.407	11.229	0.998	1	0	1	8	0	C-term(-0.9840), N-term(42.0106)	NA	0	TRUE	sp|P02511|CRYAB_HUMAN	P02511	CRYAB_HUMAN	CRYAB	Alpha-crystallin B chain	NA	NA	P
tissue proteome – brain	untreated	PXD010154_1277_brain_psm.tsv	Trypsin	FWEVISDEHG	FWEVISDEHGc[17]	CGNQIGAK.FWEVISDEHG.LDPTGTYH	K	L	10	2	3334.46	1216.55	1216.55	609.283	609.282	1216.55	609.283	-0.0026	2.90055e-05	20.567	10.574	1	1	0	20	29	0	C-term(-0.9840)	NA	0	FALSE	sp|P04350|TBB4A_HUMAN	P04350	TBB4A_HUMAN	TUBB4A	Tubulin beta-4A chain	TUBB, TUBB2A, TUBB2B, TUBB3, TUBB4B, TUBB6	sp|P07437|TBB5_HUMAN, sp|P68371|TBB4B_HUMAN, sp|Q13509|TBB3_HUMAN, sp|Q13885|TBB2A_HUMAN, sp|Q9BUF5|TBB6_HUMAN, sp|Q9BVA1|TBB2B_HUMAN	G
tissue proteome – brain	untreated	PXD010154_1277_brain_psm.tsv	Trypsin	EMSWIADTYASTIGHYDINAHA	EMSWIADTYASTIGHYDINAHAc[17]	PDMSTGER.EMSWIADTYASTIGHYDINAHA.CVTGKPIS	R	C	22	3	4661.31	2465.12	2465.12	822.715	822.714	2464.11	822.378	1.0083	6.7172e-10	37.994	13.963	1	1	0	232	253	0	C-term(-0.9840)	NA	0	FALSE	sp|P00367|DHE3_HUMAN	P00367	DHE3_HUMAN	GLUD1	Glutamate dehydrogenase 1, mitochondrial	GLUD2	sp|P00366|DHE3_BOVIN, sp|P49448|DHE4_HUMAN	A
tissue proteome – brain	untreated	PXD010154_1277_brain_psm.tsv	Trypsin	VHTVEDYQAIVDAEWNILYDKLEKIH	VHTVEDYQAIVDAEWNILYDKLEKIHc[17]	EKDNAEIR.VHTVEDYQAIVDAEWNILYDKLEKIH.HSGAKVVI	R	H	26	4	5378.09	3139.62	3139.6	785.912	785.908	3139.6	785.907	0.0061	0.000443321	23.689	14.138	0.9999	1	2	257	282	0	C-term(-0.9840)	NA	0	TRUE	sp|Q99832|TCPH_HUMAN	Q99832	TCPH_HUMAN	CCT7	T-complex protein 1 subunit eta	NA	NA	H
tissue proteome – brain	untreated	PXD010154_1277_brain_psm.tsv	Trypsin	MRECISIHVGQAGVQIGNAC	MRECISIHVGQAGVQIGNACc[17]	.MRECISIHVGQAGVQIGNAC.WEIYCIEH	-	W	20	3	3370.88	2199.06	2199.05	734.028	734.025	2198.05	733.691	1.0014	2.73127e-06	25.472	22.721	1	1	1	1	20	0	20C(57.0214), 4C(57.0214), C-term(-0.9840)	NA	0	FALSE	sp|P0DPH7|TBA3C_HUMAN	P0DPH7	TBA3C_HUMAN	TUBA3C	Tubulin alpha-3C chain	TUBA1A, TUBA1B, TUBA1C, TUBA3D, TUBA3E	sp|P0DPH8|TBA3D_HUMAN, sp|P68363|TBA1B_HUMAN, sp|Q6PEY2|TBA3E_HUMAN, sp|Q71U36|TBA1A_HUMAN, sp|Q9BQE3|TBA1C_HUMAN	C
tissue proteome – brain	untreated	PXD010154_1277_brain_psm.tsv	Trypsin	MRECISIHVGQAGVQIGNA	MRECISIHVGQAGVQIGNAc[17]	.MRECISIHVGQAGVQIGNA.CWEIYCIE	-	C	19	3	3391.22	2039.03	2039.02	680.683	680.681	2038.02	680.347	1.0017	9.03949e-09	36.376	28.988	1	1	1	1	19	0	4C(57.0214), C-term(-0.9840)	NA	0	FALSE	sp|P0DPH7|TBA3C_HUMAN	P0DPH7	TBA3C_HUMAN	TUBA3C	Tubulin alpha-3C chain	TUBA1A, TUBA1B, TUBA1C, TUBA3D, TUBA3E	sp|P0DPH8|TBA3D_HUMAN, sp|P68363|TBA1B_HUMAN, sp|Q6PEY2|TBA3E_HUMAN, sp|Q71U36|TBA1A_HUMAN, sp|Q9BQE3|TBA1C_HUMAN	A
tissue proteome – brain	untreated	PXD010154_1277_brain_psm.tsv	Trypsin	MRECISIHVGQAGVQI	MRECISIHVGQAGVQIc[17]	.MRECISIHVGQAGVQI.GNACWEIY	-	G	16	3	3463.83	1796.93	1796.92	599.983	599.98	1795.92	599.647	1.0007	0.000133098	23.363	22.799	1	1	1	1	16	0	4C(57.0214), C-term(-0.9840)	NA	0	FALSE	sp|P0DPH7|TBA3C_HUMAN	P0DPH7	TBA3C_HUMAN	TUBA3C	Tubulin alpha-3C chain	TUBA1A, TUBA1B, TUBA1C, TUBA3D, TUBA3E	sp|P0DPH8|TBA3D_HUMAN, sp|P68363|TBA1B_HUMAN, sp|Q6PEY2|TBA3E_HUMAN, sp|Q71U36|TBA1A_HUMAN, sp|Q9BQE3|TBA1C_HUMAN	I
tissue proteome – brain	untreated	PXD010154_1277_brain_psm.tsv	Trypsin	KAQLNIGNVLPVGTMPEGTIV	KAQLNIGNVLPVGTM[147]PEGTIVc[17]	GQFVYCGK.KAQLNIGNVLPVGTMPEGTIV.CCIEEKPG	K	C	21	2	4277.88	2166.2	2166.19	1084.11	1084.1	2165.19	1083.6	1.0019	6.57866e-08	34.079	26.049	1	1	0	93	113	0	15M(15.9949), C-term(-0.9840)	NA	0	TRUE	sp|P62917|RL8_HUMAN	P62917	RL8_HUMAN	RPL8	60S ribosomal protein L8	NA	NA	V
tissue proteome – brain	untreated	PXD010154_1277_brain_psm.tsv	Trypsin	RPPPASAPAPQPAPTPSVGSSFFSSLSQAVKQTAASAGLVDAPAPAPAAA	RPPPASAPAPQPAPTPSVGSSFFSSLSQAVKQTAASAGLVDAPAPAPAAAc[17]	TASPGPER.RPPPASAPAPQPAPTPSVGSSFFSSLSQAVKQTAASAGLVDAPAPAPAAA.RKAKVIIV	R	R	50	4	4341.48	4693.53	4693.51	1174.39	1174.39	4692.43	1174.11	1.0844	0.000390744	20.534	10.339	0.9982	1	1	61	110	0	C-term(-0.9840)	NA	0	TRUE	sp|Q92777|SYN2_HUMAN	Q92777	SYN2_HUMAN	SYN2	Synapsin-2	NA	NA	A
tissue proteome – brain	untreated	PXD010154_1277_brain_psm.tsv	Trypsin	MAAAAVAAAAAAAAAASL	n[43]MAAAAVAAAAAAAAAASLc[17]	.MAAAAVAAAAAAAAAASL.QVIEMESM	-	Q	18	2	4529.54	1483.78	1483.78	742.899	742.895	1483.78	742.898	-0.0062	1.94256e-05	40.681	24.706	1	1	0	1	18	0	C-term(-0.9840), N-term(42.0106)	NA	0	TRUE	sp|Q9NVR0|KLH11_HUMAN	Q9NVR0	KLH11_HUMAN	KLHL11	Kelch-like protein 11	NA	NA	L
tissue proteome – brain	untreated	PXD010154_1277_brain_psm.tsv	Trypsin	HTGPGILSMANAGPNTNGSQFFI	HTGPGILSMANAGPNTNGSQFFIc[17]	EDENFIIK.HTGPGILSMANAGPNTNGSQFFI.CTAKTEWI	K	C	23	2	4557.22	2330.13	2330.13	1166.07	1166.07	2329.13	1165.57	1.0012	1.189e-10	45.07	42.254	1	1	0	92	114	0	C-term(-0.9840)	NA	0	TRUE	sp|P62937|PPIA_HUMAN	P62937	PPIA_HUMAN	PPIA	Peptidyl-prolyl cis-trans isomerase A	NA	NA	I
tissue proteome – brain	untreated	PXD010154_1277_brain_psm.tsv	Trypsin	SGPFGQIFRPDNFVFGQSGAGNNWAKGHYTEGAELVDSVL	SGPFGQIFRPDNFVFGQSGAGNNWAKGHYTEGAELVDSVLc[17]	PGTMDSVR.SGPFGQIFRPDNFVFGQSGAGNNWAKGHYTEGAELVDSVL.DVVRKESE	R	D	40	4	4639.4	4269.11	4269.13	1068.29	1068.29	4267.05	1067.77	2.0786	3.75517e-07	28.497	12.398	1	1	2	78	117	0	C-term(-0.9840)	NA	0	FALSE	sp|Q13885|TBB2A_HUMAN	Q13885	TBB2A_HUMAN	TUBB2A	Tubulin beta-2A chain	TUBB, TUBB2B, TUBB4B	sp|P07437|TBB5_HUMAN, sp|P68371|TBB4B_HUMAN, sp|Q9BVA1|TBB2B_HUMAN	L
tissue proteome – brain	untreated	PXD010154_1277_brain_psm.tsv	Trypsin	SGPFGQIFRPDNFVFGQSGAGNN	SGPFGQIFRPDNFVFGQSGAGNNc[17]	PGTMDSVR.SGPFGQIFRPDNFVFGQSGAGNN.WAKGHYTE	R	W	23	2	4735.73	2412.14	2412.14	1207.08	1207.08	2411.14	1206.58	1.0024	0	60.597	34.486	1	1	1	78	100	0	C-term(-0.9840)	NA	0	FALSE	sp|P04350|TBB4A_HUMAN	P04350	TBB4A_HUMAN	TUBB4A	Tubulin beta-4A chain	TUBB, TUBB2A, TUBB2B, TUBB4B	sp|P07437|TBB5_HUMAN, sp|P68371|TBB4B_HUMAN, sp|Q13885|TBB2A_HUMAN, sp|Q9BVA1|TBB2B_HUMAN	N
tissue proteome – brain	untreated	PXD010154_1277_brain_psm.tsv	Trypsin	SGPFGQIFRPDNFVFGQSGA	SGPFGQIFRPDNFVFGQSGAc[17]	PGTMDSVR.SGPFGQIFRPDNFVFGQSGA.GNNWAKGH	R	G	20	2	4873.6	2127.04	2127.03	1064.53	1064.52	2126.03	1064.02	0.997	6.8724e-10	37.444	23.613	0.9969	1	1	78	97	0	C-term(-0.9840)	NA	0	FALSE	sp|P04350|TBB4A_HUMAN	P04350	TBB4A_HUMAN	TUBB4A	Tubulin beta-4A chain	TUBB, TUBB2A, TUBB2B, TUBB4B	sp|P07437|TBB5_HUMAN, sp|P68371|TBB4B_HUMAN, sp|Q13885|TBB2A_HUMAN, sp|Q9BVA1|TBB2B_HUMAN	A
tissue proteome – brain	untreated	PXD010154_1277_brain_psm.tsv	Trypsin	GPNVVGPYGLLQPFADAMKL	GPNVVGPYGLLQPFADAM[147]KLc[17]	IGYMQIRK.GPNVVGPYGLLQPFADAMKL.FTKEPIKP	K	F	20	3	4953	2101.1	2101.1	701.375	701.375	2101.1	701.375	0	5.28e-12	39.708	13.954	1	1	0	36	55	0	18M(15.9949), C-term(-0.9840)	NA	0	TRUE	sp|P03886|NU1M_HUMAN	P03886	NU1M_HUMAN	MT-ND1	NADH-ubiquinone oxidoreductase chain 1	NA	NA	L
tissue proteome – brain	untreated	PXD010154_1277_brain_psm.tsv	Trypsin	AVSPLLLTTTNSSEGLSMGNYIGLINRI	AVSPLLLTTTNSSEGLSM[147]GNYIGLINRIc[17]	EIINKEKK.AVSPLLLTTTNSSEGLSMGNYIGLINRI.AQKKRITV	K	A	28	3	4964.91	2950.58	2950.57	984.535	984.531	2948.56	983.862	2.0068	3.36927e-06	32.039	15.203	1	1	0	81	108	0	18M(15.9949), C-term(-0.9840)	NA	0	TRUE	sp|P19525|E2AK2_HUMAN	P19525	E2AK2_HUMAN	EIF2AK2	Interferon-induced, double-stranded RNA-activated protein kinase	NA	NA	I
tissue proteome – brain	untreated	PXD010154_1277_brain_psm.tsv	Trypsin	SLPLNPKPFLNGLTGKPVMV	n[43]SLPLNPKPFLNGLTGKPVM[147]Vc[17]	.SLPLNPKPFLNGLTGKPVMV.KIKWGMEY	M	K	20	2	5105.8	2178.23	2178.22	1090.12	1090.12	2178.22	1090.12	0.0012	3.0846e-10	39.759	16.938	1	1	2	2	21	0	19M(15.9949), C-term(-0.9840), N-term(42.0106)	NA	0	TRUE	sp|P62306|RUXF_HUMAN	P62306	RUXF_HUMAN	SNRPF	Small nuclear ribonucleoprotein F	NA	NA	V
tissue proteome – brain	untreated	PXD010154_1277_brain_psm.tsv	Trypsin	KYAHLVDVGQVGVNVPIPVPLPMFSFTGSRSSF	KYAHLVDVGQVGVNVPIPVPLPMFSFTGSRSSFc[17]	TTNGATAR.KYAHLVDVGQVGVNVPIPVPLPMFSFTGSRSSF.RGDTNFYG	R	R	33	4	5379.41	3543.92	3543.91	886.988	886.985	3543.87	886.975	0.0405	1.80675e-06	26.098	11.178	1	1	1	459	491	0	C-term(-0.9840)	NA	0	TRUE	sp|Q02252|MMSA_HUMAN	Q02252	MMSA_HUMAN	ALDH6A1	Methylmalonate-semialdehyde dehydrogenase [acylating], mitochondrial	NA	NA	F
tissue proteome – brain	untreated	PXD010154_1277_brain_psm.tsv	Trypsin	KYAHLVDVGQVGVNVPIPVPLPMFSFTGS	KYAHLVDVGQVGVNVPIPVPLPM[147]FSFTGSc[17]	TTNGATAR.KYAHLVDVGQVGVNVPIPVPLPMFSFTGS.RSSFRGDT	R	R	29	3	5731.78	3084.65	3084.64	1029.22	1029.22	3082.63	1028.55	2.0095	0.00031869	24.097	18.865	0.9999	1	0	459	487	0	23M(15.9949), C-term(-0.9840)	NA	0	TRUE	sp|Q02252|MMSA_HUMAN	Q02252	MMSA_HUMAN	ALDH6A1	Methylmalonate-semialdehyde dehydrogenase [acylating], mitochondrial	NA	NA	S
tissue proteome – brain	untreated	PXD010154_1277_brain_psm.tsv	Trypsin	CPQEAGASDQPEPTRGA	CPQEAGASDQPEPTRGAc[17]	EAADVARK.CPQEAGASDQPEPTRGA.WASIKRIV	K	W	17	3	668.236	1769.8	1769.8	590.941	590.94	1768.78	590.601	1.0191	7.51543e-05	21.399	12.267	1	1	1	62	78	0	1C(57.0214), C-term(-0.9840)	NA	0	TRUE	sp|P24588|AKAP5_HUMAN	P24588	AKAP5_HUMAN	AKAP5	A-kinase anchor protein 5	NA	NA	A
tissue proteome – brain	untreated	PXD010154_1277_brain_psm.tsv	Trypsin	ISGGSVVEMQGDEMTRI	ISGGSVVEM[147]QGDEM[147]TRIc[17]	MSKK.ISGGSVVEMQGDEMTRI.LWEIIKEK	K	L	17	3	1676.92	1838.86	1838.85	613.959	613.958	1838.85	613.957	0.0009	8.01016e-06	31.891	19.5	1	1	0	5	21	0	14M(15.9949), 9M(15.9949), C-term(-0.9840)	NA	0	TRUE	sp|O75874|IDHC_HUMAN	O75874	IDHC_HUMAN	IDH1	Isocitrate dehydrogenase [NADP] cytoplasmic	NA	NA	I
tissue proteome – brain	untreated	PXD010154_1277_brain_psm.tsv	Trypsin	TLSQSSESGTLSSGPPGHTMEVS	TLSQSSESGTLSSGPPGHTM[147]EVSc[17]	DGNRSRSR.TLSQSSESGTLSSGPPGHTMEVS.	R	C	23	2	1771.9	2291.05	2291.04	1146.53	1146.53	2290.04	1146.03	1.0019	0	54.904	23.21	1	1	0	348	370	0	20M(15.9949), C-term(-0.9840)	NA	0	TRUE	sp|Q9UN36|NDRG2_HUMAN	Q9UN36	NDRG2_HUMAN	NDRG2	Protein NDRG2	NA	NA	S
tissue proteome – brain	untreated	PXD010154_1277_brain_psm.tsv	Trypsin	VAQLEAQCQEPCKDTVQI	VAQLEAQCQEPCKDTVQIc[17]	KIVNIKEK.VAQLEAQCQEPCKDTVQI.HDITGKDC	K	H	18	2	2410.25	2115.02	2115.01	1058.51	1058.51	2115.01	1058.51	-0.0031	6.24715e-09	33.728	13.907	1	1	1	154	171	0	12C(57.0214), 8C(57.0214), C-term(-0.9840)	NA	0	TRUE	sp|P02679|FIBG_HUMAN	P02679	FIBG_HUMAN	FGG	Fibrinogen gamma chain	NA	NA	I
tissue proteome – brain	untreated	PXD010154_1277_brain_psm.tsv	Trypsin	QATVGDINTERPGMLDFTG	QATVGDINTERPGM[147]LDFTGc[17]	IFIYGHYK.QATVGDINTERPGMLDFTG.KAKWDAWN	K	K	19	2	3079.82	2036.97	2036.97	1019.49	1019.49	2035.96	1018.99	1.0062	3.5e-13	57.963	26.146	1	1	1	34	52	0	14M(15.9949), C-term(-0.9840)	NA	0	TRUE	sp|P07108|ACBP_HUMAN	P07108	ACBP_HUMAN	DBI	Acyl-CoA-binding protein	NA	NA	G
tissue proteome – brain	untreated	PXD010154_1277_brain_psm.tsv	Trypsin	KGFIGPGIDVPAPDMSTGE	KGFIGPGIDVPAPDM[147]STGEc[17]	RFTMEIAK.KGFIGPGIDVPAPDMSTGE.REMSWIAD	K	R	19	2	3282.44	1902.93	1902.92	952.47	952.467	1901.92	951.967	0.9995	0	59.659	34.105	1	1	0	212	230	0	15M(15.9949), C-term(-0.9840)	NA	0	TRUE	sp|P00367|DHE3_HUMAN	P00367	DHE3_HUMAN	GLUD1	Glutamate dehydrogenase 1, mitochondrial	NA	NA	E
tissue proteome – brain	untreated	PXD010154_1277_brain_psm.tsv	Trypsin	VIISAPSADAPMFVMGVNHE	VIISAPSADAPM[147]FVM[147]GVNHEc[17]	HIQGGAKR.VIISAPSADAPMFVMGVNHE.KYDNSIKI	R	K	20	2	3366.25	2115.02	2115.01	1058.52	1058.51	2115.01	1058.51	-0.0002	2.89e-12	39.941	15.642	1	1	0	119	138	0	12M(15.9949), 15M(15.9949), C-term(-0.9840)	NA	0	TRUE	sp|P04406|G3P_HUMAN	P04406	G3P_HUMAN	GAPDH	Glyceraldehyde-3-phosphate dehydrogenase	NA	NA	E
tissue proteome – brain	untreated	PXD010154_1277_brain_psm.tsv	Trypsin	VIISAPSADAPMFVMGVNHE	VIISAPSADAPM[147]FVM[147]GVNHEc[17]	HIQGGAKR.VIISAPSADAPMFVMGVNHE.KYDNSIKI	R	K	20	2	3403.98	2116.02	2116.02	1059.02	1059.02	2115.01	1058.51	1.0034	4.94431e-09	35.776	28.271	1	1	0	119	138	0	12M(15.9949), 15M(15.9949), C-term(-0.9840)	NA	0	TRUE	sp|P04406|G3P_HUMAN	P04406	G3P_HUMAN	GAPDH	Glyceraldehyde-3-phosphate dehydrogenase	NA	NA	E
tissue proteome – brain	untreated	PXD010154_1277_brain_psm.tsv	Trypsin	KDLYANTVLSGGTTMYPGIAD	KDLYANTVLSGGTTM[147]YPGIADc[17]	MKCDVDIR.KDLYANTVLSGGTTMYPGIAD.RMQKEITA	R	R	21	2	3442.05	2201.07	2201.07	1101.54	1101.54	2201.07	1101.54	-0.0012	1.3e-13	45.97	12.767	1	1	0	291	311	0	15M(15.9949), C-term(-0.9840)	NA	0	FALSE	sp|P60709|ACTB_HUMAN	P60709	ACTB_HUMAN	ACTB	Actin, cytoplasmic 1	ACTG1	sp|P63261|ACTG_HUMAN	D
tissue proteome – brain	untreated	PXD010154_1277_brain_psm.tsv	Trypsin	IGEHTPSALAIMENANVLA	IGEHTPSALAIM[147]ENANVLAc[17]	AKWRCVIK.IGEHTPSALAIMENANVLA.RYASICQQ	K	R	19	2	3513.37	1966.01	1966.01	984.011	984.01	1965	983.507	1.0068	0.000185938	27.912	23.786	0.9962	1	0	154	172	0	12M(15.9949), C-term(-0.9840)	NA	0	FALSE	sp|P04075|ALDOA_HUMAN	P04075	ALDOA_HUMAN	ALDOA	Fructose-bisphosphate aldolase A	NA	sp|P00883|ALDOA_RABIT	A
tissue proteome – brain	untreated	PXD010154_1277_brain_psm.tsv	Trypsin	VIISAPSADAPMFVMGVNHE	VIISAPSADAPMFVM[147]GVNHEc[17]	HIQGGAKR.VIISAPSADAPMFVMGVNHE.KYDNSIKI	R	K	20	2	3840.55	2099.02	2099.02	1050.52	1050.52	2099.02	1050.52	0.0051	6.70699e-06	32.159	27.275	1	1	0	119	138	0	15M(15.9949), C-term(-0.9840)	NA	0	TRUE	sp|P04406|G3P_HUMAN	P04406	G3P_HUMAN	GAPDH	Glyceraldehyde-3-phosphate dehydrogenase	NA	NA	E
tissue proteome – brain	untreated	PXD010154_1277_brain_psm.tsv	Trypsin	KESESCDCLQGFQLTHSLGGGTGSGMGTLLIS	KESESCDCLQGFQLTHSLGGGTGSGM[147]GTLLISc[17]	DSVIDVVR.KESESCDCLQGFQLTHSLGGGTGSGMGTLLIS.KIREEYPD	R	K	32	3	4039.34	3341.54	3341.54	1114.86	1114.85	3341.53	1114.85	0.0041	8.14e-12	37.923	14.378	1	1	0	122	153	0	26M(15.9949), 6C(57.0214), 8C(57.0214), C-term(-0.9840)	NA	0	FALSE	sp|Q13885|TBB2A_HUMAN	Q13885	TBB2A_HUMAN	TUBB2A	Tubulin beta-2A chain	TUBB2B	sp|Q9BVA1|TBB2B_HUMAN	S
tissue proteome – brain	untreated	PXD010154_1277_brain_psm.tsv	Trypsin	KVADALTNAVAHVDDMPNALSALSDLHAH	KVADALTNAVAHVDDM[147]PNALSALSDLHAHc[17]	AQVKGHGK.KVADALTNAVAHVDDMPNALSALSDLHAH.KIRVDPVN	K	K	29	5	4081.98	3011.49	3011.49	603.306	603.304	3010.49	603.106	0.9931	1.66749e-09	36.356	18.253	1	1	0	62	90	0	16M(15.9949), C-term(-0.9840)	NA	0	TRUE	sp|P69905|HBA_HUMAN	P69905	HBA_HUMAN	HBA2	Hemoglobin subunit alpha	NA	NA	H
tissue proteome – brain	untreated	PXD010154_1277_brain_psm.tsv	Trypsin	SKLEFSIYPAPQVSTAVVEPYNS	SKLEFSIYPAPQVSTAVVEPYNSc[17]	ISVDYGKK.SKLEFSIYPAPQVSTAVVEPYNS.LITTHTTI	K	L	23	2	4390.54	2525.3	2525.3	1263.66	1263.65	2524.28	1263.15	1.0105	9.61775e-05	22.742	14.343	0.9924	1	1	165	187	0	C-term(-0.9840)	NA	0	FALSE	sp|P68366|TBA4A_HUMAN	P68366	TBA4A_HUMAN	TUBA4A	Tubulin alpha-4A chain	TUBA1A, TUBA1B, TUBA1C	sp|P68363|TBA1B_HUMAN, sp|Q71U36|TBA1A_HUMAN, sp|Q9BQE3|TBA1C_HUMAN	S
tissue proteome – brain	untreated	PXD010154_1277_brain_psm.tsv	Trypsin	FLSQPFQVAEVFTGHMG	FLSQPFQVAEVFTGHM[147]Gc[17]	SRARKIQR.FLSQPFQVAEVFTGHMG.KIVPIKET	R	K	17	2	4818.04	1909.92	1909.92	955.966	955.967	1908.92	955.467	1.0012	2.82396e-06	33.047	17.773	1	1	0	463	479	0	16M(15.9949), C-term(-0.9840)	NA	0	TRUE	sp|P06576|ATPB_HUMAN	P06576	ATPB_HUMAN	ATP5F1B	ATP synthase subunit beta, mitochondrial	NA	NA	G
tissue proteome – brain	untreated	PXD010154_1277_brain_psm.tsv	Trypsin	ALMLQGVDLLADAVAVTMGP	ALM[147]LQGVDLLADAVAVTM[147]GPc[17]	VKFGADAR.ALMLQGVDLLADAVAVTMGP.KGRTVIIE	R	K	20	2	6108.65	2016.06	2016.05	1009.04	1009.03	2015.04	1008.53	1.0064	1.63364e-09	31.767	21.18	1	1	0	38	57	0	18M(15.9949), 3M(15.9949), C-term(-0.9840)	NA	0	TRUE	sp|P10809|CH60_HUMAN	P10809	CH60_HUMAN	HSPD1	60 kDa heat shock protein, mitochondrial	NA	NA	P
tissue proteome – brain	untreated	PXD010154_1277_brain_psm.tsv	Trypsin	ALMLQGVDLLADAVAVTMGP	ALM[147]LQGVDLLADAVAVTM[147]GPc[17]	VKFGADAR.ALMLQGVDLLADAVAVTMGP.KGRTVIIE	R	K	20	2	6123.95	2015.05	2015.05	1008.53	1008.53	2015.04	1008.53	0.0031	1.74229e-09	29.327	12.861	1	1	0	38	57	0	18M(15.9949), 3M(15.9949), C-term(-0.9840)	NA	0	TRUE	sp|P10809|CH60_HUMAN	P10809	CH60_HUMAN	HSPD1	60 kDa heat shock protein, mitochondrial	NA	NA	P
tissue proteome – brain	untreated	PXD010154_1277_brain_psm.tsv	Trypsin	LEEEGQSLKDEMA	LEEEGQSLKDEM[147]Ac[17]	SYQEAIAR.LEEEGQSLKDEMA.RHIQEYQD	R	R	13	2	1440.29	1492.68	1492.67	747.346	747.343	1492.67	747.343	-0.0003	2.32655e-07	37.301	16.723	1	1	1	331	343	0	12M(15.9949), C-term(-0.9840)	NA	0	TRUE	sp|P14136|GFAP_HUMAN	P14136	GFAP_HUMAN	GFAP	Glial fibrillary acidic protein	NA	NA	A
tissue proteome – brain	untreated	PXD010154_1277_brain_psm.tsv	Trypsin	LEEEGQSLKDEMA	LEEEGQSLKDEM[147]Ac[17]	SYQEAIAR.LEEEGQSLKDEMA.RHIQEYQD	R	R	13	2	1478.33	1492.67	1492.67	747.343	747.343	1492.67	747.343	-0.0002	0.000212461	26.075	15	0.995	1	1	331	343	0	12M(15.9949), C-term(-0.9840)	NA	0	TRUE	sp|P14136|GFAP_HUMAN	P14136	GFAP_HUMAN	GFAP	Glial fibrillary acidic protein	NA	NA	A
tissue proteome – brain	untreated	PXD010154_1277_brain_psm.tsv	Trypsin	CPVMLVVGDQAPHEDAVVE	CPVM[147]LVVGDQAPHEDAVVEc[17]	RGGDITIR.CPVMLVVGDQAPHEDAVVE.CNSKIDPT	R	C	19	2	3204.23	2079.99	2079.98	1041	1041	2078.98	1040.5	1.0058	1.18e-11	40.232	21.47	1	1	0	255	273	0	1C(57.0214), 4M(15.9949), C-term(-0.9840)	NA	0	TRUE	sp|Q9UN36|NDRG2_HUMAN	Q9UN36	NDRG2_HUMAN	NDRG2	Protein NDRG2	NA	NA	E
tissue proteome – brain	untreated	PXD010154_1277_brain_psm.tsv	Trypsin	LRFPAEDEFPDLSAHNNHMA	LRFPAEDEFPDLSAHNNHM[147]Ac[17]	SNSHNAIK.LRFPAEDEFPDLSAHNNHMA.KVITPEIY	K	K	20	3	3237.79	2326.08	2326.07	776.367	776.362	2325.06	776.027	1.0053	2.39287e-09	36.734	20.87	1	1	1	12	31	0	19M(15.9949), C-term(-0.9840)	NA	0	TRUE	sp|P12277|KCRB_HUMAN	P12277	KCRB_HUMAN	CKB	Creatine kinase B-type	NA	NA	A
tissue proteome – brain	untreated	PXD010154_1277_brain_psm.tsv	Trypsin	TYFPHFDLSH	TYFPHFDLSHc[17]	FISFPTTK.TYFPHFDLSH.GSAQVKGH	K	G	10	3	3324.01	1262.59	1262.59	421.871	421.871	1261.59	421.537	1.0022	3.67116e-05	20.725	11.715	1	1	0	42	51	0	C-term(-0.9840)	NA	0	TRUE	sp|P69905|HBA_HUMAN	P69905	HBA_HUMAN	HBA2	Hemoglobin subunit alpha	NA	NA	H
tissue proteome – brain	untreated	PXD010154_1277_brain_psm.tsv	Trypsin	TTGIVMDSGDGVTHTVPIYE	TTGIVMDSGDGVTHTVPIYEc[17]	ISIYASGR.TTGIVMDSGDGVTHTVPIYE.GYAIPHAI	R	G	20	2	3505.67	2091.01	2091	1046.51	1046.51	2090	1046.01	1.0009	1.96407e-07	35.575	17.854	1	1	0	148	167	0	C-term(-0.9840)	NA	0	FALSE	sp|P60709|ACTB_HUMAN	P60709	ACTB_HUMAN	ACTB	Actin, cytoplasmic 1	ACTG1, POTEE, POTEF	sp|A5A3E0|POTEF_HUMAN, sp|P63261|ACTG_HUMAN, sp|Q6S8J3|POTEE_HUMAN	E
tissue proteome – brain	untreated	PXD010154_1277_brain_psm.tsv	Trypsin	VADALTNAVAHVDDMPNALSALSDLHAH	VADALTNAVAHVDDM[147]PNALSALSDLHAHc[17]	QVKGHGKK.VADALTNAVAHVDDMPNALSALSDLHAH.KIRVDPVN	K	K	28	4	4238.42	2883.4	2883.4	721.857	721.857	2882.4	721.607	0.9992	9.78168e-05	29.301	17.706	1	1	0	63	90	0	15M(15.9949), C-term(-0.9840)	NA	0	TRUE	sp|P69905|HBA_HUMAN	P69905	HBA_HUMAN	HBA2	Hemoglobin subunit alpha	NA	NA	H
tissue proteome – brain	untreated	PXD010154_1277_brain_psm.tsv	Trypsin	VADALTNAVAHVDDMPNALSALSDLHAH	VADALTNAVAHVDDM[147]PNALSALSDLHAHc[17]	QVKGHGKK.VADALTNAVAHVDDMPNALSALSDLHAH.KIRVDPVN	K	K	28	3	4246.81	2882.41	2882.4	961.809	961.806	2882.4	961.807	-0.0022	0	62.549	16.431	1	1	0	63	90	0	15M(15.9949), C-term(-0.9840)	NA	0	TRUE	sp|P69905|HBA_HUMAN	P69905	HBA_HUMAN	HBA2	Hemoglobin subunit alpha	NA	NA	H
tissue proteome – brain	untreated	PXD010154_1277_brain_psm.tsv	Trypsin	VLGAFSDGLAHLDNL	VLGAFSDGLAHLDNLc[17]	KVKAHGKK.VLGAFSDGLAHLDNL.KGTFATIS	K	K	15	2	4504.67	1539.81	1539.8	770.912	770.91	1539.8	770.909	0.0002	8.55939e-06	32.549	17.869	1	1	0	68	82	0	C-term(-0.9840)	NA	0	FALSE	sp|P68871|HBB_HUMAN	P68871	HBB_HUMAN	HBB	Hemoglobin subunit beta	HBD	sp|P02042|HBD_HUMAN	L
tissue proteome – brain	untreated	PXD010154_1277_brain_psm.tsv	Trypsin	SKLEFSIYPAPQVSTAVVEPYNSILTTHTTLEHSD	SKLEFSIYPAPQVSTAVVEPYNSILTTHTTLEHSDc[17]	ISVDYGKK.SKLEFSIYPAPQVSTAVVEPYNSILTTHTTLEHSD.CAFMVDNE	K	C	35	4	4606.25	3874.96	3874.95	969.747	969.746	3872.95	969.244	2.0061	0	62.072	20.486	1	1	1	165	199	0	C-term(-0.9840)	NA	0	FALSE	sp|P68366|TBA4A_HUMAN	P68366	TBA4A_HUMAN	TUBA4A	Tubulin alpha-4A chain	TUBA1A, TUBA1B, TUBA1C	sp|P68363|TBA1B_HUMAN, sp|Q71U36|TBA1A_HUMAN, sp|Q9BQE3|TBA1C_HUMAN	D
tissue proteome – brain	untreated	PXD010154_1277_brain_psm.tsv	Trypsin	VADALTNAVAHVDDMPNALSALSDLH	VADALTNAVAHVDDM[147]PNALSALSDLHc[17]	QVKGHGKK.VADALTNAVAHVDDMPNALSALSDLH.AHKIRVDP	K	A	26	3	4613.35	2675.31	2675.29	892.776	892.772	2674.3	892.441	0.9921	2e-13	55.396	35.213	1	1	0	63	88	0	15M(15.9949), C-term(-0.9840)	NA	0	TRUE	sp|P69905|HBA_HUMAN	P69905	HBA_HUMAN	HBA2	Hemoglobin subunit alpha	NA	NA	H
tissue proteome – brain	untreated	PXD010154_1277_brain_psm.tsv	Trypsin	NIILEEGKEILVGDVGQTVDDPYATFVKM	NIILEEGKEILVGDVGQTVDDPYATFVKMc[17]	FCISEDKK.NIILEEGKEILVGDVGQTVDDPYATFVKM.LPDKDCRY	K	L	29	3	4742.84	3191.7	3191.68	1064.91	1064.9	3191.64	1064.89	0.0429	8.40669e-06	34.285	18.162	1	1	1	46	74	0	C-term(-0.9840)	NA	0	TRUE	sp|P23528|COF1_HUMAN	P23528	COF1_HUMAN	CFL1	Cofilin-1	NA	NA	M
tissue proteome – brain	untreated	PXD010154_1277_brain_psm.tsv	Trypsin	EEEIAALVIDNGSGMCKAGFAGDDAPRAVFPSIVG	n[43]EEEIAALVIDNGSGM[147]CKAGFAGDDAPRAVFPSIVGc[17]	.EEEIAALVIDNGSGMCKAGFAGDDAPRAVFPSIVG.RPRHQGVM	M	R	35	3	4892.04	3619.73	3619.73	1207.58	1207.58	3619.73	1207.58	0	0.00110923	18.732	14.065	0.9997	1	2	2	36	0	15M(15.9949), 16C(57.0214), C-term(-0.9840), N-term(42.0106)	NA	0	TRUE	sp|P63261|ACTG_HUMAN	P63261	ACTG_HUMAN	ACTG1	Actin, cytoplasmic 2	NA	NA	G
tissue proteome – brain	untreated	PXD010154_1277_brain_psm.tsv	Trypsin	CPEALFQPCFLGMESCGIHKTTFNSIV	CPEALFQPCFLGM[147]ESCGIHKTTFNSIVc[17]	TIGNERFR.CPEALFQPCFLGMESCGIHKTTFNSIV.KSDVDIRK	R	K	27	3	5046.75	3157.45	3157.43	1053.49	1053.48	3157.45	1053.49	-0.0219	0.0011111	19.394	11.475	0.9906	1	1	257	283	0	13M(15.9949), 16C(57.0214), 1C(57.0214), 9C(57.0214), C-term(-0.9840)	NA	0	TRUE	sp|Q9BYX7|ACTBM_HUMAN	Q9BYX7	ACTBM_HUMAN	POTEKP	Putative beta-actin-like protein 3	NA	NA	V
tissue proteome – brain	untreated	PXD010154_1277_brain_psm.tsv	Trypsin	SMTEAEQQQLIDDHFLFDKPVSPLLLASGMA	SM[147]TEAEQQQLIDDHFLFDKPVSPLLLASGM[147]Ac[17]	AGRYYAIK.SMTEAEQQQLIDDHFLFDKPVSPLLLASGMA.RDWPDARG	K	R	31	3	5072.13	3462.69	3462.69	1155.24	1155.24	3461.68	1154.9	1.0073	6.97101e-08	30.545	25.966	1	1	1	178	208	0	2M(15.9949), 30M(15.9949), C-term(-0.9840)	NA	0	TRUE	sp|P12277|KCRB_HUMAN	P12277	KCRB_HUMAN	CKB	Creatine kinase B-type	NA	NA	A
tissue proteome – brain	untreated	PXD010154_1277_brain_psm.tsv	Trypsin	VADALTNAVAHVDDMPNALSALSDLHA	VADALTNAVAHVDDMPNALSALSDLHAc[17]	QVKGHGKK.VADALTNAVAHVDDMPNALSALSDLHA.HKIRVDPV	K	H	27	3	5361.44	2730.36	2730.35	911.126	911.124	2729.34	910.789	1.0051	2e-14	48.015	22.74	1	1	0	63	89	0	C-term(-0.9840)	NA	0	TRUE	sp|P69905|HBA_HUMAN	P69905	HBA_HUMAN	HBA2	Hemoglobin subunit alpha	NA	NA	A
tissue proteome – brain	untreated	PXD010154_1277_brain_psm.tsv	Trypsin	LADQCTGLQGFLVFHSFGGGTGSGFTSLLMERL	LADQCTGLQGFLVFHSFGGGTGSGFTSLLM[147]ERLc[17]	IVIDRIRK.LADQCTGLQGFLVFHSFGGGTGSGFTSLLMERL.SVDYGKKS	K	S	33	4	5390.18	3518.71	3518.7	880.686	880.683	3517.71	880.435	0.9917	0	64.083	18.12	1	1	0	125	157	0	30M(15.9949), 5C(57.0214), C-term(-0.9840)	NA	0	FALSE	sp|P68363|TBA1B_HUMAN	P68363	TBA1B_HUMAN	TUBA1B	Tubulin alpha-1B chain	TUBA1A, TUBA1C	sp|Q71U36|TBA1A_HUMAN, sp|Q9BQE3|TBA1C_HUMAN	L
tissue proteome – brain	untreated	PXD010154_1277_brain_psm.tsv	Trypsin	VADALTNAVAHVDDMPNALSALSDLHA	VADALTNAVAHVDDMPNALSALSDLHAc[17]	QVKGHGKK.VADALTNAVAHVDDMPNALSALSDLHA.HKIRVDPV	K	H	27	3	5397.58	2731.35	2731.35	911.459	911.458	2729.34	910.789	2.0085	3e-14	53.57	22.243	1	1	0	63	89	0	C-term(-0.9840)	NA	0	TRUE	sp|P69905|HBA_HUMAN	P69905	HBA_HUMAN	HBA2	Hemoglobin subunit alpha	NA	NA	A
tissue proteome – brain	untreated	PXD010154_1277_brain_psm.tsv	Trypsin	KNDEVSSLDAFLDLIRNLFPEN	KNDEVSSLDAFLDLIRNLFPENc[17]	KKQIGPGK.KNDEVSSLDAFLDLIRNLFPEN.LVQACFQQ	K	L	22	4	5629.43	2549.37	2549.35	638.35	638.344	2547.3	637.831	2.0493	8.63388e-06	29.72	15.114	1	1	1	158	179	0	C-term(-0.9840)	NA	0	TRUE	sp|P43004|EAA2_HUMAN	P43004	EAA2_HUMAN	SLC1A2	Excitatory amino acid transporter 2	NA	NA	N
tissue proteome – brain	untreated	PXD010154_1277_brain_psm.tsv	Trypsin	VADALTNAVAHVDDMPNALSALSDL	VADALTNAVAHVDDMPNALSALSDLc[17]	QVKGHGKK.VADALTNAVAHVDDMPNALSALSDL.HAHKIRVD	K	H	25	2	5860.98	2523.26	2523.25	1262.64	1262.63	2521.25	1261.63	2.0029	2.40436e-07	30.96	29.179	1	1	0	63	87	0	C-term(-0.9840)	NA	0	TRUE	sp|P69905|HBA_HUMAN	P69905	HBA_HUMAN	HBA2	Hemoglobin subunit alpha	NA	NA	L
tissue proteome – brain	untreated	PXD010154_1277_brain_psm.tsv	Trypsin	STLMNTLFNTTFETEEASHHEA	STLMNTLFNTTFETEEASHHEAc[17]	VGETGIGK.STLMNTLFNTTFETEEASHHEA.CVRIRPQT	K	C	22	3	4570.86	2509.12	2509.11	837.382	837.376	2508.12	837.048	0.9836	8.4595e-10	35.203	13.312	1	1	0	58	79	0	C-term(-0.9840)	NA	0	TRUE	sp|Q92599|SEPT8_HUMAN	Q92599	SEPT8_HUMAN	SEPTIN8	Septin-8	NA	NA	A
tissue proteome – brain	untreated	PXD010154_1277_brain_psm.tsv	Trypsin	SHCIAEVENDEMPADLPSLAADFVESKD	SHCIAEVENDEM[147]PADLPSLAADFVESKDc[17]	CEKPIIEK.SHCIAEVENDEMPADLPSLAADFVESKD.VCKNYAEA	K	V	28	3	4603.76	3103.35	3103.35	1035.46	1035.46	3103.37	1035.47	-0.0278	9.79688e-07	29.671	13.155	1	1	0	311	338	0	12M(15.9949), 3C(57.0214), C-term(-0.9840)	NA	0	TRUE	sp|P02768|ALBU_HUMAN	P02768	ALBU_HUMAN	ALB	Albumin	NA	NA	D
tissue proteome – brain	untreated	PXD010154_1277_brain_psm.tsv	Trypsin	ILTVEDHYYEGGIGEAVSSAVVGEPGITVTHLAVNRV	ILTVEDHYYEGGIGEAVSSAVVGEPGITVTHLAVNRVc[17]	SARATKGR.ILTVEDHYYEGGIGEAVSSAVVGEPGITVTHLAVNRV.PRSGKPAE	R	P	37	3	4607.48	3849.91	3849.91	1284.31	1284.31	3849.99	1284.34	-0.0749	3.1e-13	42.153	11.636	1	1	0	556	592	0	C-term(-0.9840)	NA	0	TRUE	sp|P29401|TKT_HUMAN	P29401	TKT_HUMAN	TKT	Transketolase	NA	NA	V
tissue proteome – brain	untreated	PXD010154_1277_brain_psm.tsv	Trypsin	SHCIAEVENDEMPADLPSLAA	SHCIAEVENDEM[147]PADLPSLAAc[17]	CEKPIIEK.SHCIAEVENDEMPADLPSLAA.DFVESKDV	K	D	21	2	4636.05	2283.07	2283.06	1142.54	1142.54	2283.01	1142.51	0.0441	2.50011e-09	28.987	22.987	1	1	0	311	331	0	12M(15.9949), 3C(57.0214), C-term(-0.9840)	NA	0	TRUE	sp|P02768|ALBU_HUMAN	P02768	ALBU_HUMAN	ALB	Albumin	NA	NA	A
tissue proteome – brain	untreated	PXD010154_1277_brain_psm.tsv	Trypsin	SHCIAEVENDEMPADLPSLAADFVESKDV	SHCIAEVENDEM[147]PADLPSLAADFVESKDVc[17]	CEKPIIEK.SHCIAEVENDEMPADLPSLAADFVESKDV.CKNYAEAK	K	C	29	3	4638.3	3204.51	3204.5	1069.18	1069.17	3202.44	1068.49	2.0542	0.000425943	20.91	12.277	0.9961	1	1	311	339	0	12M(15.9949), 3C(57.0214), C-term(-0.9840)	NA	0	TRUE	sp|P02768|ALBU_HUMAN	P02768	ALBU_HUMAN	ALB	Albumin	NA	NA	V
tissue proteome – brain	untreated	PXD010154_1277_brain_psm.tsv	Trypsin	CGLLPISPEALSLGEVAYHDYHGI	CGLLPISPEALSLGEVAYHDYHGIc[17]	GAAVSAMK.CGLLPISPEALSLGEVAYHDYHGI.LVDEEEKV	K	L	24	3	5374.51	2610.31	2610.3	871.109	871.107	2609.29	870.772	1.0048	1.12069e-09	32.674	12.666	1	1	0	253	276	0	1C(57.0214), C-term(-0.9840)	NA	0	TRUE	sp|P35611|ADDA_HUMAN	P35611	ADDA_HUMAN	ADD1	Alpha-adducin	NA	NA	I
tissue proteome – brain	untreated	PXD010154_1277_brain_psm.tsv	Trypsin	FWEVISDEH	FWEVISDEHc[17]	CGNQIGAK.FWEVISDEH.GIDPTGTY	K	G	9	2	3371.67	1159.53	1159.53	580.773	580.772	1159.53	580.772	-0.0003	0.000112716	21.096	11.69	0.9999	1	0	20	28	0	C-term(-0.9840)	NA	0	FALSE	sp|P04350|TBB4A_HUMAN	P04350	TBB4A_HUMAN	TUBB4A	Tubulin beta-4A chain	TUBB, TUBB2A, TUBB2B, TUBB3, TUBB4B, TUBB6, TUBB8, TUBB8B	sp|A6NNZ2|TBB8B_HUMAN, sp|P07437|TBB5_HUMAN, sp|P68371|TBB4B_HUMAN, sp|Q13509|TBB3_HUMAN, sp|Q13885|TBB2A_HUMAN, sp|Q3ZCM7|TBB8_HUMAN, sp|Q9BUF5|TBB6_HUMAN, sp|Q9BVA1|TBB2B_HUMAN	H
tissue proteome – brain	untreated	PXD010154_1277_brain_psm.tsv	Trypsin	FWEVISDEHGIDPT	FWEVISDEHGIDPTc[17]	CGNQIGAK.FWEVISDEHGIDPT.GTYHGDSD	K	G	14	2	3995.19	1642.76	1642.76	822.387	822.385	1642.76	822.389	-0.0074	1.09076e-05	25.319	12.252	1	1	0	20	33	0	C-term(-0.9840)	NA	0	FALSE	sp|P04350|TBB4A_HUMAN	P04350	TBB4A_HUMAN	TUBB4A	Tubulin beta-4A chain	TUBB, TUBB2A, TUBB2B, TUBB4B	sp|P07437|TBB5_HUMAN, sp|P68371|TBB4B_HUMAN, sp|Q13885|TBB2A_HUMAN, sp|Q9BVA1|TBB2B_HUMAN	T
tissue proteome – brain	untreated	PXD010154_1277_brain_psm.tsv	Trypsin	KVADALTNAVAHV	KVADALTNAVAHVc[17]	AQVKGHGK.KVADALTNAVAHV.DDMPNAIS	K	D	13	2	2691.84	1306.75	1306.74	654.382	654.377	1306.74	654.375	0.0043	2.39937e-08	32.099	15.323	1	1	0	62	74	0	C-term(-0.9840)	NA	0	TRUE	sp|P69905|HBA_HUMAN	P69905	HBA_HUMAN	HBA2	Hemoglobin subunit alpha	NA	NA	V
tissue proteome – brain	untreated	PXD010154_1277_brain_psm.tsv	Trypsin	FSWGAEGQRPGFG	FSWGAEGQRPGFGc[17]	GRGISISR.FSWGAEGQRPGFG.YGGRASDY	R	Y	13	2	2890.95	1393.66	1393.65	697.835	697.832	1393.65	697.834	-0.0028	1.24383e-05	26.115	16.368	1	1	1	248	260	0	C-term(-0.9840)	NA	0	TRUE	sp|P02686|MBP_HUMAN	P02686	MBP_HUMAN	MBP	Myelin basic protein	NA	NA	G
tissue proteome – brain	untreated	PXD010154_1277_brain_psm.tsv	Trypsin	LNQTTFTATRPGVYYGQCSEIC	LNQTTFTATRPGVYYGQCSEICc[17]	KTDAIPGR.LNQTTFTATRPGVYYGQCSEIC.GANHSFMP	R	G	22	2	3008.58	2566.19	2566.18	1284.1	1284.1	2564.18	1283.1	1.9997	0	51.671	31.671	1	1	1	179	200	0	18C(57.0214), 22C(57.0214), C-term(-0.9840)	NA	0	TRUE	sp|P00403|COX2_HUMAN	P00403	COX2_HUMAN	MT-CO2	Cytochrome c oxidase subunit 2	NA	NA	C
tissue proteome – brain	untreated	PXD010154_1277_brain_psm.tsv	Trypsin	AVTGYRDPYSGSTISLFQAMQ	AVTGYRDPYSGSTISLFQAM[147]Qc[17]	EQIISAEK.AVTGYRDPYSGSTISLFQAMQ.KGIVIRQH	K	K	21	2	3758.41	2307.11	2307.1	1154.56	1154.56	2306.1	1154.06	1.0039	2.23e-12	43.86	29.293	1	1	1	3569	3589	0	20M(15.9949), C-term(-0.9840)	NA	0	TRUE	sp|Q15149|PLEC_HUMAN	Q15149	PLEC_HUMAN	PLEC	Plectin	NA	NA	Q
tissue proteome – brain	untreated	PXD010154_1277_brain_psm.tsv	Trypsin	RTIQFVDWCPTGFKV	RTIQFVDWCPTGFKVc[17]	AIATIKTK.RTIQFVDWCPTGFKV.GINYQPPT	K	G	15	2	3796.98	1851.96	1851.96	926.989	926.985	1851.95	926.98	0.0107	8.68788e-06	22.117	9.859	1	1	0	339	353	0	9C(57.0214), C-term(-0.9840)	NA	0	FALSE	sp|P0DPH7|TBA3C_HUMAN	P0DPH7	TBA3C_HUMAN	TUBA3C	Tubulin alpha-3C chain	TUBA1A, TUBA1C, TUBA3D, TUBA3E, TUBA8	sp|P0DPH8|TBA3D_HUMAN, sp|Q6PEY2|TBA3E_HUMAN, sp|Q71U36|TBA1A_HUMAN, sp|Q9BQE3|TBA1C_HUMAN, sp|Q9NY65|TBA8_HUMAN	V
tissue proteome – brain	untreated	PXD010154_1277_brain_psm.tsv	Trypsin	SGPFGQIFRPDNFV	SGPFGQIFRPDNFVc[17]	PGTMDSVR.SGPFGQIFRPDNFV.FGQSGAGN	R	F	14	2	4540.92	1579.8	1579.8	790.909	790.906	1578.79	790.404	1.003	5.6982e-10	35.877	21.344	1	1	1	78	91	0	C-term(-0.9840)	NA	0	FALSE	sp|P04350|TBB4A_HUMAN	P04350	TBB4A_HUMAN	TUBB4A	Tubulin beta-4A chain	TUBB, TUBB2A, TUBB2B, TUBB4B	sp|P07437|TBB5_HUMAN, sp|P68371|TBB4B_HUMAN, sp|Q13885|TBB2A_HUMAN, sp|Q9BVA1|TBB2B_HUMAN	V
tissue proteome – brain	untreated	PXD010154_1277_brain_psm.tsv	Trypsin	KLADQCTGLQGFLVFHSFGGGT	KLADQCTGLQGFLVFHSFGGGTc[17]	DIVIDRIR.KLADQCTGLQGFLVFHSFGGGT.GSGFTSII	R	G	22	3	4620.84	2338.16	2338.16	780.394	780.393	2338.15	780.391	0.0053	1.56516e-05	22.862	12.07	1	1	0	124	145	0	6C(57.0214), C-term(-0.9840)	NA	0	FALSE	sp|P68363|TBA1B_HUMAN	P68363	TBA1B_HUMAN	TUBA1B	Tubulin alpha-1B chain	TUBA1A, TUBA1C	sp|Q71U36|TBA1A_HUMAN, sp|Q9BQE3|TBA1C_HUMAN	T
[truncated: 1,903 more rows]
