# Supplementary material for: C-terminal amides mark proteins for degradation via SCF–FBXO31
Source: Nature. 2025 Jan 29;638(8050):519–27. doi: 10.1038/s41586-024-08475-w (PMC11821526; doi:10.1038/s41586-024-08475-w)
Supplement: Supplementary file 4 — Supplementary Tables 1–9. [file 41586_2024_8475_MOESM4_ESM.zip › 2023-06-10327B-s4/2023-06-10327B-Supplementary_table_4_CRL-ABP.xlsx]

## Sheet: Supplementary_table_4.2_CRL-ABP
Protein.Group	Protein.Ids	Protein.Names	Genes	-Log10(p-value)	Difference	Significant
A0A024R1R8;Q9Y2S6	Q9Y2S6;A0A024R1R8	TMA7B_HUMAN;TMA7_HUMAN	TMA7;TMA7B	0.337772	-1.62668
A0A087WUM9	A0A087WUM9	A0A087WUM9_HUMAN		1.92807	-0.645104
A0A096LP07;A0A096LPJ3;A8K070	A0A096LP07;A0A096LPJ3;A8K070	A0A096LP07_HUMAN;A0A096LPJ3_HUMAN;A8K070_HUMAN	GPS1	0.159329	-0.0362251
A0A0B4J1Y9	A0A0B4J1Y9;A0A4W8ZXM2	HV372_HUMAN	IGHV3-72	1.25706	0.534725
A0A1C7CYX0	A0A1C7CYX0	A0A1C7CYX0_HUMAN	EXOC3L2	0.467654	-0.100317
A0A7I2V4R2;A0A7I2V5N9;A0A7I2YQD2	A0A7I2V4R2;A0A7I2V5N9;A0A7I2YQD2	A0A7I2V4R2_HUMAN;A0A7I2V5N9_HUMAN;A0A7I2YQD2_HUMAN	STAT3	0.657996	0.183826
A0A7I2YQK5;H0Y4R1	H0Y4R1;A0A7I2YQK5	A0A7I2YQK5_HUMAN;H0Y4R1_HUMAN	IMPDH2	0.0808481	0.052016
A0A804HJZ9;A0A804HK10	A0A804HJZ9;A0A804HK10	A0A804HJZ9_HUMAN;A0A804HK10_HUMAN	TLK2	1.38282	-1.85231
A0A8I5KQL7;A0A8I5KVX9	A0A8I5KQL7;A0A8I5KVX9	A0A8I5KQL7_HUMAN;A0A8I5KVX9_HUMAN	GOLGA3	0.128354	0.181905
A0A994J7H4	A0A994J7H4	A0A994J7H4_HUMAN	NPLOC4	2.03454	0.914713
A0AVT1	A0AVT1;A0AVT1-2	UBA6_HUMAN	UBA6	1.99324	1.11917
A0FGR8;A0FGR8-2;A0FGR8-6	A0FGR8;A0A499FIX8;A0FGR8-2;A0FGR8-5;A0FGR8-6;H7BXI1	ESYT2_HUMAN	ESYT2	0.283533	-0.0764432
A2RRP1	A2RRP1;A0A8V8TPL8;A0A8V8TPS6;A0A8V8TQX6;A2RRP1-2;H0Y5G7	NBAS_HUMAN	NBAS	0.0041365	-0.00298405
A3KMH1	A3KMH1;A3KMH1-2;A3KMH1-3	VWA8_HUMAN	VWA8	0.247064	0.0536664
A4D1P6;A4D1P6-2	A4D1P6;A0A804HHS8;C9J1X0;A4D1P6-2	WDR91_HUMAN	WDR91	0.558679	0.525225
A4FU69;A4FU69-3	A4FU69;A4FU69-3;H0Y843	EFCB5_HUMAN	EFCAB5	0.0439809	0.0718969
A5YKK6	A5YKK6;A5YKK6-2;A5YKK6-3;A5YKK6-4;H3BR89	CNOT1_HUMAN	CNOT1	0.52462	0.0771835
A6NCC3;A6NCC3-1;F8WBI6;H3BQL2;H3BV12	A6NCC3;F8WBI6;H3BQL2;H3BV12;A0A0J9YX86;A0A1B0GVY7;A0A1W2PRN1;A6NCC3-1;H3BMP0	GOG8N_HUMAN;GOG8O_HUMAN;GOG8Q_HUMAN;GOG8T_HUMAN	GOLGA8N;GOLGA8O;GOLGA8Q;GOLGA8T	0.32667	1.13861
A8MUK1;C9J2P7;C9JPN9;C9JVI0;D6R901;D6R9N7;D6RA61;D6RBQ6;D6RCP7;D6RJB6;Q0WX57	Q0WX57;A6NCW0;A8MUK1;Q7RTZ2;C9J2P7;C9JJH3;C9JLJ4;C9JPN9;C9JVI0;D6R901;D6R9N7;D6RA61;D6RBQ6;D6RCP7;D6RJB6	U17L5_HUMAN;U17LB_HUMAN;U17LF_HUMAN;U17LH_HUMAN;U17LI_HUMAN;U17LJ_HUMAN;U17LK_HUMAN;U17LL_HUMAN;U17LM_HUMAN;U17LO_HUMAN;UL17C_HUMAN	USP17L11;USP17L12;USP17L15;USP17L17;USP17L18;USP17L19;USP17L20;USP17L21;USP17L22;USP17L24;USP17L5	0.282959	-1.24212
A8MV81;Q9Y241;Q9Y241-2	Q9Y241;A8MV81;C9JNU6;A0A8Q3SID1;C9JAW5;Q9Y241-2	HIG1A_HUMAN;HIG1C_HUMAN	HIGD1A;HIGD1C	0.172977	-0.0944846
A8MWD9;P62308	P62308;A8MWD9;C9JVQ0;F5H013;Q49AN9	RUXGL_HUMAN;RUXG_HUMAN	SNRPG;SNRPGP15	0.573078	-0.17828
E7ESC6	E7ESC6	E7ESC6_HUMAN	XPO7	0.1528	0.146816
E9PAV3;E9PAV3-2;Q13765	Q13765;E9PAV3;A0A7I2V2K5;A0A7I2V473;E9PAV3-2;F8VNW4;F8VZJ2;F8W0W4;H0YHX9	NACAM_HUMAN;NACA_HUMAN	NACA	0.550495	0.259748
E9PJK3;E9PS60	E9PJK3;E9PS60	E9PJK3_HUMAN;E9PS60_HUMAN	PDE4DIP	1.82189	-0.948628
E9PK54	E9PK54	E9PK54_HUMAN	HSPA8	1.10463	-1.20634
E9PRG8	A0A494BXY3;E9PLD3;E9PRG8	CK098_HUMAN	C11orf98	0.226673	0.359432
G5EA36;I3L328	G5EA36;I3L328	G5EA36_HUMAN;I3L328_HUMAN	CDC27	0.274042	-0.284062
H7BZB3	H7BZB3	H7BZB3_HUMAN	CAD	2.03277	-0.3934
J3KQ41	J3KQ41	J3KQ41_HUMAN	COPS7B	0.352533	-0.202002
K7ER90	K7ER90	K7ER90_HUMAN	EIF3G	0.193222	-0.227706
O00116	O00116;A0A1B0GWA2;A0A2R8YEL0;A0A7P0T984;A0A7P0T9C9;A0A7P0TAL3;A0A7P0TAU9;B7Z3Q4	ADAS_HUMAN	AGPS	0.638593	-1.31357
O00139;O00139-1;O00139-2;O00139-4;O00139-5	O00139;O00139-1;A0A6Q8PFA6;A0A6Q8PG37;A0A6Q8PGH7;A0A6Q8PH57;D6R9M0;O00139-2;O00139-4;O00139-5;H0Y8H2	KIF2A_HUMAN	KIF2A	0.251671	0.156054
O00148	O00148;K7EQN7;O00148-2;O00148-3;A0A0D9SEM9	DX39A_HUMAN	DDX39A	0.811717	-0.58189
O00165;O00165-2	O00165;A0A8V8TLX9;O00165-2;O00165-3;O00165-5;A0A8V8TKG6;A0A8V8TKI6;E9PIQ7	HAX1_HUMAN	HAX1	0.0430887	-0.0249777
O00170	O00170;A0A804HKH9;E9PMH2;A0A804HIX8;A0A804HJ38;A0A804HJ46;A0A804HKK3;A0A804HKL7;V9GYQ3	AIP_HUMAN	AIP	1.03966	0.731854
O00203;O00203-3	O00203;Q13367;A0A0S2Z4Z4;A0A2R8Y2A8;A0A590UJ60;A0A590UJE5;A0A590UK04;A0A590UKC4;A0A5F9UJV3;A0A8Q3SHP3;A0A8Q3SHR2;A0A8Q3SHS3;A0A8Q3SHU2;A0A8Q3SHW6;A0A8Q3SI03;A0A8Q3SIM7;A0A8Q3SIS1;A0A8Q3WKF8;A0A8Q3WKI5;A0A8Q3WKJ9;A0A8Q3WKK0;A0A8Q3WKN2;A0A8Q3WL34;O00203-3;Q13367-3;Q13367-4;A0A590UJU0;A0A590UJU7	AP3B1_HUMAN	AP3B1	0.655913	0.0921633
O00217	O00217;E9PKH6;E9PPW7;F8W9K7;E9PN51	NDUS8_HUMAN	NDUFS8	0.131097	0.170987
O00231	O00231;J3QRY4;O00231-2	PSD11_HUMAN	PSMD11	1.46056	0.221455
O00232	O00232;O00232-2	PSD12_HUMAN	PSMD12	2.03942	0.0897307
O00233	O00233;J3KN29;F5GX23;F5H169;F5H5V4;F5H7X1;O00233-2	PSMD9_HUMAN	PSMD9	0.58704	0.211037
O00299	O00299	CLIC1_HUMAN	CLIC1	0.434717	0.679903
O00303	O00303;H0YDT6	EIF3F_HUMAN	EIF3F	2.27777	0.22229
O00330;O00330-2;O00330-3	O00330;A0A8C8MSB2;O00330-2;O00330-3;H0YD97	ODPX_HUMAN	PDHX	1.20979	0.89423
O00410;O00410-3	O00410;O00410-2;O00410-3;H0Y8C6	IPO5_HUMAN	IPO5	4.10948	0.567368	+
O00425	O00425;O00425-2	IF2B3_HUMAN	IGF2BP3	0.719509	0.333778
O00471	O00471;A0A0A0MSI8	EXOC5_HUMAN	EXOC5	0.020607	0.00561476
O00483	O00483	NDUA4_HUMAN	NDUFA4	0.171621	0.0783956
O00487	O00487	PSDE_HUMAN	PSMD14	1.3436	0.176063
O00488	O00488;A9J4F5	ZN593_HUMAN	ZNF593	0.753421	-0.669809
O00505	O00505	IMA4_HUMAN	KPNA3	0.231591	0.154268
O00507-2	O00507;O00507-2	USP9Y_HUMAN	USP9Y	0.80197	0.844079
O00541;O00541-2	O00541;B5MCF9;B3KXD6;O00541-2	PESC_HUMAN	PES1	1.35509	-0.595309
O00560;O00560-2;O00560-3	O00560;G5EA09;O00560-2;O00560-3	SDCB1_HUMAN	SDCBP	0.569573	-0.704872
O00571;O00571-2	O00571;O15523;Q9NQI0;A0A0D9SF53;A0A0D9SFB3;A0A2R8Y4A4;A0A2R8Y645;A0A2R8YCW1;A0A2R8YF78;A0A2R8YFR4;A0A2R8YFS5;A0A2U3TZJ9;F6S8Q4;A0A0D9SG12;A0A2R8Y5G6;A0A2R8Y7T2;A0A2R8YDH3;A0A2R8YDT5;D6RCM4;O00571-2;O15523-2;Q9NQI0-2;Q9NQI0-3;Q9NQI0-4	DDX3X_HUMAN	DDX3X	0.136531	0.0394862
O00629	O00629;A0A7I2V340;A0A7I2YQ95;H7C4F6;A0A7I2V333	IMA3_HUMAN	KPNA4	0.166289	-0.41439
O00743;O00743-3	O00743;O00743-2;O00743-3	PPP6_HUMAN	PPP6C	3.01466	0.546798
O00763;O00763-2;O00763-3	O00763;O00763-2;O00763-3;F8W8T8;H0YGH5	ACACB_HUMAN	ACACB	0.703882	0.321617
O00767	O00767	SCD_HUMAN	SCD	3.74202	1.18906	+
O14519;O14519-2	O14519;F5GZF0;O14519-2	CDKA1_HUMAN	CDK2AP1	0.906881	0.351428
O14545	O14545	TRAD1_HUMAN	TRAFD1	0.620294	0.122395
O14578-4	O14578;A0A7I2V4A6;A0A7I2V4H7;A0A7I2V4I0;A0A7I2V692;H7BYJ3;O14578-3;O14578-4	CTRO_HUMAN	CIT	0.749426	-0.270222
O14579	O14579;M0QXB4;O14579-2	COPE_HUMAN	COPE	1.43721	-0.355197
O14732;O14732-2	O14732;O14732-2	IMPA2_HUMAN	IMPA2	0.742093	0.572518
O14734	O14734;E9PJN0;H7C5A7	ACOT8_HUMAN	ACOT8	0.794329	0.49479
O14744	O14744;O14744-2;O14744-3;O14744-4;O14744-5;G3V5T6;H0YJ77;H0YJX6	ANM5_HUMAN	PRMT5	0.541288	0.121537
O14757	O14757;E7EPP6;O14757-2;O14757-3	CHK1_HUMAN	CHEK1	1.24524	1.74287
O14776;O14776-2	O14776;O14776-2;A0A7P0T8N8	TCRG1_HUMAN	TCERG1	0.65802	0.120711
O14818	O14818;O14818-2;H0Y586	PSA7_HUMAN	PSMA7	1.20215	0.106256
O14841	O14841	OPLA_HUMAN	OPLAH	0.0172656	0.00366378
O14874;O14874-2;O14874-3	O14874;H3BS02;H3BTL2;O14874-2;O14874-3	BCKD_HUMAN	BCKDK	0.00485313	-0.00613892
O14880	O14880;Q5VV87;Q5VV89	MGST3_HUMAN	MGST3	1.69118	-1.55803
O14893;O14893-2;O14893-5	O14893;A0A8J9FJK1;O14893-2;O14893-5;S4R421	GEMI2_HUMAN	GEMIN2	0.14469	-0.073169
O14925	O14925;Q5SRD1;Q5SRD1-2	TIM23_HUMAN	TIMM23	0.108235	0.065959
O14950;P19105	O14950;P19105;P24844;J3KTJ1;J3QRS3	ML12A_HUMAN;ML12B_HUMAN	MYL12A;MYL12B	1.69935	-0.256401
O14980	O14980;A0A7I2V2C5;A0A7I2V2H0;A0A7I2V2S3;A0A7I2V2Y6;A0A7I2V3J1;A0A7I2V3N0;A0A7I2V3P3;A0A7I2V3W6;A0A7I2V461;A0A7I2V4A3;A0A7I2YQP1;A0A7I2YQV4;A0A7I2YQX3;C9J673;C9JKM9	XPO1_HUMAN	XPO1	0.279491	0.060195
O15020	O15020;A0A087WYQ1;O15020-2	SPTN2_HUMAN	SPTBN2	1.36853	-0.114762
O15042;O15042-2	O15042;O15042-2;O15042-3;E7ET15;H7C4V2	SR140_HUMAN	U2SURP	1.49814	0.438023
O15084;O15084-1;O15084-4	O15084;Q8N8A2;O15084-1;O15084-2;O15084-4;Q8N8A2-2;Q8N8A2-3;Q8N8A2-4;Q8N8A2-5;A0A2R8Y7Y4;B4DIW9;H7C209;H7C4A0	ANR28_HUMAN	ANKRD28	2.38942	0.542506
O15111	O15111	IKKA_HUMAN	CHUK	1.20163	-0.555335
O15121	O15121	DEGS1_HUMAN	DEGS1	0.752172	0.829615
O15160;O15160-2	O15160;A0A2R8Y5D3;A0A2R8YEZ4;E7EQB9;O15160-2;A0A2R8Y8D6;H0Y723	RPAC1_HUMAN	POLR1C	0.455926	0.124129
O15169;O15169-2	O15169;O15169-2	AXIN1_HUMAN	AXIN1	3.60319	-0.789134	+
O15235	O15235	RT12_HUMAN	MRPS12	0.102486	0.0313628
O15247	O15247	CLIC2_HUMAN	CLIC2	0.107422	-0.0882266
O15258	O15258;A0A0A0MR06;Q5T091;Q5T092;Q5T093	RER1_HUMAN	RER1	0.165085	0.214655
O15260;O15260-2	O15260;B7Z1G8;Q5T8U5;O15260-2	SURF4_HUMAN	SURF4	0.285604	-0.158937
O15269	O15269;O15269-2;A0A2R8Y4S0;A0A2R8Y6A2;A0A8I5KUM4;A0A8I5QKQ8	SPTC1_HUMAN	SPTLC1	0.0740802	0.13929
O15287	O15287;A0A8Q3SJ04;A0A8Q3WLH9;A0A8Q3WMK6;C9JSE3;F8WC08	FANCG_HUMAN	FANCG	0.310354	-0.577754
O15294	O15294;A0A8V8TP17;A0A8V8TPA3;A0A8V8TQ37;A0A8V8TQ64;O15294-2;O15294-3;O15294-4	OGT1_HUMAN	OGT	0.351725	-0.55908
O15347	O15347;E7EQU1;E7ES08;E9PES6	HMGB3_HUMAN	HMGB3	0.413426	-0.522027
O15355	O15355	PPM1G_HUMAN	PPM1G	0.0810242	-0.149822
O15360	O15360;O15360-3;A0A8Q3SJ96;A0A8Q3WL53;H3BNS0;H3BS84	FANCA_HUMAN	FANCA	0.115864	-0.112418
O15371;O15371-2;O15371-3	O15371;O15371-2;O15371-3	EIF3D_HUMAN	EIF3D	1.74734	-0.225165
O15372	O15372;B3KS98;E5RJT0	EIF3H_HUMAN	EIF3H	0.841139	0.162201
O15397	O15397;O15397-2	IPO8_HUMAN	IPO8	0.22254	-0.0816185
O15446	O15446;O15446-2	RPA34_HUMAN	POLR1G	0.277084	0.092062
O15479	O15479;O15481;Q9UBF1;P43366;Q96LZ2	MAGB2_HUMAN	MAGEB2	0.116134	0.181393
O43143	O43143;O60231;Q14562;F5H658;A0A140T947;K7END7	DHX15_HUMAN	DHX15	0.492606	0.0974877
O43149	O43149	ZZEF1_HUMAN	ZZEF1	0.759292	-0.187394
O43156	O43156	TTI1_HUMAN	TTI1	0.0480626	0.0513238
O43172;O43172-2	O43172;O43172-2	PRP4_HUMAN	PRPF4	3.29817	-0.494232
O43175	O43175;A0A286YF22;A0A2C9F2M7;A0A286YF78;A0A286YFA2;A0A286YFE1;A0A286YFL2;A0A286YFM8	SERA_HUMAN	PHGDH	0.571633	0.222155
O43242	O43242;O43242-2	PSMD3_HUMAN	PSMD3	0.313296	0.0545447
O43264	O43264;F5H3C1;O43264-2	ZW10_HUMAN	ZW10	0.516981	0.108423
O43290	O43290	SNUT1_HUMAN	SART1	1.23133	0.660523
O43299	O43299;O43299-2;O43299-3;A0A3B3ISJ0	AP5Z1_HUMAN	AP5Z1	0.858889	-0.173381
O43324	O43324	MCA3_HUMAN	EEF1E1	0.492509	0.190982
O43395	O43395;O43395-3	PRPF3_HUMAN	PRPF3	0.939128	-0.116885
O43396	O43396;K7ER96	TXNL1_HUMAN	TXNL1	0.538725	-0.427462
O43447	O43447;A0A7I2YQS4;C9JQD4;H0YEL5;O43447-2	PPIH_HUMAN	PPIH	0.156935	0.0901434
O43482	O43482;H0YKL4	MS18B_HUMAN	OIP5	1.06105	0.613765
O43592	O43592;F8WDU6	XPOT_HUMAN	XPOT	0.513802	-0.154678
O43617	O43617;A0A087WWM0;A0A087WYS5;O43617-2	TPPC3_HUMAN	TRAPPC3	0.267172	-0.128167
O43660;O43660-2	O43660;H0YA24;O43660-2	PLRG1_HUMAN	PLRG1	0.15206	-0.0878193
O43663;O43663-2;O43663-3;O43663-4	O43663;H0YLA0;H0YM42;O43663-2;O43663-3;O43663-4	PRC1_HUMAN	PRC1	0.292	0.45218
O43670-2	O43670;J3QRS9;O43670-2;O43670-4;X6R4W8;H0Y3M2;J3KRB6;J3KRW6;J3KTL1;J3QS27	ZN207_HUMAN	ZNF207	0.145068	0.0258434
O43681	O43681	GET3_HUMAN	GET3	0.680406	-0.296889
O43684;O43684-2	O43684;J3QSX4;J3QT28;O43684-2	BUB3_HUMAN	BUB3	0.468324	0.0929384
O43707	O43707;P12814;O43707-2;P12814-2;P12814-3;P12814-4;A0A7I2V4Y4;A0A804HII9;A0A804HIN7;A0A804HJU8;A0A804HK61;A0A804HKE2;A0A804HL31;A0A804HLD0;A0A804HLF4;A0A8V8TL71;F5GXS2;H0YJ11;H0YJW3;H7C144;H7C5W8;H9KV75;O43707-3	ACTN4_HUMAN	ACTN4	1.50514	1.02334
O43709;O43709-3	O43709;O43709-2;O43709-3;E9PCQ7;F8WD67;F8WD87	BUD23_HUMAN	BUD23	0.105843	-0.0479405
O43719	O43719;Q5H918;Q5H919	HTSF1_HUMAN	HTATSF1	0.783536	-0.255625
O43791	O43791;D6RDG8	SPOP_HUMAN	SPOP	1.06807	-0.455758
O43808	O43808;B0QYW5;F6RTR7;F8WE74	PM34_HUMAN	SLC25A17	0.926597	0.826401
O43809	O43809;H3BND3;H3BV41	CPSF5_HUMAN	NUDT21	0.979486	-0.570237
O43847;O43847-2	O43847;G3V1R5;O43847-2	NRDC_HUMAN	NRDC	1.55484	0.763875
O43852;O43852-3	O43852;O43852-15;O43852-2;O43852-3;O43852-4;O43852-5;O43852-6;O43852-8;O43852-9;H0Y875	CALU_HUMAN	CALU	0.214243	-0.0896039
O43920	O43920	NDUS5_HUMAN	NDUFS5	1.87093	-0.476028
O43933	O43933;A0A0C4DG33	PEX1_HUMAN	PEX1	0.18739	-0.36647
O60232	O60232;G3V1B8;H0YEB6	ZNRD2_HUMAN	ZNRD2	4.71066	0.844748	+
O60244	O60244	MED14_HUMAN	MED14	0.298651	0.459893
O60341;O60341-2	O60341;A0A8I5KRB8;A0A8I5KRX9;A0A8I5KSH0;A0A8I5KT29;A0A8I5KV76;A0A8I5KVZ4;A0A8I5KXU4;A0A8I5QJJ5;A0A8I5QKM3;R4GMQ1;A0A8I5KQU6;A0A8I5KRF4;A0A8I5QJR3;O60341-2;A0A8I5KPV0;A0A8I5KRC9;A0A8I5KTR5	KDM1A_HUMAN	KDM1A	0.875827	-0.978017
O60427	O60427;A0A0A0MR51;H0YB97;H7C2V0	FADS1_HUMAN	FADS1	4.77816	1.30944	+
O60493;O60493-4	O60493;O60493-3;O60493-4	SNX3_HUMAN	SNX3	0.0380654	-0.0362763
O60506;O60506-2;O60506-3;O60506-4	O60506;O60506-4;O60506-2;O60506-3;O60506-5;A0A7I2V2F2;A0A7I2V309;A0A7I2V346;A0A7I2V4Z0;A0A7I2V5Q6;A0A7I2YQN2;A0A7I2YQV8;B7Z645	HNRPQ_HUMAN	SYNCRIP	1.07799	0.112623
O60518	O60518	RNBP6_HUMAN	RANBP6	0.241337	0.083591
O60563	O60563;A0A1W2PQ16;O60563-2	CCNT1_HUMAN	CCNT1	0.215246	-0.199126
O60566;O60566-3	O60566;O60566-2;O60566-3	BUB1B_HUMAN	BUB1B	0.384457	0.393471
O60568	O60568;H7C2V1	PLOD3_HUMAN	PLOD3	0.284228	-0.0875137
O60573	O60573;B8ZZL3	IF4E2_HUMAN	EIF4E2	0.994927	0.718944
O60645	O60645;D6RB59;H0Y995	EXOC3_HUMAN	EXOC3	1.67787	0.356179
O60684	O15131;O60684;P52294;A0A8V8TL88;A0A8V8TLL2;A0A8V8TMV2;C9JYI4;Q5TFJ7	IMA7_HUMAN	KPNA6	0.606985	-0.696993
O60716;O60716-2;O60716-3;O60716-5	O60716;O60716-10;O60716-11;O60716-12;O60716-13;O60716-14;O60716-15;O60716-16;O60716-17;O60716-18;O60716-19;O60716-2;O60716-20;O60716-21;O60716-22;O60716-23;O60716-24;O60716-25;O60716-26;O60716-27;O60716-28;O60716-29;O60716-3;O60716-30;O60716-31;O60716-32;O60716-4;O60716-5;O60716-6;O60716-7;O60716-8;O60716-9;A0A669KB05;A0A669KB62;C9JZR2;A0A804HIL4;A0A804HK15;H0YC95	CTND1_HUMAN	CTNND1	0.699548	0.301067
O60732	O60732;O60732-2	MAGC1_HUMAN	MAGEC1	0.727976	-0.649004
O60762	O60762;A0A804HIB3;A0A804HIK9;H0Y368;Q5QPJ9;Q5QPK2	DPM1_HUMAN	DPM1	0.463247	-0.0950136
O60783	O60783	RT14_HUMAN	MRPS14	0.179867	-0.30362
O60814;P57053;P58876;P62807;Q5QNW6;Q5QNW6-2;Q93079;Q99877;Q99879;Q99880	O60814;P06899;P23527;P33778;P57053;P58876;P62807;Q16778;Q5QNW6;Q8N257;Q93079;Q96A08;Q99877;Q99879;Q99880;U3KQK0;Q5QNW6-2	H2B1C_HUMAN;H2B1D_HUMAN;H2B1H_HUMAN;H2B1K_HUMAN;H2B1L_HUMAN;H2B1M_HUMAN;H2B1N_HUMAN;H2B2F_HUMAN;H2BFS_HUMAN	H2BC12;H2BC12L;H2BC13;H2BC14;H2BC15;H2BC18;H2BC4;H2BC5;H2BC9	2.84797	-0.227142
O60826	O60826	CCD22_HUMAN	CCDC22	2.09886	-1.70308
O60828;O60828-2;O60828-4;O60828-5	O60828;O60828-2;O60828-4;O60828-5;H7C053	PQBP1_HUMAN	PQBP1	0.297867	0.254299
O60869;O60869-2;O60869-3	O60869;O60869-2;O60869-3	EDF1_HUMAN	EDF1	0.0303622	-0.0358385
O60884	O60884;A0A087WT48	DNJA2_HUMAN	DNAJA2	1.33503	0.185244
O60942;O60942-2	O60942;O60942-2;O60942-3;O60942-4	MCE1_HUMAN	RNGTT	0.0936855	0.113842
O75127	O75127;C9JGL8;G3V325	PTCD1_HUMAN	PTCD1	0.765604	-0.915939
O75145;O75145-2	O75145;O75145-2	LIPA3_HUMAN	PPFIA3	0.628872	0.22526
O75150;O75150-4	O75150;H3BP71;H3BQ99;H3BUL6;I3L332;O75150-3;O75150-4	BRE1B_HUMAN	RNF40	0.467047	-0.467378
O75153	O75153;A0A494C0R8;I3L2B0;K7EIG1	CLU_HUMAN	CLUH	0.0333819	-0.0885838
O75175	O75175;B7Z6J7;H7C148;A0A2R8Y7Z8	CNOT3_HUMAN	CNOT3	0.418819	0.274222
O75190;O75190-2;O75190-3	O75190;O75190-2;P25686;Q8NHS0;A0A0J9YX62;O75190-3;O75190-4;P25686-2;C9J2C4;C9JRD2;C9JXB9	DNJB6_HUMAN	DNAJB6	0.36172	0.627941
O75251;O75251-2	O75251;F5GXJ1;F5H5N1;O75251-2	NDUS7_HUMAN	NDUFS7	1.26474	-1.33044
O75306;O75306-2	O75306;A0A7I2V2B9;A0A7I2V3J6;A0A7I2V410;A0A7I2V4W5;A0A7I2V4X8;A0A7I2V596;A0A7I2V5E2;A0A7I2V5G4;A0A7I2V630;A0A7I2YQG7;O75306-2	NDUS2_HUMAN	NDUFS2	0.0321558	0.0989463
O75323	O75323;C9J7B1;C9K068;H7C333;O75323-2	NIPS2_HUMAN	NIPSNAP2	0.763031	-0.266412
O75330;O75330-2;O75330-3;O75330-4	O75330;O75330-2;O75330-3;O75330-4	HMMR_HUMAN	HMMR	0.0330993	-0.0316281
O75340	O75340;O75340-2;A0A024QZ42	PDCD6_HUMAN	PDCD6	0.372383	0.128919
O75348	O75348	VATG1_HUMAN	ATP6V1G1	0.752632	0.367007
O75365	O75365;O75365-3;E5RFQ4	TP4A3_HUMAN	PTP4A3	0.310188	0.188257
O75390	O75390;A0A0C4DGI3;B4DJV2;H0YIC4	CISY_HUMAN	CS	0.239375	-0.499117
O75419;O75419-2;O75419-3	O75419;O75419-2;O75419-3;A0A5F9ZH29;A0A5K1VW85	CDC45_HUMAN	CDC45	0.591955	-0.388945
O75427	O75427;H7C5D9	LRCH4_HUMAN	LRCH4	0.309673	-0.507557
O75431;O75431-2	O75431;C9JNK6;C9JAZ1;O75431-2	MTX2_HUMAN	MTX2	0.340632	-0.199523
O75448;O75448-2	O75448;O75448-2;A0A0B4J1W0;B4DDR8;F5GY88;F5H5K2	MED24_HUMAN	MED24	1.1693	1.10665
O75489	O75489	NDUS3_HUMAN	NDUFS3	0.154599	0.145509
O75496	O75496;E2QRF9;H7C608;C9K0U5	GEMI_HUMAN	GMNN	0.235215	-0.128257
O75506	O75506	HSBP1_HUMAN	HSBP1	0.125928	-0.0720172
O75521;O75521-2	O75521;A0A0C4DGA2;O75521-2	ECI2_HUMAN	ECI2	1.42699	0.349383
O75531	O75531	BAF_HUMAN	BANF1	1.33844	-0.671581
O75533	O75533	SF3B1_HUMAN	SF3B1	3.25641	-0.262389
O75534;O75534-2;O75534-3;O75534-4	O75534;E9PLT0;O75534-2;O75534-3;O75534-4;A0A8I5KPC0;A0A8I5KPJ6;A0A8I5KPQ8;A0A8I5KS07;A0A8I5KTQ3;A0A8I5KV85;A0A8I5KW29;A0A8I5KW72;A0A8I5KWW0;A0A8I5KXH5;A0A8I5KXL1;A0A8I5KYL8;A0A8I5QJA6;A0A8I5QKX0;E9PNG3	CSDE1_HUMAN	CSDE1	0.176465	0.39055
O75569;O75569-2;O75569-3	O75569;O75569-2;O75569-3;A0A7I2V2I8;A0A7I2V3J2;A0A7I2V5H3;A0A7I2YQ87;B4DJC7	PRKRA_HUMAN	PRKRA	0.240311	-0.261225
O75586;O75586-2	O75586;A0A087WYL7;G3V4A5;O75586-2	MED6_HUMAN	MED6	0.656941	0.584653
O75592	O75592;A0A499FJI4;A0A804HIR9;A0A804HJ25;A0A804HKQ1;A0A804HL12;A0A8Q3SHK7;A0A8Q3SHQ2;A0A8Q3SHQ6;O75592-2	MYCB2_HUMAN	MYCBP2	0.0258984	-0.010416
O75616	O75616;J3QRV9;J3QSB2;O75616-2;J3QT61	ERAL1_HUMAN	ERAL1	0.0844717	-0.042033
O75618;O75618-2	O75618;O75618-2;B1AQP5;V9GY27	DEDD_HUMAN	DEDD	0.129004	0.152596
O75643	O75643	U520_HUMAN	SNRNP200	1.81633	-0.169008
O75663	O75663;O75663-2	TIPRL_HUMAN	TIPRL	1.44878	1.74943
O75694;O75694-2	O75694;E9PF10;O75694-2	NU155_HUMAN	NUP155	0.726234	0.182833
O75746	O75746;O75746-2	S2512_HUMAN	SLC25A12	0.506377	-0.56335
O75787;O75787-2	O75787;A0A1B0GUT7;A0A1B0GVW0;B7Z1I9;A0A1B0GTB0;A0A1B0GTU8;A0A1B0GVC7;A0A1B0GVI9;A0A1B0GWD6;B7Z413;O75787-2	RENR_HUMAN	ATP6AP2	0.2919	0.118577
O75794	O75794;H7BZW7;X6RA30;X6RF82	CD123_HUMAN	CDC123	1.13562	0.400981
O75821	O75821;K7EL20;K7ENA8;K7EP16;K7ER90	EIF3G_HUMAN	EIF3G	0.284103	0.0854445
O75822	O75822;O75822-2;O75822-3	EIF3J_HUMAN	EIF3J	0.155372	-0.336617
O75832	O75832;B1AJY5;B1AJY6;B1AJY7;O75832-2	PSD10_HUMAN	PSMD10	0.24494	0.192317
O75909;O75909-4	O75909;O75909-2;G3V5E1;O75909-1;O75909-4;G3V2Q3	CCNK_HUMAN	CCNK	0.0871762	-0.0331197
O75935;O75935-2;O75935-3	O75935;O75935-2;O75935-3;A0A0A0MRV8;X6RA56;X6RCK5;X6RLR1	DCTN3_HUMAN	DCTN3	0.625484	0.518971
O75937	O75937;S4R3J5	DNJC8_HUMAN	DNAJC8	1.03313	-0.940294
O75940	O75940	SPF30_HUMAN	SMNDC1	0.241978	-0.0986934
O75947	O75947	ATP5H_HUMAN	ATP5PD	0.0342259	-0.0774022
O75955	O75955;A0A140T974;A0A140T9R1;A0A140T9W4;O75955-2	FLOT1_HUMAN	FLOT1	0.555324	-0.345209
O75964	O75964;A0A3B3ITX4;A0A8I5KSQ4;A0A8I5KSW3;A0A8I5KT86	ATP5L_HUMAN	ATP5MG	0.417398	0.449982
O76003	O76003	GLRX3_HUMAN	GLRX3	2.36675	0.582966
O76031	O76031	CLPX_HUMAN	CLPX	0.0581805	0.0526516
O76071	O76071	CIAO1_HUMAN	CIAO1	0.204985	-0.10331
O76094;O76094-2	O76094;D6RDY6;O76094-2;R4GNC1	SRP72_HUMAN	SRP72	0.108303	-0.0853094
O94776	O94776	MTA2_HUMAN	MTA2	1.34504	0.27824
O94788;O94788-2;O94788-3	O94788;O94788-2;O94788-3;O94788-4;H0YMG7	AL1A2_HUMAN	ALDH1A2	0.383617	-0.194493
O94822;O94822-3	O94822;O94822-3	LTN1_HUMAN	LTN1	0.597384	-0.191705
O94826	O94826	TOM70_HUMAN	TOMM70	0.938246	0.126075
O94888	O94888;C9JAT7	UBXN7_HUMAN	UBXN7	1.47927	0.349585
O94889	O94889;O94889-2	KLH18_HUMAN	KLHL18	0.0614133	-0.0174024
O94905	O94905;E5RHW4;E5RJ09	ERLN2_HUMAN	ERLIN2	0.16729	0.113366
O94906	O94906;O94906-2	PRP6_HUMAN	PRPF6	1.21908	-0.114105
O94915	O94915;A0A2C9F2R7;A0A669KB90;A0A6E1XQM6;F2Z2S2	FRYL_HUMAN	FRYL	0.317483	-0.310344
O94927	O94927	HAUS5_HUMAN	HAUS5	0.543759	0.185199
O94952;O94952-1	O94952;H0YIE9;O94952-1	FBX21_HUMAN	FBXO21	1.81718	0.428702
O94972;O94972-3	O94972;O94972-2;O94972-3	TRI37_HUMAN	TRIM37	0.176145	0.125051
O94979	O94979;O94979-10;O94979-2;O94979-3;O94979-4;O94979-5;O94979-6;O94979-7;O94979-8;O94979-9;D6REX3;D6RHZ5;H0YAB3;H7BXG7;H0Y8V7;H0Y9K1	SC31A_HUMAN	SEC31A	2.02153	0.652398
O94992	O94992	HEXI1_HUMAN	HEXIM1	0.428469	-0.319405
O95071;O95071-2	O95071;E7EMW7;O95071-2	UBR5_HUMAN	UBR5	1.24557	0.15119
O95163	O95163;A0A6Q8PEX6;A0A6Q8PF66;A0A6Q8PF69;A0A6Q8PFB7;A0A6Q8PFH9;A0A6Q8PFN8;A0A6Q8PG86;A0A6Q8PGR0;A0A6Q8PGW3;A0A6Q8PH48;A0A6Q8PHA0;A0A6Q8PHC9;A0A6Q8PHF4;A0A6Q8PHI5;F5H2T0	ELP1_HUMAN	ELP1	3.10572	0.396478
O95168;O95168-2	O95168;O95168-2	NDUB4_HUMAN	NDUFB4	0.713359	0.892493
O95229;O95229-2	O95229;O95229-2	ZWINT_HUMAN	ZWINT	0.490705	-0.769611
O95235;O95235-2	O95235;O95235-2	KI20A_HUMAN	KIF20A	0.00524496	-0.00378931
O95347	O95347;O95347-2	SMC2_HUMAN	SMC2	0.00633985	-0.00281739
O95373	O95373	IPO7_HUMAN	IPO7	0.140121	-0.0545049
O95382;O95382-3	O95382;O95382-2;O95382-3	M3K6_HUMAN	MAP3K6	0.359342	0.188053
O95400	O95400	CD2B2_HUMAN	CD2BP2	0.557457	0.157997
O95456;O95456-2	O95456;O95456-2	PSMG1_HUMAN	PSMG1	1.64369	1.13325
O95486	O95486;O95486-2	SC24A_HUMAN	SEC24A	0.438422	0.553642
O95602	O95602;B9ZVN9	RPA1_HUMAN	POLR1A	0.478274	-0.100549
O95613;O95613-2	O95613;A0A8Q3SHZ3;O95613-2	PCNT_HUMAN	PCNT	0.0574071	-0.084077
O95639;O95639-2;O95639-3	O95639;C9JEV9;O95639-2;O95639-3;F8WEL7	CPSF4_HUMAN	CPSF4	0.25845	0.100698
O95714	O95714;A0A0J9YXQ8	HERC2_HUMAN	HERC2	0.464173	0.0408747
O95721	O95721;C9JAF7	SNP29_HUMAN	SNAP29	6.64E-05	-2.48e-05
O95777	O95777;C9JIZ0;C9JNV3;F2Z2Y6	LSM8_HUMAN	LSM8	0.279705	-0.399771
O95782;O95782-2	O95782;O95782-2	AP2A1_HUMAN	AP2A1	0.00445559	0.000808954
O95793;O95793-2	O95793;O95793-2;O95793-3;Q5JW28;Q5JW30	STAU1_HUMAN	STAU1	0.689802	0.370681
O95816	O95816;O95816-2	BAG2_HUMAN	BAG2	0.352426	0.0618887
O95831;O95831-3	O95831;O95831-3;O95831-5;A0A6Q8PFE1;A0A6Q8PFM5;A0A6Q8PG15;A0A6Q8PHC0;A0A6Q8PHJ4;A0A6Q8PHJ9;A0A7I2PK44;E9PMA0;O95831-2	AIFM1_HUMAN	AIFM1	1.71707	-0.33408
O95983;O95983-2	O95983;O95983-2	MBD3_HUMAN	MBD3	0.341813	0.148489
O95985;O95985-2;O95985-3	O95985;H0Y6W0;O95985-2;O95985-3	TOP3B_HUMAN	TOP3B	0.118215	0.135322
O96000;O96000-2	O96000;H3BPJ9;H3BV16;O96000-2	NDUBA_HUMAN	NDUFB10	0.0806203	0.105407
O96019	O96019;H7C5S0	ACL6A_HUMAN	ACTL6A	0.431342	0.144621
P00338;P00338-3	P00338;P00338-3;P00338-4	LDHA_HUMAN	LDHA	0.352565	0.144335
P00374;P00374-2	P00374;B4DM58;P00374-2	DYR_HUMAN	DHFR	0.792406	0.482114
P00390;P00390-2;P00390-3;P00390-4;P00390-5	P00390;P00390-2;P00390-3;P00390-4;P00390-5	GSHR_HUMAN	GSR	2.1283	0.736115
P00403	P00403	COX2_HUMAN	MT-CO2	0.200155	-0.178608
P01116-2	P01111;P01116;P01116-2;A0A8I5KQ21;A0A8I5KUB5;A0A8I5KYH6	RASK_HUMAN	KRAS	1.31491	-1.45954
P01624	P01624;A0A075B6H7;A0A0C4DH55;A0A0C4DH90	KV315_HUMAN	IGKV3-15	0.262772	0.134591
P01772;P0DP02	P01768;P01772;P0DP02;P0DP03;A0A0J9YY99	HV333_HUMAN;HVC33_HUMAN	IGHV3-30-3;IGHV3-33	0.696422	0.231532
P01834	P01834;A0A5H1ZRQ3	IGKC_HUMAN	IGKC	1.74592	0.254005
P01857;P01857-1	P01857;P01860;P01857-1;P01860-1;A0A0A0MS07	IGHG1_HUMAN	IGHG1	1.56265	0.294412
P02008	P02008	HBAZ_HUMAN	HBZ	3.75219	1.13154	+
P02100	P02100	HBE_HUMAN	HBE1	4.94808	1.2779	+
P02533	P02533;P08779;P13646;P19012;K7ERE3;P13646-2;P13646-3;K7EMD9	K1C14_HUMAN	KRT14	0.575223	1.53058
P02545;P02545-2;P02545-3;P02545-6	P02545;P02545-2;A0A6Q8PFJ0;A0A804HL68;P02545-3;P02545-4;P02545-5;P02545-6;Q5TCI8;A0A6Q8PHQ9	LMNA_HUMAN	LMNA	0.53958	0.3089
P02549	P02549;P02549-2	SPTA1_HUMAN	SPTA1	0.408647	0.0552228
P02768	P02768;A0A0C4DGB6;H0YA55;H7C013	ALBU_HUMAN	ALB	0.293897	0.0249109
P02786	P02786;A0A8V8TLK7;A0A8V8TLM6;A0A8V8TLN0;A0A8V8TM41;A0A8V8TM46;A0A8V8TN37;G3V0E5	TFR1_HUMAN	TFRC	0.0379404	-0.0456077
P02792	P02792	FRIL_HUMAN	FTL	0.902686	-0.348808
P02794	P02794;E9PKY7;E9PRK8;G3V192	FRIH_HUMAN	FTH1	2.71177	-0.673781
P04075	P04075;H3BMQ8;H3BPS8;H3BQN4;H3BR04;H3BU78;H3BUH7;J3KPS3;P04075-2	ALDOA_HUMAN	ALDOA	0.416996	0.478991
P04080	P04080	CYTB_HUMAN	CSTB	0.475728	0.518466
P04114	P04114	APOB_HUMAN	APOB	0.521106	0.338432
P04181	P04181	OAT_HUMAN	OAT	0.257954	-0.0836921
P04183	P04183;K7ENW5;K7ERJ1;K7ERV3;K7ES52	KITH_HUMAN	TK1	0.633599	-1.02462
P04264	P04259;P04264	K2C1_HUMAN	KRT1	0.359187	-0.767756
P04406	P04406;E7EUT5;P04406-2	G3P_HUMAN	GAPDH	5.13245	2.52314	+
P04632	P04632;A0A075B7C0;A0A0C4DGQ5;K7EIV0;K7ELJ7;K7EM73;U3KQE2	CPNS1_HUMAN	CAPNS1	0.297732	0.595177
P04792	P04792;A0A6Q8PGK1;A0A6Q8PF43;A0A6Q8PFE7;A0A6Q8PFK8;A0A6Q8PGY2;A0A6Q8PH65;A0A6Q8PHA6;A0A6Q8PHJ6	HSPB1_HUMAN	HSPB1	0.82674	0.0637922
P04818	P04818;P04818-2	TYSY_HUMAN	TYMS	0.352926	-0.208283
P04843	P04843;B7Z4L4	RPN1_HUMAN	RPN1	0.696033	1.55969
P04844;P04844-2	P04844;P04844-2;A0A994J5J1	RPN2_HUMAN	RPN2	0.620947	-0.269628
P04908;P0C0S8;P20671;Q16777;Q6FI13;Q7L7L0;Q93077;Q96KK5;Q99878;Q9BTM1	P04908;P0C0S8;P20671;Q16777;Q6FI13;Q7L7L0;Q93077;Q96KK5;Q99878;Q9BTM1;A0A0U1RR32;A0A0U1RRH7;H0YFX9	H2A1B_HUMAN;H2A1C_HUMAN;H2A1D_HUMAN;H2A1H_HUMAN;H2A1J_HUMAN;H2A1_HUMAN;H2A2A_HUMAN;H2A2C_HUMAN;H2A3_HUMAN;H2AJ_HUMAN	H2AC11;H2AC12;H2AC14;H2AC18;H2AC20;H2AC25;H2AC4;H2AC6;H2AC7;H2AJ	3.07167	-0.613856
P05023;P05023-3;P05023-4	P05023;P13637;A0A0A0MT26;A0A2R8YEY8;M0R116;P05023-3;P05023-4;P13637-2;P13637-3	AT1A1_HUMAN	ATP1A1	0.750489	-0.820813
P05114	P05114;A6NEL0;A6NL93	HMGN1_HUMAN	HMGN1	0.0577883	-0.0722953
P05141	P05141;P12235;P12236;Q9H0C2;V9GYG0	ADT2_HUMAN	SLC25A5	0.946938	-0.053422
P05165;P05165-2;P05165-3	P05165;P05165-2;P05165-3;A0A1B0GUX9	PCCA_HUMAN	PCCA	0.848155	-0.963526
P05166;P05166-2	P05166;E7ETT1;E7ETT4;E7EUY3;E7EX59;E9PDR0;E9PEC3;F8WBI9;P05166-2	PCCB_HUMAN	PCCB	3.59922	-0.957724	+
P05198	P05198;G3V4T5;H0YJS4	IF2A_HUMAN	EIF2S1	2.08278	0.323884
P05386	P05386	RLA1_HUMAN	RPLP1	0.418942	-0.161811
P05387	P05387	RLA2_HUMAN	RPLP2	0.148663	-0.0581336
P05388	P05388;F8VWS0;F8VW21;F8VZS0;F8W1K8;P05388-2	RLA0_HUMAN	RPLP0	0.5565	0.101112
P05455	P05455;E7ERC4;E9PFL9;E9PGX9	LA_HUMAN	SSB	2.95362	0.340112
P05783	P05783;F8VZY9	K1C18_HUMAN	KRT18	0.110121	0.047894
P05787;P05787-2	P05787;P05787-2	K2C8_HUMAN	KRT8	0.0748411	-0.0391612
P06493	P06493;A0A024QZP7;P06493-2;E5RIU6	CDK1_HUMAN	CDK1	0.0195395	0.0068357
P06576	P06576;H0YH81;F8W079	ATPB_HUMAN	ATP5F1B	0.0328307	-0.0137563
P06730;P06730-2;P06730-3	P06730;D6RBW1;H0Y8J7;P06730-2;P06730-3	IF4E_HUMAN	EIF4E	0.15411	0.192488
P06733	P06733;A0A2R8Y6G6;P06733-2	ENOA_HUMAN	ENO1	0.105912	-0.237419
P06748;P06748-2	P06748;A0A7I2V5J8;A0A7I2V5S2;A0A7I2YQC0;E5RI98;P06748-2;P06748-3;A0A7I2V2X9;A0A7I2V3G5;A0A7I2V3U2;A0A7I2V433;A0A7I2V4G8;A0A7I2V579	NPM_HUMAN	NPM1	1.1714	0.216337
P06753-2	P06753-2;J3KN67;P06753-5;P06753-7;A0A087WWU8	TPM3_HUMAN	TPM3	0.320706	0.282704
P07195	P07195;A0A3B3IS95;A0A5F9ZHM4;A8MW50;C9J7H8;F5H793	LDHB_HUMAN	LDHB	0.874837	1.03869
P07237	P07237;A0A7P0T8C0;A0A7P0T8J3;A0A7P0T9K9;A0A7P0TA35;A0A7P0TA71;A0A7P0TB26;B3KTQ9;H0Y3Z3;H7BZ94;I3L0S0;I3L3P5	PDIA1_HUMAN	P4HB	1.68764	0.52107
P07355;P07355-2	A6NMY6;P07355;H0YL33;H0YM50;H0YMD0;H0YMU9;H0YMW4;H0YN28;H0YN42;P07355-2;H0YNP5	ANXA2_HUMAN	ANXA2	0.110774	-0.211811
P07384	P07384;E9PIA9;E9PJA6;E9PJJ3;E9PLC9;E9PLX0;E9PMC6;E9PQB3;E9PRM1;E9PSA6	CAN1_HUMAN	CAPN1	0.0724797	0.0301888
P07437	P04350;P07437;P68371;Q5JP53;Q5ST81	TBB5_HUMAN	TUBB	0.433291	-0.176567
P07814	P07814	SYEP_HUMAN	EPRS1	1.00037	0.214136
P07900;P07900-2	P07900;P07900-2	HS90A_HUMAN	HSP90AA1	4.56733	0.530205	+
P07910;P07910-2;P07910-4	O60812;P07910;B2RXH8;B7ZW38;G3V2Q1;P07910-2;P07910-3;P07910-4;P0DMR1;A0A0G2JNQ3;A0A0G2JPF8;B4DSU6;B4DY08;G3V251;G3V2H6;G3V3K6;G3V4C1;G3V4M8;G3V4W0;G3V555;G3V575;G3V576;G3V5X6	HNRPC_HUMAN	HNRNPC	0.0558406	0.0499353
P07919	P07919	QCR6_HUMAN	UQCRH	2.86278	0.544901
P07954;P07954-2	P07954;P07954-2;A0A804HI24;A0A804HKE6	FUMH_HUMAN	FH	3.90383	3.15682	+
P08236	P08236;P08236-2;P08236-3	BGLR_HUMAN	GUSB	2.05741	0.259459
P08237;P08237-2;P08237-3	P08237;A0A2R8Y891;P08237-2;P08237-3;F8VZI0	PFKAM_HUMAN	PFKM	0.501705	-0.51192
P08238	P07900;P08238;Q14568;Q58FF8;P07900-2	HS90B_HUMAN	HSP90AB1	2.93714	0.364062
P08240;P08240-2	P08240;P08240-2	SRPRA_HUMAN	SRPRA	0.431847	1.10381
P08243;P08243-2	P08243;P08243-2;P08243-3	ASNS_HUMAN	ASNS	0.678993	-0.758453
P08397;P08397-2	P08397;A0A3B3IRR1;A0A3F2YNY7;A0A8I5KXV4;F5H345;P08397-2	HEM3_HUMAN	HMBS	0.0828111	0.110143
P08559;P08559-2;P08559-3;P08559-4	P08559;P29803;P08559-2;P08559-3;P08559-4;Q5JPU2	ODPA_HUMAN	PDHA1	1.21754	0.340009
P08574	P08574	CY1_HUMAN	CYC1	0.674104	0.272223
P08579	P08579	RU2B_HUMAN	SNRPB2	0.193143	0.044935
P08621;P08621-2;P08621-3	P08621;P08621-2;P08621-3;M0QYR1	RU17_HUMAN	SNRNP70	0.457625	-0.315352
P08670	P08670;B0YJC4	VIME_HUMAN	VIM	1.08433	-0.537168
P08708	P08708;A0A075B716;H0YN88;H3BNC9;H0YN73	RS17_HUMAN	RPS17	2.08004	-0.136275
P08727	P02533;P08727;P08779;P19012;Q04695;A8MT21;C9JM50;C9JTG5;K7EMS3;K7EPJ9;P19012-2	K1C19_HUMAN	KRT19	0.099673	0.0519125
P08865	P08865;A0A0C4DG17;A0A8I5KQE6;A0A8V8TLA4;A0A8V8TMP3;A0A8V8TMX1;C9J9K3	RSSA_HUMAN	RPSA	1.53667	0.32292
P09105	P09105	HBAT_HUMAN	HBQ1	3.03886	2.09074	+
P09110	P09110;P09110-2;C9JDE9;H0Y4D4;H7C131	THIK_HUMAN	ACAA1	0.131601	0.236477
P09211	P09211	GSTP1_HUMAN	GSTP1	0.504945	-0.300339
P09429	P09429;B2RPK0;Q5T7C4	HMGB1_HUMAN	HMGB1	1.29538	-1.05774
P09496-2	P09496;P09496-2;C9J8P9;P09496-3;P09496-4;P09496-5	CLCA_HUMAN	CLTA	0.00104225	-0.000185728
P09497-2	P09497;D6RJD1;P09497-2	CLCB_HUMAN	CLTB	0.238503	0.064862
P09651;P09651-2;P09651-3	P09651;Q32P51;A0A7I2V3R8;A0A7I2V3W0;F8W6I7;P09651-2;P09651-3;A0A7I2V2F1;A0A7I2V2M7;A0A7I2V2Q7;A0A7I2V2R4;A0A7I2V2X1;A0A7I2V334;A0A7I2V360;A0A7I2V3K5;A0A7I2V3U8;A0A7I2V453;A0A7I2V459;A0A7I2V497;A0A7I2V4E2;A0A7I2V4F8;A0A7I2V4P7;A0A7I2V520;A0A7I2V5N7;A0A7I2V5P1;A0A7I2V661;A0A7I2V666;A0A7I2YQX9;A0A7I2YQY2;H0YH80	ROA1_HUMAN	HNRNPA1	2.05478	-0.404796
P09661	P09661;H0YKK0	RU2A_HUMAN	SNRPA1	1.262	-0.245598
P09669	P09669	COX6C_HUMAN	COX6C	0.0396233	0.0152204
P09874	P09874;A0A7I2V3E1;A0A7I2V5E9;A0A7I2V625	PARP1_HUMAN	PARP1	1.23227	0.357927
P0C2W1	P0C2W1	FBSP1_HUMAN	FBXO45	0.349528	0.422849
P0CAP2;P0CAP2-2;P0CAP2-3	P0CAP2;P0CAP2-2;P0CAP2-3;E9PP13	GRL1A_HUMAN	POLR2M	0.570373	-0.621691
P0DME0;Q01105;Q01105-2;Q01105-3;Q01105-4	P0DME0;Q01105;Q01105-2;Q01105-3;Q01105-4;A0A0C4DFV9;A0A8I5KS71;A0A8J8YYJ1	SETLP_HUMAN;SET_HUMAN	SET;SETSIP	0.568198	0.335872
P0DMU9;P0DMV1;P0DMV2;Q5DJT8	Q5HYN5;Q8NHU0;P0DMU7;P0DMU8;P0DMU9;P0DMV0;Q5DJT8;P0DMV1;P0DMV2	CT452_HUMAN;CT458_HUMAN;CT459_HUMAN;CT45A_HUMAN	CT45A10;CT45A2;CT45A8;CT45A9	1.05427	-0.186769
P0DMV8;P0DMV9	P0DMV8;P0DMV9;P17066;P48741;P0DMV8-2;A0A0G2JIW1;V9GZ37	HS71A_HUMAN;HS71B_HUMAN	HSPA1A;HSPA1B	0.970252	0.0892565
P0DP23;P0DP24;P0DP25	P02585;P0DP23;P0DP24;P0DP25;P27482;C9J7T9;E7EMB3;F8WBR5;G3V479;M0QZ52	CALM1_HUMAN;CALM2_HUMAN;CALM3_HUMAN	CALM1;CALM2;CALM3	0.227161	0.0259631
P0DPB6	P0DPB6;A0A0R4J2F3	RPAC2_HUMAN	POLR1D	0.0137718	-0.00662517
P10155;P10155-3;P10155-4;P10155-5	P10155;P10155-2;P10155-3;P10155-4;P10155-5	RO60_HUMAN	RO60	0.155407	0.242711
P10398	P04049;P10398;P15056;A0A2R8Y8E0;A0A2U3TZI2;H7C560;A0A0S2Z4L5;A0A2R8Y492;A0A8I5KQV4;A0A8I5KSB0;A0A8I5KSV6;A0A8I5KTA5;A0A8I5QKZ6;P04049-2;A0A8I5KWF7;H7C155;H7C4S5	ARAF_HUMAN	ARAF	0.131602	0.091507
P10515	P10515;A0A7P0Z4G4;E9PEJ4;H0YDD4;A0A7P0T997;A0A7P0TA47;A0A7P0TAG1;A0A7P0TAX2;A0A7P0TBE2;A0A7P0TBK2	ODP2_HUMAN	DLAT	0.604516	0.265747
P10599;P10599-2	P10599;P10599-2	THIO_HUMAN	TXN	0.224478	-0.0793159
P10606	P10606	COX5B_HUMAN	COX5B	0.151609	-0.376349
P10619;P10619-2	P10619;A0A7I2V4K5;P10619-2;X6R5C5;X6R8A1	PPGB_HUMAN	CTSA	0.501075	0.141276
P10644	P10644;P10644-2;K7EM13;K7EPB2	KAP0_HUMAN	PRKAR1A	0.692754	0.445708
P10809	P10809;A0A7I2V2X6;A0A7I2V599;A0A7I2YQK6	CH60_HUMAN	HSPD1	0.638528	-0.0670338
P11021	P11021;A0A7P0TAI0	BIP_HUMAN	HSPA5	0.719351	-0.0890536
P11142	P11142;A8K7Q2;E9PKE3;E9PNE6;E9PS65	HSP7C_HUMAN	HSPA8	0.782141	0.0672033
P11166	P11166;A0A6Q8PFI8	GTR1_HUMAN	SLC2A1	0.817072	-0.270678
P11171;P11171-2;P11171-3;P11171-4	P11171;Q9H4G0;Q9Y2J2;A0A2R8Y570;A0A2R8Y5G2;A0A2R8Y5Z6;A0A2R8Y6G5;A0A2R8YFR9;A0A2U3TZH6;A0A3B3IU06;A0A2R8Y7N0;A0A2R8Y7Y3;A0A2R8YD30;P11171-2;P11171-7;A0A0A0MRA8;A0A0C4DH22;A0A1B0GTF8;A0A1B0GTW6;A0A1B0GWG0;A0A2R8Y420;A0A2R8Y6D0;A0A2R8YCW8;A0A3B3ITC5;A0A3B3ITP0;A0A3B3IUD6;A8K968;P11171-3;P11171-4;P11171-5;P11171-6;Q9H4G0-2;Q9H4G0-3;Q9H4G0-4;Q9Y2J2-2;Q9Y2J2-3;Q9Y2J2-4;A0A2R8Y6T6;A0A994J847;Q4VXN0;Q4V…	EPB41_HUMAN	EPB41	2.15331	0.718349
P11177;P11177-2	P11177;C9J634;F8WF02;P11177-2;P11177-3	ODPB_HUMAN	PDHB	0.438427	0.21262
P11233;P11234;P11234-2;P11234-3	P11233;P11234;P11234-2;P11234-3	RALA_HUMAN;RALB_HUMAN	RALA;RALB	0.722261	0.893351
P11277;P11277-2	P11277;P11277-2;P11277-3;H0YJE6	SPTB1_HUMAN	SPTB	0.353148	0.048944
P11388;P11388-2;P11388-3;P11388-4;Q02880;Q02880-2	P11388;Q02880;A0A8V8TN33;A0A8V8TP20;A0A8V8TPE3;E9PCY5;P11388-2;P11388-3;P11388-4;Q02880-2	TOP2A_HUMAN;TOP2B_HUMAN	TOP2A;TOP2B	1.2942	1.08687
P11413;P11413-2;P11413-3	P11413;E7EUI8;A0A8Q3SIN6;A0A8Q3SIS5;A0A8Q3SJB9;A0A8Q3WL95;P11413-2;P11413-3	G6PD_HUMAN	G6PD	1.32342	-0.827501
P11441	P11441;Q5HY81	UBL4A_HUMAN	UBL4A	1.35373	-0.341686
P11498	P11498;E9PRE7;A0A494C016;A0A494C0T2;A0A494C101;P11498-2	PYC_HUMAN	PC	0.454371	-0.127273
P11586	P11586;A0A8V8TKR5;A0A8V8TKS0;A0A8V8TKT4;A0A8V8TL50;A0A8V8TMA4;F5H2F4;V9GYY3;V9GZ78;A0A494C1T2;A0A8V8TL46;A0A8V8TMA9	C1TC_HUMAN	MTHFD1	0.276953	0.450242
P11717	P11717	MPRI_HUMAN	IGF2R	1.35917	0.40131
P11766	P11766	ADHX_HUMAN	ADH5	0.881377	-0.544593
P11940	P11940;Q4VXU2;A0A087WTT1;A0A6Q8JFT6;A0A7I2V4N4;A0A7I2YQ88;A0A7I2YQE4;E7EQV3;E7ERJ7;H0YAR2;P11940-2;A0A6I8PLA1;A0A6I8PS38;H0YAP2;Q4VXU2-2	PABP1_HUMAN	PABPC1	0.168526	0.0477192
P12235	P12235;V9GYG0	ADT1_HUMAN	SLC25A4	1.22001	0.589959
P12236	P12236	ADT3_HUMAN	SLC25A6	0.415865	0.0977426
P12268	P12268;E7ETK5;H0Y4R1;A0A7I2V2T3;A0A7I2YQK5;A0A994J749	IMDH2_HUMAN	IMPDH2	0.29129	-0.105609
P12270	P12270	TPR_HUMAN	TPR	0.325917	0.162409
P12829	P12829;A0A1C7CYY4;I3L1K6;I3L4B1;I3L532	MYL4_HUMAN	MYL4	0.2156	-0.0896888
P12956;P12956-2	P12956;B1AHC9;P12956-2	XRCC6_HUMAN	XRCC6	0.145426	-0.280768
P13010	P13010	XRCC5_HUMAN	XRCC5	0.0579404	0.12864
P13073	P13073	COX41_HUMAN	COX4I1	1.08805	0.285223
P13224;P13224-2	P13224;P13224-2	GP1BB_HUMAN	GP1BB	0.0998206	0.0338497
P13489	P13489;E9PIK5;E9PIM9;E9PLZ3;E9PMJ3;E9PMA9;E9PMI1;E9PR82	RINI_HUMAN	RNH1	0.77411	1.10077
P13639	P13639	EF2_HUMAN	EEF2	4.34916	0.514226	+
P13645	P13645;A0A1B0GVI3	K1C10_HUMAN	KRT10	1.04416	-0.895409
P13647	P13647;H0YI76;H0YIN9	K2C5_HUMAN	KRT5	0.0407952	-0.162411
P13674;P13674-2;P13674-3	P13674;P13674-2;P13674-3	P4HA1_HUMAN	P4HA1	2.25965	1.09538
P13796	P13796;P13796-2	PLSL_HUMAN	LCP1	1.20276	1.72114
P13861;P13861-2	P13861;P13861-2;C9J830	KAP2_HUMAN	PRKAR2A	0.050979	0.0094769
P13984	P13984	T2FB_HUMAN	GTF2F2	0.0258824	0.0110719
P14174	P14174	MIF_HUMAN	MIF	1.20866	0.198014
P14373	P14373;P14373-2;A0A140T9B9;A0A140T9N6;A0A140T9Q6;A0A140T9V9;H0Y551	TRI27_HUMAN	TRIM27	0.00986283	-0.00328994
P14406	P14406;D6RGV5;D6RIE3;H0UI06	CX7A2_HUMAN	COX7A2	1.51487	0.609452
P14618;P14618-2	P14618;P14618-2;A0A804F6T5;A0A804F729;A0A8V8TNX9;H3BTN5;A0A8V8TMM5;B4DNK4;H3BQ34;H3BT25;H3BTJ2;H3BU13;H3BUW1;H3BN34;H3BQZ3	KPYM_HUMAN	PKM	0.426103	-0.5747
P14678;P14678-2;P14678-3	P14678;P14678-2;P14678-3	RSMB_HUMAN	SNRPB	2.04012	-0.260594
P14735	P14735;A0A3B3ISG5;A0A7I2V2P6;A0A7I2V2S1;A0A7I2V373;A0A7I2V3E3;A0A7I2V4A4;A0A7I2V4Q3;A0A7I2V610;A0A7I2V612;A0A7I2V634;A0A7I2YQS6;A0A7I2YQV5	IDE_HUMAN	IDE	0.685048	1.48521
P14854	P14854	CX6B1_HUMAN	COX6B1	0.194184	0.10451
P14866	P14866;M0QXS5;A0A3B3ITJ4;M0QYT0;M0R076;P14866-2	HNRPL_HUMAN	HNRNPL	0.709372	0.156771
P14868	P14868	SYDC_HUMAN	DARS1	0.609399	0.111521
P14923	P14923	PLAK_HUMAN	JUP	4.43653	-0.728494	+
P15104	P15104;A0A2R8YDT1	GLNA_HUMAN	GLUL	3.83443	1.95405	+
P15311	P15311	EZRI_HUMAN	EZR	0.618817	0.078707
P15531;P15531-2;P22392;P22392-2	P15531;P22392;P22392-2;Q32Q12;E7ERL0;P15531-2;C9K028;E5RHP0;F6XY72;J3KPD9	NDKA_HUMAN;NDKB_HUMAN	NME1;NME2	0.0810782	-0.0750272
P15735;P15735-2	P15735;J3KNN3;P15735-2	PHKG2_HUMAN	PHKG2	0.691639	-0.0944564
P15880	P15880;E9PQD7;H0YEN5	RS2_HUMAN	RPS2	0.537906	0.0972562
P15927;P15927-2;P15927-3	P15927;P15927-2;P15927-3;Q5TEJ0	RFA2_HUMAN	RPA2	0.340043	0.272687
P16157;P16157-10;P16157-12;P16157-14;P16157-16;P16157-3;P16157-5;P16157-8	P16157;P16157-10;P16157-11;P16157-12;P16157-13;P16157-14;P16157-15;P16157-16;P16157-2;P16157-21;P16157-3;P16157-4;P16157-5;P16157-6;P16157-7;P16157-8;P16157-9;H0YBS0;A0A994J4W8;A0A994J7F8	ANK1_HUMAN	ANK1	0.722001	0.144445
P16278;P16278-3	P16278;E7EQ29;P16278-2;P16278-3;C9JF15;C9JWX1;F8WF40	BGAL_HUMAN	GLB1	1.79554	0.318146
P16401	P16401	H15_HUMAN	H1-5	0.676136	-0.210262
P16403	P10412;P16402;P16403	H12_HUMAN	H1-2	1.75146	-0.375165
P16615;P16615-2;P16615-3;P16615-5	P16615;Q93084;H7C5W9;P16615-2;P16615-3;P16615-4;P16615-5;Q93084-1;Q93084-3;Q93084-4;Q93084-5;Q93084-6;Q93084-7	AT2A2_HUMAN	ATP2A2	0.465325	0.218736
P16989;P16989-3	P16989;P16989-2;P16989-3	YBOX3_HUMAN	YBX3	0.423267	-0.941888
P17028	P17028	ZNF24_HUMAN	ZNF24	0.276569	0.222514
P17096;P17096-2;P17096-3	P17096;P17096-2;P17096-3	HMGA1_HUMAN	HMGA1	0.263472	-0.112115
P17482	P17482	HXB9_HUMAN	HOXB9	0.578334	-0.73855
P17612;P17612-2	P17612;P22694;P22694-10;P22694-2;P22694-3;P22694-4;P22694-5;P22694-6;P22694-7;P22694-9;A0A087WVC4;A0A7I2V5J4;A0A8V8TL59;P17612-2	KAPCA_HUMAN	PRKACA	0.0295148	0.0142407
P17706;P17706-2;P17706-3;P17706-4	P17706;P17706-2;P17706-3;P17706-4;A0A2R8YD79;K7ER87	PTN2_HUMAN	PTPN2	0.100798	0.131128
P17812	P17812;Q9NRF8;A0A3B3IRQ8;A0A3B3IRI2;A0A3B3ITF6;A0A8Q3WKZ7;A0A8Q3WL40;A0A3B3ITB8;A0A3B3ITH9;A0A8Q3WL00;A0A8Q3WL12	PYRG1_HUMAN	CTPS1	2.01948	0.976914
P17844;P17844-2	P17844;A0A0G2JLI4;J3KTA4;A0A7I2V2S0;A0A7I2V507;P17844-2;A0A7I2V5F5;J3KRZ1;J3QSF1	DDX5_HUMAN	DDX5	0.550318	-0.120314
P17980	P17980;E9PM69;R4GNH3;E9PKD5	PRS6A_HUMAN	PSMC3	0.378862	0.0545213
P17987	P17987;E7ERF2;E7EQR6	TCPA_HUMAN	TCP1	0.0237536	0.00686836
P18031	P18031;B4DSN5	PTN1_HUMAN	PTPN1	0.106683	0.183785
P18074	P18074;A8MX75;A0A804HK53;E7EVE9	ERCC2_HUMAN	ERCC2	1.07241	0.283192
P18077	P18077	RL35A_HUMAN	RPL35A	1.30958	0.160201
P18124	P18124;A8MUD9	RL7_HUMAN	RPL7	0.723886	0.151551
P18615	P18615;P18615-3;P18615-4	NELFE_HUMAN	NELFE	0.603184	0.105892
P18621;P18621-3	P18621;A0A0A6YYL6;P18621-3;A0A087WWH0;A0A087WXM6;A0A087WY81;J3KRB3;J3KRX5;J3KSJ0;J3QQT2;J3QS96	RL17_HUMAN	RPL17	0.0373539	0.0132494
P19338	P19338;C9JLB1;H7BY16;A0A7I2V3F3;A0A7I2V428;A0A7I2V699	NUCL_HUMAN	NCL	0.145917	-0.0199845
P19387	P19387	RPB3_HUMAN	POLR2C	0.0212509	0.0101466
P19388	P19388;A0A087WVZ9;A0A087WWX0;A0A0A0MQR7	RPAB1_HUMAN	POLR2E	0.724887	-0.28667
P19447	P19447;A0A2R8Y6W8;A0A2R8Y5L2;A0A2R8Y762;A0A2R8YES7;H7C309	ERCC3_HUMAN	ERCC3	0.372902	0.19072
P19784	P19784;H3BNI9	CSK22_HUMAN	CSNK2A2	2.39408	-0.450807
P19838;P19838-2	P19838;D6RH30;P19838-2;A0A494C157;A0A494C1E9;D6RC45	NFKB1_HUMAN	NFKB1	1.16475	-0.318808
P20042	P20042	IF2B_HUMAN	EIF2S2	2.51605	0.309881
P20248	P20248	CCNA2_HUMAN	CCNA2	0.679556	-0.184518
P20290;P20290-2	P20290;D6RDG3;P20290-2;A0A7I2V3T6;A0A7I2V5Y3;A0A7I2YQL2;H0Y9Y1	BTF3_HUMAN	BTF3	1.08987	1.21408
P20339;P20339-2;P51148;P51148-2;P61020;P61020-2	P20339;P51148;P61020;P51148-2;F8VPW9;F8VSF8;F8VUA5;F8VVK3;F8VVZ0;F8VWU4;F8VWZ7;F8WCY6;F8WD79;K7ERI8;K7ERQ8;P20339-2;P61020-2	RAB5A_HUMAN;RAB5B_HUMAN;RAB5C_HUMAN	RAB5A;RAB5B;RAB5C	0.00167217	0.00281286
P20618	P20618	PSB1_HUMAN	PSMB1	0.186564	-0.0463374
P20839;P20839-3;P20839-5;P20839-6;P20839-7	P20839;C9J381;A0A3B3IRL5;P20839-3;P20839-2;P20839-4;P20839-5;P20839-6;P20839-7	IMDH1_HUMAN	IMPDH1	0.464171	-0.161529
P21281	P21281;H0YC04	VATB2_HUMAN	ATP6V1B2	0.270285	0.149088
P21283	P21283	VATC1_HUMAN	ATP6V1C1	0.0527916	-0.0908513
P21333;P21333-2	P21333;P21333-2;Q60FE5	FLNA_HUMAN	FLNA	0.594648	0.275227
P21359;P21359-2;P21359-6	P21359;P21359-2;P21359-6;A0A8I5KSC3;A0A8I5KSM3;A0A8I5KWR6;A0A8I5KWT7;A0A8I5KYK6;A0A8Q3WL04;H0Y465;J3QSG6	NF1_HUMAN	NF1	1.28532	-0.30043
P21506	P21506;A0A088AWK7;F5GZ75;F8WD46	ZNF10_HUMAN	ZNF10	1.68239	-0.708328
P21741	P21741;E9PLM6;E9PPJ5;P21741-2	MK_HUMAN	MDK	0.342094	-0.156973
P21796	P21796	VDAC1_HUMAN	VDAC1	0.458497	0.3451
P21964;P21964-2	P21964;P21964-2;A0A7I2V370;E7EMS6;E7EUU8;A0A7I2V3G7;H7BZ45	COMT_HUMAN	COMT	0.118016	0.240992
P22061;P22061-2	P22061;P22061-2;A0A3F2YNX8;F6S8N6	PIMT_HUMAN	PCMT1	0.845158	0.271562
P22087	P22087;M0QXL5;M0R0P1;M0R1H0;M0R299;M0R2B0;M0R2Q4;M0R2U2	FBRL_HUMAN	FBL	0.116358	-0.0625637
P22102	P22102;P22102-2;C9JBJ1;C9JKQ7;C9JTV6;C9JZG2;F8WD69	PUR2_HUMAN	GART	1.21037	0.582595
P22234	P22234;D6RF62;E9PBS1;P22234-2	PUR6_HUMAN	PAICS	0.733003	1.12647
P22455;P22455-2	P22455;J3KPQ0;P22455-2	FGFR4_HUMAN	FGFR4	0.441929	1.32185
P22626	P22626;A0A087WUI2;A0A7I2V4I6	ROA2_HUMAN	HNRNPA2B1	1.59928	-0.320195
P22695	P22695;H3BRG4;A0A087WVZ4;H3BP04;H3BSJ9;H3BUE4;H3BUI9	QCR2_HUMAN	UQCRC2	0.921514	-0.912533
P22830;P22830-2	P22830;A0A499FJN5;P22830-2;K7ELX4	HEMH_HUMAN	FECH	1.26303	-0.639043
P23246	P23246;P23246-2;A0A8Q3WMA7	SFPQ_HUMAN	SFPQ	0.530262	0.139975
P23258	P23258;Q9NRH3;A0A7P0T9G6	TBG1_HUMAN	TUBG1	0.133226	0.0376554
P23284	P23284;A0A7P0TB45;A0A7P0Z497	PPIB_HUMAN	PPIB	1.61475	0.143687
P23396	P23396;E9PL09;E9PPU1;E9PJH4;E9PK82;E9PQ96;F2Z2S8;H0YCJ7;H0YF32;P23396-2	RS3_HUMAN	RPS3	0.779714	0.0909612
P23528	P23528;Q9Y281;E9PK25;E9PLJ3;E9PP50;E9PQB7;G3V1A4;Q9Y281-3	COF1_HUMAN	CFL1	0.123678	-0.25396
P23921	P23921;E9PL69	RIR1_HUMAN	RRM1	0.504979	-0.418021
P24534	P24534	EF1B_HUMAN	EEF1B2	0.0796739	0.0654185
P24666	P24666;P24666-2;P24666-3;D3YTI2;G5E9R5;P24666-4;F2Z2Q9	PPAC_HUMAN	ACP1	1.04279	0.579615
P24928	P24928;A0A6Q8PGB0	RPB1_HUMAN	POLR2A	2.47797	-0.566105
P24941	P24941;E7ESI2;G3V5T9;P24941-2	CDK2_HUMAN	CDK2	1.12541	-0.255902
P25054	P25054;E9PFT7;P25054-2;P25054-3	APC_HUMAN	APC	2.99732	-0.504443
P25205	P25205;A0A499FHX9;J3KQ69;P25205-2	MCM3_HUMAN	MCM3	2.82202	-1.46535	+
P25325;P25325-2	P25325;B1AH49;P25325-2	THTM_HUMAN	MPST	0.610832	-0.529972
P25398	P25398	RS12_HUMAN	RPS12	1.50736	0.11594
P25705	P25705;P25705-2;K7EJP1;K7EK77;K7ENJ4;K7EQH4;K7ERX7	ATPA_HUMAN	ATP5F1A	0.0031884	-0.00124121
P25786;P25786-2	P25786;B4DEV8;F5GX11;P25786-2	PSA1_HUMAN	PSMA1	0.111738	0.0251584
P25787	P25787;A0A024RA52;A0A7I2YQP7;C9JCK5	PSA2_HUMAN	PSMA2	0.15801	-0.0459068
P25788;P25788-2	P25788;P25788-2;G3V3W4;G3V5N4	PSA3_HUMAN	PSMA3	0.367343	0.069401
P25789	P25789;H0YL69;H0YMZ1;P25789-2;H0YN18	PSA4_HUMAN	PSMA4	0.0401737	0.0122931
P25963	P25963;G3V3I4;A0A8V8TLC3	IKBA_HUMAN	NFKBIA	0.234298	-0.11132
P26038	P15311;P26038;P35241;A0A2R8Y5S7;A0A2R8Y7M3;P35241-3;P35241-5;E9PNP4	MOES_HUMAN	MSN	0.223037	0.0334353
P26196	P26196	DDX6_HUMAN	DDX6	0.0319768	-0.0239906
P26232-3	P26232;P26232-2;P26232-3;P26232-5;C9IZ88;C9J144	CTNA2_HUMAN	CTNNA2	0.374485	0.348001
P26373	P26373;J3QSB4;H3BTH3;P26373-2	RL13_HUMAN	RPL13	0.127321	0.0280976
P26583	P26583;D6R9A6	HMGB2_HUMAN	HMGB2	0.641941	-0.496942
P26599;P26599-1;P26599-2	P26599;A0A0U1RRM4;A0A7I2V621;A6NLN1;P26599-1;P26599-2;A0A0D9SF20	PTBP1_HUMAN	PTBP1	3.10871	0.518335
P26639;P26639-2	A2RTX5;P26639;A2RTX5-2;B7ZLP8;P26639-2	SYTC_HUMAN	TARS1	0.969733	1.03002
P26640	P26640;A0A140T936;P26640-2	SYVC_HUMAN	VARS1	0.174145	-0.109813
P26641	P26641;P26641-2	EF1G_HUMAN	EEF1G	1.08283	-0.156814
P27105	P27105;P27105-2	STOM_HUMAN	STOM	0.53551	-0.258624
P27348	P27348;E9PG15	1433T_HUMAN	YWHAQ	0.764285	0.353343
P27635	P27635;Q96L21;F8W7C6;X1WI28;H7C123;H7C2C5	RL10_HUMAN	RPL10	0.993232	0.191142
P27694	P27694;I3L4R8	RFA1_HUMAN	RPA1	0.0243461	0.0204012
P27708	P27708;F8VPD4;H7C2E4	PYR1_HUMAN	CAD	0.507586	-0.0515494
P27824;P27824-2	P27824;A0A7P0T840;A0A7P0T8G1;A0A7P0T937;A0A7P0T9L0;A0A7P0TAE9;A0A7P0TAR9;A0A7P0TB65;A0A7P0Z484;A0A7P0Z4D6;D6RAU8;P27824-2;A0A7P0T8N1;A0A7P0TAN9;A0A7P0Z4H2	CALX_HUMAN	CANX	0.251111	-0.112656
P28066	P28066;P28066-2	PSA5_HUMAN	PSMA5	0.0340851	-0.00554061
P28070	P28070	PSB4_HUMAN	PSMB4	0.27064	0.0866458
P28072	P28072;A0A087X2I4;I3L3X7	PSB6_HUMAN	PSMB6	0.688496	0.195539
P28074	P28074;P28074-3	PSB5_HUMAN	PSMB5	0.370697	0.0821011
P28288	P28288;A0A3B3ITW3;P28288-2	ABCD3_HUMAN	ABCD3	0.306388	0.395752
P28340	P28340;A0A087WYJ2;A0A2R8Y705;M0R2B7;A0A2R8Y7K6;M0QZR8	DPOD1_HUMAN	POLD1	0.0506319	-0.0264685
P28482	P28482;P28482-2	MK01_HUMAN	MAPK1	0.341887	-0.58927
P28838;P28838-2	P28838;P28838-2	AMPL_HUMAN	LAP3	0.175213	0.261091
P29372;P29372-2;P29372-4;P29372-5	P29372;A2IDA3;P29372-4;P29372-2;P29372-5	3MG_HUMAN	MPG	1.04126	0.715212
P29590;P29590-10;P29590-11;P29590-12;P29590-13;P29590-14;P29590-2;P29590-3;P29590-4;P29590-5;P29590-8;P29590-9	P29590;P29590-10;P29590-11;P29590-12;P29590-13;P29590-14;P29590-2;P29590-3;P29590-4;P29590-5;P29590-8;P29590-9;H3BT57	PML_HUMAN	PML	0.57266	0.25566
P29692	P29692;P29692-2;E9PRY8;P29692-3;P29692-4;E9PQZ1;H0YE58	EF1D_HUMAN	EEF1D	0.00446655	-0.00295305
P30041	P30041	PRDX6_HUMAN	PRDX6	0.744448	0.673736
P30048;P30048-2	P30048;P30048-2	PRDX3_HUMAN	PRDX3	4.53268	2.68532	+
P30050	P30050	RL12_HUMAN	RPL12	0.707569	0.123189
P30085;P30085-2;P30085-3	P30085;A0A8V8TMN5;A0A494BXC7;P30085-3;P30085-2;Q5T0D2;E9PJD2	KCY_HUMAN	CMPK1	0.0755435	0.142871
P30153	P30153;A0A994J3H1;A0A994J3N8;B3KQV6;C9J9C1	2AAA_HUMAN	PPP2R1A	5.83674	-1.46261	+
P30154	P30154;P30154-2;P30154-3;P30154-4;P30154-5	2AAB_HUMAN	PPP2R1B	0.821381	-0.539877
P30260;P30260-2	P30260;G5EA36;P30260-2	CDC27_HUMAN	CDC27	0.794193	0.110894
P30279	P30279;A0A3B3IT44;A0A6Q8PFP0;A0A6Q8PGZ3;P30279-2	CCND2_HUMAN	CCND2	0.600573	-0.347027
P30304;P30304-2	P30304;C9JFR5;C9JH94;P30304-2	MPIP1_HUMAN	CDC25A	0.852223	0.386383
P30305;P30305-3	P30305;B4DIG0;G8JLH2;P30305-3	MPIP2_HUMAN	CDC25B	3.34928	2.27274	+
P30419	O60551;P30419;Q5VUC6;A0A7I2V3U5;A0A7I2V3X4;A0A7I2V539;P30419-2	NMT1_HUMAN	NMT1	0.464078	0.249404
P30533	P30533	AMRP_HUMAN	LRPAP1	0.39789	-0.246407
P30876	P30876;C9J2Y9;C9J4M6	RPB2_HUMAN	POLR2B	0.420111	-0.119976
P31152	P31152;B4DEW2	MK04_HUMAN	MAPK4	0.0744402	-0.246544
P31153	P31153;P31153-2	METK2_HUMAN	MAT2A	0.4032	-0.703809
P31323	P31323	KAP3_HUMAN	PRKAR2B	0.466253	0.128169
P31327;P31327-2;P31327-3	P31327;P31327-2;P31327-3;A0A669KBF2	CPSM_HUMAN	CPS1	0.728544	0.48987
P31350;P31350-2	P31350;P31350-2;A0A286YFD6;A0A7P0SBL1	RIR2_HUMAN	RRM2	2.14699	-1.0369
P31689	P31689	DNJA1_HUMAN	DNAJA1	0.445602	0.0629826
P31930	P31930	QCR1_HUMAN	UQCRC1	0.366782	0.595094
P31943	P31943;P52597;P55795;E9PCY7;G8JLB6;H0YB39;H0YBD7;H0YBG7	HNRH1_HUMAN	HNRNPH1	0.209139	-0.0620625
P31946;P31946-2	P31946;P31946-2	1433B_HUMAN	YWHAB	1.98793	0.370767
P31948;P31948-2	P31948;P31948-2;P31948-3;F5H783	STIP1_HUMAN	STIP1	0.40646	0.307845
P32119	P32119	PRDX2_HUMAN	PRDX2	0.406519	-0.666076
P32780	P32780;P32780-2	TF2H1_HUMAN	GTF2H1	0.220862	0.0963144
P32969	P32969;D6RAN4	RL9_HUMAN	RPL9	0.690616	-0.147357
P33176	O60282;P33176;Q12840;A0A0G2JMZ6;A0A6Q8PEZ8;A0A6Q8PGJ3;A0A7I2V3N5;A0A7I2V3V4;A0A7I2V492;A0A7I2V4K6;A0A7I2V581;J3KNA1	KINH_HUMAN	KIF5B	0.209705	0.260715
P33316;P33316-2	P33316;A0A0C4DGL3;H0YKC5;H0YMP1;H0YNW5;P33316-2;H0YKI0;H0YMM5;H0YNJ9	DUT_HUMAN	DUT	0.511174	0.501995
P33991	P33991;A0A3B3IS57;A0A3B3IT92;A0A3B3IU45;E5RG31	MCM4_HUMAN	MCM4	2.00509	1.47504
P33993	P33993;P33993-3	MCM7_HUMAN	MCM7	2.06591	-0.475123
P34932	P34932	HSP74_HUMAN	HSPA4	0.199372	0.326777
P35221;P35221-2	P26232;P35221;G3XAM7;A0A0A0MRI5;A0A0A0MTJ6;P26232-2;P26232-3;P26232-4;P26232-5;P26232-6;P35221-2;P35221-3	CTNA1_HUMAN	CTNNA1	4.33715	-0.739036	+
P35222	P35222;A0A2R8Y543;A0A2R8Y5A3;A0A2R8Y5C3;A0A2R8Y5Z1;A0A2R8Y750;A0A2R8Y7Z0;A0A2R8Y804;A0A2R8YCH5;B4DGU4;A0A2R8Y6G0	CTNB1_HUMAN	CTNNB1	4.55366	-0.895941	+
P35232	P35232;C9JW96;C9JZ20;E9PCW0;E7ESE2;P35232-2	PHB1_HUMAN	PHB1	0.255809	0.0402017
P35237	P35237;A0A024QZX5;A0A087X1N8;A0A2R8Y6A7;A0A2R8YD12	SPB6_HUMAN	SERPINB6	0.792182	1.00797
P35241;P35241-5	P35241;A0A2R8Y5S7;A0A2R8Y7M3;P35241-2;P35241-4;P35241-5	RADI_HUMAN	RDX	0.518697	0.287579
P35244	P35244;B5MC59	RFA3_HUMAN	RPA3	0.577311	0.338011
P35249	P35249;H7C1P0	RFC4_HUMAN	RFC4	1.01765	0.368773
P35250	P35250;P35250-2	RFC2_HUMAN	RFC2	0.233206	-0.106458
P35268	P35268;K7ERI7	RL22_HUMAN	RPL22	0.53746	0.179025
P35520;P35520-2	P35520;P35520-2	CBS_HUMAN	CBS	0.922378	-0.547436
P35527	P35527	K1C9_HUMAN	KRT9	0.109094	-0.440037
P35573	P35573;P35573-2;P35573-3	GDE_HUMAN	AGL	0.327093	-0.799217
P35606;P35606-2	P35606;A0A7I2V258;H0Y938;H0YAC7;P35606-2	COPB2_HUMAN	COPB2	0.739446	-0.149041
P35611;P35611-2;P35611-3;P35611-6	P35611;A0A804HL01;P35611-2;P35611-3;P35611-4;P35611-5;P35611-6;D6RAH3;D6RF25;D6RJE2;E7ENY0;E7EV99	ADDA_HUMAN	ADD1	0.0515775	0.0694499
P35612;P35612-2;P35612-3;P35612-4;P35612-8;P35612-9	P35612;P35612-2;P35612-3;P35612-4;P35612-8;P35612-9	ADDB_HUMAN	ADD2	0.11429	-0.161724
P35637;P35637-2;Q92804;Q92804-2	P35637;Q92804;A0A0J9YYE0;H3BPE7;P35637-2;Q92804-2	FUS_HUMAN;RBP56_HUMAN	FUS;TAF15	0.511011	-0.7593
P35658;P35658-2;P35658-3;P35658-4;P35658-5	P35658;P35658-2;P35658-3;P35658-4;P35658-5;A0A494BZU9;A0A494C1F2;A0A8Q3SHZ4;A0A8Q3WLX1	NU214_HUMAN	NUP214	1.00429	-0.44153
P35908	P35908	K22E_HUMAN	KRT2	0.372003	-0.965588
P35998	P35998;C9JX88;P35998-2	PRS7_HUMAN	PSMC2	0.0611161	0.0132008
P36404	P36404;P36404-2;V9GYD0	ARL2_HUMAN	ARL2	0.0491418	-0.0603329
P36542	P36542;P36542-2	ATPG_HUMAN	ATP5F1C	0.633448	-0.130675
P36543;P36543-3	P36543;P36543-2;P36543-3	VATE1_HUMAN	ATP6V1E1	1.19078	-0.510263
P36578	P36578;H3BM89	RL4_HUMAN	RPL4	0.810136	0.149802
P36776;P36776-2	K7EJE8;K7EKE6;P36776;K7ER27;P36776-2;P36776-3	LONM_HUMAN	LONP1	1.18237	0.199752
P36873;P36873-2	P36873;A0A087WYY5;F8VR82;F8VYE8;P36873-2	PP1G_HUMAN	PPP1CC	0.00485386	-0.0079385
P36969;P36969-2	P36969;K7ENB4;K7ERP4;P36969-2;R4GNE4;A0A087X247;K7EJ20;K7EKX7	GPX4_HUMAN	GPX4	0.104583	0.197904
P37108	P37108;H0YLA2	SRP14_HUMAN	SRP14	0.185543	0.0565562
P37198	P37198;M0QXN5	NUP62_HUMAN	NUP62	0.0237451	-0.0395182
P37268;P37268-2;P37268-3;P37268-4;P37268-5	P37268;A0A1W2PQ47;E9PNM1;P37268-2;P37268-3;P37268-4;P37268-5	FDFT_HUMAN	FDFT1	0.0458566	-0.0800366
P38159;P38159-3;Q96E39	P38159;Q96E39;P38159-2;P38159-3;A0A1B0GUK8;H0Y6E7;H3BNC1;H3BR27;H3BT71	RBMX_HUMAN;RMXL1_HUMAN	RBMX;RBMXL1	0.332832	-0.415119
P38606-2	P38606;P38606-2;A0A994J738	VATA_HUMAN	ATP6V1A	0.166313	0.0579138
P38646	P38646;A0A7I2V2G2;A0A7I2V2S7;A0A7I2YQB2;D6RCD7	GRP75_HUMAN	HSPA9	0.371884	0.109405
P38919	P38919;I3L3H2	IF4A3_HUMAN	EIF4A3	0.0817068	0.0310795
P39019	P39019;M0QYF7;M0R140;M0R2L9	RS19_HUMAN	RPS19	0.577668	-0.100789
P39023	P39023;Q92901;B5MCW2;G5E9G0;H7C422	RL3_HUMAN	RPL3	0.341666	0.0887685
P39656	P39656;A0A0C4DGS1;P39656-2;P39656-3;U3KQ84	OST48_HUMAN	DDOST	0.119284	-0.0548954
P39748	P39748;P39748-2;I3L3E9	FEN1_HUMAN	FEN1	1.46869	0.347673
P40222	P40222	TXLNA_HUMAN	TXLNA	1.3248	0.980363
P40227	P40227;P40227-2	TCPZ_HUMAN	CCT6A	0.572537	0.201642
P40337;P40337-3	P40337;P40337-2;P40337-3;A0A8Q3SIA6	VHL_HUMAN	VHL	0.397865	-0.115809
P40429	P40429;A0A7I2V2L9;A0A7I2V5L3;M0QYS1;Q6NVV1;Q8J015	RL13A_HUMAN	RPL13A	0.164336	-0.0858979
P40763;P40763-2;P40763-3	P40763;A0A7I2V2G1;A0A7I2V395;A0A7I2V3V0;A0A7I2V444;A0A7I2V4C8;A0A7I2V4R2;A0A7I2V4R3;A0A7I2V552;A0A7I2V5N9;A0A7I2YQD2;A0A7I2YQI1;A0A7I2YQR5;G8JLH9;P40763-2;P40763-3	STAT3_HUMAN	STAT3	0.230924	0.43894
P40926	P40926;P40926-2	MDHM_HUMAN	MDH2	1.0026	0.998069
P40937	P40937;P40937-2	RFC5_HUMAN	RFC5	1.19287	0.44511
P40938;P40938-2	P40938;P40938-2	RFC3_HUMAN	RFC3	0.805374	0.910031
P40939	P40939;A0A2R8Y4F5;H0YFD6	ECHA_HUMAN	HADHA	0.943126	0.137195
P41002	P41002;H0Y2P7	CCNF_HUMAN	CCNF	4.61311	-0.730832	+
P41091	P41091;Q2VIR3;Q2VIR3-2	IF2G_HUMAN	EIF2S3	2.22506	0.340601
P41223	P41223;P41223-2	BUD31_HUMAN	BUD31	0.316266	0.0939348
P41252	P41252;A0A0A0MSX9;A0A804HHW9;A0A804HIV9;A0A804HJ36;A0A804HJN6;A0A804HL54;J3KR24	SYIC_HUMAN	IARS1	0.265842	0.105323
P41567	P41567;O60739;K7EM18	EIF1_HUMAN	EIF1	0.114082	-0.0602093
P42025	P42025	ACTY_HUMAN	ACTR1B	0.662701	0.832952
P42167	P42166;P42167;G5E972;P42167-2;P42167-3;H0YJH7	LAP2B_HUMAN	TMPO	0.734275	-1.10414
P42224;P42224-2	P42224;A0A669KB52;A0A669KB53;A0A669KB56;A0A669KB68;A0A669KBA4;A0A669KBI6;A0A8V8TN81;J3KPM9;A0A669KB17;A0A669KB75;A0A8V8TLI6;D2KFR9;E7ENM1;E7EPD2;P42224-2	STAT1_HUMAN	STAT1	0.0608987	0.0683277
P42229	P42229;A0A7I2V380;A0A7I2YQY3;K7EIF9;K7EK35;P42229-2	STA5A_HUMAN	STAT5A	0.459557	0.223114
P42285	P42285	MTREX_HUMAN	MTREX	0.0863683	0.0508406
P42345	P42345;A0A8V8TRG9;A0A8V8TQ52;A0A8V8TQM6	MTOR_HUMAN	MTOR	0.809525	0.171411
P42356	P42356;P42356-2	PI4KA_HUMAN	PI4KA	0.66697	-0.105238
P42357;P42357-2;P42357-3	P42357;P42357-2;P42357-3;F8VNX0	HUTH_HUMAN	HAL	0.0295364	0.117556
P42566	P42566;B1AUU8;A0A994J5A3;A0A994J5J3;A0A994J5W4;A0A994J841	EPS15_HUMAN	EPS15	0.565704	-0.508882
P42677	P42677;Q71UM5;C9JLI6;H0YMV8	RS27_HUMAN	RPS27	0.184675	0.0916562
P42704	P42704;A0A0C4DG06;A0A804HHY9;A0A804HI14;A0A804HI40;A0A804HIG4;A0A804HIN4;A0A804HIQ7;A0A804HIV5;A0A804HJH8;A0A804HJZ1;A0A804HK02;A0A804HK30;A0A804HKI2;A0A804HKJ0;A0A804HKR3;A0A804HKR5;A0A804HKX0;A0A804HL40;A0A804HLG8;B8ZZ38;C9JCA9	LPPRC_HUMAN	LRPPRC	1.76435	0.474407
P42766	P42766;F2Z388	RL35_HUMAN	RPL35	0.179261	-0.0355015
P43307;P43307-2	P43307;A0A3B3IRT8;C9IZQ1;E9PAL7;C9J3L8;C9J5W0;P43307-2	SSRA_HUMAN	SSR1	0.294241	-0.131068
P43360	P43356;P43357;P43360;P43365	MAGA6_HUMAN	MAGEA6	0.199327	0.0599232
P43487;P43487-2	P43487;Q9C010;F6WQW2;Q5T0Z6;Q9C010-2;A0A8Q3SIW0;C9JXG8;P43487-2	RANG_HUMAN	RANBP1	0.203701	0.592222
P43686	P43686;P43686-2	PRS6B_HUMAN	PSMC4	0.307025	0.0456679
P45880;P45880-1;P45880-2	P45880;A0A0A0MR02;P45880-1;P45880-2	VDAC2_HUMAN	VDAC2	0.0635127	-0.015789
P45974;P45974-2	P45974;P45974-2	UBP5_HUMAN	USP5	1.42147	1.70548
P46019	P46019	KPB2_HUMAN	PHKA2	0.258088	-0.0443931
P46020;P46020-2;P46020-3	P46020;A6NIT2;A6NMN0;P46020-2;P46020-3	KPB1_HUMAN	PHKA1	1.48148	-0.156026
P46060	P46060	RAGP1_HUMAN	RANGAP1	0.333576	0.590776
P46109	P46109	CRKL_HUMAN	CRKL	1.58229	0.973115
P46379;P46379-2;P46379-3	P46379;P46379-2;A0A024RCR6;A0A0G2JJM1;A0A0G2JK23;A0A0G2JL47;A0A7I2V508;A0A7P0MQS5;F6S6P2;X6REW1;P46379-3;P46379-4;P46379-5;A0A0G2JJR8;A0A1B0GX79;A0A7I2V3H1;F6TC96;F6U1F2;F6U341;F6UR09;F6VEM6;F6WML8;F6X9W3;F6XTU0	BAG6_HUMAN	BAG6	0.519092	-0.166952
P46776	P46776;E9PLL6	RL27A_HUMAN	RPL27A	0.259415	0.04579
P46777	P46777;A0A2R8Y6J3	RL5_HUMAN	RPL5	1.01452	0.116045
P46778	P46778;G3V1B3;M0R181	RL21_HUMAN	RPL21	0.74408	0.124595
P46779;P46779-2;P46779-3	P46779;H0YKD8;H0YLP6;H0YMF4;P46779-2;P46779-3;P46779-4;P46779-5	RL28_HUMAN	RPL28	0.108706	0.0302155
P46781	P46781;A8MXK4;B5MCT8;C9JM19;F2Z3C0	RS9_HUMAN	RPS9	0.273725	0.0685487
P46782	P46782;M0R0F0;M0R0R2	RS5_HUMAN	RPS5	0.102693	0.0319293
P46783	P46783;A0A1W2PQS6;Q9NQ39;S4R435;A0A2R8Y6L3;A0A2R8Y7H1;A0A2R8YFH6;F6U211	RS10_HUMAN	RPS10	2.49307	-0.155954
P46940	P46940;H0YLE8	IQGA1_HUMAN	IQGAP1	1.90586	0.181723
P47756;P47756-1	P47756;A0A6I8PRV6;B1AK85;B1AK87;B1AK88;P47756-1	CAPZB_HUMAN	CAPZB	0.0605292	0.0435475
P47813	P47813;O14602;A6NJH9;X6RAC9	IF1AX_HUMAN	EIF1AX	2.50246	-0.146346
P47897;P47897-2	P47897;P47897-2;A0A0U1RQL2;A0A1B0GVU9;A0A0U1RQE9;A0A0U1RQM8;A0A0U1RQT0;A0A0U1RQU2;A0A0U1RRI9;C9J165	SYQ_HUMAN	QARS1	0.654495	0.475866
P47914	P47914;A0A3B3ITT5	RL29_HUMAN	RPL29	0.211456	-0.0651555
P48047	P48047;A0A494C0K9;H7C086;H7C0C1	ATPO_HUMAN	ATP5PO	1.39705	0.381204
P48059;P48059-2;P48059-3;P48059-4;P48059-5	P48059;P48059-3;A0A0J9YXC7;A0A8Q3WKI3;A0A8Q3WKJ2;A0A8Q3WKK6;A0A8Q3WKP0;P48059-2;P48059-4;P48059-5;A0A0M3HER1;A0A8Q3WLN4;A0A8Q3WLX8	LIMS1_HUMAN	LIMS1	0.0738043	0.0845442
P48200	P48200	IREB2_HUMAN	IREB2	2.03692	-1.50735
P48426	P48426;P48426-2	PI42A_HUMAN	PIP4K2A	1.26085	0.410567
P48444	P48444;B0YIW6	COPD_HUMAN	ARCN1	1.12965	0.243068
P48556	P48556;A0A8V8TPK1;A0A8V8TQ44;A0A8V8TR48;K7EJC1;K7EJR3;K7ERW6;R4GMR5	PSMD8_HUMAN	PSMD8	1.31972	0.160584
P48643	P48643;B7ZAR1;E9PCA1;E7ENZ3;P48643-2	TCPE_HUMAN	CCT5	0.953738	0.243025
P48729;P48729-3	P48729;Q8N752;A0A5F9W493;P48729-2;P48729-3;U3KPX3;A0A590UJ43;D6REM4;E7ETM0;H0Y9X2;U3KQK7	KC1A_HUMAN	CSNK1A1	2.76242	-0.637045
P48730	P48730;P48730-2;P49674;H7BYT1;A0A669KBC0;B0QY34;B0QY35;B0QY36;H0Y645;H7C3J2;J3QQI9	KC1D_HUMAN	CSNK1D	0.0972108	-0.0381398
P48741	P17066;P48741	HSP77_HUMAN	HSPA7	0.109314	-0.0232852
P49005	P49005;A0A087WWF6;A0A8V8TMJ0;A0A8V8TMJ5;A0A8V8TPA6;A0A8V8TPB6;C9JLE1;H7C1B3;A0A8V8TMK0;A0A8V8TN07;A0A8V8TNY7;A0A8V8TPA1;C9IZD2	DPOD2_HUMAN	POLD2	0.971284	0.517555
P49006	P49006	MRP_HUMAN	MARCKSL1	0.810955	0.687066
P49207	P49207	RL34_HUMAN	RPL34	0.260327	0.0431421
P49327	A0A0U1RQF0;P49327	FAS_HUMAN	FASN	0.379575	0.0759978
P49368	P49368;B4DUR8;P49368-2;E9PQ35;E9PRC8;Q5SZW8;Q5SZX6	TCPG_HUMAN	CCT3	0.029025	0.00925136
P49407;P49407-2	P49407;E9PM35;P49407-2	ARRB1_HUMAN	ARRB1	0.528013	0.47116
P49411	P49411	EFTU_HUMAN	TUFM	0.459173	0.501472
P49458	P49458	SRP09_HUMAN	SRP9	0.28301	0.0595474
P49588	P49588;A0A6Q8PF33;A0A6Q8PFY2;A0A6Q8PGB5;A0A6Q8PGE8;A0A6Q8PGN5;A0A6Q8PGR9;H3BPK7;P49588-2	SYAC_HUMAN	AARS1	1.89822	2.43017
P49642	P49642;A0A5F9ZHB6;F8VNY2	PRI1_HUMAN	PRIM1	0.57339	1.47838
P49720	P49720;A0A087WUL2	PSB3_HUMAN	PSMB3	0.0459718	0.0165565
P49721	P49721;A0A087WVV1	PSB2_HUMAN	PSMB2	2.85327	0.131872
P49754;P49754-3	P49754;C9J2U9;C9J3F8;C9JZ11;H7BXH3;P49754-2;P49754-3	VPS41_HUMAN	VPS41	0.270469	-0.382209
P49756	P49756;P49756-2;P49756-3;H0YE46	RBM25_HUMAN	RBM25	1.25292	-0.267664
P49757;P49757-3	P49757;P49757-3;P49757-8;P49757-2;P49757-4;P49757-5;P49757-6;P49757-7;G3V3R1;G3V433;G3V4S6	NUMB_HUMAN	NUMB	1.37815	0.358629
P49770	P49770;G3V5E5;H0YJJ8	EI2BB_HUMAN	EIF2B2	0.582292	0.188419
P49773	P49773;A0A6Q8PGQ8;D6RC06;D6RD60;D6RE99;D6REP8;H0YC49	HINT1_HUMAN	HINT1	1.46938	1.69348
P49840	P49840;P49841;A0A3B3ITW1;A0A7I2YQK0;A8MT37;A0A7I2V3J4;M0QYV0;P49841-2;A0A7I2V2J2;A0A7I2V2P0;A0A7I2V4X2;A0A7I2V5G5;A0A7I2V5M2;A0A7I2YQG6	GSK3A_HUMAN	GSK3A	1.53502	-1.27436
P49915;P49915-2	P49915;P49915-2	GUAA_HUMAN	GMPS	0.00749014	0.0127619
P50402	P50402;A0A804HIV7;A0A804HLA2	EMD_HUMAN	EMD	0.374898	-0.0835986
P50579;P50579-2;P50579-3	P50579;F8VQZ7;F8VRR3;P50579-2;P50579-3	MAP2_HUMAN	METAP2	0.0636741	0.10921
P50613	P50613;D6R9G1;D6RAD4;D6REC6	CDK7_HUMAN	CDK7	0.0571372	-0.0462494
P50748	P50748;P50748-2	KNTC1_HUMAN	KNTC1	0.0707816	-0.0135496
P50750;P50750-2	P50750;P50750-2	CDK9_HUMAN	CDK9	0.198366	0.0693674
P50914	P50914;E7EPB3	RL14_HUMAN	RPL14	2.11031	0.441156
P50990	P50990;H7C4C8;P50990-2;P50990-3	TCPQ_HUMAN	CCT8	0.721509	0.166127
P50991	P50991;P50991-2	TCPD_HUMAN	CCT4	0.431951	0.111387
P51114;P51114-2;P51114-3	P51114;P51114-2;P51116;A0A8V8TMQ1;A0A8V8TNP6;B4DXZ6;E7EU85;E9PFF5;P51114-3;A0A994J7P9	FXR1_HUMAN	FXR1	0.647838	-0.377546
P51398;P51398-2;P51398-3	P51398;P51398-2;P51398-3;V9GYA7;V9GYC9;V9GYJ9;V9GYL9;V9GYW1;V9GZ03;V9GZ61	RT29_HUMAN	DAP3	0.950178	0.479836
P51530;P51530-4	P51530;F8VR31;H0Y455;P51530-3;P51530-4	DNA2_HUMAN	DNA2	0.0780277	-0.111404
P51571	P51571	SSRD_HUMAN	SSR4	0.441931	-0.220348
P51659	P51659;A0A2R8YD50;A0A2R8YDT8;A0A2R8YEG2;A0A2R8YF45;A0A804HIR1;A0A804HK65;A0A804HKT2;A0A804HKU2;A0A804HLJ0;E7EPL9;E7ER27	DHB4_HUMAN	HSD17B4	2.18812	-0.475369
P51665	P51665;H3BNT7;H3BQV2;H3BTM8	PSMD7_HUMAN	PSMD7	0.78129	0.123234
P51692	P51692;A0A8V8TM84;A0A8V8TMP4;A0A8V8TP00;A0A8V8TP16	STA5B_HUMAN	STAT5B	0.411793	0.305624
P51784	P51784;G5E9A6	UBP11_HUMAN	USP11	0.100404	-0.19348
P51825;P51825-2;P51825-3	P51825;P51825-2;P51825-3;A0A669KBI3;D6RIZ5;E7EMC5;E7ETI4;F5GXF9	AFF1_HUMAN	AFF1	0.0947173	-0.0385084
P51946	P51946;A0A2R8YEM2;D6RG18;D6RHI7	CCNH_HUMAN	CCNH	0.848962	0.859535
P51948	P51948;P51948-2	MAT1_HUMAN	MNAT1	0.869338	0.908409
P51955	P51955;P51955-2;F6U4U2;P51955-3;P51955-4	NEK2_HUMAN	NEK2	0.0534608	0.0194373
P51991;P51991-2	P51991;A0A7I2V2R3;A0A7I2V402;A0A7I2V4G0;A0A7I2V4J6;A0A7I2V5D8;P51991-2	ROA3_HUMAN	HNRNPA3	0.411898	-0.392929
P52272;P52272-2	P52272;P52272-2;A0A087X0X3;M0R019;M0R0N3;M0R2T0	HNRPM_HUMAN	HNRNPM	1.3438	0.21052
P52292	P52292;A0A7I2V351;A0A7I2V487;A0A7I2YQE1;A0A7I2V3Z3	IMA1_HUMAN	KPNA2	0.40825	0.0462973
P52298	P52298;B3KSB0;C9JQX9;P52298-2;P52298-3	NCBP2_HUMAN	NCBP2	0.154389	-0.0811934
P52434	P52434;P52434-3;C9JLU1	RPAB3_HUMAN	POLR2H	0.214951	0.0871532
P52435;Q9GZM3;Q9H1A7	P52435;Q9GZM3;Q9H1A7;A0A0B4J2F8;A6NFM0;E2QRJ6;A0A0B4J1Z8;D6RAG0;E7EP90;E7EWC6;H0Y980;Q9GZM3-2	RPB11_HUMAN;RPB1B_HUMAN;RPB1C_HUMAN	POLR2J;POLR2J2;POLR2J3	0.510834	-0.47835
P52597	P52597	HNRPF_HUMAN	HNRNPF	0.888364	0.149491
P52732	P52732;A0A7I2V3A9;A0A7I2V3V3;A0A7I2YQY4	KIF11_HUMAN	KIF11	1.12848	1.38341
P52789	P19367;P52789;E9PB90;P19367-2;P19367-3;P19367-4;A0A994J428;A0A994J4Q0;A0A994J6R1;A0A994J753;A0A994J761	HXK2_HUMAN	HK2	0.183188	-0.369501
P52815	P52815;B4DLN1	RM12_HUMAN	MRPL12	1.65623	0.759558
P52907	P47755;P52907;C9JUG7;F8W9N7;P47755-2	CAZA1_HUMAN	CAPZA1	1.19751	0.329515
P52948;P52948-5	P52948;A0A8V8TPW9;A0A8V8TPX4;A0A8V8TQF7;A0A8V8TR21;A0A8V8TRC7;H0YCR0;H0YEN4;P52948-2;P52948-5;P52948-6;A0A3B3ITD8;H0YDA1;H7C3P6	NUP98_HUMAN	NUP98	1.21696	-0.354224
P53007	P53007;B4DP62	TXTP_HUMAN	SLC25A1	0.270359	0.0491052
P53350	P53350	PLK1_HUMAN	PLK1	0.646439	-0.453048
P53396;P53396-2	P53396;P53396-2;P53396-3;K7ESG8	ACLY_HUMAN	ACLY	0.387333	-0.448766
P53582	P53582;H0Y903;H0Y955	MAP11_HUMAN	METAP1	0.389536	0.443479
P53611	P53611;Q5T4U8	PGTB2_HUMAN	RABGGTB	0.555519	-0.438012
P53618	P53618	COPB_HUMAN	COPB1	0.0835045	0.02214
P53621	P53621;A0A3B3IS84;A0A3B3ISC6;A0A3B3IT15;A0A3B3ITV3;A0A3B3IU89;P53621-2	COPA_HUMAN	COPA	1.28345	-0.117685
P53680	P53680;M0QYZ2;M0R0N4;P53680-2;X6R390	AP2S1_HUMAN	AP2S1	0.471283	0.193742
P53985;P53985-2	P53985;P53985-2;Q5T8R3;Q5T8R5	MOT1_HUMAN	SLC16A1	0.305463	0.255282
P53992	P53992;G5EA31	SC24C_HUMAN	SEC24C	0.953077	0.93154
P53999	P53999	TCP4_HUMAN	SUB1	0.406359	-0.208034
P54105	P54105;E9PJF4;E9PMI6;J3KN38	ICLN_HUMAN	CLNS1A	0.454035	-0.400474
P54136	P54136;P54136-2	SYRC_HUMAN	RARS1	0.44263	0.318308
P54577	P54577;A0A6Q8PFX2	SYYC_HUMAN	YARS1	0.131072	0.0959793
P54578;P54578-2	P54578;A6NJA2;P54578-2;P54578-3	UBP14_HUMAN	USP14	0.200909	-0.219164
P54619;P54619-2;P54619-3	P54619;F8VYY9;F8VZX1;H0YHF8;H0YIC9;P54619-2;P54619-3	AAKG1_HUMAN	PRKAG1	1.4007	-1.45658
P54652	P54652	HSP72_HUMAN	HSPA2	1.53239	-1.62598
P54725;P54725-2;P54725-3	P54725;A0A494C0B4;K7ELW1;K7ENJ0;P54725-2;P54725-3	RD23A_HUMAN	RAD23A	0.0378236	0.055582
P54727	P54725;P54727;A0A494C0B4;K7ELW1;K7ENJ0;P54725-2;P54725-3;Q5W0S5	RD23B_HUMAN	RAD23B	0.201009	0.0902138
P54886-2	P54886;P54886-2	P5CS_HUMAN	ALDH18A1	2.29762	0.313899
P55010	P55010	IF5_HUMAN	EIF5	1.52529	0.426466
P55036	P55036;H0Y3Y9;P55036-2;Q5VWC4	PSMD4_HUMAN	PSMD4	0.480691	0.0820942
P55060;P55060-3;P55060-4	P55060;P55060-3;P55060-4	XPO2_HUMAN	CSE1L	0.47896	0.355765
P55072	P55072;C9JUP7;A0A7I2V540;A0A7P0T8A3;A0A7P0T8Q5;A0A7P0TAW3;A0A7P0TA22	TERA_HUMAN	VCP	1.72206	0.301291
P55081	P55081	MFAP1_HUMAN	MFAP1	1.28746	-0.416054
P55084;P55084-2	P55084;P55084-2;B5MD38;F5GZQ3	ECHB_HUMAN	HADHB	1.44363	0.254785
P55209;P55209-2	P55209;P55209-2;P55209-3;B7Z9C2;F5H4R6;F8VRJ2;F8VUX1;F8VV59;F8VVB5;F8VXI6;F8VY35;F8W020;F8W0J6;F8W118;F8W543;H0YH88;H0YHC3;H0YIV4	NP1L1_HUMAN	NAP1L1	0.779846	0.177467
P55735	P55735;P55735-3;A8MXL6;P55735-2;P55735-4	SEC13_HUMAN	SEC13	1.53902	0.498517
P55769	P55769;A0A3B3IUA2;B1AHD1;A0A3B3IRU2	NH2L1_HUMAN	SNU13	0.181442	-0.11049
P55884;P55884-2	P55884;P55884-2;C9JQN7;C9JZG1	EIF3B_HUMAN	EIF3B	0.303152	0.0742033
P55957;P55957-2	P55957;P55957-2;P55957-4	BID_HUMAN	BID	1.04028	-0.416614
P56134;P56134-3	P56134;C9JU26;C9JJT5;P56134-2;P56134-3;P56134-4;G3V325	ATPK_HUMAN	ATP5MF	1.42243	0.461253
P56182	P56182	RRP1_HUMAN	RRP1	0.720218	0.774735
P56192	P56192;P56192-2;H0YHV5	SYMC_HUMAN	MARS1	0.0355902	0.0238471
P56270-2	P56270;P56270-2;P56270-3;H3BQI4;I3L2Z5	MAZ_HUMAN	MAZ	0.932615	-0.334816
P56385	P56385	ATP5I_HUMAN	ATP5ME	0.947505	0.837811
P56537	P56537;B7ZBH1	IF6_HUMAN	EIF6	0.0065977	-0.0035255
P57086	P57086	SCND1_HUMAN	SCAND1	0.308738	-0.153707
P57088	P57088;D6RAA6	TMM33_HUMAN	TMEM33	1.3522	-0.242914
P57678	P57678;I3L2C7;I3L399;I3L4A4;I3L4M4;E7EN12	GEMI4_HUMAN	GEMIN4	0.830686	-0.183246
P57737-3	Q9Y3D7;A0A0A6YYL4;P57737-3;A0A0B4J298;I3L0X9;I3L1U7;I3L3T0	CORO7_HUMAN	CORO7	1.33866	0.469759
P57740	P57740;P57740-2;P57740-3	NU107_HUMAN	NUP107	0.682233	-0.269211
P58107	P58107;A0A075B730	EPIPL_HUMAN	EPPK1	0.142362	-0.0550764
P59780;Q7Z6K5-2	P59780;A0A0A6YYH1;H0YLI7;Q7Z6K5-2	AP3S2_HUMAN;ARPIN_HUMAN	AP3S2;ARPIN	0.982138	0.816517
P59998;P59998-2;P59998-3	P59998;A0A0A6YYG9;F8WCF6;P59998-2;P59998-3;F8WDD7;H7C0A3	ARPC4_HUMAN	ARPC4	0.321303	-0.382932
P60006;P60006-2	P60006;F5H2T3;F5H3R3;F5H6E4;F8WDQ6;G5EA39;P60006-2	APC15_HUMAN	ANAPC15	1.40627	0.667707
P60228	P60228;A0A7I2V2H9;A0A7I2V2W0;A0A7I2V3I0;A0A7I2V3I2;A0A7I2V3S3;A0A7I2V4B4;A0A7I2V5P9;A0A7I2V5Z6;B3KW56;E5RGA2;E5RHS5	EIF3E_HUMAN	EIF3E	0.741619	-0.114856
P60468	P60468;S4R3B5	SC61B_HUMAN	SEC61B	0.0176634	0.0110893
P60510	P60510;H3BTA2;H3BV22	PP4C_HUMAN	PPP4C	5.98023	-2.30128	+
P60604;P60604-2	P60604;P60604-2	UB2G2_HUMAN	UBE2G2	0.311144	0.154486
P60660;P60660-2	P60660;P60660-2;B7Z6Z4;F8VPF3;F8VZU9;F8W180;F8W1R7;G3V1V0;G3V1Y7;G8JLA2;J3KND3	MYL6_HUMAN	MYL6	0.295477	0.154837
P60709;P63261	P60709;P63261;A0A2R8Y793;A0A2R8YGF8;A0A6Q8PFE4;A0A6Q8PH58;A0A804GS07;C9JUM1;C9JZR7;E7EVS6;G5E9R0;I3L1U9;I3L3I0;I3L3R2;I3L4N8;J3KT65;K7EM38	ACTB_HUMAN;ACTG_HUMAN	ACTB;ACTG1	1.55157	0.162258
P60842	P60842;Q14240;Q14240-2;E7EQG2	IF4A1_HUMAN	EIF4A1	0.384355	0.125202
P60866;P60866-2	P60866;A0A7P0S5H5;E5RJX2;P60866-2	RS20_HUMAN	RPS20	0.367756	0.0847416
P60891	P11908;P21108;P60891;A0A0B4J207;A0A2R8Y7H4;P11908-2;P60891-2;A0A0A0MRQ9;A0A6Q8PGP2;B1ALA9;H7C540	PRPS1_HUMAN	PRPS1	0.159012	0.257102
P60900	P60900;G3V295;G3V3I1;G3V5Z7;P60900-2;P60900-3	PSA6_HUMAN	PSMA6	1.19243	0.177436
P60953	P60953	CDC42_HUMAN	CDC42	0.219999	0.102944
P60981;P60981-2	P60981;F6RFD5;P60981-2	DEST_HUMAN	DSTN	0.969843	0.98407
P61024	P61024;Q5T179	CKS1_HUMAN	CKS1B	0.965284	-0.29511
P61026	O95716;P20336;P20337;P20338;P61006;P61018;P61026;P61106;P62820;Q15286;Q15771;Q6IQ22;Q86YS6;Q92930;Q96AX2;Q96DA2;Q96E17;Q9H0U4;Q92928;X6RFL8;P61006-2;Q15286-2;Q86YS6-2;A0A3B3ITT1;A0A994J451;A0A994J4B9;A8MSP2;A8MTC6;B7Z3L0;C9JFM7;E9PI18;E9PJQ5;E9PMJ1;E9PNB9;E9PRF7;E9PS06;F5H157;H0YDK7;H0YMN7;H0YNE9;M0R0X1;M0R257;P61018-2;Q15771-2;Q6PIK3;Q96AX2-2;Q96AX2-3;Q96AX2-4	RAB10_HUMAN	RAB10	0.183634	0.101038
P61077;P61077-2;P61077-3;P62837;P62837-2	P61077;P62837;P62837-2;P61077-2;P61077-3;A0A087WY85;D6RAH7;D6RAW0;D6RFM0;H9KV45	UB2D2_HUMAN;UB2D3_HUMAN	UBE2D2;UBE2D3	0.0410491	-0.0567979
P61081	P61081;M0QYI6	UBC12_HUMAN	UBE2M	0.982504	0.166367
P61160	P61160;P61160-2	ARP2_HUMAN	ACTR2	1.18536	-0.620266
P61163	P61163;A0A1B0GVS3;R4GMT0	ACTZ_HUMAN	ACTR1A	1.16751	0.677534
P61201	P61201;P61201-2;B4DIH5	CSN2_HUMAN	COPS2	2.54077	0.190511
P61218	P61218;U3KQB0;U3KPY1	RPAB2_HUMAN	POLR2F	0.441424	-0.124662
P61221	P61221	ABCE1_HUMAN	ABCE1	0.253031	0.195484
P61247	P61247;D6RAT0;E9PFI5;D6RAS7;D6RB09;D6RED7;D6RG13;H0Y8L7	RS3A_HUMAN	RPS3A	1.74599	0.113753
P61254	P61254;J3QQQ9;J3QRC4;Q9UNX3;E5RIT6;J3KS10;J3QQV1;J3QRI7	RL26_HUMAN	RPL26	0.903892	0.254045
P61289;P61289-2;P61289-3	P61289;P61289-2;P61289-3;B3KQ25;K7ESG5;K9J957	PSME3_HUMAN	PSME3	0.234752	0.0636346
P61313	P61313;A0A2R8Y738;A0A2R8YEM3;E7ENU7;E7EQV9;E7EX53	RL15_HUMAN	RPL15	0.00982065	-0.00363564
P61353	P61353;K7ELC7	RL27_HUMAN	RPL27	0.155407	0.0423508
P61421	P61421;F5GYQ1;H3BQJ1	VA0D1_HUMAN	ATP6V0D1	1.40269	-0.155661
P61513	P61513;A6NKH3;C9J4Z3;E9PEL3;G5E9R3;M0R0A1;M0R2L6;Q6P4E4	RL37A_HUMAN	RPL37A	0.87686	-0.208469
P61619	P61619;A0A8V8TMZ3;A0A8V8TMZ5;A0A8V8TN19;A0A8V8TN25;A0A8V8TNG8;B4DR61	S61A1_HUMAN	SEC61A1	0.107823	-0.0632
P61923;P61923-5	P61923;F8VUC5;F8VVA7;F8VXB1;F8VXR1;F8VYZ4;F8W156;F8W651;P61923-4;P61923-5	COPZ1_HUMAN	COPZ1	0.663193	0.529147
P61962	P61962;A0A087WWI6;A0A8I5KQ63;A0A8I5KRG1;A0A8I5KT41;A0A8I5QKQ1	DCAF7_HUMAN	DCAF7	0.00817345	-0.00665689
P61978;P61978-2;P61978-3	P61978;P61978-2;B4DUQ1;P61978-3;Q5T6W2;A0A994J4E9;A0A994J4S7;A0A994J4U9;A0A994J6T5;A0A994J6U9;A0A994J782	HNRPK_HUMAN	HNRNPK	1.16529	0.229701
P61981	P61981	1433G_HUMAN	YWHAG	1.4126	0.29864
P62081	P62081;A0A2R8Y623	RS7_HUMAN	RPS7	0.0359831	0.0108438
P62136;P62136-2	P36873;P62136;P62140;B4DJ75;E9PMD7;F8W0W8;A0A087WYY5;A0A7I2V4F7;A0A8V8TQ71;A0A8V8TRH9;C9J9S3;C9JP48;F8VR82;F8VYE8;H0Y3Y6;P36873-2;P62136-2;P62136-3	PP1A_HUMAN	PPP1CA	0.520046	0.127189
P62191	P62191;P62191-2	PRS4_HUMAN	PSMC1	0.356257	0.0612874
P62195	P62195;P62195-2;A0A994J6V8;J3KRP2;J3QLH6;J3QQM1;J3QRR3;J3QSA9	PRS8_HUMAN	PSMC5	0.180414	0.0313251
P62241	P62241;Q5JR95	RS8_HUMAN	RPS8	0.289648	0.0328331
P62244	P62244;I3L3P7;H3BVC7	RS15A_HUMAN	RPS15A	0.055257	0.0142419
P62249	P62249;M0R1M5;M0R3H0;Q6IPX4	RS16_HUMAN	RPS16	0.309377	0.0455148
P62256;P62256-2	P62256;P62256-2;C9JZG9;C9JZY6;H7C4M9	UBE2H_HUMAN	UBE2H	0.553	0.753387
P62258	P62258;K7EM20;P62258-2	1433E_HUMAN	YWHAE	1.76652	0.389302
P62263	P62263;A0A2R8Y811;E5RH77	RS14_HUMAN	RPS14	0.570079	0.0771425
P62266	P62266	RS23_HUMAN	RPS23	0.0894321	-0.0198061
P62269	P62269;J3JS69	RS18_HUMAN	RPS18	0.129146	0.0164275
P62273;P62273-2	P62273;A0A087WTT6;A0A2R8Y6P7;A0A2R8Y851;P62273-2	RS29_HUMAN	RPS29	0.293283	0.040714
P62277	P62277;E9PS50;J3KMX5	RS13_HUMAN	RPS13	0.511907	0.123054
P62280	P62280;M0QZC5;M0R1H6	RS11_HUMAN	RPS11	0.267082	-0.0296841
P62304	P62304	RUXE_HUMAN	SNRPE	0.980581	-0.263879
P62306	P62306;F8W0W6;A0A0B4J254	RUXF_HUMAN	SNRPF	0.177507	-0.122415
P62310	P62310	LSM3_HUMAN	LSM3	0.167835	-0.135536
P62312	P62312	LSM6_HUMAN	LSM6	0.489562	-0.644331
P62314	P62314;J3QLI9	SMD1_HUMAN	SNRPD1	1.24842	-0.155723
P62316	P62316;K7ERG4	SMD2_HUMAN	SNRPD2	2.58124	-0.349037
P62318;P62318-2	P62318;H3BT13;P62318-2	SMD3_HUMAN	SNRPD3	0.152926	0.0490186
P62333	P62333;A0A087X2I1;H0YJC0;H0YJS8;H0YJX2	PRS10_HUMAN	PSMC6	0.328914	0.0605214
P62424	P62424;Q5T8U3	RL7A_HUMAN	RPL7A	1.50579	0.179267
P62487	P62487;E9PIU7;E9PKH3;H0YEE4	RPB7_HUMAN	POLR2G	0.698226	-0.62605
P62699	P62699	YPEL5_HUMAN	YPEL5	0.389848	0.360392
P62701	P62701;Q8TD47	RS4X_HUMAN	RPS4X	0.0614792	0.00985193
P62714	P62714;E5RJX4	PP2AB_HUMAN	PPP2CB	0.604862	-0.468383
P62736;P63267	P62736;P63267;P68032;P68133;A0A804HKV3;A6NL76;B8ZZJ2;C9JFL5;F6QUT6;F6UVQ4;F8WB63	ACTA_HUMAN;ACTH_HUMAN	ACTA2;ACTG2	0.459171	0.149632
P62750	P62750;H7BY10;K7EJV9;K7ERT8;A8MUS3;K7EMA7	RL23A_HUMAN	RPL23A	0.669608	0.126763
P62753	P62753;A2A3R7	RS6_HUMAN	RPS6	0.416232	-0.0639877
P62805	P62805	H4_HUMAN	H4C1	0.363144	-0.0491993
P62826	P62826;B5MDF5;F5H018;H0YFC6;J3KQE5	RAN_HUMAN	RAN	1.3609	0.230827
P62829	P62829;J3KT29;J3KTJ3;C9JD32;J3QQT9	RL23_HUMAN	RPL23	0.990132	0.196979
P62841	P62841;A0A0B4J2B4;K7ELC2;K7EM56;S4R417	RS15_HUMAN	RPS15	0.489852	0.239334
P62847;P62847-2;P62847-3;P62847-4	P62847;E7ETK0;A0A2R8Y849;A0A2R8Y8A0;A0A2R8YD14;P62847-2;P62847-3;P62847-4	RS24_HUMAN	RPS24	0.0242663	0.0107677
P62851	P62851	RS25_HUMAN	RPS25	2.89177	-0.255962
P62854	P62854;Q5JNZ5	RS26_HUMAN	RPS26	0.353089	-0.0554318
P62857	P62857	RS28_HUMAN	RPS28	0.892912	0.126801
P62861	P62861;E9PR30	RS30_HUMAN	FAU	0.0658356	0.0438025
P62875	P62875	RPAB5_HUMAN	POLR2L	0.265033	0.21676
P62877	P62877	RBX1_HUMAN	RBX1	1.57567	-0.498242
P62888	P62888;A0A0B4J213;A0A0C4DH44;E5RI99	RL30_HUMAN	RPL30	0.0503992	-0.0150311
P62891;Q59GN2	P62891;Q59GN2	R39L5_HUMAN;RL39_HUMAN	RPL39;RPL39P5	0.0840754	0.0395322
P62899	P62899;B7Z4C8;B7Z4E3;B8ZZK4;C9JU56;H7C2W9;P62899-2;P62899-3	RL31_HUMAN	RPL31	0.0906227	0.0173271
P62906	P62906	RL10A_HUMAN	RPL10A	1.14022	0.105582
P62910	P62910;D3YTB1;F8W727	RL32_HUMAN	RPL32	0.0231639	0.0127115
P62913;P62913-2	P62913;P62913-2;Q5VVC8	RL11_HUMAN	RPL11	0.923053	-0.258615
P62917	P62917;E9PKU4;E9PKZ0;G3V1A1	RL8_HUMAN	RPL8	0.945699	-0.164574
P62937	P62937;C9J5S7;F8WE65;A0A7I2V5J5	PPIA_HUMAN	PPIA	1.02793	0.876486
P62979	P0CG47;P0CG48;P62979;P62987;M0R1M6;M0R2S1;B4DV12;F5GXK7;F5GYU3;F5H265;F5H2Z3;F5H388;F5H6Q2;F5H747;J3QKN0;J3QS39;J3QTR3;M0R1V7;Q96C32	RS27A_HUMAN	RPS27A	3.10722	0.218776
P63010;P63010-2	P63010;P63010-2;Q10567;Q10567-3;A0A087X253;P63010-3;Q10567-2;Q10567-4;A0A087WU93;A0A087WYD1;A0A087WZQ6;C9J1E7	AP2B1_HUMAN	AP2B1	0.0633597	0.014066
P63092;P63092-2;P63092-3;P63092-4;Q5JWF2;Q5JWF2-2	P38405;P63092;Q5JWF2;P63092-2;A0A0A0MR13;A0A590UJF0;A0A590UJQ9;A0A590UJS2;A0A590UJY2;A0A7I2V5R6;B0AZR9;K7EPE2;P63092-3;P63092-4;Q5JWE9;Q5JWF2-2;A0A590UK28;A0A804HIH4;K7EQ80;P38405-2	GNAS1_HUMAN;GNAS2_HUMAN	GNAS	0.107316	-0.0487189
P63104	P63104;B0AZS6;B7Z2E6;E7EX29;H0YB80;P63104-2	1433Z_HUMAN	YWHAZ	1.79187	0.311339
P63151	P63151;P63151-2;E5RIY1	2ABA_HUMAN	PPP2R2A	0.0416567	-0.0720994
P63167	P63167;Q96FJ2	DYL1_HUMAN	DYNLL1	2.04676	0.343612
P63173	P63173;J3KT73;J3QL01	RL38_HUMAN	RPL38	0.939749	0.271416
P63208	P63208;E5RI56;E5RJR5;E7ERH2;F8W8N3;P63208-2;E5RGM3	SKP1_HUMAN	SKP1	0.744717	0.0727448
P63220	P63220;Q8WVC2;Q9BYK1	RS21_HUMAN	RPS21	0.346952	0.138156
P63241;P63241-2	P63241;Q9GZV4;Q6IS14;C9J4W5;C9J7B5;F8WCJ1;I3L397;I3L504;P63241-2	IF5A1_HUMAN	EIF5A	0.170738	0.0946839
P63244	P63244;D6RAC2;D6REE5;H0Y8R5;H0Y8W2;H0YAM7;J3KPE3;D6RF23;H0Y9P0;H0YAF8	RACK1_HUMAN	RACK1	0.443608	0.129434
P63272	P63272;J3QSB9;D3DTZ5	SPT4H_HUMAN	SUPT4H1	0.104038	0.221931
P67775	P62714;P67775;A0A8V8TQA1;A0A8V8TQU8;A0A8V8TRB3;B3KQ51;P67775-2;H0YBN9	PP2AA_HUMAN	PPP2CA	4.85367	-1.23633	+
P67809	P16989;P67809;Q9Y2T7;H0Y449;P16989-2;P16989-3;A0A0D9SEI8	YBOX1_HUMAN	YBX1	0.149611	0.064322
P67812;P67812-2;P67812-3;P67812-4	P67812;H0YNA5;H0YNG3;H0YNX5;P67812-2;P67812-3;P67812-4	SC11A_HUMAN	SEC11A	0.354417	-0.308105
P67870	P67870;A0A0G2JM12;A0A7I2YQ78;N0E472;Q5SRQ3;Q5SRQ6	CSK2B_HUMAN	CSNK2B	1.21125	-0.292772
P68036;P68036-3	P68036;A0A1B0GUS4;P68036-2;P68036-3	UB2L3_HUMAN	UBE2L3	0.0429125	0.0704732
P68104;Q5VTE0	P68104;Q5VTE0;A0A087WV01;A0A087WVQ9;A0A7I2V3H3;A0A7I2V5N4;A0A7I2V659;A6PW80;Q5JR01	EF1A1_HUMAN;EF1A3_HUMAN	EEF1A1;EEF1A1P5	1.25231	0.184066
P68366;P68366-2	P68363;P68366;P68363-2;P68366-2	TBA4A_HUMAN	TUBA4A	0.608238	-0.220625
P68371	P68371	TBB4B_HUMAN	TUBB4B	0.137358	-0.126978
P68400	P68400;Q8NEV1;A0A2R8Y4D6;A0A2R8Y5A0;A0A2R8YD58;A0A2R8YDP2;A0A2R8YF43;A0A2R8YFU2;E7EU96;A0A2R8Y3W6;A0A2R8Y4H0;A0A2R8Y797;A0A2R8Y7T1;A0A2R8YCK2;A0A2R8YDY7;A0A2R8YEL7;A0A2R8YEW1;A0A2R8YF47;V9GY80;V9GYA2	CSK21_HUMAN	CSNK2A1	1.6869	-0.240618
P68431;P84243;Q16695;Q71DI3	P68431;P84243;Q16695;Q6NXT2;Q71DI3;Q5TEC6;A0A590UJJ6;B4DEB1;K7EK07;K7EMV3;K7EP01;K7ES00	H31T_HUMAN;H31_HUMAN;H32_HUMAN;H33_HUMAN	H3-3A;H3-4;H3C1;H3C15	1.72744	-0.465146
P69891	P69891;A0A2R8Y7X9	HBG1_HUMAN	HBG1	0.518618	-0.207956
P69892	P69891;P69892;A0A2R8Y7X9	HBG2_HUMAN	HBG2	0.960206	-0.10877
P69905	P69905;A0A2R8Y7C0	HBA_HUMAN	HBA1	1.78774	0.865248
P78318	P78318	IGBP1_HUMAN	IGBP1	3.53194	1.43321	+
P78344;P78344-2	P78344;D3DQV9;H0Y3P2;E9PKF8;P78344-2	IF4G2_HUMAN	EIF4G2	0.519558	0.220699
P78356	P78356;P78356-2	PI42B_HUMAN	PIP4K2B	1.24478	-0.395831
P78371	P78371;F5GWF6;F8VQ14;P78371-2	TCPB_HUMAN	CCT2	0.651387	0.142836
P78395	P78395;A0A0G2JRX8;B5MCY4;B5MD04;E7EMH2;E7EW99;H7C2P3	PRAME_HUMAN	PRAME	1.63023	0.127032
P78406	P78406;B0QZ36;E9PPG9;E9PQ57	RAE1L_HUMAN	RAE1	0.022266	0.0270865
P78417	P78417;Q5TA02;P78417-3	GSTO1_HUMAN	GSTO1	1.76775	-1.13164
P78527	P78527;A0A8V8TMR1;P78527-2	PRKDC_HUMAN	PRKDC	0.170821	0.019897
P81605;P81605-2	P81605;P81605-2	DCD_HUMAN	DCD	0.140456	0.146637
P81877;P81877-2;P81877-3;P81877-4;P81877-5;Q9BWG4;Q9BWG4-2;Q9BWW4;Q9BWW4-2;Q9BWW4-3	Q9BWW4;P81877;Q9BWG4;A0A087WVT6;P81877-2;P81877-3;P81877-4;P81877-5;Q9BWW4-2;Q9BWW4-3;U3KQ46;A0A087X159;D6RAC5;Q9BWG4-2	SSBP2_HUMAN;SSBP3_HUMAN;SSBP4_HUMAN	SSBP2;SSBP3;SSBP4	0.756852	-1.60753
P82650	P82650;A0A7P0MKV3;A0A8I5KQR7;A0A8I5KSY5;A0A8I5KX02;A0A8I5KYF1;G5E9W7;H7C5F2;H7C5H3;H7C5L9;P82650-2	RT22_HUMAN	MRPS22	0.510248	-0.188399
P82663	P82663;P82663-2;P82663-3;A0A8Q3SHU8;A0A8Q3WKE1;A0A8Q3WKH6;A0A8Q3WKJ5;A0A8Q3WLJ1;E7EPW2	RT25_HUMAN	MRPS25	0.570621	0.236975
P82664	P82664	RT10_HUMAN	MRPS10	0.958594	0.313371
P82673	P82673	RT35_HUMAN	MRPS35	0.430065	0.20835
P82675	P82675;A0A8Q3SIP9;A0A8Q3WKG3	RT05_HUMAN	MRPS5	0.190625	0.0898697
P82912;P82912-2	P82912;P82912-2;H0YL99	RT11_HUMAN	MRPS11	0.814091	0.297778
P82914	P82914	RT15_HUMAN	MRPS15	0.158992	0.0996039
P82921	P82921	RT21_HUMAN	MRPS21	0.726043	-0.399252
P82930	P82930;C9JJ19	RT34_HUMAN	MRPS34	1.39661	0.421269
P82932	P82932	RT06_HUMAN	MRPS6	1.1502	0.273704
P82933	P82933	RT09_HUMAN	MRPS9	0.306798	-0.140585
P83731	P83731;A0A994J4A5;C9JNW5;C9JXB8	RL24_HUMAN	RPL24	0.0171536	-0.00352836
P83876	P83876;K7ESL1	TXN4A_HUMAN	TXNL4A	1.17798	-0.556844
P83881	P83881;H0Y3V9;H0Y5B4;H7BY91;H7BZ11;J3KQN4	RL36A_HUMAN	RPL36A	0.532275	0.237111
P84022	P84022;P84022-2;P84022-3;P84022-4;H3BQ00	SMAD3_HUMAN	SMAD3	0.207069	-0.114317
P84077	P61204;P84077;A0A8V8TNZ5;A0A8V8TQC0;F5H423;A0A8V8TNZ0;A0A8V8TQP8;P61204-2	ARF1_HUMAN	ARF1	0.507385	0.20866
P84090	P84090;G3V279	ERH_HUMAN	ERH	0.36268	-0.174094
P84098	P84098;A0A7I2V2L0;A0A7I2V4U6;A0A7I2V512;A0A7I2V638;A0A7I2YQG2;J3KTE4;J3QR09	RL19_HUMAN	RPL19	0.432478	-0.0818381
P84101;P84101-4	P84101;P84101-4	SERF2_HUMAN	SERF2	0.438858	0.131093
P84103;P84103-2	P84103;P84103-2;A0A087X2D0	SRSF3_HUMAN	SRSF3	0.448091	-0.628847
P99999	P99999;C9JFR7	CYC_HUMAN	CYCS	4.45406	-1.24518	+
Q00013;Q00013-2	Q00013;Q00013-2;Q00013-3;A8MTH1	EM55_HUMAN	MPP1	0.173008	-0.0523648
Q00059	Q00059;Q00059-2	TFAM_HUMAN	TFAM	2.13849	0.321169
Q00325-2	Q00325;F8VVM2;Q00325-2	MPCP_HUMAN	SLC25A3	0.706662	0.0723596
Q00341	Q00341;A0A024R4E5;H7C0A4	VIGLN_HUMAN	HDLBP	0.337494	0.33966
Q00403	Q00403;B1APE2;B1APE1	TF2B_HUMAN	GTF2B	0.4221	0.149319
Q00534	Q00534	CDK6_HUMAN	CDK6	0.0893156	-0.058356
Q00610;Q00610-2	P53675;Q00610;A0A087WVQ6;K7EJJ5;A0A087WX41;A0A8V8TQ14;A0A8V8TQ18;A0A8V8TQK1;A0A8V8TQK3;A0A8V8TR47;A0A8V8TRE8;A0A8V8TRF0;P53675-2;Q00610-2	CLH1_HUMAN	CLTC	0.0409751	0.00476098
Q00653;Q00653-4	Q00653;Q00653-3;Q00653-4	NFKB2_HUMAN	NFKB2	0.267635	-0.718298
Q00839;Q00839-2	Q00839;Q00839-2;A0A1W2PP34;A0A1W2PP35;A0A1W2PPH7;A0A1W2PPL4;A0A1W2PPS1;A0A1W2PQ74;A0A1W2PQD4;A0A1W2PQL0;A0A1W2PRZ7;A0A1X7SBS1;A0A994J6V2;Q5RI18	HNRPU_HUMAN	HNRNPU	0.376646	-0.156616
Q01082	Q01082;A0A087WUZ3;Q01082-2;Q01082-3	SPTB2_HUMAN	SPTBN1	0.167332	0.0324714
Q01433;Q01433-2;Q01433-3;Q01433-4;Q01433-5	Q01433;A0A5F9UK94;A0A7P0Z4H6;A0A804CCZ3;H0Y360;H0YF16;Q01433-2;Q01433-3;Q01433-4;Q01433-5;A0A590UJX5;A0A590UK85;A0A7P0TB79;E9PIJ1;E9PJF6	AMPD2_HUMAN	AMPD2	0.23348	-0.362123
Q02094	Q02094;A0A2R8YEH1;Q9UHG9	RHAG_HUMAN	RHAG	0.167884	0.265132
Q02543	Q02543;M0R0P7;M0R117;M0R1A7;M0R3D6	RL18A_HUMAN	RPL18A	0.15379	-0.0685964
Q02809;Q02809-2	Q02809;Q02809-2	PLOD1_HUMAN	PLOD1	0.250124	-0.13833
Q02878	Q02878;F8VR69;F8VZ45;U3KQR5	RL6_HUMAN	RPL6	1.92503	0.306643
Q02978;Q02978-2	Q02978;I3L1P8;Q02978-2	M2OM_HUMAN	SLC25A11	0.0998233	0.140727
Q04206;Q04206-2;Q04206-4	Q04206;Q04206-2;Q04206-3;Q04206-4;A0A087X0W8;E9PKH5;Q2TAM5	TF65_HUMAN	RELA	0.958162	-0.249472
Q04323	Q04323;Q04323-2;A0A087WTZ5;E9PJ81;E9PRQ7	UBXN1_HUMAN	UBXN1	0.25251	0.429565
Q04637;Q04637-3;Q04637-4;Q04637-5;Q04637-8;Q04637-9	Q04637;Q04637-9;Q04637-3;Q04637-4;Q04637-5;Q04637-6;Q04637-7;Q04637-8;E7EUU4;E7EX73;E9PGM1;A0A7I2Y1C3	IF4G1_HUMAN	EIF4G1	0.578421	-0.303945
Q04760;Q04760-2	Q04760;Q04760-2	LGUL_HUMAN	GLO1	0.304521	0.419459
Q04837	Q04837;C9K0U8;E7EUY5;A0A0G2JLD8	SSBP_HUMAN	SSBP1	3.64129	0.394286
Q04917	Q04917;A2IDB2	1433F_HUMAN	YWHAH	2.95885	0.448275
Q05086;Q05086-2;Q05086-3	Q05086;Q05086-2;Q05086-3;A0A1B0GVL3;A0A6Q8PHE5;S4R306;A0A0D9SG77	UBE3A_HUMAN	UBE3A	0.756629	-0.231539
Q06323	Q06323;Q06323-2;Q06323-3	PSME1_HUMAN	PSME1	0.41408	-0.193086
Q06587;Q06587-2	Q06587;Q99496;X6RFN3;Q06587-2	RING1_HUMAN	RING1	0.610226	-0.790652
Q06830	Q06830;A0A0A0MSI0	PRDX1_HUMAN	PRDX1	0.538157	0.239899
Q07020	Q07020;F8VYV2;G3V203;H0YHA7;J3QQ67;A0A075B7A0;Q07020-2	RL18_HUMAN	RPL18	0.131022	0.0506852
Q07021	Q07021;I3L3B0;I3L3Q7	C1QBP_HUMAN	C1QBP	0.895372	0.322049
Q07666;Q07666-2;Q07666-3	Q07666;Q07666-2;Q07666-3	KHDR1_HUMAN	KHDRBS1	0.658564	0.566053
Q08211	Q08211	DHX9_HUMAN	DHX9	0.753048	-0.162329
Q08378	Q08378;Q08378-2;Q08378-4;A0A8I5KPC9;A0A8I5KQL7;A0A8I5KSX1;A0A8I5KU69;A0A8I5KUK6;A0A8I5KVX9;A0A8I5KWY9;A0A8I5QJ69	GOGA3_HUMAN	GOLGA3	0.145693	0.0251038
Q08379	Q08379;B7ZC06;A0A087WYC0;A0A1W2PQY5;A0A6Q8KRG2;A0A8I5KNZ1;A0A8I5KQL3;A0A8I5KT73;A0A8I5KUW5;A0A8I5KZ34;A0A8I5KZ68;A0A8I5QJQ7;A0A8J9BZL8;Q08379-2	GOGA2_HUMAN	GOLGA2	1.40224	0.111332
Q08752	Q08752	PPID_HUMAN	PPID	0.000582539	-0.000552177
Q08945	Q08945;A0A0U1RRK2	SSRP1_HUMAN	SSRP1	0.913984	2.69055
Q08AG7	Q08AG7	MZT1_HUMAN	MZT1	0.370705	-0.218347
Q08AM6	Q08AM6	VAC14_HUMAN	VAC14	0.365451	0.45864
Q09028;Q09028-3	Q09028;Q09028-2;Q09028-3;Q09028-4	RBBP4_HUMAN	RBBP4	0.844166	0.157751
Q09161	Q09161	NCBP1_HUMAN	NCBP1	0.101994	-0.0439122
Q0PNE2	Q0PNE2;C9IYN7;C9J9N8;Q0PNE2-2;C9J2D6;C9JA82;C9JEX8;C9JLH5;F8WE64	ELP6_HUMAN	ELP6	0.336979	0.140379
Q0VDF9	Q0VDF9;H7C2A1	HSP7E_HUMAN	HSPA14	1.99051	0.79379
Q0VG06;Q0VG06-3	Q0VG06;Q0VG06-3;F5GZS4;F5H095	FP100_HUMAN	FAAP100	0.406148	-0.394118
Q0VGL1	Q0VGL1;A0A087WT92;A0A087WVU0	LTOR4_HUMAN	LAMTOR4	0.738511	0.754825
Q10570	Q10570	CPSF1_HUMAN	CPSF1	0.648598	0.27324
Q12769	Q12769;Q12769-2;A0A8Q3WK58;A0A8V8NBT1;E9PR16;E9PSI3;G3V198	NU160_HUMAN	NUP160	1.75061	-0.237113
Q12788	Q12788	TBL3_HUMAN	TBL3	0.0282541	-0.0424539
Q12834	Q12834	CDC20_HUMAN	CDC20	0.0511932	-0.0128572
Q12849;Q12849-5	Q12849;H0Y8R1;H0YAK1;H0YAM1;Q12849-5	GRSF1_HUMAN	GRSF1	0.764977	-0.402085
Q12874	Q12874	SF3A3_HUMAN	SF3A3	0.800831	-0.143788
Q12904;Q12904-2	Q12904;Q12904-2;A0A5F9ZHC5;A0A804HJ47;A0A8C8KIA0;A0A8C8MUD1	AIMP1_HUMAN	AIMP1	0.173422	0.113029
Q12905	Q12905;B4DY09	ILF2_HUMAN	ILF2	0.314722	0.176904
Q12906;Q12906-2;Q12906-3;Q12906-4;Q12906-5;Q12906-6;Q12906-7	Q12906;Q12906-2;Q12906-3;Q12906-4;Q12906-5;Q12906-6;Q12906-7;K7EKJ9;K7ER69;K7EKY0;K7EQR9	ILF3_HUMAN	ILF3	1.63575	-0.286398
Q12931;Q12931-2	Q12931;I3L0K7;I3L239;Q12931-2	TRAP1_HUMAN	TRAP1	0.392806	0.21165
Q12933;Q12933-2;Q12933-3;Q12933-4	Q12933;Q12933-2;Q12933-3;Q12933-4	TRAF2_HUMAN	TRAF2	0.0569876	-0.0578245
Q12981	Q12981;Q12981-1;Q12981-2;Q12981-3	SEC20_HUMAN	BNIP1	0.0825872	0.165321
Q13011	Q13011;M0QZW4;M0R248	ECH1_HUMAN	ECH1	4.32018	0.390276
Q13015	Q13015	AF1Q_HUMAN	MLLT11	0.962145	-0.843647
Q13042;Q13042-2;Q13042-3	Q13042;Q13042-2;Q13042-3;Q13042-4;A0A3B3ISD2;Q5T8C6	CDC16_HUMAN	CDC16	0.71282	0.0861332
Q13049	Q13049;Q5JVY0	TRI32_HUMAN	TRIM32	0.11106	0.187823
Q13085	Q13085;Q13085-2;Q13085-3;Q13085-4;A0A087WWN5;Q59FY4	ACACA_HUMAN	ACACA	1.5257	-0.236897
Q13098-7	Q13098;A0A096LP07;A0A096LPJ3;A8K070;C9JFE4;Q13098-5;Q13098-6;Q13098-7;J3KSA5	CSN1_HUMAN	GPS1	1.89645	0.137899
Q13123	Q13123	RED_HUMAN	IK	2.07545	-0.495363
Q13137-5	Q13137;Q13137-2;Q13137-3;Q13137-4;Q13137-5;D6REB0	CACO2_HUMAN	CALCOCO2	0.0833363	-0.170207
Q13144	Q13144;A0A3B3IUB1	EI2BE_HUMAN	EIF2B5	2.30966	0.309814
Q13148	Q13148;A0A087WX29;A0A0A0N0M3;A0A087WV68;A0A087WXQ5;A0A087WYY0;A0A087X260;B1AKP7;G3V162;K7EJM5;K7EN94	TADBP_HUMAN	TARDBP	0.566005	0.643182
Q13151	Q13151	ROA0_HUMAN	HNRNPA0	0.215733	0.205378
Q13155-2	Q13155;A8MU58;Q13155-2	AIMP2_HUMAN	AIMP2	1.18081	0.40985
Q13185	Q13185;B8ZZ43;C9JMM0;S4R2Y4	CBX3_HUMAN	CBX3	0.0989465	-0.0490305
Q13200	Q13200;Q13200-2;Q13200-3	PSMD2_HUMAN	PSMD2	0.19547	-0.0297832
Q13216	Q13216;A0A6Q8PH55;A0A7I2PE23;A0A804HIH7;A0A804HJN0;B3KPW7;C9JNT2	ERCC8_HUMAN	ERCC8	0.505361	-0.10097
Q13257	Q13257;Q13257-2	MD2L1_HUMAN	MAD2L1	1.01344	-0.547377
Q13263	Q13263;Q13263-2	TIF1B_HUMAN	TRIM28	0.834546	-0.101163
Q13283	Q13283;Q13283-2;A0A7I2V2S5;A0A7I2V533;A0A7I2V5M7;A0A7I2V651;A0A7I2YQB1;A0A7I2YQN9;A0A7I2YQQ8;A0A7I2YQU8;A0A7P0P2U7;E5RH42;E5RIF8;E5RJU8	G3BP1_HUMAN	G3BP1	0.264492	-0.156819
Q13309	Q13309;A0A0A0MTL5;Q13309-2;A0A7I2V2J7;A0A7I2V5B8;A0A7I2YQB7;A0A7I2YQC7;D6R9R7;D6RF40	SKP2_HUMAN	SKP2	1.02939	-0.144936
Q13310;Q13310-2;Q13310-3	Q13310;A0A7I2V4L7;A0A7I2V598;A0A7I2V5W9;B1ANR0;H0Y5F5;H0YEU6;Q13310-2;Q13310-3	PABP4_HUMAN	PABPC4	1.42532	0.16408
Q13315	Q13315;A0A087X0E9;A0A6Q8PH76;A0A804HL86;E9PIN0;E9PRG7;M0QXY8;Q6P7P1	ATM_HUMAN	ATM	0.130626	-0.092416
Q13347	Q13347;A0A7I2V2M3;A0A7I2V3N2;A0A7I2V3U3;A0A7I2V5V8;A0A7I2V607;A0A7I2V613;A0A7I2V640;A0A7I2V685;A0A7I2YQC8;A0A7I2YQF8;A0A7I2YQI2;A0A7I2YQI6;A0A7I2YQT9;A0A7P0MRT9;Q5TFK1;A0A7I2V391;A0A7I2V3K6;A0A7I2V4S8;A0A7I2YQN1;A0A7I2YQP9	EIF3I_HUMAN	EIF3I	0.396262	0.121053
Q13356	Q13356;A0A7P0TA15;A0A7P0TB19;A0A7P0TAH4;A0A7P0Z4K4	PPIL2_HUMAN	PPIL2	0.7221	-0.0702071
Q13362-4	Q13362;Q13362-2;A0A8Q3WKR3;Q13362-3;Q13362-4;Q13362-5;Q96B13;G3V2U3;H0YJU0;H0YJZ3	2A5G_HUMAN	PPP2R5C	0.379719	0.464779
Q13363;Q13363-2	P56545;P56545-3;Q13363;Q13363-2;H0Y8U5;A0A087WYL1;D6RAX2;E7ESU7;P56545-2	CTBP1_HUMAN	CTBP1	0.031539	0.0368735
Q13395	Q13395	TARB1_HUMAN	TARBP1	1.19186	0.224097
Q13409;Q13409-2;Q13409-3;Q13409-5;Q13409-6;Q13409-7	Q13409;Q13409-3;Q13409-2;Q13409-5;Q13409-6;Q13409-7;E7EMU4;E7EQL5;E7EQU2;E7ESD3;E7ET01;E7ETL8;E7EV09	DC1I2_HUMAN	DYNC1I2	0.608644	0.7199
Q13428;Q13428-2;Q13428-3;Q13428-4;Q13428-6;Q13428-7;Q13428-8	Q13428;A0A3B3IS06;A0A6I8PRA0;E7ETY2;Q13428-2;Q13428-3;Q13428-4;Q13428-6;Q13428-7;Q13428-8	TCOF_HUMAN	TCOF1	0.823194	0.342416
Q13435	Q13435;E9PPJ0;H0YEX5	SF3B2_HUMAN	SF3B2	1.64741	-0.252943
Q13451	Q13451	FKBP5_HUMAN	FKBP5	0.201529	-0.258262
Q13488	Q13488;A0A8V8TM28;E9PM12;E9PNA6	VPP3_HUMAN	TCIRG1	0.0307173	0.0186481
Q13501;Q13501-2	Q13501;Q13501-2	SQSTM_HUMAN	SQSTM1	0.121488	-0.218937
Q13535;Q13535-2;Q13535-3	Q13535;A0A590UJ01;Q13535-2;Q13535-3	ATR_HUMAN	ATR	0.322501	-0.11201
Q13546	Q13546;Q13546-2	RIPK1_HUMAN	RIPK1	0.316077	0.439316
Q13547	Q13547;Q5TEE2	HDAC1_HUMAN	HDAC1	0.618873	0.133757
Q13555;Q13555-10;Q13555-11;Q13555-2;Q13555-3;Q13555-4;Q13555-5;Q13555-6;Q13555-7;Q13555-8;Q13555-9	Q13555;Q13555-5;A0A2Q3DQE3;H0Y6G2;Q13555-10;Q13555-11;Q13555-2;Q13555-3;Q13555-4;Q13555-6;Q13555-7;Q13555-8;Q13555-9;Q5SWX3;Q8WU40;A0A804CJ50;A0A8V8TQ77	KCC2G_HUMAN	CAMK2G	0.790005	-1.19775
Q13561;Q13561-2;Q13561-3	Q13561;A0A7I2V2Z2;A0A7I2V390;A0A7I2V4H4;F8VRV7;F8VW18;F8W1I6;Q13561-2;Q13561-3;F8W0U6	DCTN2_HUMAN	DCTN2	0.380762	0.246139
Q13564;Q13564-2;Q13564-3;Q13564-4	Q13564;Q13564-2;Q13564-3;Q13564-4	ULA1_HUMAN	NAE1	0.225008	0.222915
Q13573	Q13573;G3V3A4;G3V4X8	SNW1_HUMAN	SNW1	0.801603	-0.216512
Q13608;Q13608-3	Q13608;Q13608-3	PEX6_HUMAN	PEX6	0.039439	-0.0195439
Q13610	Q13610;B4DJV5	PWP1_HUMAN	PWP1	1.74537	0.384032
Q13616	Q13616;A0A590UJ21;A0A590UJ50;A0A590UJ56;A0A590UJA0;A0A590UJC4;A0A590UJR3;A0A590UK34	CUL1_HUMAN	CUL1	2.23828	0.156295
Q13617;Q13617-2	Q13617;A0A0A0MTN0;Q5T2B5;A0A0D9SET6;A0A8I5KPX0;A0A8I5KQQ5;A0A8I5KS98;A0A8I5KSW7;A0A8I5KTY2;A0A8I5KTY5;A0A8I5KU22;A0A8I5KUA9;A0A8I5KV54;A0A8I5KVE2;A0A8I5KVR3;A0A8I5KWB8;A0A8I5KXB2;A0A8I5KYM7;A0A8I5KYP8;A0A8I5KYZ8;A0A8I5QJI3;A0A8I5QKN3;Q13617-2	CUL2_HUMAN	CUL2	1.98861	0.165142
Q13618	Q13618;H7C1L6;Q13618-2	CUL3_HUMAN	CUL3	3.21463	-0.181117
Q13619	Q13619;A0A087WWN2	CUL4A_HUMAN	CUL4A	1.68595	0.0652575
Q13620;Q13620-1	Q13620;A0A669KAX4;A0A7P0T9L3;A0A7P0TAQ3;A0A804CL36;K4DI93;A0A669KBG9;A0A7P0T8P8;A0A7P0T9C8;A0A7P0T9D0;A0A7P0T9P5;A0A7P0T9R8;A0A7P0TAF9;A0A7P0Z4G9;Q13620-1;Q13620-3	CUL4B_HUMAN	CUL4B	1.73144	0.0764341
Q13627;Q13627-2;Q13627-3;Q13627-4;Q13627-5	Q13627;A0A2R8Y443;Q13627-2;Q13627-3;Q13627-4;Q13627-5;A0A2R8Y6I6;A0A2R8Y6L5;A0A2R8YDF3	DYR1A_HUMAN	DYRK1A	0.450243	-0.582313
Q13643	Q13643	FHL3_HUMAN	FHL3	0.123623	0.235666
Q13685	Q13685;C9JEH3;C9JG97;H7C0R2	AAMP_HUMAN	AAMP	0.527646	-0.290948
Q13724;Q13724-2	Q13724;A0A3B3IS52;A0A3B3IRK6;A0A8I5KTK5;Q13724-2;A0A3B3IRW2	MOGS_HUMAN	MOGS	0.375002	0.17671
Q13769	Q13769;C9JCL9;C9JXG5;C9JXU6;F5GZF3;F8WCP5;H7C441	THOC5_HUMAN	THOC5	0.206457	0.322464
Q13772;Q13772-3;Q13772-4	Q13772;Q13772-3;Q13772-2;Q13772-4;B4DF87;B4DZ85	NCOA4_HUMAN	NCOA4	1.95225	-0.637049
Q13813;Q13813-2;Q13813-3	Q13813;A0A0D9SF54;A0A0D9SGF6;Q13813-2;Q13813-3;A0A0D9SFF6;A0A994J4G5;A0A994J6W3	SPTN1_HUMAN	SPTAN1	0.194533	-0.127389
Q13829;Q13829-2	Q13829;Q13829-2;K7EM01	BACD2_HUMAN	TNFAIP1	0.114407	0.101611
Q13885;Q9BVA1	Q13885;Q9BVA1	TBB2A_HUMAN;TBB2B_HUMAN	TUBB2A;TUBB2B	1.70744	-2.24186
Q13888;Q6P1K8	Q13888;Q6P1K8	T2H2L_HUMAN;TF2H2_HUMAN	GTF2H2;GTF2H2C	0.741912	0.271356
Q13889	Q13889;A0A087WYD5;F5GWD3;H0YFF7;Q13889-2	TF2H3_HUMAN	GTF2H3	0.142776	-0.112646
Q13895	Q13895	BYST_HUMAN	BYSL	0.0645309	-0.0228062
Q13907;Q13907-2	Q13907;A0A8Q3WKR8;Q13907-2	IDI1_HUMAN	IDI1	1.56076	0.873191
Q14008;Q14008-2;Q14008-3	Q14008;Q14008-2;Q14008-3;H0YDX5	CKAP5_HUMAN	CKAP5	0.205186	-0.112438
Q14103;Q14103-2;Q14103-3;Q14103-4	Q14103;Q14103-4;D6RAF8;Q14103-2;Q14103-3;A0A994J440;A0A994J4R1;D6RF44;H0Y8G5;H0YA96	HNRPD_HUMAN	HNRNPD	0.0233558	0.0161326
Q14145	Q14145;K7EJ49;K7EJD8;K7ESE0	KEAP1_HUMAN	KEAP1	1.64101	-0.151831
Q14152	Q14152;Q14152-2	EIF3A_HUMAN	EIF3A	0.317265	0.0932386
Q14166	Q14166	TTL12_HUMAN	TTLL12	1.69871	1.18053
Q14203;Q14203-3;Q14203-4;Q14203-6	Q14203;E7EX90;A0A7P0Z4C3;A0A804CDA6;Q14203-3;Q14203-4;Q14203-6;Q6AWB1;C9J1B7;C9JJD0;C9JJN7;C9JKG6;C9JTE5;C9JZA4;E9PCY0	DCTN1_HUMAN	DCTN1	0.905193	0.50527
Q14204	Q14204;A0A2R8Y5T0;A0A2R8Y6H2;A0A2R8Y706;A0A2R8YFZ7;A0A2R8YGC7;A0A7P0T7V5;A0A7P0T825;A0A7P0T8N2;A0A7P0T8W5;A0A7P0T916;A0A7P0T942;A0A7P0T990;A0A7P0T9C4;A0A7P0T9F1;A0A7P0T9K2;A0A7P0T9R4;A0A7P0TA13;A0A7P0TAF3;A0A7P0TAM4;A0A7P0TAV5;A0A7P0TAW9;A0A7P0TB64;A0A7P0TB75;A0A7P0TBJ7;A0A804HHY6;A0A7P0T934;A0A7P0T9S3;A0A7P0T9Y3;A0A7P0TBC9	DYHC1_HUMAN	DYNC1H1	0.0880316	-0.097932
Q14232	Q14232;F5H0D0;Q14232-2	EI2BA_HUMAN	EIF2B1	2.0493	0.246123
Q14254	Q14254;E7EMK3;J3QLD9;K7EKW9	FLOT2_HUMAN	FLOT2	0.771287	-0.406342
Q14257;Q14257-2	Q14257;A8MXP8;Q14257-2	RCN2_HUMAN	RCN2	0.208083	0.163846
Q14258	Q14258;A0A3B3IUA7	TRI25_HUMAN	TRIM25	0.189534	0.239591
Q14315;Q14315-2	Q14315;Q14315-2	FLNC_HUMAN	FLNC	0.143606	0.226735
Q14318-2	M0R2K9;M0R2Q6;Q14318-2	FKBP8_HUMAN	FKBP8	1.25921	-0.54609
Q14331	Q14331;E9PRR7	FRG1_HUMAN	FRG1	0.0118002	-0.00198889
Q14344	Q03113;Q14344	GNA13_HUMAN	GNA13	0.179552	-0.699426
Q14457	Q14457;E7EV84;K7ELY9	BECN1_HUMAN	BECN1	0.533448	0.103836
Q14554	Q14554	PDIA5_HUMAN	PDIA5	1.53093	0.231535
Q14644;Q14644-2	Q14644;Q14644-2	RASA3_HUMAN	RASA3	0.179587	-0.16357
Q14677;Q14677-2;Q14677-3	Q14677;Q14677-2;Q14677-3	EPN4_HUMAN	CLINT1	0.0917918	-0.0589865
Q14689;Q14689-2;Q14689-3;Q14689-4;Q14689-5;Q14689-6;Q9P265	Q14689;Q14689-6;Q9P265;Q14689-3;Q14689-2;Q14689-4;Q14689-5;A0A494C143	DIP2A_HUMAN;DIP2B_HUMAN	DIP2A;DIP2B	2.59002	0.345605
Q14693;Q14693-2;Q14693-3;Q14693-4;Q14693-5;Q14693-7	Q14693;Q14693-3;Q14693-4;Q14693-2;Q14693-5;Q14693-7	LPIN1_HUMAN	LPIN1	0.903657	-0.513206
Q14694;Q14694-2;Q14694-3	Q14694;Q14694-2;Q14694-3;H3BNS8;H3BQP1	UBP10_HUMAN	USP10	0.226607	-0.3428
Q14697;Q14697-2	Q14697;Q14697-2;F5H6X6	GANAB_HUMAN	GANAB	0.356948	0.429129
Q14739	Q14739;A0A494C1L1;C9JXK0	LBR_HUMAN	LBR	0.164407	-0.343887
Q14974	Q14974;J3KTM9;Q14974-2	IMB1_HUMAN	KPNB1	0.247859	-0.0489249
Q14997	Q14997	PSME4_HUMAN	PSME4	0.4205	-0.134426
Q14C86;Q14C86-2;Q14C86-3;Q14C86-4;Q14C86-5;Q14C86-6	Q14C86;C9IZ08;F8W9S7;H0Y7I9;Q14C86-2;Q14C86-3;Q14C86-4;Q14C86-5;Q14C86-6;B0QZ65;B4DGD8	GAPD1_HUMAN	GAPVD1	0.0540141	0.0997549
Q14CB8;Q14CB8-2;Q14CB8-3;Q14CB8-5;Q14CB8-6;Q14CB8-7	Q14CB8;Q14CB8-2;Q14CB8-3;Q14CB8-5;Q14CB8-6;Q14CB8-7;R4GMS4;R4GNI4	RHG19_HUMAN	ARHGAP19	0.382987	0.367988
Q14CM0	Q14CM0;A0A087WYX8;A0A1W2PQW0;A0A590UJL7;A0A5F9ZH12;A0A5F9ZHT2;A0A6Q8PH73	FRPD4_HUMAN	FRMPD4	0.788814	-1.67379
Q15003	Q15003;C9J470;E9PHA2;Q15003-2	CND2_HUMAN	NCAPH	0.267035	0.296331
Q15008	Q15008;Q15008-2;Q15008-3;Q15008-4	PSMD6_HUMAN	PSMD6	1.08886	0.0796125
Q15014	Q15014;Q5JXX1;Q5JXX2	MO4L2_HUMAN	MORF4L2	0.0347195	-0.0109658
Q15019;Q15019-2;Q15019-3	Q15019;B5MCX3;Q15019-3;C9J2Q4;Q15019-2;B5MD47;C9IY94;C9IZU3;C9J938;C9JB25;C9JQJ4;C9JZI2;H7C310	SEPT2_HUMAN	SEPTIN2	0.0734024	-0.132317
Q15021	Q15021;E7EN77	CND1_HUMAN	NCAPD2	0.991728	0.3246
Q15029;Q15029-2	Q15029;Q15029-2;Q15029-3	U5S1_HUMAN	EFTUD2	0.810043	-0.0585585
Q15046	Q15046;Q15046-2;H3BPV7;J3KRL2	SYK_HUMAN	KARS1	0.479629	0.0666883
Q15048	Q15048	LRC14_HUMAN	LRRC14	1.75418	0.201655
Q15102	Q15102;M0R389	PA1B3_HUMAN	PAFAH1B3	0.108441	-0.0711772
Q15149-4	Q15149;Q15149-2;Q15149-3;Q15149-4;Q15149-5;Q15149-6;Q15149-7;Q15149-8;Q15149-9;H0YDN1;A0A8I5KSD5;A0A8I5KUE3;A0A8I5KYZ1;E9PMV1	PLEC_HUMAN	PLEC	1.51305	-0.371783
Q15154;Q15154-2;Q15154-5	Q15154;A0A4W8VX11;A0A5H1ZRS1;H0YBA1;Q15154-2;Q15154-4;Q15154-5	PCM1_HUMAN	PCM1	0.456312	-0.25752
Q15181	Q15181;Q5SQT6	IPYR_HUMAN	PPA1	0.345135	-0.440384
Q15185;Q15185-4	Q15185;A0A087WYT3;Q15185-2;Q15185-3;Q15185-4	TEBP_HUMAN	PTGES3	0.458466	0.707061
Q15233;Q15233-2	Q15233;Q15233-2;A0A7I2V464;A0A7I2V4J2;A0A7I2V4K9;A0A7I2V4N2;A0A7I2V535;A0A7I2V5Y7;A0A7P0MRW0;C9IZL7;C9J4X2;C9JYS8	NONO_HUMAN	NONO	0.483096	0.307534
Q15276	Q15276;Q15276-2	RABE1_HUMAN	RABEP1	0.0726888	0.0195801
Q15365	Q15365	PCBP1_HUMAN	PCBP1	1.21372	0.477558
Q15366-3;Q15366-6	Q15366;H3BSS4;Q15366-2;Q15366-3;Q15366-4;Q15366-5;Q15366-6;Q15366-7;Q15366-8;F8VZX2;H3BRU6	PCBP2_HUMAN	PCBP2	1.65457	0.424904
Q15366-5;Q15366-8	Q15366;Q15366-2;Q15366-5;Q15366-8;F8VZX2;H3BRU6	PCBP2_HUMAN	PCBP2	0.534928	-0.736048
Q15369	Q15369;Q15369-2;A0A8I5KYG1;A0A8J9AD82;E5RHG8	ELOC_HUMAN	ELOC	0.701263	0.0902464
Q15370	Q15370;Q15370-2;A0A0B4J296;A0A8I5KUS5;B8ZZU8;I3L0M9	ELOB_HUMAN	ELOB	1.09064	0.141448
Q15386	Q15386	UBE3C_HUMAN	UBE3C	0.330181	-0.244779
Q15388	Q15388	TOM20_HUMAN	TOMM20	1.03591	0.310608
Q15392;Q15392-2	Q15392;Q15392-2;A0A0A0MTI1;A0A3B3IRV7;A0A3B3ISR5;A0A3B3IT58;A0A3B3ITT9	DHC24_HUMAN	DHCR24	0.45522	0.181397
Q15393	Q15393	SF3B3_HUMAN	SF3B3	2.51583	-0.265202
Q15404;Q15404-2	Q15404;Q15404-2	RSU1_HUMAN	RSU1	0.112858	0.226949
Q15427	Q15427;Q5SZ64	SF3B4_HUMAN	SF3B4	0.377806	0.605193
Q15428	Q15428;K7EMT0	SF3A2_HUMAN	SF3A2	0.911964	-0.290518
Q15437	Q15437;A0A2R8YFH5;Q5QPE2	SC23B_HUMAN	SEC23B	1.85955	1.8799
Q15459	Q15459;Q15459-2	SF3A1_HUMAN	SF3A1	1.28662	-0.24116
Q15528;Q15528-2	Q15528;E7EN96;E9PGW7;Q15528-2;Q5T8T7;Q5T8T8	MED22_HUMAN	MED22	0.0295322	-0.0172576
Q15532;Q15532-2	Q15532;Q15532-2;F5GWN1;J3KRP6;J3KT74;J3QQM2;J3QQW2;J3QS72;X6R3J2	SSXT_HUMAN	SS18	0.446904	-0.980599
Q15555;Q15555-3;Q15555-4;Q15555-5	Q15555;Q15555-3;Q15555-4;Q15555-5	MARE2_HUMAN	MAPRE2	0.0877936	-0.177645
Q15637;Q15637-2;Q15637-3;Q15637-4;Q15637-6	Q15637;Q15637-4;Q15637-2;Q15637-3;Q15637-5;Q15637-6;A0A7P0T9U7;F8WEV5	SF01_HUMAN	SF1	0.926022	-0.283095
Q15643;Q15643-2	Q15643;Q15643-2;H0YJ97	TRIPB_HUMAN	TRIP11	0.206264	0.272125
Q15650	Q15650;H0YL91;H3BMU9	TRIP4_HUMAN	TRIP4	0.307316	0.116209
Q15654	Q15654;H7BZE2	TRIP6_HUMAN	TRIP6	0.183935	0.214854
Q15717;Q15717-2	Q15717;Q15717-2	ELAV1_HUMAN	ELAVL1	1.03096	1.04653
Q15751	Q15751	HERC1_HUMAN	HERC1	0.369032	-0.0285256
Q15773	Q15773;F5H0Y3	MLF2_HUMAN	MLF2	0.0863466	0.139105
Q15813;Q15813-2	Q15813;A0A2R8Y5Q8;A0A2R8Y809;A0A2R8YHI9;A0A2R8Y4P2;A0A2R8Y4V6;A0A2R8Y5H6;A0A2R8Y6G3;A0A2R8Y784;A0A2R8Y787;A0A2R8Y7H8;A0A2R8YER9;A0A2R8YFL4;A0A2R8YFM3;A0A2U3TZJ6;Q15813-2	TBCE_HUMAN	TBCE	0.281024	0.279871
Q15843	Q15843	NEDD8_HUMAN	NEDD8	1.26126	0.27522
Q15904	Q15904;A0A0C4DGX8;A6NLC6	VAS1_HUMAN	ATP6AP1	1.02381	-0.245193
Q16181;Q16181-2	Q16181;Q6ZU15;A0A024RA87;E7EPK1;E7ES33;G3V1Q4;Q16181-2;A0A0U1RRE1;A0A0U1RRH9	SEPT7_HUMAN	SEPTIN7	0.137515	-0.0429902
Q16186	Q16186	ADRM1_HUMAN	ADRM1	0.394647	-0.123554
Q16204	Q16204	CCDC6_HUMAN	CCDC6	6.77729	-2.21918	+
Q16342;Q16342-3	Q16342;Q16342-3;F5H4V9	PDCD2_HUMAN	PDCD2	0.0537876	-0.0950004
Q16401;Q16401-2	Q16401;Q16401-2	PSMD5_HUMAN	PSMD5	0.27086	0.0424962
Q16526	Q16526;Q49AN0;A0A0D2X7Z3;Q49AN0-2	CRY1_HUMAN	CRY1	1.52095	1.66518
Q16531	Q16531;A0A7P0T870;A0A7P0T965;A0A7P0TAK7;A0A7P0Z3Z5;A0A7P0Z4B9;A0A7P0Z4L2;F5GWI0;F5GY55;F5GZY8;F5H2L3	DDB1_HUMAN	DDB1	2.02055	0.102775
Q16540	Q16540;A6NJD9;A8MVT4;A8MYK1;H7C2P7	RM23_HUMAN	MRPL23	0.661584	-0.434875
Q16543	Q16543;K7EKQ2;K7EQA9	CDC37_HUMAN	CDC37	0.204903	-0.0407205
Q16576	Q16576;E9PC52;Q16576-2;C9J7L0;Q5JP01	RBBP7_HUMAN	RBBP7	0.886214	0.524968
Q16637;Q16637-2;Q16637-3;Q16637-4	Q16637;Q16637-3;A0A1W2PRV5;E7EQZ4;A0A0G2JRX5;A0A0G2JRY6;B4DP61;Q16637-2;Q16637-4;H0YBZ9	SMN_HUMAN	SMN1	1.58936	-0.563397
Q16658	Q16658	FSCN1_HUMAN	FSCN1	0.0918997	0.228282
Q16665;Q16665-3	Q16665;A8MYV6;Q16665-3	HIF1A_HUMAN	HIF1A	0.171687	0.415287
Q16698;Q16698-2	Q16698;Q16698-2;E5RFV2;E5RID6;E5RJD2;E5RJG7	DECR_HUMAN	DECR1	0.764655	-1.10992
Q16718	Q16718;A0A087X1G1;A0A7I2V2W4;A0A7I2V3L8;C9IZN5;F8WAS3;H7BYD0;Q16718-2	NDUA5_HUMAN	NDUFA5	0.202812	0.330474
Q16795	Q16795;A0A3B3ISG8;F5GY40	NDUA9_HUMAN	NDUFA9	0.215876	0.0884316
Q16864;Q16864-2	Q16864;Q16864-2	VATF_HUMAN	ATP6V1F	0.169395	0.091521
Q16891;Q16891-2	Q16891;B9A067;D6RAW4;Q16891-2;Q16891-3;Q16891-4	MIC60_HUMAN	IMMT	0.186569	0.036231
Q2M3D2	Q2M3D2;A0A1C7CYX0	EX3L2_HUMAN	EXOC3L2	0.543553	-0.290927
Q2NKX8	Q2NKX8;B5MDQ0	ERC6L_HUMAN	ERCC6L	0.67508	0.504579
Q2NL82	Q2NL82	TSR1_HUMAN	TSR1	0.19767	-0.498553
Q2TAY7	Q2TAY7	SMU1_HUMAN	SMU1	0.540503	-0.0422676
Q2VPB7	Q2VPB7	AP5B1_HUMAN	AP5B1	1.8339	0.408898
Q3MHD2;Q3MHD2-2	Q3MHD2;K7ELG9;Q3MHD2-2	LSM12_HUMAN	LSM12	0.0967361	0.112585
Q3SXY7;Q3SXY7-2	Q3SXY7;A0A0A0MR64;Q3SXY7-2	LRIT3_HUMAN	LRIT3	0.274507	0.599882
Q3ZCQ8;Q3ZCQ8-2	Q3ZCQ8;M0R003;M0R1Y4;M0R2F8;M0R2Q2;Q3ZCQ8-2;Q3ZCQ8-3	TIM50_HUMAN	TIMM50	0.240533	-0.124771
Q4G0J3;Q4G0J3-3	Q4G0J3;A0A8I5KQG7;A0A8I5KSZ3;A0A8I5KYN2;A0A8Q3SHF1;A0A8Q3SHG9;A0A8Q3SHH4;A0A8Q3SHL6;A0A8Q3SHN7;A0A8Q3WK75;D6RFF0;H0YA82;Q4G0J3-3;A0A8I5KUI4	LARP7_HUMAN	LARP7	0.665527	0.162283
Q4KMP7	Q4KMP7;H3BSE1	TB10B_HUMAN	TBC1D10B	0.792003	-0.161508
Q53G59;Q53G59-2	Q53G59;Q53G59-2;Q9H7R2	KLH12_HUMAN	KLHL12	0.0434199	-0.00858307
Q53GS9	Q53GS9;B9A018;Q53GS9-2;Q53GS9-3;A0A087X1B2	SNUT2_HUMAN	USP39	0.402533	-0.144907
Q53GT1	Q53GT1;Q53GT1-3	KLH22_HUMAN	KLHL22	0.125505	-0.0570817
Q53H12	A0A3B3ISY9;A0A3B3ISZ0;A0A3B3ITD0;E9PC15;Q53H12;E9PG39;A0A0G2JLD0;A0A0G2JLG5	AGK_HUMAN	AGK	0.337461	0.131763
Q53HC5	Q53HC5	KLH26_HUMAN	KLHL26	1.09731	0.304683
Q53HC9	Q53HC9;A8MUM1;C9JVR6	EIPR1_HUMAN	EIPR1	0.70964	0.150254
Q53HL2	Q53HL2	BOREA_HUMAN	CDCA8	0.543102	-0.825897
Q53R41;Q53R41-2	Q53R41;Q53R41-2	FAKD1_HUMAN	FASTKD1	0.791476	0.896682
Q58WW2;Q58WW2-2;Q58WW2-3	Q58WW2;Q58WW2-2;Q58WW2-3;Q58WW2-4;F2Z305	DCAF6_HUMAN	DCAF6	2.0933	0.120843
Q5BJH7-2	Q5BJH7;K7EPQ7;Q5BJH7-2;Q5BJH7-3;Q5BJH7-6	YIF1B_HUMAN	YIF1B	0.478496	-0.427917
Q5GLZ8;Q5GLZ8-2;Q5GLZ8-3;Q5GLZ8-6	Q5GLZ8;Q5GLZ8-2;Q5GLZ8-3;Q5GLZ8-6	HERC4_HUMAN	HERC4	0.841834	0.376285
Q5H9R7;Q5H9R7-2;Q5H9R7-3;Q5H9R7-4;Q5H9R7-5;Q5H9R7-6	Q5H9R7;E9PKF6;E9PQP7;H7BXH2;Q5H9R7-2;Q5H9R7-3;Q5H9R7-4;Q5H9R7-5;Q5H9R7-6;E9PK08;E9PNN8	PP6R3_HUMAN	PPP6R3	1.89523	0.365244
Q5JQC4	Q5JQC4;P0C2W7;A0A087WWU0	CT47A_HUMAN	CT47A1	1.45118	1.08302
Q5JTC6	Q5JTC6;Q5JTC6-2	AMER1_HUMAN	AMER1	1.61324	-1.41428
Q5JTZ9	Q5JTZ9	SYAM_HUMAN	AARS2	0.516344	0.555897
Q5QP82	Q5QP82;A0A0A0MQT4;Q5QP82-2	DCA10_HUMAN	DCAF10	0.332965	0.0463855
Q5SNV9;Q5SNV9-2	Q5SNV9;A0A8I5KXP5;H0Y5F2;H0Y5L4;H7BXQ2;Q5SNV9-2	CA167_HUMAN	C1orf167	0.486972	-0.209885
Q5SRE5	Q5SRE5;Q5SRE5-2	NU188_HUMAN	NUP188	0.224782	-0.0731564
Q5SW79;Q5SW79-2;Q5SW79-3	Q5SW79;E7EMW0;E7EWM2;H0Y2V6;H0Y4T4;Q5SW79-2;Q5SW79-3;E5RG47;E5RGW7	CE170_HUMAN	CEP170	0.820073	0.11141
Q5SY16	Q5SY16	NOL9_HUMAN	NOL9	0.200427	-0.243075
Q5T0N5;Q5T0N5-2;Q5T0N5-3;Q5T0N5-4;Q5T0N5-5	Q5T0N5;A0A075B6Q2;Q5T0N5-2;Q5T0N5-3;Q5T0N5-4;Q5T0N5-5	FBP1L_HUMAN	FNBP1L	0.0434397	-0.0451181
Q5T376	Q5T376	Q5T376_HUMAN	FRMD4A	1.47139	0.297539
Q5T447	Q5T447	HECD3_HUMAN	HECTD3	0.0967908	-0.0171483
Q5T4S7;Q5T4S7-2;Q5T4S7-3	Q5T4S7;Q5T4S7-2;Q5T4S7-3;Q5T4S7-4	UBR4_HUMAN	UBR4	1.86234	-0.0883162
Q5T6F0	Q5T6F0;X6RBJ8	DCA12_HUMAN	DCAF12	0.73218	0.165215
Q5T9A4	Q5T9A4;Q5T9A4-3	ATD3B_HUMAN	ATAD3B	0.651456	-0.273311
Q5TA31	Q5TA31;A0A1X7SBW3	RN187_HUMAN	RNF187	0.627074	0.109218
Q5TA45;Q5TA45-2;Q5TA45-3	Q5TA45;E9PNS4;Q5TA45-2;Q5TA45-3;A0A087WXT8;C9J979;E9PJG0;E9PKA4;E9PMA2;H0YE15	INT11_HUMAN	INTS11	0.939634	-0.355423
Q5TAQ9	Q5TAQ9;Q5TAQ9-2;Q5TAQ8;V9GY54	DCAF8_HUMAN	DCAF8	1.24971	0.157273
Q5THJ4;Q5THJ4-2	Q5THJ4;A0A2R8Y876;H3BLS7;Q5THJ4-2	VP13D_HUMAN	VPS13D	0.232826	0.275331
Q5TZA2;Q5TZA2-2	Q5TZA2;B1AKD8;Q5TZA2-2	CROCC_HUMAN	CROCC	1.0912	-0.305168
Q5VU43-13	Q5VU43-13;E9PQG4	MYOME_HUMAN	PDE4DIP	1.2677	-0.382414
Q5VU43;Q5VU43-4	Q5VU43;Q5VU43-3;Q5VU43-4;A0A075B749;A0A087WX83;A0A8Q3SI21;A0A8Q3SI83;A0A8Q3WM32;A0A994J5E0	MYOME_HUMAN	PDE4DIP	1.95896	-0.359093
Q5VV42	Q5VV42;Q5VV42-2	CDKAL_HUMAN	CDKAL1	0.288382	0.477172
Q5VY09	Q5VY09	IER5_HUMAN	IER5	0.563682	-1.07104
Q5XUX0	Q5XUX0;A0A0C4DGU8;A0A1B0GV77;Q5XUX0-2	FBX31_HUMAN	FBXO31	3.62864	0.964654	+
Q5XUX1	Q5XUX1;Q5XUX1-2	FBXW9_HUMAN	FBXW9	0.43548	0.60855
Q63HN8;Q63HN8-4	Q63HN8;Q63HN8-4;A0A0A0MTC1;A0A0A0MTR7	RN213_HUMAN	RNF213	1.10039	0.299055
Q66GS9	Q66GS9;Q66GS9-2	CP135_HUMAN	CEP135	0.775232	-1.06052
Q66K64	Q66K64	DCA15_HUMAN	DCAF15	0.16067	0.0826621
Q68CZ6	Q68CZ6;A0A5F9ZHQ7;Q68CZ6-2	HAUS3_HUMAN	HAUS3	0.114331	-0.0732861
Q68DK2;Q68DK2-2	Q68DK2;Q68DK2-5;A0A7I2V403;A0A7I2YQU3;A0A7I2YQV0;G3V2D8;Q68DK2-2;A0A7I2V4E6	ZFY26_HUMAN	ZFYVE26	0.0338003	0.0179417
Q6BDS2	Q6BDS2	BLT3A_HUMAN	BLTP3A	0.0173786	0.0297136
Q6DKI1	Q6DKI1	RL7L_HUMAN	RPL7L1	0.355269	-0.429872
Q6FI81;Q6FI81-3	Q6FI81;H3BV90;Q6FI81-2;Q6FI81-3	CPIN1_HUMAN	CIAPIN1	0.234286	0.384226
Q6IA69	Q6IA69;Q6IA69-2;A0A0B4J216	NADE_HUMAN	NADSYN1	0.313729	-0.719586
Q6IA86;Q6IA86-2;Q6IA86-3;Q6IA86-5;Q6IA86-6	Q6IA86;Q6IA86-2;Q6IA86-3;Q6IA86-5;Q6IA86-6;Q6IA86-7	ELP2_HUMAN	ELP2	1.52677	0.373617
Q6IAA8	Q6IAA8;F5GX19;F5H3Y3;F5H479;H0YFI1	LTOR1_HUMAN	LAMTOR1	0.0561326	0.0424172
Q6IMI4	Q6IMI4;A0A0C4DG03;A0A8I5KXR4	ST6B1_HUMAN	SULT6B1	1.92193	-1.54878
Q6NUP7	Q6NUP7	PP4R4_HUMAN	PPP4R4	0.209319	1.09446
Q6NUQ1	Q6NUQ1	RINT1_HUMAN	RINT1	0.552287	-0.729524
Q6NXE6;Q6NXE6-2	Q6NXE6;B4E1N1;F5GWV0;F5H4P3;Q6NXE6-2	ARMC6_HUMAN	ARMC6	0.914422	0.88212
Q6NXR4	Q6NXR4;E5RHM7;E5RIH5	TTI2_HUMAN	TTI2	0.0801946	-0.0665474
Q6NZ67	Q6NZ67;Q6P582;A0A494C0V9;B8ZZ87;H7BZ50;H7C173;H7C202	MZT2B_HUMAN	MZT2B	0.0223573	0.0336254
Q6NZI2	Q6NZI2;Q6NZI2-2;Q6NZI2-3	CAVN1_HUMAN	CAVIN1	0.0099129	0.00399256
Q6P1L8	Q6P1L8	RM14_HUMAN	MRPL14	0.0923473	-0.0589709
Q6P1Q0;Q6P1Q0-2;Q6P1Q0-4;Q6P1Q0-7	Q6P1Q0;F8VP71;F8VVQ3;F8VZA2;Q6P1Q0-2;Q6P1Q0-4;Q6P1Q0-7;H0YIV5	LTMD1_HUMAN	LETMD1	0.536502	-0.407915
Q6P2C8;Q6P2C8-2	Q6P2C8;A0A494C0K7;Q6P2C8-2	MED27_HUMAN	MED27	0.434833	-0.752501
Q6P2H3;Q6P2H3-2;Q6P2H3-4	Q6P2H3;H7BZW2;Q6P2H3-2;Q6P2H3-4	CEP85_HUMAN	CEP85	1.05415	0.227901
Q6P2Q9	Q6P2Q9;A0A994J491;A0A994J6E8;I3L0J9;I3L3Z8	PRP8_HUMAN	PRPF8	2.17668	-0.202621
Q6P3S6	Q6P3S6;X6RKU3	FBX42_HUMAN	FBXO42	6.10482	-1.47791	+
Q6P3X3	Q6P3X3	TTC27_HUMAN	TTC27	0.0134975	-0.0392883
Q6P996;Q6P996-3;Q6P996-4;Q6P996-5	Q6P996;H3BND4;Q6P996-3;Q6P996-4;Q6P996-5	PDXD1_HUMAN	PDXDC1	0.0292966	0.0300769
Q6P9B9	Q6P9B9	INT5_HUMAN	INTS5	0.838162	-1.29021
Q6PID8	Q6PID8;C9JRT7	KLD10_HUMAN	KLHDC10	1.56853	0.186131
Q6PIJ6	Q6PIJ6;Q6PIJ6-2;Q6PIJ6-3	FBX38_HUMAN	FBXO38	0.0742934	0.0622313
Q6PJ69	Q6PJ69;H0YGS7	TRI65_HUMAN	TRIM65	0.200054	0.364465
Q6PJG6	Q6PJG6;Q6PJG6-2	BRAT1_HUMAN	BRAT1	1.42383	-0.785027
Q6PJI9	Q6PJI9;Q6PJI9-2;B7Z7V6	WDR59_HUMAN	WDR59	0.119855	-0.11059
Q6PKG0;Q6PKG0-3	Q6PKG0;A0A0B4J210;A0A8I5KSP1;A0A8I5KWU3;E5RH50;H0YC33;Q6PKG0-3	LARP1_HUMAN	LARP1	0.160851	-0.31745
Q6R327;Q6R327-3	Q6R327;Q6R327-3	RICTR_HUMAN	RICTOR	0.553168	0.135184
Q6RI45;Q6RI45-5	Q6RI45;Q6RI45-5	BRWD3_HUMAN	BRWD3	3.81561	1.1749	+
Q6UB35	Q6UB35;B7ZM99;A0A087WVM4;Q6UB35-2;H0Y327	C1TM_HUMAN	MTHFD1L	2.76469	2.07141	+
Q6UN15;Q6UN15-3;Q6UN15-4;Q6UN15-5	Q6UN15;A0A0B4J203;Q6UN15-3;Q6UN15-4;Q6UN15-5;A0A994J3I9;A0A994J3J1;A0A994J3K1;A0A994J3K5;A0A994J3L0;A0A994J3L5;A0A994J3M0;A0A994J3P6;A0A994J3Q0;A0A994J3Q5;A0A994J3R0;A0A994J3R5;A0A994J3S0;A0A994J3S6;A0A994J3T5;A0A994J438;A0A994J442;A0A994J453;A0A994J458;A0A994J464;A0A994J469;A0A994J474;A0A994J6B4;A0A994J6B8;A0A994J6C2;A0A994J6C6;A0A994J6D3;A0A994J6D6;A0A994J6E0;A0A994J6E2;A0A994J6N5;A0A994J6P0;A0…	FIP1_HUMAN	FIP1L1	0.695293	-0.393849
Q6UX04	Q6UX04;A0A8I5KU89;A0A8I5KW10;D6REK3;Q6UX04-2;A0A8I5KP46;A0A8I5KQK1;A0A8I5KQW2;A0A8I5KRF5;A0A8I5KRH9;A0A8I5KT14;A0A8I5KUW8;A0A8I5KX65;A0A8I5KXM7;A0A8I5KY88;A0A8I5KZ67	CWC27_HUMAN	CWC27	0.305158	-0.107986
Q6UXN9	Q6UXN9	WDR82_HUMAN	WDR82	1.18965	-0.415533
Q6VN20;Q6VN20-3	Q6VN20;Q6VN20-3;R4GMX7;R4GMX8;R4GN91;R4GNA3	RBP10_HUMAN	RANBP10	0.0159739	-0.0102828
Q6WKZ4;Q6WKZ4-3	Q6WKZ4;E7EX40;Q6WKZ4-1;Q6WKZ4-3	RFIP1_HUMAN	RAB11FIP1	0.283014	0.255012
Q6WRX3	Q6WRX3;Q6WRX3-2	ZY11A_HUMAN	ZYG11A	0.878152	0.450026
Q6Y7W6;Q6Y7W6-4;Q6Y7W6-5	Q6Y7W6;Q6Y7W6-3;Q6Y7W6-4;Q6Y7W6-5;A0A7I2V361;A0A7I2V3H0;A0A7I2V3H7;A0A7I2V516;I1E4Y6	GGYF2_HUMAN	GIGYF2	0.187163	0.499794
Q6YHU6;Q6YHU6-3	Q6YHU6;Q6YHU6-2;Q6YHU6-3;Q6YHU6-4;H0Y3V5	THADA_HUMAN	THADA	0.0420674	0.0540041
Q6ZNJ1	Q6ZNJ1;A0A494C1V1;H0Y764;Q6ZNJ1-2;Q6ZNJ1-3	NBEL2_HUMAN	NBEAL2	0.262402	0.0554748
Q6ZU52	Q6ZU52;E9PQS0	K0408_HUMAN	KIAA0408	0.0143765	-0.0400604
Q6ZYL4	Q6ZYL4	TF2H5_HUMAN	GTF2H5	1.55133	0.635984
Q70CQ2;Q70CQ2-2;Q70CQ2-3	Q70CQ2;Q70CQ2-2;Q70CQ2-3	UBP34_HUMAN	USP34	0.050504	-0.0617448
Q70J99;Q70J99-3	Q70J99;A0A8V8TNG5;K7EMK8;Q70J99-3	UN13D_HUMAN	UNC13D	0.374227	-0.419924
Q71UI9	P04908;P0C0S5;P0C0S8;P16104;P20671;Q16777;Q6FI13;Q71UI9;Q7L7L0;Q93077;Q96KK5;Q96QV6;Q99878;Q9BTM1;A0A0U1RR32;A0A0U1RRH7;A0A3B3IS11;A0A494C189;C9J0D1;C9J386;H0YFX9;Q71UI9-2;Q71UI9-3;Q71UI9-4;Q9BTM1-2	H2AV_HUMAN	H2AZ2	1.9622	-0.252887
Q71UI9-3	C9J386;Q71UI9-3	H2AV_HUMAN	H2AZ2	1.42013	-1.16117
Q75QN2;Q75QN2-2	Q75QN2;E5RG48;E5RH10;E5RIN8;E5RJF0;H0YBQ1;J3KNV5;Q75QN2-2	INT8_HUMAN	INTS8	1.15041	-0.665568
Q7KZF4	Q7KZF4	SND1_HUMAN	SND1	1.62949	0.115353
Q7L0Y3	Q7L0Y3	TM10C_HUMAN	TRMT10C	0.184709	0.111762
Q7L273	Q7L273;K7ENB5;K7EQN1	KCTD9_HUMAN	KCTD9	1.38073	-0.221951
Q7L2E3;Q7L2E3-2;Q7L2E3-3	Q7L2E3;H7BXY3;Q7L2E3-2;Q7L2E3-3	DHX30_HUMAN	DHX30	0.0201967	0.044488
Q7L2H7	Q7L2H7;E9PN86;J3KNJ2	EIF3M_HUMAN	EIF3M	0.802239	0.106551
Q7L2J0	Q7L2J0;A0A8Q3WKJ6;Q7L2J0-2	MEPCE_HUMAN	MEPCE	0.379071	0.853433
Q7L5D6	Q7L5D6;Q7L5D6-2;C9JHN8;C9JPA8;C9JY46	GET4_HUMAN	GET4	0.568607	-0.276607
Q7L5N1	Q7L5N1;E7EM64	CSN6_HUMAN	COPS6	1.57297	0.123804
Q7L5Y9	Q7L5Y9;D6RIB6;E7ESC7;Q7L5Y9-2;Q7L5Y9-3;Q7L5Y9-4;Q7L5Y9-5;D6R8Z3;D6RA86;D6RDW4;D6RE80;D6REW7	MAEA_HUMAN	MAEA	0.117177	-0.0292697
Q7LGA3	Q7LGA3;Q7LGA3-2;Q7LGA3-3;A0A8I5KR52;A0A8I5KW95;A0A8I5QKN0	HS2ST_HUMAN	HS2ST1	0.0378021	0.108182
Q7RTV0	Q7RTV0	PHF5A_HUMAN	PHF5A	1.38801	-0.298891
Q7Z2W4	Q7Z2W4;C9J6P4;Q7Z2W4-2;Q7Z2W4-3;A0A7P0T8C6	ZCCHV_HUMAN	ZC3HAV1	0.410669	0.359425
Q7Z392;Q7Z392-3;Q7Z392-4	Q7Z392;Q7Z392-3;Q7Z392-4;D6RHE5	TPC11_HUMAN	TRAPPC11	0.0266765	-0.042734
Q7Z3U7;Q7Z3U7-2;Q7Z3U7-5;Q7Z3U7-6	Q7Z3U7;Q7Z3U7-2;Q7Z3U7-3;Q7Z3U7-5;Q7Z3U7-6;A0A286YFF8	MON2_HUMAN	MON2	1.0591	0.137938
Q7Z406;Q7Z406-2;Q7Z406-4;Q7Z406-6	Q7Z406;A0A2R8Y454;A0A2R8Y4C3;M0QY43;Q7Z406-2;Q7Z406-4;Q7Z406-5;Q7Z406-6	MYH14_HUMAN	MYH14	0.59423	0.273669
Q7Z460-3	Q7Z460-3;H0Y5T1	CLAP1_HUMAN	CLASP1	0.55379	1.81911
Q7Z4G1;Q7Z4G1-2	Q7Z4G1;Q7Z4G1-2	COMD6_HUMAN	COMMD6	0.301605	-0.334976
Q7Z4H3;Q7Z4H3-2	Q7Z4H3;Q7Z4H3-2	HDDC2_HUMAN	HDDC2	0.489057	0.450372
Q7Z4H7;Q7Z4H7-3	Q7Z4H7;Q7Z4H7-3;Q5SYF9;Q5VY60	HAUS6_HUMAN	HAUS6	0.117546	-0.232574
Q7Z6M2	Q7Z6M2	FBX33_HUMAN	FBXO33	0.101833	-0.060457
Q7Z6Z7;Q7Z6Z7-2;Q7Z6Z7-3	Q7Z6Z7;Q7Z6Z7-2;Q7Z6Z7-3;A0A994J483;H0Y659	HUWE1_HUMAN	HUWE1	1.54919	0.261147
Q7Z7A3	Q7Z7A3	CTU1_HUMAN	CTU1	0.659267	0.698793
Q7Z7C8;Q7Z7C8-2	Q7Z7C8;Q7Z7C8-2;A0A8I5KTT0;A0A8I5KVM3;A0A8I5QL44;Q7Z7C8-4	TAF8_HUMAN	TAF8	0.99758	-0.720811
Q7Z7F7;Q7Z7F7-2	Q7Z7F7;Q7Z7F7-2;X6RIW1	RM55_HUMAN	MRPL55	0.45053	-0.532392
Q7Z7G8-2	Q7Z7G8;Q7Z7G8-2;Q7Z7G8-6;A0A804HKG9	VP13B_HUMAN	VPS13B	0.530536	0.0822208
Q7Z7L7	Q7Z7L7	ZER1_HUMAN	ZER1	1.02743	0.18124
Q86SZ2	Q86SZ2	TPC6B_HUMAN	TRAPPC6B	0.190865	-0.23906
Q86TV6;Q86TV6-2	Q86TV6;G3V3H1;Q86TV6-2	TTC7B_HUMAN	TTC7B	1.3368	-0.825655
Q86U42;Q86U42-2;Q92843-2	Q86U42;A0A7I2V383;Q86U42-2;Q92843-2;B4DEH8;G3V4T2;H0YJH9	B2CL2_HUMAN;PABP2_HUMAN	BCL2L2;PABPN1	0.321183	-0.234357
Q86UE4	Q86UE4;E5RJU9;H0YB56	LYRIC_HUMAN	MTDH	0.0891276	-0.201049
Q86UK7;Q86UK7-2;Q86UK7-3	Q86UK7;H3BPG6;Q86UK7-2;Q86UK7-3	ZN598_HUMAN	ZNF598	1.71516	2.41342
Q86UU1-2	Q86UU1;Q86UU1-2;Q86UU1-3	PHLB1_HUMAN	PHLDB1	0.262856	-0.070858
Q86UX7;Q86UX7-2	Q86UX7;Q86UX7-2;A0A8V8TMB3;A0A8V8TMD7;A0A8V8TME2;A0A8V8TMT4;A0A8V8TMT7;A0A8V8TMU1;A0A8V8TNT4;A0A8V8TP41;A0A8V8TP46;F5H1C6;F5H3I6	URP2_HUMAN	FERMT3	1.0065	-1.09456
Q86UY5	Q86UY5;Q86UY5-2;Q86UY5-3	FA83A_HUMAN	FAM83A	1.53667	-0.55572
Q86UY6;Q86UY6-3	Q86UY6;Q86UY6-3;F5H2C9	NAA40_HUMAN	NAA40	0.351129	0.515384
Q86V81	Q86V81;E9PB61	THOC4_HUMAN	ALYREF	1.07783	-0.808036
Q86VP1;Q86VP1-2	Q86VP1;Q86VP1-2;Q86VP1-3;Q86VP1-4;B8ZZD4	TAXB1_HUMAN	TAX1BP1	1.41738	0.29464
Q86VP6	Q86VP6	CAND1_HUMAN	CAND1	1.42372	0.401719
Q86W42;Q86W42-2	Q86W42;Q86W42-2;Q86W42-3	THOC6_HUMAN	THOC6	0.358883	-0.201487
Q86WA8	Q86WA8;Q86WA8-2;E7EN44;H3BQ67	LONP2_HUMAN	LONP2	0.0374805	-0.0536822
Q86WW8	Q86WW8;B9A057	COA5_HUMAN	COA5	0.319934	-0.227719
Q86WX3	Q86WX3	AROS_HUMAN	RPS19BP1	0.712667	0.239853
Q86X10;Q86X10-3	Q86X10;Q86X10-2;Q86X10-3;A0A0J9YW54;A2A2F0	RLGPB_HUMAN	RALGAPB	0.278439	-0.0738816
Q86X40	Q86X40;H0YKM4;H0YM85;Q86X40-2;Q86X40-3	LRC28_HUMAN	LRRC28	0.380361	0.284205
Q86X55;Q86X55-1	Q86X55;K7EQA8;Q86X55-1;Q86X55-2	CARM1_HUMAN	CARM1	0.874851	0.562228
Q86X83;Q86X83-2	Q86X83;F8WBW1;Q86X83-2	COMD2_HUMAN	COMMD2	0.637439	-0.210356
Q86XK2;Q86XK2-5;Q86XK2-6	Q86XK2;A0A804HK63;Q86XK2-2;Q86XK2-3;Q86XK2-5;Q86XK2-6;H0YAV3	FBX11_HUMAN	FBXO11	0.45149	0.122662
Q86XP3;Q86XP3-2	Q86XP3;Q86XP3-2	DDX42_HUMAN	DDX42	0.29524	-0.306639
Q86Y56	Q86Y56;Q86Y56-2;Q86Y56-3;E9PGY2;H0Y650	DAAF5_HUMAN	DNAAF5	0.308959	-0.573279
Q86YD1	Q86YD1;A0A0C4DGR2;M0QY25;M0QYH6;Q86YD1-2;Q86YD1-3	PTOV1_HUMAN	PTOV1	0.228958	-0.1271
Q86YP4;Q86YP4-2;Q86YP4-3	Q86YP4;Q86YP4-3;C9JGN4;C9JJK9;C9JMI3;C9JVY3;H7C3H1;Q86YP4-2;V9GY85;V9GYX5	P66A_HUMAN	GATAD2A	0.753021	0.188992
Q86YT6	Q86YT6	MIB1_HUMAN	MIB1	1.42824	-0.906231
Q86YZ3	Q86YZ3	HORN_HUMAN	HRNR	0.451284	0.564618
Q8IUE6	P16104;Q8IUE6;Q96QV6	H2A2B_HUMAN	H2AC21	0.763484	-0.899195
Q8IUR0	Q8IUR0	TPPC5_HUMAN	TRAPPC5	0.0718165	-0.111079
Q8IUR7	Q8IUR7;Q8IUR7-2;Q8IUR7-3;Q8IUR7-6;Q8IUR7-8;C9J2I1;C9JAA7;G5E9V6;G5E9V7;H7C5H2	ARMC8_HUMAN	ARMC8	0.399518	0.105421
Q8IUR7-6	Q8IUR7-6;G5E9V6;G5E9V7;H7C5B7	ARMC8_HUMAN	ARMC8	0.465411	-0.651107
Q8IV08	Q8IV08;A0A8V8TPY8;A0A8V8TQH6;M0R3G9	PLD3_HUMAN	PLD3	0.497587	0.354289
Q8IV38	Q8IV38;G3V0G5	ANKY2_HUMAN	ANKMY2	0.926149	0.733367
Q8IVV7	Q8IVV7;K7ELH7;K7ENE2	GID4_HUMAN	GID4	0.95298	0.578332
Q8IWA4	O95140;Q8IWA4;A0A6Q8PGS9;A0A6Q8PGV8;Q8IWA4-2;Q8IWA4-3;A0A6Q8PFJ4;A0A6Q8PGA3;C9JQT7;H7C5H5	MFN1_HUMAN	MFN1	0.182733	-0.120852
Q8IWS0;Q8IWS0-5	Q8IWS0;A0A0D9SGE8;Q5JRC6;Q8IWS0-3;Q8IWS0-5	PHF6_HUMAN	PHF6	1.12945	0.181967
Q8IWV7	Q8IWV7;A0A087WTJ9;A0A0C4DGM0;Q8IWV7-2	UBR1_HUMAN	UBR1	0.0105494	0.00483632
Q8IWV8;Q8IWV8-4	Q8IWV8;Q8IWV8-2;Q8IWV8-4	UBR2_HUMAN	UBR2	0.366436	0.206512
Q8IWX8	Q8IWX8;J3QK89	CHERP_HUMAN	CHERP	1.24255	-0.340778
Q8IWY9;Q8IWY9-1	Q8IWY9;Q8IWY9-1	CDAN1_HUMAN	CDAN1	0.403966	0.553287
Q8IWZ3;Q8IWZ3-4;Q8IWZ3-6	O75179;Q8IWZ3;Q8IWZ3-2;Q8IWZ3-3;H0YM23;O75179-2;O75179-3;O75179-4;O75179-5;O75179-6;O75179-7;Q8IWZ3-4;Q8IWZ3-5;Q8IWZ3-6;E9PDP5	ANKH1_HUMAN	ANKHD1	0.0858588	0.129246
Q8IX18;Q8IX18-2;Q8IX18-3;Q8IX18-4	Q8IX18;Q8IX18-2;Q8IX18-3;Q8IX18-4;F5H625	DHX40_HUMAN	DHX40	0.433065	-0.358033
Q8IXB1	Q8IXB1;A0A7P0Z431;Q8IXB1-2;Q8IXB1-3;A0A494C1G5;A0A7P0T8Y3;A0A7P0T9B7;A0A7P0TAQ9;A0A7P0TB22;A0A7P0TB83;A0A7P0TB97;A0A7P0Z4F2;E7EP04	DJC10_HUMAN	DNAJC10	2.57425	0.362567
Q8IXH7;Q8IXH7-4	Q8IXH7;H0UI80;Q8IXH7-4;X6RLT1	NELFD_HUMAN	NELFCD	0.40918	0.0567353
Q8IXI1	Q8IXI1;A0A8V8TM48	MIRO2_HUMAN	RHOT2	0.145429	0.194463
Q8IXM3	Q8IXM3	RM41_HUMAN	MRPL41	0.0966479	0.0664983
Q8IXX5	Q1AE95;Q8IXX5	T183A_HUMAN	TMEM183A	1.02855	-1.6469
Q8IY37	Q8IY37;F5H3Y4	DHX37_HUMAN	DHX37	0.214388	-0.308354
Q8IY47	Q8IY47	KBTB2_HUMAN	KBTBD2	0.682045	0.663572
Q8IY67;Q8IY67-2	Q8IY67;Q8IY67-2;A0A087WZ13;E9PAU2	RAVR1_HUMAN	RAVER1	0.213812	0.085228
Q8IYB3;Q8IYB3-2	Q8IYB3;A0A0S2Z4Z6;A0A994J4Y3;A0A994J7H1;A0A994J7V4;A9Z1X7;M0R088;Q8IYB3-2	SRRM1_HUMAN	SRRM1	0.512977	-0.640315
Q8IYD8;Q8IYD8-3	Q8IYD8;A0A8Q3WLE8;A0A8Q3WLG3;H0YJ14;H0YJS3;Q8IYD8-3;A0A8Q3SIQ3;A0A8Q3SIU7;A0A8Q3SIX9;A0A8Q3SIZ4;A0A8Q3WMJ4;A0A8Q3WMK3;H0YJ45;H0YJN7	FANCM_HUMAN	FANCM	0.783714	-1.369
Q8IYI6	Q8IYI6	EXOC8_HUMAN	EXOC8	0.53455	0.380507
Q8IYX8	Q8IYX8;Q8IYX8-2;E5RFY4;E5RIV2;G3V140;Q6P2R3;E5RG21;E5RG82;E5RHF8;E5RI49;E5RJH1;E5RJP9	CE57L_HUMAN	CEP57L1	0.36631	-0.105953
Q8IZ83	Q8IZ83;Q8IZ83-2;Q8IZ83-3	A16A1_HUMAN	ALDH16A1	0.961438	0.534589
Q8N0T1	Q8N0T1	RBIS_HUMAN	RBIS	0.378614	-0.166153
Q8N0W3;Q8N0W3-2	Q8N0W3;J3KSP6;Q8N0W3-2	FCSK_HUMAN	FCSK	0.112592	0.174841
Q8N122;Q8N122-3	Q8N122;Q8N122-3;A0A8V8TMD9	RPTOR_HUMAN	RPTOR	0.0363462	0.0458992
Q8N163;Q8N163-2	Q8N163;G3V119;Q8N163-2;H0YB24	CCAR2_HUMAN	CCAR2	0.415226	-0.516434
Q8N1B4;Q8N1B4-2	Q8N1B4;A0A0G2JIG2;Q8N1B4-2	VPS52_HUMAN	VPS52	0.855579	0.363776
Q8N1F7	Q8N1F7;H3BVE2;H3BVG0;Q8N1F7-2	NUP93_HUMAN	NUP93	1.49141	-0.238844
Q8N1F8	Q8N1F8	S11IP_HUMAN	STK11IP	0.0842042	-0.119034
Q8N201	Q8N201	INT1_HUMAN	INTS1	0.128252	-0.126044
Q8N257	P06899;P23527;P33778;Q16778;Q6DN03;Q6DRA6;Q8N257	H2B3B_HUMAN	H2BC26	0.194894	-0.0793052
Q8N2K1	Q8N2K1;Q8N2K1-2;Q8N2K1-3;A6NGS0;B1AMF0;D6RD90	UB2J2_HUMAN	UBE2J2	1.05965	0.258013
Q8N3C0	Q8N3C0	ASCC3_HUMAN	ASCC3	1.15392	0.295718
Q8N3P4;Q8N3P4-2;Q8N3P4-3	Q8N3P4;C9JJN9;Q8N3P4-2;Q8N3P4-3	VPS8_HUMAN	VPS8	0.790269	0.74709
Q8N442	Q8N442	GUF1_HUMAN	GUF1	1.08962	-0.526285
Q8N4N3	Q8N4N3;Q8N4N3-2	KLH36_HUMAN	KLHL36	1.21893	-0.485318
Q8N511	Q8N511;J3KRW7;J3KS81	TM199_HUMAN	TMEM199	1.43427	-0.763814
Q8N5D0;Q8N5D0-4	Q8N5D0;Q8N5D0-2;Q8N5D0-3;Q8N5D0-4;Q8N5D0-5;Q8N5D0-6	WDTC1_HUMAN	WDTC1	2.1136	0.209973
Q8N5I9	Q8N5I9;A0A087WT30;J3KN91	NOPC1_HUMAN	NOPCHAP1	0.0680043	-0.19602
Q8N653	Q8N653;A0A8V8TQF0	LZTR1_HUMAN	LZTR1	0.652782	-0.826851
Q8N684;Q8N684-2;Q8N684-3	Q8N684;Q8N684-3;F5H047;F5H669;F5H6M0;J3QT54;Q8N684-2;C9J286;C9J323;C9JM38;F5GXA3;F5H1W4;F5H2K8;F5H5B7;F5H6A8;F5H6P5	CPSF7_HUMAN	CPSF7	0.0282692	-0.0568554
Q8N6R0	Q8N6R0;Q8N6R0-1;Q8N6R0-2;Q8N6R0-3	EFNMT_HUMAN	METTL13	0.0735753	-0.17166
Q8N8D1	Q8N8D1;H3BT73	PDCD7_HUMAN	PDCD7	0.206579	0.251885
Q8N8Y2	Q8N8Y2	VA0D2_HUMAN	ATP6V0D2	0.0261724	-0.0135722
Q8N9N2-2	Q8N9N2;Q8N9N2-2;A0A5F9ZH79;A0A5F9ZHP1;A0A5F9ZI10;A0A5F9ZI37;A0A5K1VW55;E9PKM6;E9PM82;E9PQZ6;H0YCB3	ASCC1_HUMAN	ASCC1	0.441979	0.218532
Q8NA75	Q8NA75	DC4L2_HUMAN	DCAF4L2	0.434915	-0.0710106
Q8NB37	Q8NB37;Q8NB37-2;E9PLI5;E9PQD8;H0YE25;H0YF25	GALD1_HUMAN	GATD1	0.0944304	-0.129274
Q8NB46	Q8NB46	ANR52_HUMAN	ANKRD52	1.00963	0.71436
Q8NB90	Q8NB90;A0A6Q8PGU6;Q8NB90-2;Q8NB90-3	SPAT5_HUMAN	SPATA5	0.669053	-0.477075
Q8NB91	Q8NB91;A0A8Q3SIN2;A0A8Q3SJA8;A0A8Q3WL55;A0A8Q3WL66;A0A8Q3WLR5;C9J5X9	FANCB_HUMAN	FANCB	0.774311	0.401203
Q8NBJ5	Q8NBJ5;A0A8I5QKL8;A0A8I5QL08;M0QX72	GT251_HUMAN	COLGALT1	1.69359	-0.378591
Q8NBM4	Q8NBM4;Q8NBM4-2;Q8NBM4-3	UBAC2_HUMAN	UBAC2	0.430738	-0.0481012
Q8NBT2	Q8NBT2;A0A0A0MSN0;K7EJH0;K7EJV2;K7EMX1;K7ESQ2;K7ERQ7;Q8NBT2-2	SPC24_HUMAN	SPC24	0.0588136	-0.0932572
Q8NC51-3	Q8NC51;Q8NC51-3	PAIRB_HUMAN	SERBP1	0.443617	0.115652
Q8NCA5	Q8NCA5;A0A8I5KR56;A0A8I5KX90;A0A8I5KXK5;A0A8I5KZA5;A0A8I5QKV5;E9PH82	FA98A_HUMAN	FAM98A	0.539676	-0.584073
Q8NCJ5	Q8NCJ5;F8VWW7	SPRY3_HUMAN	SPRYD3	2.63782	-1.73842	+
Q8NDN9	Q8NDN9;Q8NDN9-2	RCBT1_HUMAN	RCBTB1	0.523796	0.311071
Q8NE71;Q8NE71-2	Q8NE71;Q8NE71-2;A0A0G2JIC2;H0YGW7;Q5STZ8	ABCF1_HUMAN	ABCF1	1.23683	0.58549
Q8NEB9	Q8NEB9;A8MYT4	PK3C3_HUMAN	PIK3C3	0.809115	0.0886807
Q8NEZ2;Q8NEZ2-2	Q8NEZ2;H0YBN0;Q8NEZ2-2	VP37A_HUMAN	VPS37A	0.541971	-0.0795112
Q8NEZ5	Q8NEZ5;Q8NEZ5-3;H3BTH6;H3BUC1;H3BVA4	FBX22_HUMAN	FBXO22	4.89692	0.850296	+
Q8NF50;Q8NF50-2;Q8NF50-3;Q8NF50-4	Q8NF50;Q8NF50-2;A2A369;Q8NF50-3;Q8NF50-4	DOCK8_HUMAN	DOCK8	1.8436	0.670625
Q8NF91;Q8NF91-4	Q8NF91;Q8NF91-2;Q8NF91-4;Q8NF91-8;A0A0C4DG40	SYNE1_HUMAN	SYNE1	0.264249	-0.122722
Q8NFH3	Q8NFH3	NUP43_HUMAN	NUP43	0.122427	-0.0333908
Q8NFH4	Q8NFH4;F8VTY2	NUP37_HUMAN	NUP37	1.28943	-0.18713
Q8NFW8	Q8NFW8	NEUA_HUMAN	CMAS	1.19467	-1.15604
Q8NFZ0;Q8NFZ0-2	Q8NFZ0;F6UZG9;Q8NFZ0-2	FBH1_HUMAN	FBH1	0.112673	0.0265403
Q8NG06	Q8NG06	TRI58_HUMAN	TRIM58	1.1551	0.157348
Q8NHZ8	Q8NHZ8	CDC26_HUMAN	CDC26	1.17801	0.16074
Q8NI27	Q8NI27;A0A0C4DG98	THOC2_HUMAN	THOC2	0.477725	-0.695433
Q8NI29	Q8NI29;M0QYQ6	FBX27_HUMAN	FBXO27	0.284966	0.580723
Q8TAF3	Q8TAF3;Q8TAF3-3;Q8TAF3-4;Q8TAF3-5	WDR48_HUMAN	WDR48	2.06985	0.366632
Q8TAG9;Q8TAG9-2	Q8TAG9;E7EW84;Q8TAG9-2;F2Z3K0	EXOC6_HUMAN	EXOC6	0.0723574	0.0234027
Q8TAT6;Q8TAT6-2	Q8TAT6;A0A0D9SFI9;A0A994J7H4;I3L4U9;Q8TAT6-2	NPL4_HUMAN	NPLOC4	1.95925	0.312021
Q8TB52	Q8TB52	FBX30_HUMAN	FBXO30	3.09457	0.407583
Q8TBB5;Q8TBB5-2	Q8TBB5;Q8TBB5-2;Q8TBB5-3	KLDC4_HUMAN	KLHDC4	0.245011	-0.402311
Q8TBX8	Q8TBX8;Q8TBX8-2;Q8TBX8-3;H0YIJ6	PI42C_HUMAN	PIP4K2C	1.10585	0.282912
Q8TCG1	Q8TCG1;F8WAX6;F8WF26	CIP2A_HUMAN	CIP2A	0.542274	-0.582991
Q8TD08;Q8TD08-3	Q8TD08;Q8TD08-2;Q8TD08-3;A0A1C7CYZ1	MK15_HUMAN	MAPK15	0.332551	-0.496228
Q8TD16;Q8TD16-2	Q8TD16;Q8TD16-2	BICD2_HUMAN	BICD2	0.236026	-0.0474567
Q8TDW7;Q8TDW7-1	Q8TDW7;E9PQ73;Q8TDW7-1	FAT3_HUMAN	FAT3	1.48597	4.01538
Q8TDX5;Q8TDX5-2	Q8TDX5;Q8TDX5-2	ACMSD_HUMAN	ACMSD	0.575865	1.40745
Q8TE02;Q8TE02-4	Q8TE02;I3L1Q3;I3L2A9;I3L2T0;I3L437;Q8TE02-2;Q8TE02-3;Q8TE02-4;I3L200	ELP5_HUMAN	ELP5	0.825429	0.567798
Q8TE59	Q8TE59;A0A1X7SBR9	ATS19_HUMAN	ADAMTS19	0.635309	2.66952
Q8TEB1	Q8TEB1;Q8TEB1-2;H0YKR8;H0YL64;H0YLH4;H0YM56;H0YM86;H0YMN6;H0YN21;H0YN92;H0YNS2	DCA11_HUMAN	DCAF11	0.0156613	-0.00340557
Q8TEJ3	Q8TEJ3	SH3R3_HUMAN	SH3RF3	0.485369	-0.648815
Q8TEL6;Q8TEL6-3	Q8TEL6;Q8TEL6-3	TP4AP_HUMAN	TRPC4AP	1.74866	-0.163441
Q8TEM1	Q8TEM1;Q8TEM1-2	PO210_HUMAN	NUP210	0.358366	-0.361733
Q8TEQ6	Q8TEQ6	GEMI5_HUMAN	GEMIN5	1.08777	-0.390894
Q8TEU8	Q8TEU8;C9J6G4	WFKN2_HUMAN	WFIKKN2	1.12233	0.382011
Q8TEX9;Q8TEX9-2	Q8TEX9;Q8TEX9-2;H0YMR4;H0YN07;H0YN14	IPO4_HUMAN	IPO4	0.26304	0.0695679
Q8TEY7;Q8TEY7-2	Q8TEY7;Q8TEY7-2;Q8TEY7-3	UBP33_HUMAN	USP33	0.178797	0.320895
Q8TF05;Q8TF05-2	Q8TF05;J3KSB0;J3QL26;J3QLA6;J3QQV0;Q8TF05-2	PP4R1_HUMAN	PPP4R1	5.79187	-1.92339	+
Q8TF30	Q8TF30	WHAMM_HUMAN	WHAMM	0.339973	0.746303
Q8TF72	Q8TF72;A0A2R8Y5P9	SHRM3_HUMAN	SHROOM3	0.964634	0.168081
Q8WU76;Q8WU76-2	Q8WU76;Q8WU76-2	SCFD2_HUMAN	SCFD2	0.446461	-0.190087
Q8WU79;Q8WU79-2;Q8WU79-3	Q8WU79;A0A087WV97;Q8WU79-2;Q8WU79-3;X6RCC3	SMAP2_HUMAN	SMAP2	0.462152	0.320072
Q8WU90	Q8WU90	ZC3HF_HUMAN	ZC3H15	0.111269	-0.0663128
Q8WUF8	Q8WUF8;Q8WUF8-2;Q8WUF8-3;Q8WUF8-4;B4DMI0;E9PBM2	F172A_HUMAN	FAM172A	0.70903	0.872524
Q8WUH2	Q8WUH2	TGFA1_HUMAN	TGFBRAP1	0.173149	0.126225
Q8WUK0;Q8WUK0-2;Q8WUK0-3	Q8WUK0;Q8WUK0-2;Q8WUK0-3;E9PQM0	PTPM1_HUMAN	PTPMT1	1.08192	-0.651968
Q8WUM0	Q8WUM0	NU133_HUMAN	NUP133	0.192594	-0.0755901
Q8WUM4;Q8WUM4-2	Q8WUM4;Q8WUM4-2	PDC6I_HUMAN	PDCD6IP	0.0281763	0.00990987
Q8WUW1;Q8WUW1-2	Q8WUW1;Q8WUW1-2	BRK1_HUMAN	BRK1	0.303102	0.116916
Q8WUX1;Q8WUX1-2	Q8WUX1;Q8WUX1-2;C9JHH7;C9JJU1;C9JMY2;C9JNK4;C9JWG4	S38A5_HUMAN	SLC38A5	0.351598	-0.48255
Q8WV16;Q8WV16-4;Q8WV16-5	Q8WV16;Q8WV16-2;Q8WV16-3;Q8WV16-4;Q8WV16-5;G3V3D6;Q86SY2	DCAF4_HUMAN	DCAF4	1.02613	0.239038
Q8WVD3	Q8WVD3;J3KSI2;J3QKM8	RN138_HUMAN	RNF138	0.486927	0.273969
Q8WVI0	Q8WVI0	UQCC5_HUMAN	UQCC5	0.206359	-0.349143
Q8WVK7	Q8WVK7;J3KRZ0;J3KSP0;J3QL03;J3QS74	SKA2_HUMAN	SKA2	0.922168	0.44108
Q8WVM0	Q8WVM0	TFB1M_HUMAN	TFB1M	1.48533	0.492861
Q8WVM8	Q8WVM8;Q8WVM8-2;Q8WVM8-3;A0A7I2V2U5;A0A7I2V320;A0A7I2V321;A0A7I2V362;A0A7I2V3B4;A0A7I2V3C9;A0A7I2V3G4;A0A7I2V448;A0A7I2V4B8;A0A7I2V4R0;A0A7I2V4U2;A0A7I2V534;A0A7I2V590;A0A7I2V5H5;A0A7I2V5I2;A0A7I2V5Z4;A0A7I2YQR2;B7Z5N7;G3V5E2;H0YIZ7	SCFD1_HUMAN	SCFD1	1.30253	0.401375
Q8WVP5	Q8WVP5	TP8L1_HUMAN	TNFAIP8L1	0.196945	0.162663
Q8WVX9	Q8WVX9;E9PNW8;A0A8V8TQT9	FACR1_HUMAN	FAR1	0.668231	-0.553694
Q8WVZ9	Q8WVZ9	KBTB7_HUMAN	KBTBD7	0.195928	-0.178383
Q8WW33	Q8WW33;G3V1V4	GTSF1_HUMAN	GTSF1	0.509272	0.977817
Q8WWC4	Q8WWC4;H7C0V0	MAIP1_HUMAN	MAIP1	0.472506	1.05042
Q8WWH4;Q8WWH4-2	Q8WWH4;Q8WWH4-2	ASZ1_HUMAN	ASZ1	0.262789	-1.53073
Q8WWM7;Q8WWM7-2;Q8WWM7-3;Q8WWM7-4;Q8WWM7-5;Q8WWM7-6;Q8WWM7-8;Q8WWM7-9	Q8WWM7;Q8WWM7-2;Q8WWM7-3;Q8WWM7-4;Q8WWM7-5;Q8WWM7-6;Q8WWM7-8;Q8WWM7-9;H3BUF6;H3BSK9	ATX2L_HUMAN	ATXN2L	0.767329	-0.30205
Q8WWY3	Q8WWY3;E7EVX8	PRP31_HUMAN	PRPF31	0.229735	0.14933
Q8WX92-2	Q8WX92;Q8WX92-2;A0A5H1ZRP4	NELFB_HUMAN	NELFB	1.33248	0.104774
Q8WXC6	Q8WXC6	CSN9_HUMAN	COPS9	0.339303	1.16793
Q8WXD5	Q8WXD5	GEMI6_HUMAN	GEMIN6	1.02682	-0.340898
Q8WXI9	Q8WXI9;A0A0U1RRM1;A0A0U1RR30;A0A994J4D5	P66B_HUMAN	GATAD2B	0.673754	-0.633901
Q8WXX5	Q8WXX5	DNJC9_HUMAN	DNAJC9	0.126086	0.270791
Q8WZ42;Q8WZ42-11;Q8WZ42-12;Q8WZ42-13;Q8WZ42-2;Q8WZ42-4;Q8WZ42-5;Q8WZ42-7;Q8WZ42-8	Q8WZ42;Q8WZ42-10;Q8WZ42-11;Q8WZ42-12;Q8WZ42-13;Q8WZ42-2;Q8WZ42-3;Q8WZ42-4;Q8WZ42-5;Q8WZ42-7;Q8WZ42-8;Q8WZ42-9;A0A0A0MRA3;A0A0A0MTS7	TITIN_HUMAN	TTN	1.50328	-1.90373
Q8WZ74	Q8WZ74;C9J720;C9JFC9;C9JVQ6;F8WB16	CTTB2_HUMAN	CTTNBP2	0.10268	-0.243171
Q92466	Q92466;Q92466-2;Q92466-4	DDB2_HUMAN	DDB2	0.0875426	0.0372097
Q92499;Q92499-3	Q92499;A0A087X2G1;A0A087WZ71;A0A7I2V2M5;A0A7I2V430;A0A7I2V4F0;A0A7I2YQ77;Q92499-3	DDX1_HUMAN	DDX1	0.95046	-1.04133
Q92504	Q92504;A0A8V8TM21;A0A8V8TNV9;A2AAT0	S39A7_HUMAN	SLC39A7	0.654836	-0.59935
Q92522	Q92522;A0A994J4R3	H1X_HUMAN	H1-10	0.353294	-0.211824
Q92530	Q92530;Q5QPM7;Q5QPM9	PSMF1_HUMAN	PSMF1	0.518397	0.197944
Q92552;Q92552-2	Q92552;G5EA06;Q92552-2;A0A8Q3SHR4;A0A8Q3WK88;A0A8Q3WKF1;A0A8Q3WKI2;A0A8Q3WKZ8;A0A8Q3WL16;D6RH20	RT27_HUMAN	MRPS27	0.465375	0.139954
Q92572	Q92572	AP3S1_HUMAN	AP3S1	3.42855	0.566536
Q92598;Q92598-2;Q92598-3	Q92598;A0A0A0MSM0;Q92598-2;Q92598-3;Q92598-4	HS105_HUMAN	HSPH1	0.985848	-0.758564
Q92599;Q92599-2;Q92599-4	Q92599;A0A087X142;A6NFQ9;A6NMH6;F8W8I8;Q92599-2;Q92599-4	SEPT8_HUMAN	SEPTIN8	0.435135	0.638387
Q92600	Q92600;Q92600-2;Q92600-3	CNOT9_HUMAN	CNOT9	0.670291	0.221307
Q92616	Q92616	GCN1_HUMAN	GCN1	0.608927	0.125881
Q92621	Q92621	NU205_HUMAN	NUP205	2.87202	-0.329062
Q92622;Q92622-2;Q92622-3	Q92622;H0Y6E6;Q92622-2;Q92622-3;H7C357;H7C3H3	RUBIC_HUMAN	RUBCN	0.68779	0.248354
Q92624	Q92624	APBP2_HUMAN	APPBP2	0.293777	0.0730979
Q92665	Q92665	RT31_HUMAN	MRPS31	2.32833	0.400384
Q92759	Q92759;A0A0G2JHJ2	TF2H4_HUMAN	GTF2H4	0.474638	0.179985
Q92769;Q92769-3	Q92769;Q92769-3	HDAC2_HUMAN	HDAC2	0.448391	-0.154443
Q92839	Q92839;G3V1S7;M0QXH4;M0R2V0	HYAS1_HUMAN	HAS1	0.819153	1.3931
Q92841-2	Q92841;A0A1X7SBZ2;A0A5H1ZRQ2;Q92841-1;Q92841-2;Q92841-3	DDX17_HUMAN	DDX17	0.799192	-0.563034
Q92878;Q92878-2	Q92878;A0A1W2PQ90;A0A494BZX5;A0A494C1B7;E7EN38;E7ESD9;A0A494C0Y7;A0A494C122;Q92878-2;Q92878-3	RAD50_HUMAN	RAD50	0.382989	-0.586763
Q92888;Q92888-2;Q92888-3;Q92888-4	Q92888;A0A8V8TMH9;A0A8V8TP90;M0QZR4;Q92888-2;Q92888-3;Q92888-4;M0QYC1;M0QYS3;M0QZH8	ARHG1_HUMAN	ARHGEF1	0.138737	-0.270867
Q92890;Q92890-1	Q92890;Q92890-1;Q92890-3	UFD1_HUMAN	UFD1	1.74674	0.264518
Q92900;Q92900-2	Q92900;Q92900-2;A0A994J4L7;A0A994J773	RENT1_HUMAN	UPF1	0.0937208	0.162102
Q92905	Q92905	CSN5_HUMAN	COPS5	3.14042	0.257468
Q92917	Q92917	GPKOW_HUMAN	GPKOW	0.28071	-0.0894425
Q92922	Q92922	SMRC1_HUMAN	SMARCC1	0.181212	0.297011
Q92973;Q92973-2	Q92973;Q92973-2;Q92973-3;A0A7P0T944;A0A7P0T9C0;A0A7P0TBF0;A0A7P0Z4D3	TNPO1_HUMAN	TNPO1	2.4054	0.563246
Q92974;Q92974-2;Q92974-3	Q92974;A0A5F9ZI21;V9GYM8;A0A8Q3SIN5;Q92974-2;Q92974-3	ARHG2_HUMAN	ARHGEF2	0.168282	0.138215
Q92979	Q92979;A0A087WWQ2;V9GYP5	NEP1_HUMAN	EMG1	0.22881	0.215854
Q92989	Q92989;E9PL17;Q92989-2;E9PJM4;E9PKV5	CLP1_HUMAN	CLP1	1.08351	-0.284262
Q92990;Q92990-2	Q92990;Q92990-2;M0QX84	GLMN_HUMAN	GLMN	0.373812	0.355321
Q93008;Q93008-3	O00507;Q93008;O00507-2;Q93008-3;A0A994J4R6;A0A994J4T3;A0A994J6S4;A0A994J766	USP9X_HUMAN	USP9X	0.654969	0.106014
Q93009;Q93009-3	Q93009;A0A669KBL1;F5H2X1;H3BND8;Q93009-3	UBP7_HUMAN	USP7	1.66058	0.301624
Q93050;Q93050-1	Q93050;K7EN36;K7ENA1;K7EPG4;K7ERA6;Q93050-1;A0A994J4L1;A0A994J4L6;A0A994J4L9;A0A994J735	VPP1_HUMAN	ATP6V0A1	3.15347	-0.34191
Q93100-4	Q93100;A0A8Q3WM21;A0A8V8TNH3;Q93100-4;Q93100-2;Q93100-3	KPBB_HUMAN	PHKB	0.807358	-0.0488243
Q969G3;Q969G3-2;Q969G3-3;Q969G3-4;Q969G3-5;Q969G3-6	Q969G3;A0A2R8Y4T4;A0A2R8Y765;A0A2R8Y7I9;A0A2R8Y7U4;A0A2R8Y855;A0A2R8YES3;A0A2U3TZQ7;B4DGM3;Q969G3-2;Q969G3-3;Q969G3-4;Q969G3-5;Q969G3-6;J3QKS7;J3QR61	SMCE1_HUMAN	SMARCE1	0.358258	0.441883
Q969H0	Q969H0;Q969H0-4;Q969H0-2;A0A994J3V4;A0A994J497	FBXW7_HUMAN	FBXW7	0.64535	-0.119163
Q969Q0	P83881;Q969Q0;H0Y5B4;H7BZ11;J3KQN4	RL36L_HUMAN	RPL36AL	2.42278	0.187212
Q969S8;Q969S8-2	Q969S8;C9J8B8;Q969S8-2	HDA10_HUMAN	HDAC10	0.206029	-0.226194
Q969U6	Q969U6	FBXW5_HUMAN	FBXW5	0.588804	0.113777
Q969V5	Q969V5	MUL1_HUMAN	MUL1	0.0668207	-0.102004
Q969X6	Q969X6;Q969X6-3;A0A0J9YWK2;A0A0J9YWM9;H3BRM8;H3BSH7	UTP4_HUMAN	UTP4	0.285636	-0.163411
Q969Z0	Q969Z0;Q969Z0-2;C9IZN7;C9J7P5	FAKD4_HUMAN	TBRG4	1.04909	1.24151
Q96A08	Q96A08	H2B1A_HUMAN	H2BC1	0.245254	-0.295543
Q96A33;Q96A33-2	Q96A33;Q96A33-2	CCD47_HUMAN	CCDC47	0.0851214	-0.0414107
Q96A65	Q96A65	EXOC4_HUMAN	EXOC4	0.068592	-0.0154827
Q96AB3-3	Q96AB3;K7EKW4;K7ENV7;Q96AB3-2;Q96AB3-3	ISOC2_HUMAN	ISOC2	0.572791	0.0961404
Q96AE4;Q96AE4-2;Q96I24;Q96I24-2	Q96AE4;Q96I24;Q96AE4-2;E9PEB5;A0A994J3Q8;C9JSZ1;Q96I24-2	FUBP1_HUMAN;FUBP3_HUMAN	FUBP1;FUBP3	1.03038	1.20153
Q96AG4	Q96AG4	LRC59_HUMAN	LRRC59	0.780215	0.221898
Q96AX1	Q96AX1;A0A2R8Y5U3;A0A2R8YF87;H3BMM5	VP33A_HUMAN	VPS33A	0.468278	-0.168833
Q96BD8	Q96BD8;Q96BD8-2	SKA1_HUMAN	SKA1	0.102443	-0.15808
Q96BJ3	Q96BJ3	AIDA_HUMAN	AIDA	0.414266	0.62289
Q96BP2	Q96BP2	CHCH1_HUMAN	CHCHD1	0.275894	-0.326742
Q96BR5	Q96BR5	COA7_HUMAN	COA7	0.502476	-0.174378
Q96C12;Q96C12-2	Q96C12;J3KQ26;Q96C12-2;Q96C12-3;Q96C12-4	ARMC5_HUMAN	ARMC5	0.569824	-0.425133
Q96C36	P32322;Q96C36;A0A087WTV6;E2QRB3;J3KR12;J3QKT4;P32322-2;P32322-3	P5CR2_HUMAN	PYCR2	0.448762	0.496621
Q96CB8	Q96CB8	INT12_HUMAN	INTS12	0.464821	-0.483024
Q96CB9;Q96CB9-4	Q96CB9;Q96CB9-2;Q96CB9-4;M0R1K5	NSUN4_HUMAN	NSUN4	0.319297	-0.0621619
Q96CS2	Q96CS2;K7ES67;Q96CS2-2	HAUS1_HUMAN	HAUS1	0.104811	-0.0602264
Q96CS3	Q96CS3	FAF2_HUMAN	FAF2	0.557423	0.0997236
Q96CT7	Q96CT7	CC124_HUMAN	CCDC124	0.539058	0.347908
Q96CU9	Q96CU9;A0A8I5KSK3;A0A8I5KTW5;A0A8I5KUS8;A0A8J9AK24;Q96CU9-2;Q96CU9-3	FXRD1_HUMAN	FOXRED1	0.493305	-0.736816
Q96CW1;Q96CW1-2	Q96CW1;A0A087WY71;A0A8I5KWD3;C9JGT8;C9JPV8;C9JTK4;E9PFW3;H7C4C3;Q96CW1-2;A0A8I5QJU5;C9JJ47	AP2M1_HUMAN	AP2M1	0.0867862	0.0365608
Q96CW5;Q96CW5-2	Q96CW5;A0A3B3ITE3;Q96CW5-2	GCP3_HUMAN	TUBGCP3	0.478136	0.125033
Q96CX6	Q96CX6	LRC58_HUMAN	LRRC58	2.2025	-0.307013
Q96D46	Q96D46;C9JA08	NMD3_HUMAN	NMD3	0.429829	-0.506848
Q96D71;Q96D71-2;Q96D71-3;Q96D71-4	Q96D71;E9PMG1;H0YCR2;H0YDT0;Q96D71-2;Q96D71-3;Q96D71-4;H0YE89	REPS1_HUMAN	REPS1	0.383357	-0.563205
Q96DA6;Q96DA6-2	Q96DA6;A0A2R8Y817;A0A8I5KQT8;F2Z3A7;Q96DA6-2	TIM14_HUMAN	DNAJC19	0.268145	-0.109351
Q96DE5	Q96DE5;A0A087WUN5	APC16_HUMAN	ANAPC16	0.0167496	0.00722671
Q96DI7	Q96DI7;Q96DI7-2;Q9NSS8	SNR40_HUMAN	SNRNP40	0.281576	-0.104426
Q96DX7	Q96DX7	TRI44_HUMAN	TRIM44	0.125218	0.0175073
Q96E35	Q96E35	ZMY19_HUMAN	ZMYND19	0.123597	-0.209338
Q96EB1;Q96EB1-2	Q96EB1;A0A1W2PNF7;A0A1W2PNY5;A0A1W2PP47;A0A1W2PP49;A0A1W2PPP6;A0A1W2PQ05;A0A1W2PQA7;A0A1W2PQZ6;A0A1W2PR08;A0A1W2PRF0;A0A1W2PRF5;A0A1W2PRJ0;A0A1W2PS44;A0A1W2PS93;A0A1X7SBS0;E9PPJ9;G5E9D4;Q96EB1-2;Q96EB1-3	ELP4_HUMAN	ELP4	0.226262	0.547377
Q96EE3;Q96EE3-1	Q96EE3;Q96EE3-1;K7ELV2;K7EP88;K7EPZ5	SEH1_HUMAN	SEH1L	0.146467	0.0715652
Q96EF6	Q96EF6;M0R2C6	FBX17_HUMAN	FBXO17	0.364892	-0.123352
Q96EL2	Q96EL2	RT24_HUMAN	MRPS24	0.238621	-0.418152
Q96ES7	Q96ES7	SGF29_HUMAN	SGF29	0.367978	0.386622
Q96ET8-3	J3KS67;Q96ET8-3	TV23C_HUMAN	TVP23C	0.557829	1.18036
Q96EX3	Q96EX3	DC2I2_HUMAN	DYNC2I2	0.0361501	0.0529658
Q96EY1;Q96EY1-2	Q96EY1;Q96EY1-2;Q96EY1-3	DNJA3_HUMAN	DNAJA3	0.491901	0.0963023
Q96EY4	Q96EY4;D6RA57;H0Y9X1	TMA16_HUMAN	TMA16	0.092763	-0.125637
Q96EY7	Q96EY7;B8ZZQ4	PTCD3_HUMAN	PTCD3	1.54425	0.293816
Q96F24;Q96F24-2	Q96F24;Q96F24-2	NRBF2_HUMAN	NRBF2	0.0544621	0.0239696
Q96F63	Q96F63	CCD97_HUMAN	CCDC97	1.05997	-0.148196
Q96F86	Q96F86;H3BPW9;H3BSQ0	EDC3_HUMAN	EDC3	1.04492	1.03407
Q96FJ2	Q96FJ2	DYL2_HUMAN	DYNLL2	0.159069	-0.218542
Q96FV9	Q96FV9;Q96FV9-2;R4GN58	THOC1_HUMAN	THOC1	0.658384	0.141217
Q96GA3	Q96GA3	LTV1_HUMAN	LTV1	0.14672	0.0644717
Q96GC5;Q96GC5-3	Q96GC5;F5H702;Q96GC5-3	RM48_HUMAN	MRPL48	1.26835	-0.469251
Q96GX9	Q96GX9	MTNB_HUMAN	APIP	3.32628	2.22732	+
Q96H55;Q96H55-3	Q96H55;A0A087WU55;A0A087WY49;A0A087WZQ9;Q96H55-2;Q96H55-3;Q96H55-4;A0A087WYT7	MYO19_HUMAN	MYO19	0.0850947	0.117127
Q96HC4;Q96HC4-4;Q96HC4-6;Q96HC4-7	Q96HC4;Q96HC4-3;Q96HC4-2;Q96HC4-4;Q96HC4-6;Q96HC4-7;H0YBI4	PDLI5_HUMAN	PDLIM5	0.3864	0.582609
Q96HS1	Q96HS1;Q96HS1-2;A0A994J4Y8	PGAM5_HUMAN	PGAM5	0.77759	-0.114844
Q96HW7	Q96HW7;A0A8Q3SHL8;A0A8Q3SHM4;A0A8Q3SHR8;A0A8Q3SHU3;A0A8Q3SII1;A0A8Q3WKC3;A0A8Q3WKC7;A0A8Q3WKC9	INT4_HUMAN	INTS4	1.75516	-1.16944
Q96I25	Q96I25;H0Y6J6;Q5W010;Q5W011;Q5W012	SPF45_HUMAN	RBM17	0.160484	-0.0317571
Q96IG2;Q96IG2-2	Q96IG2;J3KTA1;Q96IG2-2	FXL20_HUMAN	FBXL20	0.0111798	-0.00883317
Q96II8;Q96II8-2;Q96II8-3;Q96II8-4	Q96II8;Q96II8-2;Q96II8-3;Q96II8-4	LRCH3_HUMAN	LRCH3	1.21907	1.27623
Q96IV0;Q96IV0-3	Q96IV0;A0A0C4DFP4;A0A6Q8PF23;Q96IV0-2;Q96IV0-3;A0A6Q8PFQ1;A0A6Q8PGC8;A0A6Q8PHH7;H0Y2P2	NGLY1_HUMAN	NGLY1	0.0108398	0.0256646
Q96IX5	Q96IX5	ATPMK_HUMAN	ATP5MK	0.777139	0.492842
Q96J01	Q96J01;D6RGZ2;Q96J01-2	THOC3_HUMAN	THOC3	0.0355334	0.0135138
Q96JB5	Q96JB5;Q96JB5-4;J3KRI2;J3KRK4;J3KS63;J3QL95;J3QQY1;J3QS62	CK5P3_HUMAN	CDK5RAP3	2.37625	0.472283
Q96JC1;Q96JC1-2	Q96JC1;Q96JC1-2	VPS39_HUMAN	VPS39	0.515561	-0.604053
Q96JI7	Q96JI7;C4B7M2;Q96JI7-2;Q96JI7-3;A0A804HI84;A0A804HI99;A0A804HID9;A0A804HJL9;A0A804HK59;A0A804HKV6;A0A804HLC5;A0A804HLE6;H0YLK7	SPTCS_HUMAN	SPG11	0.00832393	-0.00223112
Q96JK2;Q96JK2-3	Q96JK2;Q96JK2-3;Q8TBB7	DCAF5_HUMAN	DCAF5	0.040547	0.028161
Q96JN8;Q96JN8-2	Q96JN8;I3L100;I3L2W2;Q96JN8-2	NEUL4_HUMAN	NEURL4	2.47629	0.212801
Q96JP0	Q96JP0	FEM1C_HUMAN	FEM1C	2.06156	0.241171
Q96JX3;Q96JX3-2	Q96JX3;A0A2R8Y3S0;A0A2R8Y511;A0A2R8YCL0;A0A2R8YD19;A0A2R8YFH3;Q96JX3-2;U3KQE4	SRAC1_HUMAN	SERAC1	0.373205	1.29669
Q96KP1	Q96KP1	EXOC2_HUMAN	EXOC2	0.157623	-0.0601771
Q96KP4	Q96KP4;J3QKT2;Q96KP4-2;A0A087WYZ1;J3KSS4;J3KSV5;J3QKQ0;J3QL02;J3QLU1;J3QQN6;J3QR27;J3QRA8;J3QRD0;J3QRP4	CNDP2_HUMAN	CNDP2	0.472074	0.730923
Q96L50	Q96L50	LLR1_HUMAN	LRR1	0.211215	-0.0314162
Q96LI5	Q96LI5;Q9ULM6;H0Y9C1;H0Y9Z5;Q96LI5-2	CNO6L_HUMAN	CNOT6L	0.509941	0.144156
Q96M83	Q96M83;A0A0A6YYA4	CCDC7_HUMAN	CCDC7	0.860279	2.70482
Q96ME1	Q96ME1;Q96ME1-1;Q96ME1-2;Q96ME1-5;A0A994ENR3	FXL18_HUMAN	FBXL18	1.36679	0.264637
Q96MN5	Q96MN5;Q96MN5-2;X6R7X0	TEAN2_HUMAN	TCEANC2	0.697892	-0.338482
Q96MP8;Q96MP8-2	Q96MP8;Q96MP8-2;A0A1W2PP71;A0A1W2PQB2;A0A1W2PS30	KCTD7_HUMAN	KCTD7	0.146588	-0.137098
Q96NL6	Q96NL6;Q96NL6-2;A0A494C0G8;D6RBP0	SCLT1_HUMAN	SCLT1	0.752765	0.131658
Q96NT0	Q96NT0;F8WCZ3	CC115_HUMAN	CCDC115	0.30913	-0.166974
Q96P70	Q96P70	IPO9_HUMAN	IPO9	0.0105383	0.00838637
Q96PK6	Q96PK6	RBM14_HUMAN	RBM14	0.0144371	-0.00967765
Q96PU8;Q96PU8-3;Q96PU8-5;Q96PU8-6;Q96PU8-8;Q96PU8-9	Q96PU8;Q96PU8-3;Q96PU8-5;Q96PU8-6;Q96PU8-8;Q96PU8-9;F5GXS8;F5GYM3;F5GYT7;F5H5U6;F5H8C8;H0YG47	QKI_HUMAN	QKI	1.26831	0.740873
Q96PV6;Q96PV6-1	Q96PV6;A0A087WUE4;A0A0G2JNN3;C9JMY0;Q96PV6-1	LENG8_HUMAN	LENG8	0.172655	-0.420596
Q96Q05;Q96Q05-2;Q96Q05-3	Q96Q05;Q96Q05-2;Q96Q05-3;H0YBR0	TPPC9_HUMAN	TRAPPC9	1.09088	-0.79942
Q96Q07;Q96Q07-2;Q96Q07-3	Q96Q07;Q96Q07-2;A0A0A0MSF2;A0A0A0MSF4;H7C5Z6;Q96Q07-3	BTBD9_HUMAN	BTBD9	0.139337	0.188192
Q96R06	Q96R06;K7ELG0	SPAG5_HUMAN	SPAG5	0.926918	1.01019
Q96RQ3	Q96RQ3;E9PHF7	MCCA_HUMAN	MCCC1	0.888778	0.232155
Q96RS6	Q96RS6;Q96RS6-2;Q96RS6-3;A0A7I2V457	NUDC1_HUMAN	NUDCD1	0.0584156	0.0328138
Q96RT7;Q96RT7-3	Q96RT7;E7EQL8;Q96RT7-2;Q96RT7-3	GCP6_HUMAN	TUBGCP6	1.1091	0.588419
Q96RT8;Q96RT8-2	Q96RT8;A0A087X1Z1;A0A0G2JPW5;A0A0G2JQX1;A0A0G2JSA7;Q96RT8-2	GCP5_HUMAN	TUBGCP5	1.45151	1.79016
Q96S15	Q96S15;A0A3B3ISA1;A0A499FJD3	WDR24_HUMAN	WDR24	0.508279	0.661335
Q96S55;Q96S55-2	Q96S55;Q96S55-2;Q96S55-3;Q96S55-4	WRIP1_HUMAN	WRNIP1	1.02621	0.214413
Q96S59	Q96S59;Q96S59-2;Q96S59-3	RANB9_HUMAN	RANBP9	1.27949	0.222238
Q96SB4	Q96SB4	SRPK1_HUMAN	SRPK1	1.28175	0.317095
Q96SN8;Q96SN8-3	Q96SN8;A0A0A0MRG9;A0A8I5KRU7;A0A8I5KTP5;A0A8I5KXB5;A0A8I5KXG0;A0A8I5KYJ8;A0A8I5QKL1;B1AMJ5;Q5JTU8;Q96SN8-2;Q96SN8-3;Q96SN8-4	CK5P2_HUMAN	CDK5RAP2	0.228233	0.0660303
Q96SW2;Q96SW2-2	Q96SW2;A0A1W2PPJ5;J3QT87;Q96SW2-2	CRBN_HUMAN	CRBN	1.41286	0.188205
Q96SY0;Q96SY0-3;Q96SY0-4	Q96SY0;B4DJL6;Q96SY0-3;Q96SY0-4;B4DVT3;H3BRY6	INT14_HUMAN	INTS14	0.579366	0.517032
Q96T66;Q96T66-2	Q96T66;A0A2R8YFG2;A0A2R8YGL3;Q96T66-2;A0A2R8Y594;A0A2R8YE08;A0A2R8YEU0;D6R975;D6REC8;D6RGH7;D6RHV4	NMNA3_HUMAN	NMNAT3	0.44448	0.533432
Q96T76;Q96T76-8	Q96T76;B0QZ77;Q5T454;Q96T76-5;Q96T76-7;Q96T76-8	MMS19_HUMAN	MMS19	0.441434	0.202863
Q96TA2;Q96TA2-2;Q96TA2-3	Q96TA2;Q96TA2-2;Q96TA2-3;Q5T8D1;Q5T8D2;R4GNA5	YMEL1_HUMAN	YME1L1	1.36048	-0.208914
Q96TC7	Q96TC7;H0YLG5;H0YNE5	RMD3_HUMAN	RMDN3	0.0470064	-0.0579708
Q99436	Q99436;Q5TBG5;Q99436-2	PSB7_HUMAN	PSMB7	0.22104	0.0553339
Q99439	Q99439;A0A087X271;B4DDF4;B4DUT8;H3BVI6;K7ES69;Q99439-2	CNN2_HUMAN	CNN2	0.138007	0.263844
Q99459	Q99459	CDC5L_HUMAN	CDC5L	0.208833	0.0451565
Q99460	Q99460;A0A087WW66;A0A7I2V262;A0A7I2V2K8;A0A7I2V4X0;A0A7I2V523;A0A7I2V5C8;A0A7I2V641;A0A7I2YQI9;A0A7I2YQY1;A0A7P0MW50;Q99460-2	PSMD1_HUMAN	PSMD1	0.817889	0.0624168
Q99497	Q99497;K7ELW0	PARK7_HUMAN	PARK7	0.0234024	0.0172458
Q99570	Q99570;D6RAC3;D6RBB7;D6RJ98	PI3R4_HUMAN	PIK3R4	0.399724	0.0603378
Q99613	Q99613;B5ME19;Q99613-2	EIF3C_HUMAN	EIF3C	2.29077	-0.395375
Q99615;Q99615-2	Q99615;A0A6I8PIK4;A0A6I8PLE7;A0A6I8PR89;A0A6I8PRZ0;A0A6I8PS32;A0A6I8PU73;A0A6I8PU89;A0A6I8PUC2;A0A6I8PUD4;K7EIH8;K7EK03;K7EPP7;K7ER44;Q99615-2	DNJC7_HUMAN	DNAJC7	0.683306	0.630542
Q99623	Q99623;F5GY37;F5H3X6;Q99623-2;A0A7I2V5F0;F5GWA7;J3KPX7	PHB2_HUMAN	PHB2	0.635404	0.0688212
Q99627	Q99627;E9PGT6;Q99627-2	CSN8_HUMAN	COPS8	3.44536	0.275348
Q99640;Q99640-2;Q99640-3	Q99640;Q99640-2;A6NHV6;Q99640-3;Q99640-4;B4DZM6	PMYT1_HUMAN	PKMYT1	0.505163	0.597916
Q99653	Q99653;F5GX29;H0YKE7;H0YLY7;H0YNG9	CHP1_HUMAN	CHP1	0.351755	-0.291264
Q99661	Q99661;Q5JR91;Q99661-2	KIF2C_HUMAN	KIF2C	0.136703	-0.0542517
Q99683	Q6ZN16;Q99683;A0A8V8TMH5;Q6ZN16-2;Q6ZN16-3	M3K5_HUMAN	MAP3K5	0.57973	-0.201307
Q99707	Q99707;A0A6Q8PGK3;A0A7P0T9G7;A0A7P0TAJ0;A0A7P0TAV2;B1ANE3;Q99707-2	METH_HUMAN	MTR	1.63034	1.00274
Q99719-2	Q99719;G3XAH0;Q99719-2;B4DJ62;C9JM82;E7EPG2;E7EQM7;E7EX32;F8W9E5	SEPT5_HUMAN	SEPTIN5	0.317524	0.350959
Q99729-2;Q99729-3	Q99729;D6R9P3;D6RBZ0;D6RD18;Q99729-2;Q99729-3;Q99729-4	ROAA_HUMAN	HNRNPAB	0.301204	-0.0911911
Q99816;Q99816-2	Q99816;F5H442;J3QKS4;J3QRU6;Q99816-2	TS101_HUMAN	TSG101	0.480012	0.86447
Q99832	Q99832;Q99832-2;Q99832-3;Q99832-4	TCPH_HUMAN	CCT7	1.05933	0.286663
Q99836;Q99836-5;Q99836-6	Q99836;A0A494C0J8;Q99836-5;Q99836-6	MYD88_HUMAN	MYD88	1.54903	-0.653429
Q99871;Q99871-2;Q99871-3	Q99871;A6NDA1;Q99871-2;Q99871-3	HAUS7_HUMAN	HAUS7	0.557494	0.3657
Q99873;Q99873-2;Q99873-3	Q99873;Q99873-3;Q99873-2;E9PIX6;E9PKG1;E9PNR9;E9PQ98;H0YDE4	ANM1_HUMAN	PRMT1	0.94534	0.320262
Q99996	Q99996;Q99996-3;Q99996-1;Q99996-4;Q99996-5;Q99996-6;A0A0A0MRF6;A0A7P0T8N5;A0A7P0T928;A0A7P0T939;A0A7P0T9A9;A0A7P0TAA2;A0A7P0TAD6;A0A7P0TAX3;A0A7P0TBH8;A0A7P0TBI4;A0A7P0Z4N5;A0A7P0Z4Q5	AKAP9_HUMAN	AKAP9	0.111339	0.0249705
Q9BPW4;Q9BPW4-2;Q9BPW4-3	Q9BPW4;Q9BPW4-2;Q9BPW4-3	APOL4_HUMAN	APOL4	0.514802	-0.217361
Q9BPW8	Q9BPW8	NIPS1_HUMAN	NIPSNAP1	0.432263	-0.211648
Q9BPX3	Q9BPX3;D6RA93	CND3_HUMAN	NCAPG	1.24082	0.381666
Q9BPZ7;Q9BPZ7-2	Q9BPZ7;B1AMA5;Q9BPZ7-2;Q9BPZ7-3;Q9BPZ7-4;E9PGB8	SIN1_HUMAN	MAPKAP1	0.268904	-0.177491
Q9BQ48	Q9BQ48;M0R226	RM34_HUMAN	MRPL34	1.66915	1.58164
Q9BQ67	Q9BQ67	GRWD1_HUMAN	GRWD1	1.2352	0.214988
Q9BQ90	Q9BQ90	KLDC3_HUMAN	KLHDC3	0.573004	0.100175
Q9BQA1	Q9BQA1;H0Y711	MEP50_HUMAN	WDR77	0.530571	0.126262
Q9BQE3	P0DPH7;P0DPH8;P68363;P68366;Q6PEY2;Q71U36;Q9BQE3;Q9NY65;C9J2C0;F5H5D3;A0A7P0T945;P0DPH7-2;P68363-2;P68366-2;Q71U36-2;Q9NY65-2;V9GZ17	TBA1C_HUMAN	TUBA1C	0.388321	-0.124285
Q9BQT8;Q9BQT8-2	Q9BQT8;Q9BQT8-2	ODC_HUMAN	SLC25A21	0.557271	-0.428522
Q9BRJ2	Q9BRJ2;A0A087X2D5	RM45_HUMAN	MRPL45	1.7572	-0.232178
Q9BRK5;Q9BRK5-2;Q9BRK5-6	Q9BRK5;A0A5F9UJX7;A0A5F9UP49;Q9BRK5-2;Q9BRK5-6	CAB45_HUMAN	SDF4	0.0289056	-0.0453349
Q9BRP1	Q9BRP1;K7ESF4;U3KQA4	PDD2L_HUMAN	PDCD2L	0.636242	0.675879
Q9BRP4;Q9BRP4-2	Q9BRP4;Q9BRP4-2;F5H0C4;F5H103;F5H3I1;F5H5D4	PAAF1_HUMAN	PAAF1	0.409004	0.213286
Q9BRX9	Q9BRX9	WDR83_HUMAN	WDR83	0.177628	0.0690231
Q9BS18	Q9BS18	APC13_HUMAN	ANAPC13	1.04236	-0.386076
Q9BS26	Q9BS26;A0A8I5KTR3;A0A8I5KU76;A0A8I5KVZ0;A0A8I5KW59	ERP44_HUMAN	ERP44	0.299834	-0.123647
Q9BSG0	Q9BSG0	PADC1_HUMAN	PRADC1	1.72742	-0.699371
Q9BSH4	Q9BSH4;A0A804HJB7	TACO1_HUMAN	TACO1	0.741076	0.770696
Q9BSJ2;Q9BSJ2-4	Q9BSJ2;A0A804HI27;A0A804HJ08;A0A804HJH7;A0A804HJQ4;A0A804HJS9;A0A804HK74;A0A804HL95;F2Z2B9;Q9BSJ2-3;Q9BSJ2-4	GCP2_HUMAN	TUBGCP2	0.353175	0.133722
Q9BSJ8;Q9BSJ8-2	Q9BSJ8;Q9BSJ8-2	ESYT1_HUMAN	ESYT1	0.145041	-0.0346498
Q9BSK4	Q9BSK4	FEM1A_HUMAN	FEM1A	3.39595	0.866278	+
Q9BSL1	Q9BSL1	UBAC1_HUMAN	UBAC1	0.846869	0.67478
Q9BT25;Q9BT25-2;Q9BT25-3	Q9BT25;Q9BT25-2;Q9BT25-3	HAUS8_HUMAN	HAUS8	0.328702	0.257296
Q9BT78	Q9BT78;D6RD63;D6RFN0;D6RAX7;Q9BT78-2	CSN4_HUMAN	COPS4	1.2607	0.0948529
Q9BTD8;Q9BTD8-2;Q9BTD8-3;Q9BTD8-4	Q9BTD8;K7EP90;K7EQ03;Q9BTD8-2;Q9BTD8-3;Q9BTD8-4;K7ER08	RBM42_HUMAN	RBM42	0.163871	-0.0743427
Q9BTE6;Q9BTE6-2;Q9BTE6-3	Q9BTE6;Q9BTE6-2;B3KSP9;C9J5N1;K7EQ85;L7N2F4;Q9BTE6-3	AASD1_HUMAN	AARSD1	0.24491	0.342573
Q9BTT4	Q9BTT4	MED10_HUMAN	MED10	0.519412	-0.616919
Q9BTV4	Q9BTV4	TMM43_HUMAN	TMEM43	0.966386	0.69929
Q9BTW9;Q9BTW9-4	Q9BTW9;A0A804HHW7;A0A804HI02;A0A804HI57;A0A804HIN6;A0A804HIU1;A0A804HJ32;A0A804HJ57;A0A804HJY5;A0A804HKT8;A0A804HL62;A0A804HLF8;A0A804HLI2;J3KR97;Q9BTW9-4;Q9BTW9-5;A0A804HIC0;A0A804HKB9;A0A804HL21	TBCD_HUMAN	TBCD	0.13956	-0.0783517
Q9BTY7	Q9BTY7	HGH1_HUMAN	HGH1	0.103193	-0.290312
Q9BU89	Q9BU89	DOHH_HUMAN	DOHH	0.879307	1.09261
Q9BUL8	Q9BUL8;C9J5C3;C9J6F3;C9J932;C9JND6;C9JSA3;F8WDF3;H7C5M9	PDC10_HUMAN	PDCD10	0.416219	0.477207
Q9BUQ8	Q9BUQ8;A0A8V8TR86	DDX23_HUMAN	DDX23	1.69164	-0.201514
Q9BV20	Q9BV20;Q9BV20-2	MTNA_HUMAN	MRI1	0.600457	0.758142
Q9BV68	Q9BV68;K7EIY6;U3KQF4	RN126_HUMAN	RNF126	0.259664	-0.151438
Q9BV73;Q9BV73-2	Q9BV73;Q9BV73-2	CP250_HUMAN	CEP250	0.432459	-0.449908
Q9BVC4;Q9BVC4-5	Q9BVC4;A0A0A0MR05;H3BSZ4;Q9BVC4-3;Q9BVC4-5	LST8_HUMAN	MLST8	0.194047	-0.11683
Q9BVG4	Q9BVG4;A6NDF3	PBDC1_HUMAN	PBDC1	0.0915141	0.226492
Q9BVI4	Q9BVI4	NOC4L_HUMAN	NOC4L	1.03692	0.433776
Q9BVJ6	Q9BVJ6;Q9BVJ6-3	UT14A_HUMAN	UTP14A	1.5322	-0.930381
Q9BVQ7;Q9BVQ7-2	Q9BVQ7;Q9BVQ7-2;Q9BVQ7-3	SPA5L_HUMAN	SPATA5L1	0.0036715	-0.010059
Q9BVV7	Q9BVV7	TIM21_HUMAN	TIMM21	0.518077	0.286205
Q9BW27	Q9BW27;J3QL54;J3QLD4;J3QLV0;J3KT10;Q9BW27-2;Q9BW27-3	NUP85_HUMAN	NUP85	1.65679	-0.267627
Q9BW61	Q9BW61	DDA1_HUMAN	DDA1	3.10719	0.268956
Q9BW62	Q9BW62;A2A3H2;Q5T558	KATL1_HUMAN	KATNAL1	0.0739498	-0.0458608
Q9BWH6	Q9BWH6;Q9BWH6-3	RPAP1_HUMAN	RPAP1	0.379148	-0.261045
Q9BWJ5	Q9BWJ5	SF3B5_HUMAN	SF3B5	0.533297	-0.191426
Q9BWS9;Q9BWS9-2;Q9BWS9-3	Q9BWS9;Q9BWS9-2;Q9BWS9-3	CHID1_HUMAN	CHID1	0.840831	0.156712
Q9BWU0	Q9BWU0;A0A087WWF4;A0A087X0M4;A0A8Q3WKX1;A0A8Q3WKX3;A0A8Q3WKX9;A0A8Q3WLG9	NADAP_HUMAN	SLC4A1AP	0.239518	-0.27658
Q9BXL5	Q9BXL5	HEMGN_HUMAN	HEMGN	1.26352	-1.05882
Q9BY44;Q9BY44-3	Q9BY44;Q9BY44-3;Q9BY44-4;C9IZE1;H7C5Q3	EIF2A_HUMAN	EIF2A	1.25412	-1.42943
Q9BYB4	Q9BYB4;Q9BYB4-2;C9JPQ6	GNB1L_HUMAN	GNB1L	0.430767	0.58106
Q9BYD3	Q9BYD3;X6RAY8;K7EKI4;K7ELF1;K7ELQ0;K7ES61;Q9BYD3-2	RM04_HUMAN	MRPL4	0.363308	-0.525632
Q9BYG3	Q9BYG3;C9J808;H7BZL0	MK67I_HUMAN	NIFK	0.361001	0.148956
Q9BYI3-3	Q9BYI3;Q8IXS8;Q9BYI3-3;A0A7P0T8K2;A0A7P0TAP6;A0A7P0Z4L0;A0A804HIT6;C9JTA1	HYCCI_HUMAN	HYCC1	0.163613	0.321917
Q9BYN8	Q9BYN8	RT26_HUMAN	MRPS26	0.0861533	0.0467567
Q9BZX2;Q9BZX2-2	Q9BZX2;Q9HA47;A0A2R8Y653;Q9BZX2-2;Q9HA47-3;Q9HA47-4	UCK2_HUMAN	UCK2	0.0769063	0.165882
Q9C0C2	Q9C0C2;A0A2R8Y5C4;Q9C0C2-2	TB182_HUMAN	TNKS1BP1	0.441678	0.756529
Q9C0C7;Q9C0C7-4;Q9C0C7-5	Q9C0C7;Q9C0C7-2;Q9C0C7-3;Q9C0C7-4;Q9C0C7-5;A0A075B6T1	AMRA1_HUMAN	AMBRA1	1.90279	0.164313
Q9C0D3	Q9C0D3;Q9C0D3-2	ZY11B_HUMAN	ZYG11B	2.99712	0.207518
Q9GZS1	Q9GZS1;E7EX70	RPA49_HUMAN	POLR1E	0.364922	-0.0591638
Q9GZS3	Q9GZS3;H0YL19;H0YMF9;H0YN81	SKI8_HUMAN	SKIC8	0.676646	0.28872
Q9GZT3;Q9GZT3-2	Q9GZT3;A0A087WUN7;G3V2S9;G3V4X6;H0YJ40;H0YJI1;Q9GZT3-2	SLIRP_HUMAN	SLIRP	0.237571	0.197016
Q9H061	Q9H061;E9PI90	T126A_HUMAN	TMEM126A	0.313053	-0.545945
Q9H089	Q9H089;H7C2X7	LSG1_HUMAN	LSG1	0.49226	-0.0990844
Q9H0A0	Q9H0A0;Q9H0A0-2	NAT10_HUMAN	NAT10	0.321642	0.0876465
Q9H0A8	Q9H0A8;H3BM91;H3BQF2;H3BRX0;H3BTV9;Q9H0A8-2;Q9H0A8-3	COMD4_HUMAN	COMMD4	0.219948	-0.119568
Q9H0C5;Q9H0C5-2	Q9H0C5;H0YL89;Q9H0C5-2	BTBD1_HUMAN	BTBD1	1.46722	-0.346322
Q9H0H0	Q9H0H0;J3KMZ7	INT2_HUMAN	INTS2	1.08619	-0.901319
Q9H0R1	Q9H0R1;E7EQ45	AP5M1_HUMAN	AP5M1	0.885566	0.32025
Q9H0S4;Q9H0S4-2	Q9H0S4;Q9H0S4-2	DDX47_HUMAN	DDX47	0.264356	-0.20018
Q9H1A4	Q9H1A4;A0A2R8YF63;H0Y564	APC1_HUMAN	ANAPC1	1.41637	0.13595
Q9H1I8	Q9H1I8;Q9H1I8-2;Q9H1I8-3;B1AH59	ASCC2_HUMAN	ASCC2	0.604207	0.15183
Q9H204	Q9H204;H0YAA8	MED28_HUMAN	MED28	0.163374	0.323761
Q9H211	Q9H211	CDT1_HUMAN	CDT1	1.83798	-0.926756
Q9H257;Q9H257-2;Q9H257-3	Q9H257;Q9H257-2;Q9H257-3	CARD9_HUMAN	CARD9	0.558278	-0.472833
Q9H269	Q9H269;Q9H269-2	VPS16_HUMAN	VPS16	0.0709392	-0.0188081
Q9H270	Q9H270;A0A087WXL6;B7Z879	VPS11_HUMAN	VPS11	1.26754	0.2285
Q9H2H8	Q9H2H8;B8ZZ77;H7BZ14;Q9H2H8-2	PPIL3_HUMAN	PPIL3	0.179784	0.0630376
Q9H2K0	Q9H2K0	IF3M_HUMAN	MTIF3	0.0167108	0.0364476
Q9H2K8	Q9H2K8	TAOK3_HUMAN	TAOK3	0.19525	0.172087
Q9H2P0	Q9H2P0;A0A2R8Y6X0;A0A669KBJ7	ADNP_HUMAN	ADNP	0.951749	1.33845
Q9H2W6	Q9H2W6	RM46_HUMAN	MRPL46	1.00487	-0.23819
Q9H3F6	Q9H3F6;F5GWA4;Q9H3F6-2	BACD3_HUMAN	KCTD10	0.47052	-0.0437162
Q9H3J6;Q9H3J6-2	Q9H3J6;F5GWJ6;F5H4X5;Q9H3J6-2	MTRFR_HUMAN	MTRFR	0.215042	0.358849
Q9H3K6	Q9H3K6;A0A499FJE1	BOLA2_HUMAN	BOLA2	0.279722	0.182382
Q9H3P2	Q9H3P2;A0A0C4DFX9;C9JHL4;H0Y3X6;C9JEM7;H7C0W2	NELFA_HUMAN	NELFA	0.565402	0.0642295
Q9H3S7	Q9H3S7	PTN23_HUMAN	PTPN23	0.0280891	0.0392758
Q9H3U1;Q9H3U1-2	Q9H3U1;A0A1W2PNX8;Q9H3U1-2	UN45A_HUMAN	UNC45A	1.33701	1.87714
Q9H469	Q9H469;A0A0C4DFV0	FXL15_HUMAN	FBXL15	0.00217797	0.000846624
Q9H496	Q9H496	IFG15_HUMAN	TOR1AIP2	0.268259	-0.109409
Q9H4H8;Q9H4H8-2	Q9H4H8;A0A087WXK8;Q9H4H8-2	FA83D_HUMAN	FAM83D	0.367988	0.134151
Q9H4M3;Q9H4M3-2	Q9H4M3;Q9H4M3-2;A0A0A0MSI6;B7Z1P2	FBX44_HUMAN	FBXO44	0.177358	0.293671
Q9H568	Q9H568	ACTL8_HUMAN	ACTL8	1.24514	-0.822392
Q9H583	Q9H583;Q5T3Q7	HEAT1_HUMAN	HEATR1	0.415349	0.484151
Q9H5Q4	Q9H5Q4	TFB2M_HUMAN	TFB2M	0.828304	1.23353
Q9H5V9;Q9H5V9-2;Q9H5V9-3	Q9H5V9;Q9H5V9-2;Q9H5V9-3	STEEP_HUMAN	STEEP1	1.87821	-0.457218
Q9H5X1;Q9H5X1-2	Q9H5X1;H0YKV4;Q9H5X1-2	CIA2A_HUMAN	CIAO2A	0.198313	-0.176633
Q9H5Z1	Q9H5Z1;Q5THR1;Q9H5Z1-2	DHX35_HUMAN	DHX35	0.887252	0.149936
Q9H6D7	Q9H6D7;Q9H6D7-2;Q9H6D7-4;G3V4X7;G3V541;G3V5A5;G3V5Z2;H0YIZ6;H0YJ09	HAUS4_HUMAN	HAUS4	0.248896	0.0936069
Q9H6F5	Q9H6F5;Q9H6F5-2	CCD86_HUMAN	CCDC86	0.120251	0.199969
Q9H6R7	Q9H6R7;Q9H6R7-2;C9JYC1	WDCP_HUMAN	WDCP	4.4662	0.523068	+
Q9H6T3;Q9H6T3-2	Q9H6T3;Q9H6T3-2	RPAP3_HUMAN	RPAP3	0.827515	-0.909278
Q9H773	Q9H773;H3BSA6	DCTP1_HUMAN	DCTPP1	3.10015	3.36325	+
Q9H7D7	Q9H7D7;A0A499FIZ0;Q9H7D7-2;A0A7I2YQL3;A0A7I2YQQ9;A0A7P0SXD0;A0A994J7J9;C9JCS7	WDR26_HUMAN	WDR26	0.316859	0.115807
Q9H857-2	Q9H857;Q9H857-2;Q9H857-3;Q9H857-4;H7C519	NT5D2_HUMAN	NT5DC2	0.0278064	-0.0115385
Q9H871	Q9H871	RMD5A_HUMAN	RMND5A	0.490415	0.157273
Q9H8H0	Q9H8H0	NOL11_HUMAN	NOL11	0.141196	-0.128824
Q9H900	Q9H900;H3BQ07;Q9H900-2	ZWILC_HUMAN	ZWILCH	0.509461	0.116925
Q9H936	Q9H936;K4DIB8;A0A0A6YYN8;A0A0D9SEI9;A0A0D9SFA8;A0A0D9SFE1;A0A0D9SG84;E9PI74;E9PJY0;E9PQ36;E9PS95;K4DIA2;K4DIA8;K4DIB0;K4DIB3;K4DIB4;K4DIB6	GHC1_HUMAN	SLC25A22	0.365267	0.184885
Q9H974;Q9H974-4	Q9H974;Q9H974-2;Q9H974-3;Q9H974-4	QTRT2_HUMAN	QTRT2	0.125989	0.232406
Q9H9A5;Q9H9A5-6	Q9H9A5;E9PCN5;Q9H9A5-2;Q9H9A5-3;Q9H9A5-4;Q9H9A5-6	CNO10_HUMAN	CNOT10	0.0752884	-0.0324664
Q9H9E3;Q9H9E3-3	Q9H9E3;A0A0A0MS45;A0A6I8PIQ6;A0A8V8TQM1;J3KNI1;Q9H9E3-3	COG4_HUMAN	COG4	0.0300968	0.0606216
Q9H9Q2	Q9H9Q2;A0A087X1P5;J3KQ34;J3QT73;Q9H9Q2-2	CSN7B_HUMAN	COPS7B	2.38634	0.24157
Q9H9T3-2	Q9H9T3;Q9H9T3-2;E5RHR2;E5RHY2;E5RIC0;E5RIZ7	ELP3_HUMAN	ELP3	2.13218	0.330075
Q9H9Y4	Q9H9Y4;Q5JYG4	GPN2_HUMAN	GPN2	0.0245501	-0.0457302
Q9H9Y6;Q9H9Y6-3	Q9H9Y6;Q9H9Y6-2;Q9H9Y6-3;Q9H9Y6-4;Q9H9Y6-5	RPA2_HUMAN	POLR1B	0.175861	-0.046344
Q9HAV4	Q9HAV4;H0Y9I3	XPO5_HUMAN	XPO5	0.0487472	0.0140738
Q9HB71	Q9HB71;Q9HB71-3	CYBP_HUMAN	CACYBP	0.0636808	-0.0148015
Q9HBM1	Q9HBM1	SPC25_HUMAN	SPC25	0.935463	-0.64675
Q9HBU6	Q9HBU6;A0A5K1VW28;H0YFP7;H0YH69;Q86U68;Q9HBU6-2	EKI1_HUMAN	ETNK1	0.371212	0.321607
Q9HC21;Q9HC21-2	Q9HC21;Q9HC21-2	TPC_HUMAN	SLC25A19	1.08425	-1.09952
Q9HCC0	Q9HCC0;A0A804HJ24;A0A804HJ31;A0A804HJ84;A0A804HJC1;A0A804HJL2;A0A804HKE8;A0A804HL02;A0A804HLJ9;Q9HCC0-2;A0A804HK37	MCCB_HUMAN	MCCC2	1.21709	0.262033
Q9HCE1	Q9HCE1;A0A8I5KXC3;A0A8I5KZ07;Q5JR04;Q9HCE1-2	MOV10_HUMAN	MOV10	0.371066	-0.196483
Q9HCN4;Q9HCN4-5	Q9HCN4;Q9HCN4-2;Q9HCN4-3;Q9HCN4-4;Q9HCN4-5	GPN1_HUMAN	GPN1	1.56426	-0.82863
Q9HD23;Q9HD23-2	Q9HD23;A0A0A0MQX2;Q9HD23-2;Q9HD23-4;H7BZ29	MRS2_HUMAN	MRS2	0.0121647	-0.00373626
Q9NNW5	Q9NNW5;A0A087X295;E9PDU5	WDR6_HUMAN	WDR6	0.00802808	0.00324607
Q9NP72	Q9NP72;A0A804HIB9;B7Z4P9	RAB18_HUMAN	RAB18	2.06142	0.71615
Q9NP81	Q9NP81;M0QWZ7;M0QX29;M0R259;M0R2C6;Q9NP81-2	SYSM_HUMAN	SARS2	0.145631	0.0610476
Q9NP97	Q9NP97;B1AKR6	DLRB1_HUMAN	DYNLRB1	0.128064	0.395535
Q9NPA3	Q9NPA3	M1IP1_HUMAN	MID1IP1	0.0342573	-0.0762261
Q9NPA8;Q9NPA8-2	Q9NPA8;Q9NPA8-2	ENY2_HUMAN	ENY2	0.0899392	0.0175169
Q9NPE3	Q9NPE3;A0A8V8TPK8;A0A8V8TQE5;A0A8V8TQE9;A0A8V8TQT0	NOP10_HUMAN	NOP10	1.91608	-0.299276
Q9NPH2;Q9NPH2-2;Q9NPH2-3	Q9NPH2;J3QS51;Q9NPH2-2;Q9NPH2-3	INO1_HUMAN	ISYNA1	1.88465	-2.14878
Q9NPJ4	Q9NPJ4;Q9NPJ4-2	PNRC2_HUMAN	PNRC2	0.531575	-0.431311
Q9NPJ6	Q9NPJ6	MED4_HUMAN	MED4	0.0080142	0.00814748
Q9NQ50	Q9NQ50	RM40_HUMAN	MRPL40	1.05951	-0.254612
Q9NQH7;Q9NQH7-2;Q9NQH7-3;Q9NQH7-4;Q9NQH7-5	Q9NQH7;Q9NQH7-2;Q9NQH7-3;Q9NQH7-4;Q9NQH7-5	XPP3_HUMAN	XPNPEP3	0.796226	-1.35967
Q9NQV7;Q9NQW5	Q9NQV7;Q9NQW5;A4Q9G9;D6RD68	PRDM7_HUMAN;PRDM9_HUMAN	PRDM7;PRDM9	0.743704	1.01981
Q9NQW7;Q9NQW7-2;Q9NQW7-3;Q9NQW7-4	Q9NQW7;Q9NQW7-3;Q9NQW7-2;Q9NQW7-4;Q5T6H2;Q5T6H3;Q5T6H7	XPP1_HUMAN	XPNPEP1	0.207051	-0.344898
Q9NQX3;Q9NQX3-2	Q9NQX3;F5H039;Q9NQX3-2	GEPH_HUMAN	GPHN	1.92924	0.709116
Q9NR09	Q9NR09;A0A3B3IUB9;A0A8V8TQB4;A0A8V8TR92	BIRC6_HUMAN	BIRC6	0.393935	0.123775
Q9NR12;Q9NR12-2;Q9NR12-3;Q9NR12-4;Q9NR12-5;Q9NR12-6	Q9NR12;Q9NR12-2;Q9NR12-3;Q9NR12-4;Q9NR12-5;Q9NR12-6;D6RAN1;D6RF83;D6RH06;H7BYK4	PDLI7_HUMAN	PDLIM7	0.247659	-0.142301
Q9NR30	Q9NR30;A0A8I5KND9;A0A8I5KNN2;A0A8I5KNP3;A0A8I5KYZ4;Q9NR30-2	DDX21_HUMAN	DDX21	0.053615	-0.0144889
Q9NR31;Q9Y6B6	Q9NR31;Q9Y6B6;D6RD69;D6RAA2;D6RDB2;Q5SQT8;X1WI22	SAR1A_HUMAN;SAR1B_HUMAN	SAR1A;SAR1B	0.278412	0.233405
Q9NR50	Q9NR50;H0Y580;Q9NR50-2;Q9NR50-3	EI2BG_HUMAN	EIF2B3	1.41424	0.325354
Q9NRD0;Q9NRD0-2	Q9NRD0;Q9NRD0-2	FBX8_HUMAN	FBXO8	0.610437	0.252563
Q9NRD1	Q9NRD1;J3KQ72	FBX6_HUMAN	FBXO6	0.265174	-0.0783472
Q9NRG7	Q9NRG7	D39U1_HUMAN	SDR39U1	0.0166307	-0.0107574
Q9NRG9	Q9NRG9;F8VZ44;H3BU82;Q9NRG9-2	AAAS_HUMAN	AAAS	0.494114	-0.833445
Q9NRX1	Q9NRX1	PNO1_HUMAN	PNO1	0.213032	-0.0623059
Q9NS86	Q9NS86	LANC2_HUMAN	LANCL2	1.11364	0.520877
Q9NS87;Q9NS87-2	Q9NS87;C9JKA9;Q9NS87-2;Q9NS87-3;Q9NS87-4	KIF15_HUMAN	KIF15	0.276062	-0.386519
Q9NSI2;Q9NSI2-2	Q9NSI2;C9JJU7;Q9NSI2-2	SLX9_HUMAN	SLX9	0.205586	-0.391144
Q9NSI6;Q9NSI6-2;Q9NSI6-3	Q8WWQ0;Q9NSI6;Q9NSI6-2;Q9NSI6-3;A0A8V8TPK0;A0A8V8TPV5;A0A8V8TQM4;A0A8V8TQZ3;H7BZR9;H7C409	BRWD1_HUMAN	BRWD1	0.874722	0.322993
Q9NSI8;Q9NSI8-3	O94885;Q9NSI8;Q9NSI8-3;A0A2R8Y4K8;S6FRS6	SAMN1_HUMAN	SAMSN1	0.281018	-0.321162
Q9NTJ3	Q9NTJ3;E9PD53;Q9NTJ3-2	SMC4_HUMAN	SMC4	0.545765	-0.0831966
Q9NTJ4;Q9NTJ4-2;Q9NTJ4-4	Q9NTJ4;Q9NTJ4-2;Q9NTJ4-3;Q9NTJ4-4;B4DH23;H3BMJ3;H3BQH9;H3BRI3;H3BSE5;H3BUW3	MA2C1_HUMAN	MAN2C1	0.782534	0.987422
Q9NU22	Q9NU22	MDN1_HUMAN	MDN1	0.397771	0.0485077
Q9NUJ1	Q9NUJ1;Q9NUJ1-2	ABHDA_HUMAN	ABHD10	0.664106	0.236709
Q9NUQ8;Q9NUQ8-2	Q9NUQ8;Q9NUQ8-2	ABCF3_HUMAN	ABCF3	0.00587373	0.00813973
Q9NUS5	Q9NUS5;A2A2L4;Q5JX74	AP5S1_HUMAN	AP5S1	0.132917	0.0666165
Q9NV06	Q9NV06;A0A087WT20;B3KME9	DCA13_HUMAN	DCAF13	0.908323	-0.451259
Q9NV31	Q9NV31	IMP3_HUMAN	IMP3	0.315331	0.565703
Q9NV70;Q9NV70-2	Q9NV70;Q9NV70-2	EXOC1_HUMAN	EXOC1	0.936579	0.173796
Q9NV88;Q9NV88-2	Q9NV88;Q9NV88-2;Q9NV88-3;G3XAN1	INT9_HUMAN	INTS9	0.390703	-0.156732
Q9NVA2;Q9NVA2-2	Q14141;Q92599;Q9NVA2;A0A087X142;A6NFQ9;A6NMH6;B1AMS2;D6RER5;D6RGI3;F8W8I8;Q14141-2;Q14141-3;Q14141-4;Q92599-2;Q92599-3;Q92599-4;C9JV02;D6RDU5;Q9NVA2-2	SEP11_HUMAN	SEPTIN11	0.0819179	0.0674043
Q9NVC6	Q9NVC6;A0A1W2PNW7;A0A1W2PQ48;A0A1W2PQE4;A0A1W2PRB8;A0A1W2PS27;A0A1W2PS69;E9PM72	MED17_HUMAN	MED17	0.103354	0.202505
Q9NVE7	Q9NVE7;E9PHT6;H0YA26;H0YA31	PANK4_HUMAN	PANK4	0.21857	0.233264
Q9NVF7	Q9NVF7;Q9NVF7-2	FBX28_HUMAN	FBXO28	1.25443	0.24706
Q9NVH1;Q9NVH1-3	Q9NVH1;Q9NVH1-3	DJC11_HUMAN	DNAJC11	0.680741	-0.192752
Q9NVH2;Q9NVH2-2;Q9NVH2-3	Q9NVH2;Q9NVH2-2;Q9NVH2-3;Q9NVH2-4;A0A087WYC2	INT7_HUMAN	INTS7	0.116672	-0.0783041
Q9NVI7-2	Q5T9A4;Q9NVI7;Q9NVI7-2;A0A5K1VW56;H0Y2W2	ATD3A_HUMAN	ATAD3A	1.47621	-0.192896
Q9NVM9	Q9NVM9;F5H457;F5H5W1	INT13_HUMAN	INTS13	0.244119	-0.199361
Q9NVN8	Q9NVN8;A0A6I8PL80;A0A6I8PS19	GNL3L_HUMAN	GNL3L	0.186292	-0.270931
Q9NVP1	Q9NVP1	DDX18_HUMAN	DDX18	0.183285	0.385647
Q9NVR0	Q9NVR0	KLH11_HUMAN	KLHL11	0.370262	-0.161219
Q9NVR2	Q9NVR2;H0YBW3	INT10_HUMAN	INTS10	0.175771	-0.329447
Q9NVV4-2	Q9NVV4;Q5T851;Q5T852;Q9NVV4-2	PAPD1_HUMAN	MTPAP	1.06661	0.668197
Q9NVX0	Q9NVX0;H3BP16;H3BP24;H3BQU2;H3BR32;H3BTG9	HAUS2_HUMAN	HAUS2	0.433709	-0.190981
Q9NVX7;Q9NVX7-2	Q9NVX7;Q9NVX7-2;A0A075B6T4;E9PL18;E9PQ38	KBTB4_HUMAN	KBTBD4	0.313907	0.117809
Q9NW38;Q9NW38-2	Q9NW38;B5MC31;H7C1M0;Q9NW38-2;A0A087X0C0;A0A8Q3SIE7;A0A8Q3SIH1;A0A8Q3SIH3;A0A8Q3SIK5;A0A8Q3SIK6;A0A8Q3SIL3;A0A8Q3SIM1;A0A8Q3SIM8;A0A8Q3SIP2;A0A8Q3SIP3;A0A8Q3SIQ5;A0A8Q3SIQ9;A0A8Q3SIR8;A0A8Q3SIR9;A0A8Q3SIS7;A0A8Q3SIV1;A0A8Q3SIV2;A0A8Q3SJE4;A0A8Q3WL63;A0A8Q3WL68;A0A8Q3WL81;A0A8Q3WL86;A0A8Q3WL92;A0A8Q3WLA4;A0A8Q3WLA5;A0A8Q3WLB5;A0A8Q3WLB8;A0A8Q3WLC1;A0A8Q3WLC2;A0A8Q3WLD6;A0A8Q3WLE2;A0A8Q3WLF1;A0A8Q3…	FANCL_HUMAN	FANCL	0.220633	0.105947
Q9NWS0	Q9NWS0;M0QYA2;M0R2P8;M0R3A4	PIHD1_HUMAN	PIH1D1	0.608848	0.812832
Q9NWT1	Q9NWT1	PK1IP_HUMAN	PAK1IP1	0.201377	-0.29101
Q9NWT6	Q9NWT6	HIF1N_HUMAN	HIF1AN	0.100338	-0.218184
Q9NWU2	Q9NWU2	GID8_HUMAN	GID8	0.0181767	-0.0104446
Q9NWZ8	Q9NWZ8	GEMI8_HUMAN	GEMIN8	0.158924	-0.139392
Q9NX02;Q9NX02-2;Q9NX02-5	Q9NX02;J3KN39;Q9NX02-2;Q9NX02-4;Q9NX02-5;A0A0G2JLX3;A0A0G2JMG8;A0A0G2JPQ2	NALP2_HUMAN	NLRP2	0.0694173	0.0871482
Q9NX08	Q9NX08	COMD8_HUMAN	COMMD8	1.58561	0.28451
Q9NX24	Q9NX24;D6RC52;D6RCB9;J3QSY4	NHP2_HUMAN	NHP2	3.85573	-0.518208
Q9NX40	Q9NX40;D6RBN5;D6RDK6	OCAD1_HUMAN	OCIAD1	0.19942	0.114139
Q9NX58	Q9NX58	LYAR_HUMAN	LYAR	1.54544	0.424563
Q9NX63	Q9NX63;A0A286YEX5;C9JRZ6;F8WAR4	MIC19_HUMAN	CHCHD3	0.88942	0.171102
Q9NXC5	Q9NXC5;C9JAQ1;Q9NXC5-2	MIO_HUMAN	MIOS	1.45904	0.507619
Q9NXE4;Q9NXE4-2;Q9NXE4-3;Q9NXE4-4	Q9NXE4;Q9NXE4-10;Q9NXE4-2;Q9NXE4-3;Q9NXE4-4;Q9NXE4-6;Q9NXE4-7;Q9NXE4-8;Q9NXE4-9;A0A7P0TB24;A0A7P0T9J6;A0A7P0TB44;H7C0W5;H7C1Q6;H7C235;H7C2E2;H7C2J2	NSMA3_HUMAN	SMPD4	0.553979	-0.541736
Q9NXF7	Q9NXF7	DCA16_HUMAN	DCAF16	1.37975	-0.215799
Q9NXK8	Q9NXK8;Q9NXK8-2	FXL12_HUMAN	FBXL12	0.441494	0.113098
Q9NXS2	Q9NXS2;A0A7I2V5X1;Q9NXS2-3;K7EQG1	QPCTL_HUMAN	QPCTL	0.0114844	0.00737309
Q9NXV2	Q9NXV2;H3BSS5	KCTD5_HUMAN	KCTD5	0.00081938	-0.000884891
Q9NXW2;Q9NXW2-2	Q9NXW2;J3KPS0;Q9NXW2-2	DJB12_HUMAN	DNAJB12	0.138456	0.196913
Q9NY12;Q9NY12-2	Q9NY12;Q9NY12-2	GAR1_HUMAN	GAR1	0.751245	-0.202109
Q9NY27;Q9NY27-2	Q9NY27;C9IZ04;F8WCA1;Q9NY27-2;Q9NY27-3	PP4R2_HUMAN	PPP4R2	0.950904	-1.05597
Q9NY33;Q9NY33-4	Q9NY33;G3V180;G3V1D3;Q9NY33-2;Q9NY33-4;E9PKK8;E9PNX5;E9PPK9;E9PQ14	DPP3_HUMAN	DPP3	1.17242	1.48318
Q9NY93;Q9NY93-2	Q9NY93;G3V0G3;H7C3E9;Q9NY93-2	DDX56_HUMAN	DDX56	0.000631245	0.000543714
Q9NYG5	Q9NYG5	APC11_HUMAN	ANAPC11	0.970258	-0.755062
Q9NYP9	Q9NYP9	MS18A_HUMAN	MIS18A	0.579791	0.213231
Q9NZ01	Q9NZ01;M0R2N5;M0R3C3	TECR_HUMAN	TECR	0.904339	-0.147199
Q9NZ43	Q9NZ43;M0QZE0;M0QZZ6;Q9NZ43-2;Q9NZ43-3	USE1_HUMAN	USE1	0.722894	-0.778367
Q9NZ45	Q9NZ45	CISD1_HUMAN	CISD1	0.772857	-0.73798
Q9NZI8	Q9NZI8;Q9NZI8-2	IF2B1_HUMAN	IGF2BP1	2.32433	0.328787
Q9NZJ0	Q9NZJ0;F5GZ90	DTL_HUMAN	DTL	3.51054	-0.29822
Q9NZL4;Q9NZL4-3	Q9NZL4;Q9NZL4-2;Q9NZL4-3;K7EL16;K7EMM7;K7EN20	HPBP1_HUMAN	HSPBP1	0.447806	0.465621
Q9NZL9;Q9NZL9-2;Q9NZL9-3;Q9NZL9-4	Q9NZL9;A0A8Q3WK74;A0A8Q3WK80;A0A8Q3WK84;H7C0X7;Q9NZL9-2;Q9NZL9-3;Q9NZL9-4	MAT2B_HUMAN	MAT2B	0.541186	-0.313635
Q9NZN4	Q9NZN4;Q9NZN4-2	EHD2_HUMAN	EHD2	0.869275	1.11485
Q9NZN8	Q9NZN8;F8VUB4;F8VV52;Q9NZN8-4;Q9NZN8-5;A0A087X050;F8VQD8;F8VVY1;F8VX63	CNOT2_HUMAN	CNOT2	0.158925	0.118755
Q9P015	Q9P015;E5RIZ4	RM15_HUMAN	MRPL15	0.674253	-0.547173
Q9P021	Q9P021	CRIPT_HUMAN	CRIPT	0.858504	0.171155
Q9P035	Q9P035;H3BPZ1;H3BS72	HACD3_HUMAN	HACD3	0.258442	0.080601
Q9P0I2;Q9P0I2-2	Q9P0I2;A0A8I5KPL4;A0A8I5KS41;A0A8I5KU67;Q9P0I2-2	EMC3_HUMAN	EMC3	0.657975	-1.0068
Q9P0J0;Q9P0J0-2	Q9P0J0;B4DEZ3;E7ENQ6;K7EJE1;Q9P0J0-2;U3KQP3	NDUAD_HUMAN	NDUFA13	1.09529	-0.55623
Q9P0J7	Q9P0J7	KCMF1_HUMAN	KCMF1	0.132	-0.0863383
Q9P0L0	Q9P0L0;Q9P0L0-2	VAPA_HUMAN	VAPA	0.350374	0.131322
Q9P253	Q9P253	VPS18_HUMAN	VPS18	0.373121	0.102231
Q9P258	Q9P258	RCC2_HUMAN	RCC2	0.131834	-0.228607
Q9P2H3-3	Q8IWR1;Q9P2H3-3;C9IY67;C9IZE0;C9J614;C9J9F0;C9JE08;F5GZP3;H3BRJ5	IFT80_HUMAN	IFT80	0.297988	-0.234403
Q9P2J5;Q9P2J5-2	Q9P2J5;A0A6I8PIP7;A0A6I8PIT3;A0A6I8PIV1;A0A6I8PL42;A0A6I8PLB3;A0A6I8PLB8;A0A6I8PRS0;A0A6I8PRU9;A0A6I8PS05;A0A6I8PTV8;B4DER1;Q9P2J5-2	SYLC_HUMAN	LARS1	1.15473	0.168484
Q9P2S5	Q9P2S5;A0A0A0MRV3;Q5T0D5	WRP73_HUMAN	WRAP73	0.412867	-0.377389
Q9P2W9	Q9P2W9;D6RF48;D6RC71	STX18_HUMAN	STX18	0.87366	0.742993
Q9P2Y5	Q9P2Y5;E9PR71;H0YDD1;Q9P2Y5-2	UVRAG_HUMAN	UVRAG	0.00271017	-0.00111556
Q9UBB4;Q9UBB4-2	Q9UBB4;A0A1W2PQD2;Q9UBB4-2	ATX10_HUMAN	ATXN10	0.382222	0.569479
Q9UBB6;Q9UBB6-2	Q9UBB6;Q9UBB6-2	NCDN_HUMAN	NCDN	0.644745	-0.676988
Q9UBB9	Q9UBB9	TFP11_HUMAN	TFIP11	0.0152407	-0.00705624
Q9UBF2;Q9UBF2-2	Q9UBF2;Q9UBF2-2	COPG2_HUMAN	COPG2	0.135876	0.133767
Q9UBI1	Q9UBI1;R4GMX3;H0Y6Z9;R4GMW6	COMD3_HUMAN	COMMD3	0.133362	-0.0668895
Q9UBM7	Q9UBM7;A0A804HI25;A0A804HJQ7;A0A8I5KRR9;B4E1K5;E9PM00	DHCR7_HUMAN	DHCR7	1.81265	-0.426144
Q9UBN7	Q9UBN7;A0A2R8YDE6;A0A2R8Y559;A0A2R8YCS4;A0A8V8TKY7;A0A8V8TL08;A0A8V8TMA5;Q9UBN7-2	HDAC6_HUMAN	HDAC6	2.33133	0.154735
Q9UBP9;Q9UBP9-4	Q9UBP9;Q9UBP9-3;Q9UBP9-4;A0A8V8TP70;A0A8V8TQW5;H0Y6R1;H7BZV7	GULP1_HUMAN	GULP1	0.550264	0.523942
Q9UBQ5	Q9UBQ5;K7ERF1;Q9UBQ5-2;K7ES31	EIF3K_HUMAN	EIF3K	0.416925	-0.138733
Q9UBS4	Q9UBS4;H7C2Y5	DJB11_HUMAN	DNAJB11	0.216342	-0.237042
Q9UBU8-2	Q9UBU8;Q9UBU8-2;B3KTM8;H0YMJ0;H0YNE0;H0YLJ3	MO4L1_HUMAN	MORF4L1	0.191873	-0.0719838
Q9UBW8	Q9UBW8	CSN7A_HUMAN	COPS7A	2.30135	0.232388
Q9UDW1	Q9UDW1;Q9UDW1-2	QCR9_HUMAN	UQCR10	1.10507	-0.464622
Q9UET6;Q9UET6-2	Q9UET6;Q9UET6-2;B7Z4K4	TRM7_HUMAN	FTSJ1	0.267705	0.173849
Q9UF56	Q9UF56;A0A6E1XD66	FXL17_HUMAN	FBXL17	0.741235	0.348491
Q9UFC0	Q9UFC0;H7C5S6	LRWD1_HUMAN	LRWD1	0.297578	0.250049
Q9UFF9;Q9UFF9-3	Q9UFF9;E5RIL2;Q9UFF9-2;Q9UFF9-3;B7Z9U0	CNOT8_HUMAN	CNOT8	0.142356	-0.148965
Q9UFG5	Q9UFG5;A0A087WUU5;E7EP72;K7EK56;K7ELZ1;K7EQW1;K7ER12;Q9UFG5-2	CS025_HUMAN	C19orf25	0.160376	0.326651
Q9UFN0	Q9UFN0;Q9BS92	NPS3A_HUMAN	NIPSNAP3A	1.68147	1.46357
Q9UG63;Q9UG63-2	Q9UG63;Q9UG63-2	ABCF2_HUMAN	ABCF2	0.76272	0.558182
Q9UGJ1;Q9UGJ1-2	Q9UGJ1;Q9UGJ1-2;H3BPU4	GCP4_HUMAN	TUBGCP4	1.01104	0.303825
Q9UH62	Q9UH62	ARMX3_HUMAN	ARMCX3	0.114376	-0.0778505
Q9UHA4;Q9UHA4-2	Q9UHA4;Q9UHA4-2	LTOR3_HUMAN	LAMTOR3	0.277551	-0.331556
Q9UHD2	Q9UHD2;A0A494C0X2;A0A494C148;A0A494C167;A0A494C045;A0A7I2V2F4;A0A7I2V4W4;A0A7I2V643;A0A7I2V646	TBK1_HUMAN	TBK1	0.0431863	0.0143592
Q9UHD8;Q9UHD8-2;Q9UHD8-5;Q9UHD8-7	Q9UHD8;Q9UHD8-2;Q9UHD8-3;Q9UHD8-4;Q9UHD8-5;Q9UHD8-7;Q9UHD8-8;Q9UHD8-9;A0A6Q8PHC2;K7EIE4;K7EK18;K7EL40;K7EQD7;K7ER52	SEPT9_HUMAN	SEPTIN9	0.850297	0.241544
Q9UHI6	Q9UHI6;A0A7P0T9T8	DDX20_HUMAN	DDX20	1.21592	-0.313606
Q9UHP3	Q9UHP3;Q96B65;Q9UHP3-1;Q9UHP3-3	UBP25_HUMAN	USP25	0.615085	0.204705
Q9UHR4	Q9UHR4	BI2L1_HUMAN	BAIAP2L1	2.21694	0.198812
Q9UHR5;Q9UHR5-2	Q9UHR5;J3QQJ0;Q9UHR5-2	S30BP_HUMAN	SAP30BP	0.512766	-0.120779
Q9UHV9	Q9UHV9	PFD2_HUMAN	PFDN2	0.0867002	0.182455
Q9UHX1-6	Q9UHX1;Q9UHX1-2;Q9UHX1-5;Q9UHX1-6;A0A0J9YVP6;A0A0J9YXJ8;A0A0J9YXX5;A0A0J9YYL3;E9PQ56;H0YEM1;Q9UHX1-3;Q9UHX1-4;A0A0J9YVR6;A0A0J9YWM1;A0A0J9YXC6;A0A994J6K6;A0A994J6L7;E9PL19;E9PMU7;E9PN18	PUF60_HUMAN	PUF60	0.643833	0.272596
Q9UI10-2;Q9UI10-3	Q9UI10;Q9UI10-2;Q9UI10-3;E7ERK9	EI2BD_HUMAN	EIF2B4	0.704391	0.196495
Q9UI12;Q9UI12-2	Q9UI12;G3V126;Q9UI12-2	VATH_HUMAN	ATP6V1H	0.509968	-0.535933
Q9UI26;Q9UI26-2	Q9UI26;Q9UI26-2;D6RCN7;D6RJB1;F8WDV0	IPO11_HUMAN	IPO11	0.444055	0.301778
Q9UI30	Q9UI30	TR112_HUMAN	TRMT112	0.26351	-0.0569518
Q9UI43	Q9UI43;A0A3B3ITW8	MRM2_HUMAN	MRM2	0.391568	-0.340321
Q9UIA9	Q9UIA9;E7ESC6	XPO7_HUMAN	XPO7	1.64105	0.139309
Q9UID3	Q9UID3;Q9UID3-2	VPS51_HUMAN	VPS51	0.755528	0.143589
Q9UIV1	Q9UIV1;E5RGH2;H0YAV9;Q9UIV1-2	CNOT7_HUMAN	CNOT7	0.156611	-0.0568428
Q9UJ41;Q9UJ41-3;Q9UJ41-4	Q9UJ41;Q9UJ41-4;E9PFK9;Q9UJ41-3	RABX5_HUMAN	RABGEF1	0.148709	0.0543947
Q9UJ70;Q9UJ70-2	Q9UJ70;Q9UJ70-2;C9JEV6;H0YC94;E9PPU6;H0YEB7;H7C286;H7C3G9	NAGK_HUMAN	NAGK	0.0192271	-0.0607889
Q9UJP4	Q9UJP4;Q9UJP4-2	KLH21_HUMAN	KLHL21	0.11735	-0.0264485
Q9UJS0;Q9UJS0-2	Q9UJS0;Q9UJS0-2;R4GN64	S2513_HUMAN	SLC25A13	1.46691	0.258599
Q9UJV9	Q9UJV9;A0A499FJW5;D6RGI7;H0YA06	DDX41_HUMAN	DDX41	0.195395	-0.0471082
Q9UJW0;Q9UJW0-3	Q9UJW0;E5RI97;Q9UJW0-3	DCTN4_HUMAN	DCTN4	0.395292	0.447148
Q9UJX2	Q9UJX2;Q9UJX2-3	CDC23_HUMAN	CDC23	0.321095	0.042114
Q9UJX3;Q9UJX3-2	Q9UJX3;Q9UJX3-2	APC7_HUMAN	ANAPC7	1.73902	0.110778
Q9UJX4	Q9UJX4;F5H0F9;H0YFB5;Q9UJX4-2;Q9UJX4-3;F5GY68	APC5_HUMAN	ANAPC5	0.122447	-0.0199053
Q9UJX5;Q9UJX5-3	Q9UJX5;Q9UJX5-2;Q9UJX5-3	APC4_HUMAN	ANAPC4	0.0749672	0.0114627
Q9UJX6;Q9UJX6-2	Q9UJX6;Q9UJX6-2	ANC2_HUMAN	ANAPC2	0.218917	0.0425484
Q9UJZ1	Q9UJZ1;A0A087WYB4;F2Z2I8;Q9UJZ1-2	STML2_HUMAN	STOML2	0.670753	-0.266723
Q9UK45	Q9UK45;A0A087X2I5	LSM7_HUMAN	LSM7	1.24555	-1.94279
Q9UK73	Q9UK73	FEM1B_HUMAN	FEM1B	1.72541	0.220447
Q9UK97-2	Q9UK97;Q9UK97-2;Q9UK97-3	FBX9_HUMAN	FBXO9	3.61923	0.474063
Q9UK99	Q9UK99;B4E3U2;E9PJM3;E9PL46;Q9UK99-2;Q9UK99-3	FBX3_HUMAN	FBXO3	5.48756	1.02904	+
Q9UKA1	Q9UKA1;Q9UKA1-2;D6R9Y4;D6RB50;D6RBW7;D6RCR7;D6RED6;D6RHC3;H0Y9Y0;H0YAG2	FBXL5_HUMAN	FBXL5	4.16096	-2.22579	+
Q9UKA2	Q9UKA2	FBXL4_HUMAN	FBXL4	0.148804	-0.197363
Q9UKB1-3	Q9UKB1;Q9Y297;B7Z3H4;E5RGC1;Q9UKB1-2;Q9UKB1-3;Q9Y297-2	FBW1B_HUMAN	FBXW11	0.164505	0.0207427
Q9UKF6	Q9UKF6;C9JZH6;G5E9W3	CPSF3_HUMAN	CPSF3	1.38343	0.422128
Q9UKT4	Q9UKT4;Q9UKT4-2	FBX5_HUMAN	FBXO5	0.21067	-0.0563781
Q9UKT5;Q9UKT5-2	Q9UKT5;D6RAJ6;D6REP2;Q9UKT5-2	FBX4_HUMAN	FBXO4	0.335633	0.655636
Q9UKT7	Q9UKT7;C9J0Y7	FBXL3_HUMAN	FBXL3	2.62421	0.540761
Q9UKT8;Q9UKT8-2	Q9UKT8;Q9UKT8-2;B4DT60	FBXW2_HUMAN	FBXW2	0.227963	-0.139725
Q9UKV5	Q9UKV5;H3BRK9	AMFR_HUMAN	AMFR	0.13399	-0.0411024
Q9UKZ1	Q9UKZ1	CNO11_HUMAN	CNOT11	1.18754	0.775656
Q9UL03;Q9UL03-3	Q9UL03;Q5JSJ4;Q9UL03-3;A0A1W2PPI5;B3KQH5	INT6_HUMAN	INTS6	0.571334	-0.230846
Q9UL33;Q9UL33-2	Q9UL33;Q9UL33-2;A0A0B4J294;H3BP13;H3BUK6	TPC2L_HUMAN	TRAPPC2L	0.363932	-0.14173
Q9UL46	Q9UL46;A0A087X1Z3;H0YKU2;H0YM70	PSME2_HUMAN	PSME2	0.458224	-0.197782
Q9UL63	Q9UL63;C9J7E8;Q9UL63-2	MKLN1_HUMAN	MKLN1	0.19338	-0.038924
Q9ULA0;Q9ULA0-2	Q9ULA0;E5RIA4;E7EMB6;E7ETB3;Q9ULA0-2	DNPEP_HUMAN	DNPEP	0.334499	0.290613
Q9ULC4;Q9ULC4-2;Q9ULC4-3	Q9ULC4;Q9ULC4-2;Q9ULC4-3	MCTS1_HUMAN	MCTS1	0.472053	0.863316
Q9ULK4;Q9ULK4-3;Q9ULK4-4;Q9ULK4-5	Q9ULK4;Q9ULK4-2;Q9ULK4-3;Q9ULK4-4;Q9ULK4-5;Q9ULK4-6;Q5JWT2	MED23_HUMAN	MED23	0.163983	0.150045
Q9ULV4;Q9ULV4-2;Q9ULV4-3	Q9ULV4;Q9ULV4-3;Q9ULV4-2;B4E3S0;F8VRE9;F8VSA4;F8VTT6;F8VUX3;F8VV53;F8VVB7;F8W1H8	COR1C_HUMAN	CORO1C	0.217176	0.179021
Q9ULW3	Q9ULW3	ABT1_HUMAN	ABT1	0.103816	-0.0759917
Q9ULX3	Q9ULX3	NOB1_HUMAN	NOB1	0.0520669	-0.0260704
Q9UM11-2	Q9UM11;K7EQT1;Q9UM11-2;Q9UM11-3	FZR1_HUMAN	FZR1	0.402867	0.0957551
Q9UM13	Q9UM13;A0A286YEY6;D6R9Q5;D6RA92;D6RD74;A0A3B3ISY7	APC10_HUMAN	ANAPC10	0.994516	0.226012
Q9UMS4	Q9UMS4	PRP19_HUMAN	PRPF19	0.19157	-0.137669
Q9UMY1	Q9UMY1;H7C2B1;Q9UMY1-2	NOL7_HUMAN	NOL7	0.380575	-0.149084
Q9UN86;Q9UN86-2	Q9UN86;Q9UN86-2;A0A7I2V382;A0A7I2V3E2;A0A7I2V3P9;A0A7I2V3Z6;A0A7I2V547;A0A7I2V647;A0A7I2YQD9	G3BP2_HUMAN	G3BP2	0.800328	-0.766303
Q9UNE7	Q9UNE7;Q9UNE7-2;H3BTA3	CHIP_HUMAN	STUB1	0.353115	0.324129
Q9UNL2;Q9UNL2-2	Q9UNL2;C9JA28;Q9UNL2-2	SSRG_HUMAN	SSR3	0.606331	-0.648078
Q9UNM6	Q9UNM6;E9PL38;H0YD73;J3KNQ3;Q9UNM6-2	PSD13_HUMAN	PSMD13	0.109143	0.0279481
Q9UNN5	Q9UNN5;Q9UNN5-2;B3KT28	FAF1_HUMAN	FAF1	2.25855	0.407506
Q9UNQ2	Q9UNQ2;A0A0C4DGB1;A0A494C0G7;A0A7P0T9J1;A0A7P0T9Y7;A0A7P0Z4I0;B4DRY2;D6RCL3	DIM1_HUMAN	DIMT1	0.0733072	-0.019563
Q9UNS2	Q9UNS2;H7C3P9;Q9UNS2-2	CSN3_HUMAN	COPS3	2.03444	0.171762
Q9UNZ2;Q9UNZ2-5	Q9UNZ2;F2Z2K0;Q9UNZ2-5;Q9UNZ2-6	NSF1C_HUMAN	NSFL1C	0.206387	-0.325225
Q9UNZ5	Q9UNZ5	L10K_HUMAN	C19orf53	0.494234	-1.36063
Q9UPN3-2;Q9UPN3-3	Q9UPN3;Q9UPN3-2;Q9UPN3-3;Q9UPN3-4;A0A590UJG2;A0A7P0MQR8;H3BPE1;H3BQK9;A0A5F9ZGX0;E9PLY0;E9PLY5;E9PNZ4	MACF1_HUMAN	MACF1	1.21432	0.30502
Q9UPN7	Q9UPN7;K7EM28	PP6R1_HUMAN	PPP6R1	2.68126	0.706763
Q9UPT5;Q9UPT5-1;Q9UPT5-2;Q9UPT5-5;Q9UPT5-6	Q9UPT5;Q9UPT5-1;A0A0A0MRE1;A0A0A0MSB8;B4DJ07;Q9UPT5-2;Q9UPT5-5;Q9UPT5-6	EXOC7_HUMAN	EXOC7	0.017546	0.00815892
Q9UPU5	Q9UPU5;A0A0U1RQI9	UBP24_HUMAN	USP24	0.836906	0.072901
Q9UQB8;Q9UQB8-2	Q9UQB8;Q9UQB8-6;Q9UQB8-3;Q9UQB8-4;Q9UQB8-2;Q9UQB8-5;I3L3C5	BAIP2_HUMAN	BAIAP2	0.263214	0.0399308
Q9Y224	Q9Y224;G3V4C6;G3V4E7	RTRAF_HUMAN	RTRAF	0.487959	-0.399284
Q9Y230	Q9Y230;Q9Y230-2	RUVB2_HUMAN	RUVBL2	0.234291	-0.0851946
Q9Y262	Q9Y262;B0QY89;B0QY90;Q9Y262-2;H0Y7E6	EIF3L_HUMAN	EIF3L	0.646013	0.146963
Q9Y265	Q9Y265;H7C4G5	RUVB1_HUMAN	RUVBL1	0.342636	-0.114701
Q9Y266	Q9Y266;A0A0A0MSU9	NUDC_HUMAN	NUDC	0.101868	-0.0830705
Q9Y276	Q9Y276;C9J1S9;C9J8G3	BCS1_HUMAN	BCS1L	1.04683	-0.206501
Q9Y277;Q9Y277-2	Q9Y277;Q9Y277-2	VDAC3_HUMAN	VDAC3	0.390036	-0.338992
Q9Y285	Q9Y285;K7ER00;Q9Y285-2	SYFA_HUMAN	FARSA	2.97012	1.23041	+
Q9Y291	Q9Y291;C9JBY7	RT33_HUMAN	MRPS33	1.14388	0.59821
Q9Y295	Q9Y295	DRG1_HUMAN	DRG1	0.642308	0.100988
Q9Y296;Q9Y296-2	Q9Y296;E9PKS9;E9PN70;E9PQE8;G3V1A0;G5EA23;J3KP27;Q9Y296-2	TPPC4_HUMAN	TRAPPC4	0.355378	-0.173791
Q9Y297;Q9Y297-2	Q9Y297;B7Z3H4;Q9Y297-2	FBW1A_HUMAN	BTRC	0.927245	-0.158841
Q9Y2A7;Q9Y2A7-2	Q9Y2A7;Q9Y2A7-2;A0A994J4I5;A0A994J6K9	NCKP1_HUMAN	NCKAP1	0.487359	0.347674
Q9Y2D8;Q9Y2D8-2;Q9Y2D8-3	Q9Y2D8;Q9Y2D8-2;Q9Y2D8-3;S4R403	ADIP_HUMAN	SSX2IP	0.0683492	-0.178787
Q9Y2K6	Q9Y2K6	UBP20_HUMAN	USP20	3.25419	0.421724
Q9Y2L5;Q9Y2L5-2	Q9Y2L5;J3KSL8;J3QQJ5;J3QSA1;Q9Y2L5-2	TPPC8_HUMAN	TRAPPC8	0.658515	-1.55183
Q9Y2M5	Q9Y2M5;Q9Y2M5-2	KLH20_HUMAN	KLHL20	1.50538	-0.583489
Q9Y2P8	Q9Y2P8;Q5VZU3;Q9Y2P8-2;Q5VZU2	RCL1_HUMAN	RCL1	0.855194	0.690774
Q9Y2Q5;Q9Y2Q5-2	Q9Y2Q5;Q9Y2Q5-2;Q9Y2Q5-3	LTOR2_HUMAN	LAMTOR2	0.266828	0.149116
Q9Y2Q9	Q9Y2Q9;H0YAT2;H0YC42;H7C5V3	RT28_HUMAN	MRPS28	0.0380674	0.0209723
Q9Y2R5	Q9Y2R5;E9PE17;I3L0E3	RT17_HUMAN	MRPS17	0.548484	-1.3571
Q9Y2R9	Q9Y2R9;J3KSI8;J3QKW2;J3QLS3;J3QQS1	RT07_HUMAN	MRPS7	0.0271583	0.00943399
Q9Y2S7	Q9Y2S7;B4DEM9	PDIP2_HUMAN	POLDIP2	0.458435	-0.438493
Q9Y2T2	Q9Y2T2	AP3M1_HUMAN	AP3M1	0.756219	0.190283
Q9Y2U9	Q9Y2U9;G3V2H2;G3V3U8;Q9Y2U9-2	KLDC2_HUMAN	KLHDC2	0.609638	-0.0466735
Q9Y2W2	Q9Y2W2	WBP11_HUMAN	WBP11	1.42937	-0.597204
Q9Y2X3	Q9Y2X3;H7BZ72	NOP58_HUMAN	NOP58	0.517341	-0.404759
Q9Y2Z0;Q9Y2Z0-2	Q9Y2Z0;Q9Y2Z0-2	SGT1_HUMAN	SUGT1	0.128462	-0.237214
Q9Y305;Q9Y305-2;Q9Y305-4	Q9Y305;Q9Y305-2;Q9Y305-3;Q9Y305-4;C9J7L8;H7C5Q2	ACOT9_HUMAN	ACOT9	0.289371	-0.0517905
Q9Y314	Q9Y314;A0A075B6F9;M0R1K2;M0R3B2	NOSIP_HUMAN	NOSIP	0.593687	-0.0886207
Q9Y333	Q9Y333	LSM2_HUMAN	LSM2	0.141709	-0.300627
Q9Y399	Q9Y399	RT02_HUMAN	MRPS2	1.28271	0.29627
Q9Y3A3;Q9Y3A3-2;Q9Y3A3-3	Q9Y3A3;Q9Y3A3-2;Q9Y3A3-3;S4R3N1;B4DM50	PHOCN_HUMAN	MOB4	0.474662	0.746788
Q9Y3B4	Q9Y3B4	SF3B6_HUMAN	SF3B6	2.4656	-0.333565
Q9Y3C1	Q9Y3C1;A0A0C4DGU5;D6RIC3;Q9Y3C1-2;Q9Y3C1-3	NOP16_HUMAN	NOP16	0.633171	-0.774307
Q9Y3C6	Q9Y3C6	PPIL1_HUMAN	PPIL1	0.869452	-0.152678
Q9Y3D0	Q9Y3D0;H3BNV7;J3KS95	CIA2B_HUMAN	CIAO2B	0.0107609	-0.0134943
Q9Y3D3;Q9Y3D3-2	Q9Y3D3;A6ND22;Q9Y3D3-2	RT16_HUMAN	MRPS16	0.0706998	0.0370274
Q9Y3D8	Q9Y3D8;Q9Y3D8-2;A0A087WVD7;A0A087WY94	KAD6_HUMAN	AK6	0.622096	0.58308
Q9Y3D9	Q9Y3D9;J3QLR8	RT23_HUMAN	MRPS23	0.166994	0.0510707
Q9Y3F4;Q9Y3F4-2	Q9Y3F4;Q9Y3F4-2;H0YH33	STRAP_HUMAN	STRAP	0.102191	0.0488281
Q9Y3I0	Q9Y3I0	RTCB_HUMAN	RTCB	0.106495	-0.0899007
Q9Y3I1	Q9Y3I1;Q9Y3I1-2;Q9Y3I1-3	FBX7_HUMAN	FBXO7	2.2613	-0.278416
Q9Y3L5	Q9Y3L5;A0A087X2C3	RAP2C_HUMAN	RAP2C	0.148877	-0.311001
Q9Y3R0;Q9Y3R0-2;Q9Y3R0-3	Q9Y3R0;Q9Y3R0-3;A0A8V8TLS6;F5H4N6;F5H4P8;F5H4Q7;H0YFK8;Q9Y3R0-2	GRIP1_HUMAN	GRIP1	0.466271	-0.171283
Q9Y3U8	Q9Y3U8;J3KTD3;J3QSB5	RL36_HUMAN	RPL36	0.0579049	0.0168281
Q9Y421	Q9Y421;Q9Y421-2;Q9Y421-3;K7EIY1;K7ELZ8;K7ENN5	FA32A_HUMAN	FAM32A	0.0472154	-0.0175107
Q9Y446;Q9Y446-2	Q9Y446;E9PJR7;E9PK71;E9PKC4;E9PQ15;E9PRW6;Q9Y446-2	PKP3_HUMAN	PKP3	0.951418	-0.22569
Q9Y448-3	Q9Y448;H0YM11;Q9Y448-2;Q9Y448-3;V9GY01	SKAP_HUMAN	KNSTRN	0.609795	0.750028
Q9Y450	Q9Y450;B7Z524;H0YDX7;J3QT46;Q9Y450-4	HBS1L_HUMAN	HBS1L	0.113871	-0.0559402
Q9Y468;Q9Y468-1;Q9Y468-2;Q9Y468-4	Q9Y468;A0A0A0MRR4;A0A3B3ISS0;A0A3F2YNZ1;A0A590UK80;Q9Y468-1;Q9Y468-2;Q9Y468-4;A0A3B3IS65;A0A3B3ISP5;A0A994J4Z1;B0QYN5	LMBL1_HUMAN	L3MBTL1	0.00480606	0.0113022
Q9Y478	Q9Y478;F5H4Y8	AAKB1_HUMAN	PRKAB1	0.422332	-0.572398
Q9Y484;Q9Y484-2;Q9Y484-3	Q9Y484;Q9Y484-2;Q9Y484-3;A0A0U1RQR1;A0A0U1RQS7;A0A0U1RR06;C9J0A8;C9J471;C9J5L0;C9J7Q8;C9JBX7;C9JE01;C9JUS5;C9JVT3;C9JYH8;G8JLI5;H0Y329	WIPI4_HUMAN	WDR45	0.140682	0.140563
Q9Y487	Q9Y487;A0A6Q8PFU6;F5H5F3;Q8TBM3	VPP2_HUMAN	ATP6V0A2	0.500977	0.271632
Q9Y4B6	Q9Y4B6;Q9Y4B6-3;Q9Y4B6-2	DCAF1_HUMAN	DCAF1	3.15668	0.33795
Q9Y4C0;Q9Y4C0-3;Q9Y4C0-4	Q9Y4C0;A0A0A0MR89;A0A0U1RQC5;A0A0U1RRJ0;Q9Y4C0-3;Q9Y4C0-4;G3V247;G3V4R9	NRX3A_HUMAN	NRXN3	0.150385	0.177113
Q9Y4C2;Q9Y4C2-2	Q9Y4C2;Q9Y4C2-2	TCAF1_HUMAN	TCAF1	0.292163	0.181642
Q9Y4D8-5	Q9Y4D8-5;A0A804HJX8;F8VU57;J3KPF0	HECD4_HUMAN	HECTD4	0.174453	0.103884
Q9Y4D8;Q9Y4D8-4	Q9Y4D8;Q9Y4D8-4;A0A494C150;A0A804HJX8;F8VWT9;J3KPF0	HECD4_HUMAN	HECTD4	0.197549	-0.020376
Q9Y4E8;Q9Y4E8-2;Q9Y4E8-3	Q9Y4E8;Q9Y4E8-2;Q9Y4E8-3;Q9Y4E8-4;F8W0H4;H0YI31	UBP15_HUMAN	USP15	0.532205	0.28654
Q9Y4P3	Q9Y4P3;E9PF19	TBL2_HUMAN	TBL2	0.195111	-0.185009
Q9Y4R8	Q9Y4R8;H3BRS3	TELO2_HUMAN	TELO2	0.0791596	0.019654
Q9Y4W2;Q9Y4W2-2	Q9Y4W2;Q9Y4W2-2;Q9Y4W2-3;A0A7I2V4E5	LAS1L_HUMAN	LAS1L	0.123901	-0.116885
Q9Y4X5	Q9Y4X5;H3BNB9	ARI1_HUMAN	ARIH1	2.45826	0.545609
Q9Y4Z0	Q9Y4Z0;U3KQK1;V9GZ56	LSM4_HUMAN	LSM4	0.422378	-0.678005
Q9Y512	Q9Y512	SAM50_HUMAN	SAMM50	0.958925	-0.203326
Q9Y575;Q9Y575-2;Q9Y575-3	Q9Y575;Q9Y575-3;H7BYZ6;Q9Y575-2	ASB3_HUMAN	ASB3	0.822696	-1.04448
Q9Y592	Q9Y592;H0YHH5	CEP83_HUMAN	CEP83	1.14464	0.320455
Q9Y597;Q9Y597-2	Q9Y597;H0Y566;Q9Y597-2	KCTD3_HUMAN	KCTD3	0.812373	-0.860927
Q9Y5A9;Q9Y5A9-2	Q9Y5A9;Q9Y5A9-2;S4R3V3	YTHD2_HUMAN	YTHDF2	0.130811	0.222606
Q9Y5B6	Q9Y5B6	PAXB1_HUMAN	PAXBP1	0.886044	-0.159298
Q9Y5B8	Q9Y5B8;B4DXC8;E9PNU1;Q9Y5B8-2	NDK7_HUMAN	NME7	0.0174807	0.0130253
Q9Y5J9	Q9Y5J9;G3XAN8	TIM8B_HUMAN	TIMM8B	0.0314652	-0.0743119
Q9Y5K5;Q9Y5K5-2;Q9Y5K5-3;Q9Y5K5-4	Q9Y5K5;H0Y6Y4;Q5LJA5;Q5LJA9;H0Y4E0;Q9Y5K5-2;Q9Y5K5-3;Q9Y5K5-4;H0Y4K0;H0Y636	UCHL5_HUMAN	UCHL5	0.0936589	-0.0555415
Q9Y5L0;Q9Y5L0-1;Q9Y5L0-3	Q9Y5L0;Q9Y5L0-1;Q9Y5L0-3;Q9Y5L0-5;C9J7E5;E9PFH4	TNPO3_HUMAN	TNPO3	0.0702929	0.0637057
Q9Y5L4	Q9Y5L4;K7EIT2	TIM13_HUMAN	TIMM13	0.408872	-0.200408
Q9Y5M8	Q9Y5M8;H7C4H2	SRPRB_HUMAN	SRPRB	0.669808	0.268066
Q9Y5Q0	Q9Y5Q0;E9PS00;E9PKP8;H0YCN1;H0YED5	FADS3_HUMAN	FADS3	1.98197	1.20544
Q9Y5R8	Q9Y5R8	TPPC1_HUMAN	TRAPPC1	0.576103	-0.519718
Q9Y5T5;Q9Y5T5-2	Q9Y5T5;Q9Y5T5-2;Q9Y5T5-3;Q9Y5T5-5	UBP16_HUMAN	USP16	1.39901	0.338337
Q9Y5U2;Q9Y5U2-2	Q9Y5U2;A6NCC9;C9JHT9;C9JJV1;E9PME3;Q9Y5U2-2	TSSC4_HUMAN	TSSC4	0.768823	0.404034
Q9Y5V0	Q9Y5V0	ZN706_HUMAN	ZNF706	0.189922	0.0733259
Q9Y5X1	Q9Y5X1;A0A7P0T8C7;A0A7P0T8D4;A0A7P0T8S8;A0A7P0T8Z2;A0A7P0T8Z7;A0A7P0TBI9;A0A7P0Z4A2;A0A7P0Z4A5	SNX9_HUMAN	SNX9	0.0164036	0.0192823
Q9Y676	Q9Y676;A0A0G2JIC6	RT18B_HUMAN	MRPS18B	0.108567	0.0903978
Q9Y678	Q9Y678	COPG1_HUMAN	COPG1	0.278712	-0.220769
Q9Y679	Q9Y679;Q9Y679-3	AUP1_HUMAN	AUP1	0.0349877	-0.0143282
Q9Y6A4	Q9Y6A4	CFA20_HUMAN	CFAP20	0.820724	0.115814
Q9Y6B2;Q9Y6B2-2	Q9Y6B2;Q9Y6B2-2;H0YN68	EID1_HUMAN	EID1	0.497529	-0.242182
Q9Y6C9	Q9Y6C9	MTCH2_HUMAN	MTCH2	0.372889	0.326935
Q9Y6D9;Q9Y6D9-3;Q9Y6D9-4	Q9Y6D9;Q9Y6D9-4;Q9Y6D9-3	MD1L1_HUMAN	MAD1L1	0.1929	-0.323217
Q9Y6G9	Q9Y6G9;E9PHI6	DC1L1_HUMAN	DYNC1LI1	0.313117	0.227546
Q9Y6K0	Q9Y6K0;A0A8V8TQ23;A0A8V8TRF3;A0A8V8TQL1	CEPT1_HUMAN	CEPT1	0.244535	-0.109993
Q9Y6K9;Q9Y6K9-2	Q9Y6K9;Q9Y6K9-2;A0A087WUW6;A0A087X0G7;A0A087X1B1;A0A8I5KQX1;A0A8I5KQX5;C9J2V2;D3DWY0	NEMO_HUMAN	IKBKG	0.562345	-0.72757
Q9Y6M1;Q9Y6M1-1	Q9Y6M1;F8W930;Q9Y6M1-1;Q9Y6M1-3;Q9Y6M1-4;Q9Y6M1-5;Q9Y6M1-6	IF2B2_HUMAN	IGF2BP2	0.160316	-0.352717
Q9Y6R0	Q9Y6R0;A0A0C4DGH3;M0QXQ4;M0QYC2;M0QZV7;M0R0Q4	NUMBL_HUMAN	NUMBL	0.10562	0.0767601
Q9Y6R4;Q9Y6R4-2	Q9Y6R4;F5H4R1;F5H538;J3KNB8;Q9Y6R4-2	M3K4_HUMAN	MAP3K4	0.071694	-0.218234
Q9Y6V7	Q9Y6V7;Q9Y6V7-2	DDX49_HUMAN	DDX49	0.242869	-0.130601
Q9Y6Y0	Q9Y6Y0	NS1BP_HUMAN	IVNS1ABP	0.820494	0.974807
Q9Y6Y8	Q9Y6Y8;A0A994J542;H7C0V8;H7C4C4;Q9Y6Y8-2	S23IP_HUMAN	SEC23IP	5.46234	0.966123	+
