# Supplementary material for: C-terminal amides mark proteins for degradation via SCF–FBXO31
Source: Nature. 2025 Jan 29;638(8050):519–27. doi: 10.1038/s41586-024-08475-w (PMC11821526; doi:10.1038/s41586-024-08475-w)
Supplement: Supplementary file 4 — Supplementary Tables 1–9. [file 41586_2024_8475_MOESM4_ESM.zip › 2023-06-10327B-s4/2023-06-10327B-Supplementary_table_5_FBXO31-IP-MS.xlsx]

## Sheet: wt FBXO31 IP-MS untreated
gene_name	uniprot_ID	uniprot_name	log2FC	adj.P.Val
FBXO31	Q5XUX0	FBX31_HUMAN	5.95942	5.30095e-05
DDX1	Q92499	DDX1_HUMAN	3.9684	0.000544332
VBP1	P61758	PFD3_HUMAN	3.0237	0.00108975
RTCB	Q9Y3I0	RTCB_HUMAN	3.01653	0.00108975
PRKDC	P78527	PRKDC_HUMAN	3.26722	0.00157039
PFDN5	Q99471	PFD5_HUMAN	2.44866	0.00292454
CCT3	P49368	TCPG_HUMAN	3.02725	0.00784329
PFDN6	O15212	PFD6_HUMAN	2.3004	0.00798629
FAM98A	Q8NCA5	FA98A_HUMAN	2.69037	0.0119985
HNRNPL	P14866	HNRPL_HUMAN	2.28959	0.0121652
CAD	P27708	PYR1_HUMAN	2.3004	0.0141285
HSP90AB1	P08238	HS90B_HUMAN	2.60341	0.0180727
CCT5	P48643	TCPE_HUMAN	2.54605	0.021724
PFDN2	Q9UHV9	PFD2_HUMAN	1.69037	0.0333988
DUSP11	O75319	DUS11_HUMAN	-1.57332	0.0335544
CCT8	P50990	TCPQ_HUMAN	2.85975	0.0335544
CCT2	P78371	TCPB_HUMAN	2.05474	0.0335544
EPRS1	P07814	SYEP_HUMAN	1.63373	0.0382392
LCN1	P31025	LCN1_HUMAN	-1.53022	0.0382392
CAPZB	P47756	CAPZB_HUMAN	1.70786	0.0382392
CCT4	P50991	TCPD_HUMAN	2.203	0.0382392
NAA40	Q86UY6	NAA40_HUMAN	-1.83252	0.0382392
RRP36	Q96EU6	RRP36_HUMAN	-1.37833	0.0382392
PGAM5	Q96HS1	PGAM5_HUMAN	2.17954	0.0382392
BAG2	O95816	BAG2_HUMAN	2.06954	0.0389792
IRS4	O14654	IRS4_HUMAN	2.12887	0.04484
CCDC137	Q6PK04	CC137_HUMAN	-1.63753	0.0480048
PPP2R1A	P30153	2AAA_HUMAN	1.85975	0.0492839
PHGDH	O43175	SERA_HUMAN	1.9981	0.0550484
IMPDH2	P12268	IMDH2_HUMAN	1.84621	0.0556285
EEF1G	P26641	EF1G_HUMAN	2.25121	0.0556285
CCT6A	P40227	TCPZ_HUMAN	2.19309	0.0556285
ZNF121	P58317	ZN121_HUMAN	-1.72521	0.0556285
RTRAF	Q9Y224	RTRAF_HUMAN	1.97589	0.0556285
RBBP6	Q7Z6E9	RBBP6_HUMAN	-1.18334	0.0560311
NEFL	P07196	NFL_HUMAN	-1.25353	0.0593908
HSP90AA1	P07900	HS90A_HUMAN	2.81345	0.0593908
ACLY	P53396	ACLY_HUMAN	1.19309	0.0593908
PRDX4	Q13162	PRDX4_HUMAN	1.19309	0.0593908
DDB1	Q16531	DDB1_HUMAN	1.7389	0.077985
ATAD3A	Q9NVI7	ATD3A_HUMAN	2.12887	0.0807575
WDR77	Q9BQA1	MEP50_HUMAN	1.19309	0.0814404
IGKV4-1	P06312	KV401_HUMAN	-1.39188	0.0816911
PAICS	P22234	PUR6_HUMAN	1.60055	0.122156
ENY2	Q9NPA8	ENY2_HUMAN	1.10541	0.126676
MCM3	P25205	MCM3_HUMAN	1.43874	0.151761
HNRNPF	P52597	HNRPF_HUMAN	1.13645	0.151761
DEFA1B	P59665	DEF1_HUMAN	-1.25353	0.151761
KHDRBS1	Q07666	KHDR1_HUMAN	0.9981	0.151761
YWHAE	P62258	1433E_HUMAN	1.35106	0.198744
SURF2	Q15527	SURF2_HUMAN	-1.39188	0.198744
MARS1	P56192	SYMC_HUMAN	0.9981	0.209331
DNAJA1	P31689	DNJA1_HUMAN	0.863696	0.219382
PRDX3	P30048	PRDX3_HUMAN	1.13645	0.220205
GLUL	P15104	GLNA_HUMAN	1.40556	0.241595
CEBPZ	Q03701	CEBPZ_HUMAN	-1.25353	0.246159
MRPL2	Q5T653	RM02_HUMAN	-1.25353	0.246159
DDX17	Q92841	DDX17_HUMAN	1.587	0.246159
SDF2L1	Q9HCN8	SDF2L_HUMAN	-0.832518	0.246159
PPIA	P62937	PPIA_HUMAN	1.10541	0.253767
MPHOSPH10	O00566	MPP10_HUMAN	-1.05854	0.264411
CPSF4	O95639	CPSF4_HUMAN	-1.19689	0.264411
MTHFD1	P11586	C1TC_HUMAN	1.19309	0.264411
H1-6	P22492	H1T_HUMAN	-1.02751	0.264411
MATR3	P43243	MATR3_HUMAN	1.33143	0.264411
LACRT	Q9GZZ8	LACRT_HUMAN	-1.19689	0.264411
STEEP1	Q9H5V9	STEEP_HUMAN	-1.11518	0.264411
ZNF275	Q9NSD4	ZN275_HUMAN	-1.19689	0.264411
TCP1	P17987	TCPA_HUMAN	0.933885	0.29464
EFTUD2	Q15029	U5S1_HUMAN	0.803112	0.295589
IGHV3-64D	A0A0J9YX35	HV64D_HUMAN	-0.863555	0.337278
DNAJA2	O60884	DNJA2_HUMAN	1.23404	0.337278
PGK1	P00558	PGK1_HUMAN	2.1094	0.337278
ALDOA	P04075	ALDOA_HUMAN	2.05474	0.337278
HSPD1	P10809	CH60_HUMAN	1.83509	0.337278
EPB41	P11171	EPB41_HUMAN	-0.863555	0.337278
CKB	P12277	KCRB_HUMAN	1.60055	0.337278
XRCC5	P13010	XRCC5_HUMAN	1.67468	0.337278
RCC1	P18754	RCC1_HUMAN	-0.725209	0.337278
CALR	P27797	CALR_HUMAN	1.60055	0.337278
PRDX6	P30041	PRDX6_HUMAN	1.7389	0.337278
MDH2	P40926	MDHM_HUMAN	1.52642	0.337278
HNRNPM	P52272	HNRPM_HUMAN	1.2981	0.337278
CCT7	Q99832	TCPH_HUMAN	1.95626	0.337278
APOBEC3C	Q9NRW3	ABC3C_HUMAN	-0.863555	0.337278
CCDC59	Q9P031	TAP26_HUMAN	-0.799339	0.337278
RPLP2	P05387	RLA2_HUMAN	1.35106	0.346189
RPLP0	P05388	RLA0_HUMAN	1.57709	0.346189
RPL30	P62888	RL30_HUMAN	-0.682114	0.346189
CLTC	Q00610	CLH1_HUMAN	2.02725	0.346189
HNRNPU	Q00839	HNRPU_HUMAN	1.1439	0.346189
GLO1	Q04760	LGUL_HUMAN	1.43874	0.346189
ZCCHC17	Q9NP64	ZCC17_HUMAN	-1.05854	0.346189
PRPF3	O43395	PRPF3_HUMAN	-0.863555	0.354588
NME1	P15531	NDKA_HUMAN	1.22412	0.354588
PPIB	P23284	PPIB_HUMAN	1.24375	0.354588
YWHAQ	P27348	1433T_HUMAN	1.24375	0.354588
VDAC2	P45880	VDAC2_HUMAN	1.40556	0.354588
RAB1A	P62820	RAB1A_HUMAN	1.33143	0.354588
TRA2B	P62995	TRA2B_HUMAN	-0.863555	0.354588
SREK1IP1	Q8N9Q2	SR1IP_HUMAN	-0.668567	0.354588
REPIN1	Q9BWE0	REPI1_HUMAN	-0.863555	0.354588
CHTOP	Q9Y3Y2	CHTOP_HUMAN	-0.863555	0.354588
PLS3	P13797	PLST_HUMAN	1.57709	0.356323
RPS19	P39019	RS19_HUMAN	-0.664735	0.356323
YWHAZ	P63104	1433Z_HUMAN	1.57709	0.356323
MRPL9	Q9BYD2	RM09_HUMAN	-0.758387	0.357058
PA2G4	Q9UQ80	PA2G4_HUMAN	1.46978	0.367149
RRP7A	Q9Y3A4	RRP7A_HUMAN	-0.682315	0.367149
NDUFA8	P51970	NDUA8_HUMAN	0.803112	0.368103
UTP11	Q9Y3A2	UTP11_HUMAN	-1.05854	0.368103
MRPL22	Q9NWU5	RM22_HUMAN	-0.694172	0.377319
PES1	O00541	PESC_HUMAN	-0.670709	0.388043
GPI	P06744	G6PI_HUMAN	0.9981	0.388043
GSTP1	P09211	GSTP1_HUMAN	0.9981	0.388043
AHCY	P23526	SAHH_HUMAN	0.9981	0.388043
CANX	P27824	CALX_HUMAN	1.10541	0.388043
NIPSNAP1	Q9BPW8	NIPS1_HUMAN	-0.78185	0.388043
HSPA5	P11021	BIP_HUMAN	1.50827	0.403435
NKAP	Q8N5F7	NKAP_HUMAN	-1.05854	0.403435
EIF2S3	P41091	IF2G_HUMAN	1.10541	0.410432
EIF3I	Q13347	EIF3I_HUMAN	0.9981	0.410432
RCN2	Q14257	RCN2_HUMAN	0.608125	0.410432
NACA	E9PAV3	NACAM_HUMAN	0.664766	0.414604
C11orf98	E9PRG8	CK098_HUMAN	-0.640271	0.414604
DDX39A	O00148	DX39A_HUMAN	0.664766	0.414604
PGRMC1	O00264	PGRC1_HUMAN	0.664766	0.414604
CLIC1	O00299	CLIC1_HUMAN	0.664766	0.414604
ZNF593	O00488	ZN593_HUMAN	-0.617899	0.414604
ARPC3	O15145	ARPC3_HUMAN	0.859754	0.414604
MRPS12	O15235	RT12_HUMAN	-0.711661	0.414604
DHX15	O43143	DHX15_HUMAN	1.01773	0.414604
PLRG1	O43660	PLRG1_HUMAN	-0.617899	0.414604
SCO2	O43819	SCO2_HUMAN	-0.530221	0.414604
FLNB	O75369	FLNB_HUMAN	0.910422	0.414604
SCGB2A1	O75556	SG2A1_HUMAN	-0.530221	0.414604
ELP1	O95163	ELP1_HUMAN	-0.725209	0.414604
NSD2	O96028	NSD2_HUMAN	-0.863555	0.414604
LDHA	P00338	LDHA_HUMAN	1.62292	0.414604
GOT2	P00505	AATM_HUMAN	0.803112	0.414604
C1QA	P02745	C1QA_HUMAN	-0.725209	0.414604
LTF	P02788	TRFL_HUMAN	-0.530221	0.414604
RPN1	P04843	RPN1_HUMAN	0.803112	0.414604
ATP5F1B	P06576	ATPB_HUMAN	1.35106	0.414604
LDHB	P07195	LDHB_HUMAN	1.43874	0.414604
NEFM	P07197	NFM_HUMAN	-0.572004	0.414604
PFN1	P07737	PROF1_HUMAN	1.46221	0.414604
HMGB1	P09429	HMGB1_HUMAN	0.859754	0.414604
HNRNPA1	P09651	ROA1_HUMAN	0.752444	0.414604
PARP1	P09874	PARP1_HUMAN	1.19309	0.414604
HSPA1A	P0DMV8	HS71A_HUMAN	0.607971	0.414604
CALM1	P0DP23	CALM1_HUMAN	0.664766	0.414604
POLR1D	P0DPB5	RPC22_HUMAN	-0.530221	0.414604
HSPA8	P11142	HSP7C_HUMAN	0.470871	0.414604
PDHB	P11177	ODPB_HUMAN	-0.530221	0.414604
PABPC1	P11940	PABP1_HUMAN	1.33143	0.414604
XRCC6	P12956	XRCC6_HUMAN	1.19309	0.414604
EEF2	P13639	EF2_HUMAN	1.73725	0.414604
TPT1	P13693	TCTP_HUMAN	0.664766	0.414604
PLA2G2A	P14555	PA2GA_HUMAN	-0.530221	0.414604
HSP90B1	P14625	ENPL_HUMAN	0.910422	0.414604
ZNF22	P17026	ZNF22_HUMAN	-0.530221	0.414604
CTPS1	P17812	PYRG1_HUMAN	0.910422	0.414604
SON	P18583	SON_HUMAN	-0.530221	0.414604
HOXA5	P20719	HXA5_HUMAN	-0.530221	0.414604
TUBG1	P23258	TBG1_HUMAN	-0.530221	0.414604
PSMA4	P25789	PSA4_HUMAN	0.664766	0.414604
GRN	P28799	GRN_HUMAN	-0.530221	0.414604
TKT	P29401	TKT_HUMAN	0.9981	0.414604
EEF1D	P29692	EF1D_HUMAN	1.10541	0.414604
SDHA	P31040	SDHA_HUMAN	0.664766	0.414604
SFN	P31947	1433S_HUMAN	1.28959	0.414604
RPL9P9	P32969	RL9_HUMAN	-0.534398	0.414604
MCM4	P33991	MCM4_HUMAN	0.664766	0.414604
HSPA4	P34932	HSP74_HUMAN	0.859754	0.414604
HSPA9	P38646	GRP75_HUMAN	0.711969	0.414604
ANP32A	P39687	AN32A_HUMAN	0.664766	0.414604
TMPO	P42166	LAP2A_HUMAN	0.664766	0.414604
CLK1	P49759	CLK1_HUMAN	0.664766	0.414604
EMD	P50402	EMD_HUMAN	0.664766	0.414604
RAB5C	P51148	RAB5C_HUMAN	0.803112	0.414604
CSE1L	P55060	XPO2_HUMAN	0.803112	0.414604
CASP7	P55210	CASP7_HUMAN	-0.530221	0.414604
HNRNPH2	P55795	HNRH2_HUMAN	-0.530221	0.414604
EIF4A1	P60842	IF4A1_HUMAN	1.49893	0.414604
DSTN	P60981	DEST_HUMAN	-0.530221	0.414604
ACTR3	P61158	ARP3_HUMAN	0.910422	0.414604
RPL37A	P61513	RL37A_HUMAN	-0.610557	0.414604
LYZ	P61626	LYSC_HUMAN	-0.970864	0.414604
HNRNPK	P61978	HNRPK_HUMAN	0.664766	0.414604
YWHAG	P61981	1433G_HUMAN	0.803112	0.414604
RPS14	P62263	RS14_HUMAN	-0.569686	0.414604
RPS18	P62269	RS18_HUMAN	-0.526638	0.414604
RPS29	P62273	RS29_HUMAN	-0.497043	0.414604
RPS24	P62847	RS24_HUMAN	-0.586434	0.414604
RPL32	P62910	RL32_HUMAN	-0.540461	0.414604
MRPS11	P82912	RT11_HUMAN	-0.530221	0.414604
MRPS34	P82930	RT34_HUMAN	-0.725209	0.414604
CYCS	P99999	CYC_HUMAN	0.859754	0.414604
TFAM	Q00059	TFAM_HUMAN	-0.970864	0.414604
SET	Q01105	SET_HUMAN	0.910422	0.414604
CAP1	Q01518	CAP1_HUMAN	0.664766	0.414604
RPL18	Q07020	RL18_HUMAN	-0.568714	0.414604
SRSF1	Q07955	SRSF1_HUMAN	0.664766	0.414604
DHX9	Q08211	DHX9_HUMAN	1.17954	0.414604
RBBP4	Q09028	RBBP4_HUMAN	0.859754	0.414604
TRIM28	Q13263	TIF1B_HUMAN	0.9981	0.414604
TCOF1	Q13428	TCOF_HUMAN	-0.832518	0.414604
PRPF4B	Q13523	PRP4B_HUMAN	-0.637531	0.414604
FLOT2	Q14254	FLOT2_HUMAN	-0.725209	0.414604
GANAB	Q14697	GANAB_HUMAN	0.859754	0.414604
PCBP1	Q15365	PCBP1_HUMAN	0.715434	0.414604
ELAVL1	Q15717	ELAV1_HUMAN	-0.530221	0.414604
IMMT	Q16891	MIC60_HUMAN	0.664766	0.414604
PDCD4	Q53EL6	PDCD4_HUMAN	-0.530221	0.414604
FAM133B	Q5BKY9	F133B_HUMAN	-0.530221	0.414604
HP1BP3	Q5SSJ5	HP1B3_HUMAN	-0.576056	0.414604
RBM26	Q5T8P6	RBM26_HUMAN	-0.530221	0.414604
SND1	Q7KZF4	SND1_HUMAN	0.664766	0.414604
MEPCE	Q7L2J0	MEPCE_HUMAN	-0.517532	0.414604
FTSJ3	Q8IY81	SPB1_HUMAN	-0.545019	0.414604
CMAS	Q8NFW8	NEUA_HUMAN	-0.725209	0.414604
NEK7	Q8TDX7	NEK7_HUMAN	-0.530221	0.414604
DNAJC9	Q8WXX5	DNJC9_HUMAN	-1.0019	0.414604
HSPH1	Q92598	HS105_HUMAN	0.859754	0.414604
KHSRP	Q92945	FUBP2_HUMAN	0.664766	0.414604
MRPL24	Q96A35	RM24_HUMAN	0.63373	0.414604
DYNLL2	Q96FJ2	DYL2_HUMAN	-0.530221	0.414604
IMP4	Q96G21	IMP4_HUMAN	-0.970864	0.414604
DDX27	Q96GQ7	DDX27_HUMAN	-0.970864	0.414604
ZNF512	Q96ME7	ZN512_HUMAN	-0.485087	0.414604
POP1	Q99575	POP1_HUMAN	-0.970864	0.414604
PHB2	Q99623	PHB2_HUMAN	0.664766	0.414604
EBNA1BP2	Q99848	EBP2_HUMAN	-0.530221	0.414604
MMTAG2	Q9BU76	MMTA2_HUMAN	-0.507239	0.414604
KLF16	Q9BXK1	KLF16_HUMAN	-0.530221	0.414604
MRPL20	Q9BYC9	RM20_HUMAN	-1.05854	0.414604
CCDC86	Q9H6F5	CCD86_HUMAN	-0.687226	0.414604
BRD9	Q9H8M2	BRD9_HUMAN	-0.530221	0.414604
LUC7L	Q9NQ29	LUC7L_HUMAN	-0.531472	0.414604
SLX9	Q9NSI2	SLX9_HUMAN	0.772076	0.414604
ARGLU1	Q9NWB6	ARGL1_HUMAN	-0.553684	0.414604
PAK1IP1	Q9NWT1	PK1IP_HUMAN	-0.799339	0.414604
MRPL16	Q9NX20	RM16_HUMAN	-0.863555	0.414604
NHP2	Q9NX24	NHP2_HUMAN	-0.530221	0.414604
MAP3K20	Q9NYL2	M3K20_HUMAN	-0.530221	0.414604
NFKBIL1	Q9UBC1	IKBL1_HUMAN	-0.530221	0.414604
NXF1	Q9UBU9	NXF1_HUMAN	-0.725209	0.414604
NOL12	Q9UGY1	NOL12_HUMAN	-0.572065	0.414604
MRM2	Q9UI43	MRM2_HUMAN	-0.530221	0.414604
PRPF19	Q9UMS4	PRP19_HUMAN	1.06231	0.414604
RUVBL2	Q9Y230	RUVB2_HUMAN	0.941458	0.414604
NOP58	Q9Y2X3	NOP58_HUMAN	-0.530221	0.414604
HDGFL3	Q9Y3E1	HDGR3_HUMAN	-0.530221	0.414604
STRAP	Q9Y3F4	STRAP_HUMAN	0.664766	0.414604
TIMM13	Q9Y5L4	TIM13_HUMAN	-0.530221	0.414604
RBM8A	Q9Y5S9	RBM8A_HUMAN	-0.586863	0.414604
UPF3B	Q9BZI7	REN3B_HUMAN	-0.725209	0.417006
SAP18	O00422	SAP18_HUMAN	-0.530221	0.419653
PGAM1	P18669	PGAM1_HUMAN	1.21058	0.419653
CBLN1	P23435	CBLN1_HUMAN	-0.530221	0.419653
ATP5F1A	P25705	ATPA_HUMAN	0.987293	0.419653
PSMC2	P35998	PRS7_HUMAN	-0.725209	0.419653
ARF3	P61204	ARF3_HUMAN	0.48941	0.419653
RPS3A	P61247	RS3A_HUMAN	-0.472623	0.419653
HNRNPD	Q14103	HNRPD_HUMAN	-0.530221	0.419653
RBM39	Q14498	RBM39_HUMAN	-0.45609	0.419653
NOM1	Q5C9Z4	NOM1_HUMAN	-0.970864	0.419653
H2AC21	Q8IUE6	H2A2B_HUMAN	-0.530221	0.419653
PRR11	Q96HE9	PRR11_HUMAN	-0.446375	0.431477
PRMT5	O14744	ANM5_HUMAN	0.52642	0.433305
POP4	O95707	RPP29_HUMAN	-0.725209	0.433305
AIFM1	O95831	AIFM1_HUMAN	0.52642	0.433305
RPL13	P26373	RL13_HUMAN	-0.551333	0.433305
RPL35	P42766	RL35_HUMAN	-0.471032	0.433305
FASN	P49327	FAS_HUMAN	0.52642	0.433305
MRPS26	Q9BYN8	RT26_HUMAN	-0.530221	0.433305
TECR	Q9NZ01	TECR_HUMAN	0.52642	0.433305
DARS1	P14868	SYDC_HUMAN	0.772076	0.434746
MRPS15	P82914	RT15_HUMAN	-0.43771	0.43643
RPL37	P61927	RL37_HUMAN	-0.446375	0.436944
RPS4X	P62701	RS4X_HUMAN	-0.443578	0.436944
PTBP1	P26599	PTBP1_HUMAN	1.13645	0.441947
DCD	P81605	DCD_HUMAN	-0.586863	0.441947
MRPS21	P82921	RT21_HUMAN	-0.725209	0.441947
PRMT1	Q99873	ANM1_HUMAN	0.859754	0.441947
IGKV2D-29	A0A075B6S2	KVD29_HUMAN	-0.530221	0.44238
EIF3CL	B5ME19	EIFCL_HUMAN	0.469779	0.44238
XPO1	O14980	XPO1_HUMAN	0.469779	0.44238
EIF3D	O15371	EIF3D_HUMAN	0.469779	0.44238
HNRNPR	O43390	HNRPR_HUMAN	0.469779	0.44238
CS	O75390	CISY_HUMAN	0.469779	0.44238
SURF6	O75683	SURF6_HUMAN	-0.465412	0.44238
SMNDC1	O75940	SPF30_HUMAN	0.469779	0.44238
SRP72	O76094	SRP72_HUMAN	-0.530221	0.44238
NPM1	P06748	NPM_HUMAN	0.405564	0.44238
SNRNP70	P08621	RU17_HUMAN	0.469779	0.44238
H2AC17	P0C0S8	H2A1_HUMAN	-0.422912	0.44238
H1-4	P10412	H14_HUMAN	-0.47912	0.44238
TPR	P12270	TPR_HUMAN	0.469779	0.44238
COX4I1	P13073	COX41_HUMAN	0.469779	0.44238
LMNB1	P20700	LMNB1_HUMAN	0.469779	0.44238
ATP5PB	P24539	AT5F1_HUMAN	0.469779	0.44238
RPL10	P27635	RL10_HUMAN	-0.464286	0.44238
DLST	P36957	ODO2_HUMAN	0.469779	0.44238
TALDO1	P37837	TALDO_HUMAN	0.469779	0.44238
RPL34	P49207	RL34_HUMAN	-0.43771	0.44238
CLNS1A	P54105	ICLN_HUMAN	0.469779	0.44238
SEC13	P55735	SEC13_HUMAN	0.469779	0.44238
MAZ	P56270	MAZ_HUMAN	-0.422912	0.44238
ATP5ME	P56385	ATP5I_HUMAN	0.469779	0.44238
PSMA6	P60900	PSA6_HUMAN	0.469779	0.44238
UBE2N	P61088	UBE2N_HUMAN	0.469779	0.44238
RPL15	P61313	RL15_HUMAN	-0.446375	0.44238
PSMC5	P62195	PRS8_HUMAN	0.469779	0.44238
RPS15A	P62244	RS15A_HUMAN	-0.431736	0.44238
RPL23	P62829	RL23_HUMAN	-0.410256	0.44238
RPS15	P62841	RS15_HUMAN	-0.405231	0.44238
RPL31	P62899	RL31_HUMAN	-0.45972	0.44238
GTF2I	P78347	GTF2I_HUMAN	0.469779	0.44238
RAE1	P78406	RAE1L_HUMAN	0.803112	0.44238
SRSF3	P84103	SRSF3_HUMAN	-0.45609	0.44238
ILF2	Q12905	ILF2_HUMAN	0.469779	0.44238
ILF3	Q12906	ILF3_HUMAN	0.469779	0.44238
KPNB1	Q14974	IMB1_HUMAN	0.469779	0.44238
NONO	Q15233	NONO_HUMAN	0.81791	0.44238
CCDC71	Q8IV32	CCD71_HUMAN	0.469779	0.44238
SRRM1	Q8IYB3	SRRM1_HUMAN	-0.414247	0.44238
DYNLRB2	Q8TF09	DLRB2_HUMAN	0.469779	0.44238
USP7	Q93009	UBP7_HUMAN	0.469779	0.44238
FUBP1	Q96AE4	FUBP1_HUMAN	0.469779	0.44238
ATP5MK	Q96IX5	ATPMK_HUMAN	0.469779	0.44238
RBM4B	Q9BQ04	RBM4B_HUMAN	0.469779	0.44238
LLPH	Q9BRT6	LLPH_HUMAN	-0.485697	0.44238
NAA15	Q9BXJ9	NAA15_HUMAN	0.469779	0.44238
NIFK	Q9BYG3	MK67I_HUMAN	-0.409934	0.44238
NXT2	Q9NPJ8	NXT2_HUMAN	0.469779	0.44238
AASDHPPT	Q9NRN7	ADPPT_HUMAN	0.469779	0.44238
SDAD1	Q9NVU7	SDA1_HUMAN	-0.679855	0.44238
CHORDC1	Q9UHD1	CHRD1_HUMAN	0.469779	0.44238
NOL7	Q9UMY1	NOL7_HUMAN	-0.530221	0.44238
VDAC3	Q9Y277	VDAC3_HUMAN	0.469779	0.44238
PCMT1	P22061	PIMT_HUMAN	-0.391875	0.447758
RPS9	P46781	RS9_HUMAN	-0.390601	0.447758
INA	Q16352	AINX_HUMAN	-0.651078	0.447758
ATP5F1C	P36542	ATPG_HUMAN	-0.493211	0.447942
RPL21	P46778	RL21_HUMAN	-0.498852	0.451401
ATP5PO	P48047	ATPO_HUMAN	-0.409364	0.451401
TPI1	P60174	TPIS_HUMAN	1.33143	0.451401
ELOB	Q15370	ELOB_HUMAN	0.664766	0.451401
U2AF1	Q01081	U2AF1_HUMAN	-0.411507	0.452523
EPB41L4B	Q9H329	E41LB_HUMAN	-0.530221	0.452523
DDX52	Q9Y2R4	DDX52_HUMAN	-0.530221	0.452523
MYH9	P35579	MYH9_HUMAN	1.38807	0.455733
RRP12	Q5JTH9	RRP12_HUMAN	-0.614067	0.455733
PHF6	Q8IWS0	PHF6_HUMAN	-0.425054	0.45814
GPATCH4	Q5T3I0	GPTC4_HUMAN	-0.584721	0.45979
RPL7A	P62424	RL7A_HUMAN	-0.382537	0.473191
H1-0	P07305	H10_HUMAN	-0.454062	0.478873
CFL1	P23528	COF1_HUMAN	-0.373726	0.478873
AIMP1	Q12904	AIMP1_HUMAN	0.664766	0.478873
LYRM4	Q9HD34	LYRM4_HUMAN	-0.391875	0.48403
RPL26	P61254	RL26_HUMAN	-0.397058	0.49571
SRM	P19623	SPEE_HUMAN	0.664766	0.49758
UQCRH	P07919	QCR6_HUMAN	-0.530221	0.505489
CBS	P35520	CBS_HUMAN	-0.530221	0.505489
COA7	Q96BR5	COA7_HUMAN	-0.530221	0.505489
TSR3	Q9UJK0	TSR3_HUMAN	-0.573316	0.509761
MYH10	P35580	MYH10_HUMAN	0.815287	0.510416
EIF4A3	P38919	IF4A3_HUMAN	-0.530221	0.510416
RPL3	P39023	RL3_HUMAN	-0.376232	0.510416
EIF1AX	P47813	IF1AX_HUMAN	-0.391875	0.510416
RPL8	P62917	RL8_HUMAN	-0.428603	0.510416
RPS21	P63220	RS21_HUMAN	-0.442543	0.510416
MRPL42	Q9Y6G3	RM42_HUMAN	-0.725209	0.524604
RPL36	Q9Y3U8	RL36_HUMAN	-0.394725	0.525249
GNL2	Q13823	NOG2_HUMAN	-0.347796	0.536274
ARPC2	O15144	ARPC2_HUMAN	0.803112	0.537894
CTSD	P07339	CATD_HUMAN	0.803112	0.537894
RNH1	P13489	RINI_HUMAN	0.469779	0.537894
RPL5	P46777	RL5_HUMAN	-0.345075	0.537894
RPL27A	P46776	RL27A_HUMAN	-0.375419	0.539794
RPS6	P62753	RS6_HUMAN	-0.40184	0.542344
HPRT1	P00492	HPRT_HUMAN	0.52642	0.542658
FBL	P22087	FBRL_HUMAN	-0.329028	0.542658
PPP1CC	P36873	PP1G_HUMAN	0.52642	0.542658
RANBP1	P43487	RANG_HUMAN	0.695803	0.542823
H1-3	P16402	H13_HUMAN	-0.530221	0.543568
MAT2A	P31153	METK2_HUMAN	-0.345149	0.543568
FOXK2	Q01167	FOXK2_HUMAN	-0.530221	0.543568
ZNF664	Q8N3J9	ZN664_HUMAN	-0.530221	0.543568
REXO4	Q9GZR2	REXO4_HUMAN	-0.530221	0.543568
LMNA	P02545	LMNA_HUMAN	1.36993	0.547835
RPL12	P30050	RL12_HUMAN	0.419111	0.547835
CAPZA1	P52907	CAZA1_HUMAN	0.48941	0.547835
RAN	P62826	RAN_HUMAN	-0.32926	0.547835
ABT1	Q9ULW3	ABT1_HUMAN	-0.725209	0.547835
SLC25A3	Q00325	MPCP_HUMAN	0.608125	0.55552
H2BC12	O60814	H2B1K_HUMAN	-0.339225	0.555989
PKP1	Q13835	PKP1_HUMAN	1.21909	0.557273
PTGES3	Q15185	TEBP_HUMAN	0.715434	0.557273
ACTN4	O43707	ACTN4_HUMAN	1.13645	0.565281
PPL	O60437	PEPL_HUMAN	1.13645	0.565281
ANXA1	P04083	ANXA1_HUMAN	1.10541	0.565739
AHNAK	Q09666	AHNK_HUMAN	1.10541	0.565739
DDX50	Q9BQ39	DDX50_HUMAN	-0.346041	0.565739
LYAR	Q9NX58	LYAR_HUMAN	-0.414247	0.565739
HINT1	P49773	HINT1_HUMAN	0.438742	0.566074
TCF12	Q99081	HTF4_HUMAN	0.469779	0.566074
PLG	P00747	PLMN_HUMAN	0.9981	0.569679
GSN	P06396	GELS_HUMAN	0.9981	0.569679
SNRPB	P14678	RSMB_HUMAN	0.413137	0.569679
PRKCI	P41743	KPCI_HUMAN	0.469779	0.569679
RPL11	P62913	RL11_HUMAN	-0.359074	0.569679
NOP53	Q9NZM5	NOP53_HUMAN	-0.316253	0.569679
TLN1	Q9Y490	TLN1_HUMAN	0.469779	0.569679
RPL36AL	Q969Q0	RL36L_HUMAN	-0.361551	0.57532
CYC1	P08574	CY1_HUMAN	0.577088	0.577926
IVL	P07476	INVO_HUMAN	0.910422	0.582144
HAL	P42357	HUTH_HUMAN	0.910422	0.582144
H1-10	Q92522	H1X_HUMAN	-0.378328	0.582799
RRP1B	Q14684	RRP1B_HUMAN	-0.530221	0.583041
DCAF13	Q9NV06	DCA13_HUMAN	-0.530221	0.583041
IGKV3-7	A0A075B6H7	KV37_HUMAN	-0.530221	0.583117
IGHG3	P01860	IGHG3_HUMAN	0.859754	0.583117
EZR	P15311	EZRI_HUMAN	0.859754	0.583117
DSC1	Q08554	DSC1_HUMAN	-0.637531	0.583117
SHOC1	Q5VXU9	SHOC1_HUMAN	-0.530221	0.583117
ZNF579	Q8NAF0	ZN579_HUMAN	-0.580889	0.583117
RPF1	Q9H9Y2	RPF1_HUMAN	-0.331882	0.583117
SF3B6	Q9Y3B4	SF3B6_HUMAN	-0.530221	0.583117
TF	P02787	TRFE_HUMAN	0.803112	0.589158
VCP	P55072	TERA_HUMAN	0.803112	0.589158
EPPK1	P58107	EPIPL_HUMAN	0.803112	0.589158
DDX47	Q9H0S4	DDX47_HUMAN	-0.586863	0.589158
HSPE1	P61604	CH10_HUMAN	0.772076	0.589866
DPM1	O60762	DPM1_HUMAN	0.469779	0.591948
CTSB	P07858	CATB_HUMAN	0.738897	0.591948
TRIM21	P19474	RO52_HUMAN	0.664766	0.591948
NME2	P22392	NDKB_HUMAN	0.608125	0.591948
HNRNPA2B1	P22626	ROA2_HUMAN	0.74647	0.591948
CTSC	P53634	CATC_HUMAN	0.738897	0.591948
HADHB	P55084	ECHB_HUMAN	-0.391875	0.591948
TGM3	Q08188	TGM3_HUMAN	-0.530221	0.591948
TRIM29	Q14134	TRI29_HUMAN	0.738897	0.591948
POF1B	Q8WVV4	POF1B_HUMAN	0.738897	0.591948
XRN2	Q9H0D6	XRN2_HUMAN	0.469779	0.591948
DDX18	Q9NVP1	DDX18_HUMAN	-0.451208	0.591948
DIMT1	Q9UNQ2	DIM1_HUMAN	-0.294859	0.593171
SFPQ	P23246	SFPQ_HUMAN	0.859754	0.594398
SNRPD1	P62314	SMD1_HUMAN	-0.304197	0.594398
RPL7	P18124	RL7_HUMAN	-0.294599	0.600793
CLK3	P49761	CLK3_HUMAN	-0.391875	0.600793
MYL6	P60660	MYL6_HUMAN	0.348922	0.600793
PRH2	P02810	PRPC_HUMAN	-0.530221	0.609324
SERPINB4	P48594	SPB4_HUMAN	0.664766	0.609324
RPL23A	P62750	RL23A_HUMAN	-0.308697	0.61423
ACOT7	O00154	BACH_HUMAN	0.52642	0.614896
MRPL33	O75394	RM33_HUMAN	-0.335234	0.614896
RSL1D1	O76021	RL1D1_HUMAN	-0.284566	0.614896
C3	P01024	CO3_HUMAN	0.577088	0.614896
CSTA	P01040	CYTA_HUMAN	0.577088	0.614896
IGHG1	P01857	IGHG1_HUMAN	0.577088	0.614896
VTN	P04004	VTNC_HUMAN	0.577088	0.614896
S100A8	P05109	S10A8_HUMAN	-0.799339	0.614896
CDK1	P06493	CDK1_HUMAN	0.331433	0.614896
RPS17	P08708	RS17_HUMAN	-0.317677	0.614896
GM2A	P17900	SAP3_HUMAN	0.577088	0.614896
TGM1	P22735	TGM1_HUMAN	0.577088	0.614896
AZGP1	P25311	ZA2G_HUMAN	0.577088	0.614896
CALML3	P27482	CALL3_HUMAN	0.405564	0.614896
CRABP2	P29373	RABP2_HUMAN	0.577088	0.614896
SERPINB5	P36952	SPB5_HUMAN	0.577088	0.614896
IQGAP1	P46940	IQGA1_HUMAN	0.577088	0.614896
RPS7	P62081	RS7_HUMAN	-0.284566	0.614896
EIF5A	P63241	IF5A1_HUMAN	-0.325518	0.614896
ERH	P84090	ERH_HUMAN	-0.335234	0.614896
KPRP	Q5T749	KPRP_HUMAN	-0.712315	0.614896
XP32	Q5T750	XP32_HUMAN	-0.391875	0.614896
RP9	Q8TA86	RP9_HUMAN	-0.45609	0.614896
LSG1	Q9H089	LSG1_HUMAN	-0.391875	0.614896
RNASE7	Q9H1E1	RNAS7_HUMAN	0.577088	0.614896
DDX28	Q9NUL7	DDX28_HUMAN	-0.530221	0.614896
MRPL35	Q9NZE8	RM35_HUMAN	-0.284566	0.614896
CALML5	Q9NZT1	CALL5_HUMAN	0.577088	0.614896
CPA4	Q9UI42	CBPA4_HUMAN	0.577088	0.614896
ASF1A	Q9Y294	ASF1A_HUMAN	-0.391875	0.614896
PARK7	Q99497	PARK7_HUMAN	0.469779	0.617207
RPL36A	P83881	RL36A_HUMAN	-0.335234	0.619428
ANXA2	P07355	ANXA2_HUMAN	0.664766	0.62556
U2AF2	P26368	U2AF2_HUMAN	-0.335234	0.62556
SOD1	P00441	SODC_HUMAN	0.664766	0.627724
RPL7L1	Q6DKI1	RL7L_HUMAN	-0.304197	0.632092
NOC3L	Q8WTT2	NOC3L_HUMAN	-0.279128	0.632092
HNRNPDL	O14979	HNRDL_HUMAN	-0.304197	0.633439
ABCA12	Q86UK0	ABCAC_HUMAN	-0.530221	0.633439
TMA16	Q96EY4	TMA16_HUMAN	-0.271019	0.635093
PDHA1	P08559	ODPA_HUMAN	0.438742	0.635735
KLK10	O43240	KLK10_HUMAN	0.469779	0.638173
GGCT	O75223	GGCT_HUMAN	0.469779	0.638173
APOD	P05090	APOD_HUMAN	0.469779	0.638173
P4HB	P07237	PDIA1_HUMAN	0.469779	0.638173
RAC2	P15153	RAC2_HUMAN	0.469779	0.638173
CBR1	P16152	CBR1_HUMAN	0.469779	0.638173
FLNA	P21333	FLNA_HUMAN	0.469779	0.638173
VDAC1	P21796	VDAC1_HUMAN	0.469779	0.638173
RPS3	P23396	RS3_HUMAN	-0.250533	0.638173
PSMA3	P25788	PSA3_HUMAN	0.469779	0.638173
TAGLN2	P37802	TAGL2_HUMAN	0.469779	0.638173
RPL29	P47914	RL29_HUMAN	-0.304197	0.638173
RPL19	P84098	RL19_HUMAN	-0.312248	0.638173
NGDN	Q8NEJ9	NGDN_HUMAN	-0.391875	0.638173
BOLA2B	Q9H3K6	BOLA2_HUMAN	-0.284566	0.638173
S100A14	Q9HCY8	S10AE_HUMAN	0.469779	0.638173
MRPL15	Q9P015	RM15_HUMAN	-0.391875	0.638173
TRMT112	Q9UI30	TR112_HUMAN	-0.304197	0.638173
FARSA	Q9Y285	SYFA_HUMAN	0.590636	0.638173
THRAP3	Q9Y2W1	TR150_HUMAN	-0.325896	0.638173
NOP16	Q9Y3C1	NOP16_HUMAN	-0.263563	0.638173
H1-2	P16403	H12_HUMAN	-0.391875	0.641151
HOXB6	P17509	HXB6_HUMAN	-0.530221	0.641151
MCM7	P33993	MCM7_HUMAN	0.715434	0.641151
CDSN	Q15517	CDSN_HUMAN	-0.391875	0.641151
ALYREF	Q86V81	THOC4_HUMAN	-0.335234	0.641151
BRIX1	Q8TDN6	BRX1_HUMAN	-0.391875	0.641151
SERPINB12	Q96P63	SPB12_HUMAN	-0.391875	0.641151
RUVBL1	Q9Y265	RUVB1_HUMAN	0.331433	0.642424
RPS2	P15880	RS2_HUMAN	-0.27953	0.642796
SLC25A5	P05141	ADT2_HUMAN	-0.248494	0.646344
RPL18A	Q02543	RL18A_HUMAN	-0.264813	0.646983
RPL14	P50914	RL14_HUMAN	-0.284566	0.649026
RPS27A	P62979	RS27A_HUMAN	-0.292717	0.64992
CAAP1	Q9H8G2	CAAP1_HUMAN	-0.530221	0.662343
NSA2	O95478	NSA2_HUMAN	-0.243614	0.662797
RPS12	P25398	RS12_HUMAN	-0.242722	0.667768
IGHG2	P01859	IGHG2_HUMAN	0.405564	0.670639
VIM	P08670	VIME_HUMAN	-0.246606	0.672978
RPS8	P62241	RS8_HUMAN	-0.270231	0.674355
SERPINB3	P29508	SPB3_HUMAN	0.832266	0.678578
MAPRE1	Q15691	MARE1_HUMAN	0.469779	0.680164
ACTB	P60709	ACTB_HUMAN	0.233462	0.681543
RPS26	P62854	RS26_HUMAN	-0.280759	0.685828
UBE2M	P61081	UBC12_HUMAN	-0.278592	0.690261
RPS27	P42677	RS27_HUMAN	-0.230066	0.691294
FRG1	Q14331	FRG1_HUMAN	0.331433	0.696615
TPM3	P06753	TPM3_HUMAN	0.48941	0.698502
DEFB4B	O15263	DFB4A_HUMAN	0.331433	0.698875
WDR1	O75083	WDR1_HUMAN	0.331433	0.698875
NDUFS3	O75489	NDUS3_HUMAN	0.331433	0.698875
IGKC	P01834	IGKC_HUMAN	0.331433	0.698875
APOH	P02749	APOH_HUMAN	0.331433	0.698875
HSPB1	P04792	HSPB1_HUMAN	0.703259	0.698875
ARG1	P05089	ARGI1_HUMAN	0.331433	0.698875
ALDH2	P05091	ALDH2_HUMAN	0.331433	0.698875
DBI	P07108	ACBP_HUMAN	0.331433	0.698875
LGALS3	P17931	LEG3_HUMAN	0.331433	0.698875
PSMA1	P25786	PSA1_HUMAN	0.331433	0.698875
MSN	P26038	MOES_HUMAN	0.331433	0.698875
ECHS1	P30084	ECHM_HUMAN	0.331433	0.698875
APOBEC3A	P31941	ABC3A_HUMAN	0.331433	0.698875
KLK7	P49862	KLK7_HUMAN	0.331433	0.698875
GDI2	P50395	GDIB_HUMAN	0.331433	0.698875
ARPC4	P59998	ARPC4_HUMAN	0.331433	0.698875
S100A10	P60903	S10AA_HUMAN	0.331433	0.698875
CDC42	P60953	CDC42_HUMAN	0.331433	0.698875
RAB14	P61106	RAB14_HUMAN	0.331433	0.698875
RHOA	P61586	RHOA_HUMAN	0.331433	0.698875
B2M	P61769	B2MG_HUMAN	0.331433	0.698875
RPS25	P62851	RS25_HUMAN	-0.247556	0.698875
DSC2	Q02487	DSC2_HUMAN	0.331433	0.698875
DYNC1H1	Q14204	DYHC1_HUMAN	0.331433	0.698875
LBR	Q14739	LBR_HUMAN	0.469779	0.698875
CST6	Q15828	CYTM_HUMAN	0.331433	0.698875
S100A16	Q96FQ6	S10AG_HUMAN	0.331433	0.698875
VPS35	Q96QK1	VPS35_HUMAN	0.331433	0.698875
SPRR3	Q9UBC9	SPRR3_HUMAN	0.331433	0.698875
DHCR7	Q9UBM7	DHCR7_HUMAN	0.331433	0.698875
SPRR2D	P22532	SPR2D_HUMAN	-0.45609	0.69912
RPS23	P62266	RS23_HUMAN	-0.248662	0.705919
IGSF22	Q8N9C0	IGS22_HUMAN	-0.335234	0.710626
DDX41	Q9UJV9	DDX41_HUMAN	-0.221193	0.712405
RPS11	P62280	RS11_HUMAN	-0.233672	0.714805
TUBB4B	P68371	TBB4B_HUMAN	-0.196888	0.714805
RPS13	P62277	RS13_HUMAN	-0.209063	0.716808
RPS5	P46782	RS5_HUMAN	-0.209063	0.719967
LUC7L2	Q9Y383	LC7L2_HUMAN	-0.202579	0.719967
RPL24	P83731	RL24_HUMAN	-0.269356	0.72288
EEF1A1	P68104	EF1A1_HUMAN	-0.204542	0.723026
H3C12	P68431	H31_HUMAN	-0.196888	0.730693
CSTB	P04080	CYTB_HUMAN	0.280765	0.731143
EIF2S1	P05198	IF2A_HUMAN	0.331433	0.731143
RBMX	P38159	RBMX_HUMAN	-0.586863	0.733964
GNL3	Q9BVP2	GNL3_HUMAN	-0.19356	0.733964
MYL12B	O14950	ML12B_HUMAN	0.298254	0.736273
RPL39	P62891	RL39_HUMAN	-0.295571	0.736273
G3BP1	Q13283	G3BP1_HUMAN	0.331433	0.736621
SBSN	Q6UWP8	SBSN_HUMAN	-0.391875	0.736621
TRMT10C	Q7L0Y3	TM10C_HUMAN	-0.220351	0.736621
KLC2	Q9H0B6	KLC2_HUMAN	0.331433	0.736621
H2BC11	P06899	H2B1J_HUMAN	-0.196888	0.738352
IGHV1-45	A0A0A0MS14	HV145_HUMAN	-0.196888	0.740494
EIF1B	O60739	EIF1B_HUMAN	0.274791	0.740494
MRPS14	O60783	RT14_HUMAN	-0.196888	0.740494
RNGTT	O60942	MCE1_HUMAN	-0.196888	0.740494
MIF	P14174	MIF_HUMAN	0.331433	0.740494
PRSS3	P35030	TRY3_HUMAN	-0.196888	0.740494
FUS	P35637	FUS_HUMAN	-0.196888	0.740494
RPL4	P36578	RL4_HUMAN	-0.190185	0.740494
RPL13A	P40429	RL13A_HUMAN	-0.202144	0.740494
LGALS7B	P47929	LEG7_HUMAN	0.577088	0.740494
HNRNPA3	P51991	ROA3_HUMAN	-0.196888	0.740494
ELOF1	P60002	ELOF1_HUMAN	-0.196888	0.740494
SNRPD3	P62318	SMD3_HUMAN	-0.196888	0.740494
RPS28	P62857	RS28_HUMAN	-0.196888	0.740494
MRPS5	P82675	RT05_HUMAN	-0.196888	0.740494
PRDX1	Q06830	PRDX1_HUMAN	0.185745	0.740494
PPA1	Q15181	IPYR_HUMAN	0.438742	0.740494
TOMM20	Q15388	TOM20_HUMAN	-0.196888	0.740494
RPS27L	Q71UM5	RS27L_HUMAN	0.274791	0.740494
DHX37	Q8IY37	DHX37_HUMAN	-0.196888	0.740494
CDC5L	Q99459	CDC5L_HUMAN	-0.335234	0.740494
MRPL36	Q9P0J6	RM36_HUMAN	-0.196888	0.740494
RSL24D1	Q9UHA3	RLP24_HUMAN	-0.196888	0.740494
SRP68	Q9UHB9	SRP68_HUMAN	0.331433	0.740494
GRWD1	Q9BQ67	GRWD1_HUMAN	-0.271019	0.743783
BCLAF1	Q9NYF8	BCLF1_HUMAN	-0.210435	0.743783
AURKAIP1	Q9NWT8	AKIP_HUMAN	-0.25353	0.745003
SLC25A6	P12236	ADT3_HUMAN	-0.196888	0.748659
STIP1	P31948	STIP1_HUMAN	0.382101	0.748659
RPS20	P60866	RS20_HUMAN	-0.210435	0.763413
SRP14	P37108	SRP14_HUMAN	-0.196888	0.766503
RPS10	P46783	RS10_HUMAN	-0.196888	0.770031
ACP1	P24666	PPAC_HUMAN	-0.196888	0.772562
FAU	P62861	RS30_HUMAN	-0.183341	0.77933
YBX1	P67809	YBOX1_HUMAN	-0.179399	0.77933
DDTL	A6NHG4	DDTL_HUMAN	0.136445	0.782798
PSMD11	O00231	PSD11_HUMAN	0.136445	0.782798
IPO5	O00410	IPO5_HUMAN	0.136445	0.782798
NDUFA4	O00483	NDUA4_HUMAN	-0.196888	0.782798
DDX3X	O00571	DDX3X_HUMAN	0.113029	0.782798
MAN2B1	O00754	MA2B1_HUMAN	0.136445	0.782798
PSMA7	O14818	PSA7_HUMAN	0.136445	0.782798
HMGB3	O15347	HMGB3_HUMAN	0.136445	0.782798
EIF3H	O15372	EIF3H_HUMAN	0.136445	0.782798
ARPC5	O15511	ARPC5_HUMAN	0.136445	0.782798
TIMM44	O43615	TIM44_HUMAN	0.136445	0.782798
BUD23	O43709	BUD23_HUMAN	-0.186972	0.782798
CTSV	O60911	CATL2_HUMAN	-0.335234	0.782798
PDCD6	O75340	PDCD6_HUMAN	0.136445	0.782798
CSDE1	O75534	CSDE1_HUMAN	0.136445	0.782798
PSMD10	O75832	PSD10_HUMAN	-0.196888	0.782798
DNAJC8	O75937	DNJC8_HUMAN	0.136445	0.782798
RECQL5	O94762	RECQ5_HUMAN	0.136445	0.782798
ACTL6B	O94805	ACL6B_HUMAN	0.136445	0.782798
NDUFA10	O95299	NDUAA_HUMAN	-0.196888	0.782798
AHSA1	O95433	AHSA1_HUMAN	0.331433	0.782798
CYB5R3	P00387	NB5R3_HUMAN	0.136445	0.782798
IGHA1	P01876	IGHA1_HUMAN	-0.196888	0.782798
HLA-B	P01889	HLAB_HUMAN	0.136445	0.782798
ORM1	P02763	A1AG1_HUMAN	0.136445	0.782798
ALB	P02768	ALBU_HUMAN	0.677942	0.782798
HPX	P02790	HEMO_HUMAN	0.136445	0.782798
MT-ATP8	P03928	ATP8_HUMAN	0.136445	0.782798
CAPNS1	P04632	CPNS1_HUMAN	0.136445	0.782798
SSB	P05455	LA_HUMAN	-0.196888	0.782798
PTMA	P06454	PTMA_HUMAN	0.136445	0.782798
S100A6	P06703	S10A6_HUMAN	0.136445	0.782798
ENO1	P06733	ENOA_HUMAN	0.502957	0.782798
APRT	P07741	APT_HUMAN	0.136445	0.782798
CNP	P09543	CN37_HUMAN	0.136445	0.782798
COX6C	P09669	COX6C_HUMAN	-0.196888	0.782798
TACSTD2	P09758	TACD2_HUMAN	0.136445	0.782798
UQCRFS1P1	P0C7P4	UCRIL_HUMAN	0.331433	0.782798
PCNA	P12004	PCNA_HUMAN	0.226266	0.782798
CD99	P14209	CD99_HUMAN	0.136445	0.782798
COX7A2	P14406	CX7A2_HUMAN	0.136445	0.782798
STMN1	P16949	STMN1_HUMAN	-0.196888	0.782798
CAPN2	P17655	CAN2_HUMAN	0.136445	0.782798
DDX5	P17844	DDX5_HUMAN	0.133496	0.782798
PFKL	P17858	PFKAL_HUMAN	0.136445	0.782798
ARF4	P18085	ARF4_HUMAN	-0.196888	0.782798
RPL17	P18621	RL17_HUMAN	-0.15532	0.782798
POLR2E	P19388	RPAB1_HUMAN	-0.196888	0.782798
EIF2S2	P20042	IF2B_HUMAN	0.136445	0.782798
COX5A	P20674	COX5A_HUMAN	0.136445	0.782798
SAT1	P21673	SAT1_HUMAN	0.274791	0.782798
SDHB	P21912	SDHB_HUMAN	0.136445	0.782798
SPRR2E	P22531	SPR2E_HUMAN	0.136445	0.782798
LORICRIN	P23490	LORI_HUMAN	-0.196888	0.782798
RRM1	P23921	RIR1_HUMAN	0.136445	0.782798
S100P	P25815	S100P_HUMAN	0.136445	0.782798
PSMB5	P28074	PSB5_HUMAN	0.136445	0.782798
ABCD3	P28288	ABCD3_HUMAN	0.136445	0.782798
MAPK1	P28482	MK01_HUMAN	0.136445	0.782798
PEBP1	P30086	PEBP1_HUMAN	0.136445	0.782798
PDIA3	P30101	PDIA3_HUMAN	0.136445	0.782798
ADSL	P30566	PUR8_HUMAN	0.136445	0.782798
SERPINB1	P30740	ILEU_HUMAN	0.136445	0.782798
S100A7	P31151	S10A7_HUMAN	-0.196888	0.782798
UQCRC1	P31930	QCR1_HUMAN	0.136445	0.782798
CASP14	P31944	CASPE_HUMAN	0.54391	0.782798
YWHAB	P31946	1433B_HUMAN	0.136445	0.782798
PRDX2	P32119	PRDX2_HUMAN	0.331433	0.782798
PHB1	P35232	PHB1_HUMAN	0.136445	0.782798
RPL22	P35268	RL22_HUMAN	-0.196888	0.782798
BSG	P35613	BASI_HUMAN	0.136445	0.782798
GARS1	P41250	GARS_HUMAN	-0.196888	0.782798
SSR1	P43307	SSRA_HUMAN	0.136445	0.782798
NAMPT	P43490	NAMPT_HUMAN	0.136445	0.782798
CSNK1A1	P48729	KC1A_HUMAN	0.136445	0.782798
MARCKSL1	P49006	MRP_HUMAN	0.136445	0.782798
SRP9	P49458	SRP09_HUMAN	0.136445	0.782798
PSMB2	P49721	PSB2_HUMAN	0.136445	0.782798
RANBP2	P49792	RBP2_HUMAN	0.136445	0.782798
HSD17B4	P51659	DHB4_HUMAN	-0.196888	0.782798
PGD	P52209	6PGD_HUMAN	0.136445	0.782798
BLVRA	P53004	BIEA_HUMAN	0.136445	0.782798
SLC16A1	P53985	MOT1_HUMAN	0.136445	0.782798
SUB1	P53999	TCP4_HUMAN	0.136445	0.782798
RAD23B	P54727	RD23B_HUMAN	0.136445	0.782798
AK2	P54819	KAD2_HUMAN	0.136445	0.782798
PSMD4	P55036	PSMD4_HUMAN	-0.196888	0.782798
NAP1L1	P55209	NP1L1_HUMAN	0.136445	0.782798
EIF3B	P55884	EIF3B_HUMAN	0.136445	0.782798
RRP1	P56182	RRP1_HUMAN	-0.164601	0.782798
EIF6	P56537	IF6_HUMAN	-0.196888	0.782798
PCBP3	P57721	PCBP3_HUMAN	0.136445	0.782798
RAB2A	P61019	RAB2A_HUMAN	0.136445	0.782798
RAB10	P61026	RAB10_HUMAN	0.136445	0.782798
UBE2D3	P61077	UB2D3_HUMAN	0.136445	0.782798
ABCE1	P61221	ABCE1_HUMAN	0.136445	0.782798
RPL27	P61353	RL27_HUMAN	-0.142388	0.782798
SEC61A1	P61619	S61A1_HUMAN	-0.196888	0.782798
SUMO2	P61956	SUMO2_HUMAN	0.136445	0.782798
RPS16	P62249	RS16_HUMAN	-0.16016	0.782798
SNRPE	P62304	RUXE_HUMAN	0.136445	0.782798
SNRPF	P62306	RUXF_HUMAN	-0.247556	0.782798
PSMC6	P62333	PRS10_HUMAN	0.136445	0.782798
CNBP	P62633	CNBP_HUMAN	0.136445	0.782798
GNB1	P62873	GBB1_HUMAN	0.136445	0.782798
RPL10A	P62906	RL10A_HUMAN	0.210576	0.782798
PPP2R2A	P63151	2ABA_HUMAN	-0.196888	0.782798
SKP1	P63208	SKP1_HUMAN	0.136445	0.782798
RACK1	P63244	RACK1_HUMAN	-0.165851	0.782798
UBE2L3	P68036	UB2L3_HUMAN	-0.196888	0.782798
DEFB103B	P81534	D103A_HUMAN	0.136445	0.782798
MRPS9	P82933	RT09_HUMAN	0.193087	0.782798
SRSF2	Q01130	SRSF2_HUMAN	0.136445	0.782798
RPL6	Q02878	RL6_HUMAN	0.205743	0.782798
SLC25A11	Q02978	M2OM_HUMAN	0.331433	0.782798
GNA12	Q03113	GNA12_HUMAN	0.136445	0.782798
NSUN2	Q08J23	NSUN2_HUMAN	-0.154683	0.782798
MRPL28	Q13084	RM28_HUMAN	-0.196888	0.782798
HNRNPA0	Q13151	ROA0_HUMAN	-0.247556	0.782798
DYNC1I2	Q13409	DC1I2_HUMAN	0.136445	0.782798
SQSTM1	Q13501	SQSTM_HUMAN	0.136445	0.782798
DCTN2	Q13561	DCTN2_HUMAN	0.136445	0.782798
PWP1	Q13610	PWP1_HUMAN	0.298254	0.782798
BLMH	Q13867	BLMH_HUMAN	0.405564	0.782798
TUBB2A	Q13885	TBB2A_HUMAN	0.136445	0.782798
UBAP2L	Q14157	UBP2L_HUMAN	0.136445	0.782798
DCTN1	Q14203	DCTN1_HUMAN	0.136445	0.782798
LY6D	Q14210	LY6D_HUMAN	0.136445	0.782798
ZNF460	Q14592	ZN460_HUMAN	-0.196888	0.782798
EIF4H	Q15056	IF4H_HUMAN	-0.196888	0.782798
PLEC	Q15149	PLEC_HUMAN	0.143486	0.782798
ELOC	Q15369	ELOC_HUMAN	0.136445	0.782798
PUM3	Q15397	PUM3_HUMAN	0.136445	0.782798
SLC1A5	Q15758	AAAT_HUMAN	0.136445	0.782798
NEDD8	Q15843	NEDD8_HUMAN	0.136445	0.782798
ADRM1	Q16186	ADRM1_HUMAN	0.136445	0.782798
SYPL1	Q16563	SYPL1_HUMAN	0.136445	0.782798
DBN1	Q16643	DREB_HUMAN	0.136445	0.782798
FSCN1	Q16658	FSCN1_HUMAN	0.136445	0.782798
TST	Q16762	THTR_HUMAN	0.136445	0.782798
PDS5A	Q29RF7	PDS5A_HUMAN	0.136445	0.782798
LCE1C	Q5T751	LCE1C_HUMAN	0.136445	0.782798
LCE1F	Q5T754	LCE1F_HUMAN	0.136445	0.782798
NEPRO	Q6NW34	NEPRO_HUMAN	-0.196888	0.782798
RPL22L1	Q6P5R6	RL22L_HUMAN	0.105409	0.782798
FIP1L1	Q6UN15	FIP1_HUMAN	-0.142388	0.782798
NCCRP1	Q6ZVX7	FBX50_HUMAN	0.331433	0.782798
EIF3M	Q7L2H7	EIF3M_HUMAN	0.136445	0.782798
ZNF771	Q7L3S4	ZN771_HUMAN	-0.196888	0.782798
PHF5A	Q7RTV0	PHF5A_HUMAN	0.136445	0.782798
SETX	Q7Z333	SETX_HUMAN	0.136445	0.782798
CENPV	Q7Z7K6	CENPV_HUMAN	-0.153793	0.782798
MRPL41	Q8IXM3	RM41_HUMAN	0.136445	0.782798
TRMT2A	Q8IZ69	TRM2A_HUMAN	0.136445	0.782798
MRPL30	Q8TCC3	RM30_HUMAN	0.136445	0.782798
PRPF31	Q8WWY3	PRP31_HUMAN	-0.196888	0.782798
LRRC59	Q96AG4	LRC59_HUMAN	0.136445	0.782798
RPUSD4	Q96CM3	RUSD4_HUMAN	0.136445	0.782798
AP2M1	Q96CW1	AP2M1_HUMAN	0.136445	0.782798
DNAJA3	Q96EY1	DNJA3_HUMAN	-0.163709	0.782798
ERO1A	Q96HE7	ERO1A_HUMAN	0.136445	0.782798
THOC3	Q96J01	THOC3_HUMAN	0.136445	0.782798
ZFP91	Q96JP5	ZFP91_HUMAN	0.12504	0.782798
CNDP2	Q96KP4	CNDP2_HUMAN	0.136445	0.782798
SPEN	Q96T58	MINT_HUMAN	-0.196888	0.782798
SIGMAR1	Q99720	SGMR1_HUMAN	0.136445	0.782798
SH3GL1	Q99961	SH3G1_HUMAN	-0.196888	0.782798
MRPL57	Q9BQC6	RT63_HUMAN	-0.196888	0.782798
MYBBP1A	Q9BQG0	MBB1A_HUMAN	0.136445	0.782798
SDF4	Q9BRK5	CAB45_HUMAN	-0.196888	0.782798
RAMAC	Q9BTL3	RAMAC_HUMAN	-0.196888	0.782798
RIOK2	Q9BVS4	RIOK2_HUMAN	0.136445	0.782798
NUSAP1	Q9BXS6	NUSAP_HUMAN	-0.196888	0.782798
GSDMC	Q9BYG8	GSDMC_HUMAN	0.136445	0.782798
SLIRP	Q9GZT3	SLIRP_HUMAN	-0.140246	0.782798
SH3BGRL3	Q9H299	SH3L3_HUMAN	0.136445	0.782798
DCTPP1	Q9H773	DCTP1_HUMAN	0.136445	0.782798
CACYBP	Q9HB71	CYBP_HUMAN	0.136445	0.782798
EPB41L5	Q9HCM4	E41L5_HUMAN	-0.196888	0.782798
MRPL47	Q9HD33	RM47_HUMAN	-0.132673	0.782798
TIGAR	Q9NQ88	TIGAR_HUMAN	0.136445	0.782798
RTN4	Q9NQC3	RTN4_HUMAN	0.136445	0.782798
DNAJB11	Q9UBS4	DJB11_HUMAN	0.136445	0.782798
CRCT1	Q9UGL9	CRCT1_HUMAN	0.136445	0.782798
CPSF3	Q9UKF6	CPSF3_HUMAN	-0.196888	0.782798
MYO6	Q9UM54	MYO6_HUMAN	0.136445	0.782798
RPL26L1	Q9UNX3	RL26L_HUMAN	-0.177257	0.782798
MRPS17	Q9Y2R5	RT17_HUMAN	0.136445	0.782798
HBS1L	Q9Y450	HBS1L_HUMAN	0.136445	0.782798
LAS1L	Q9Y4W2	LAS1L_HUMAN	0.136445	0.782798
UQCRC2	P22695	QCR2_HUMAN	0.140436	0.785755
SRSF7	Q16629	SRSF7_HUMAN	0.193087	0.797023
NSUN4	Q96CB9	NSUN4_HUMAN	0.187113	0.799675
UTP18	Q9Y5J1	UTP18_HUMAN	0.136445	0.800864
PRPS1	P60891	PRPS1_HUMAN	-0.0956624	0.801232
DDX54	Q8TDD1	DDX54_HUMAN	-0.107876	0.801924
PKM	P14618	KPYM_HUMAN	0.104437	0.801924
SPRR1B	P22528	SPR1B_HUMAN	0.210576	0.801924
MRPL54	Q6P161	RM54_HUMAN	0.136445	0.80275
TUBA1C	Q9BQE3	TBA1C_HUMAN	0.0869815	0.805217
UTP3	Q9NQZ2	SAS10_HUMAN	0.136445	0.807642
GAPDH	P04406	G3P_HUMAN	-0.126699	0.810722
LTV1	Q96GA3	LTV1_HUMAN	-0.0984025	0.815417
SLC25A10	Q9UBX3	DIC_HUMAN	0.136445	0.815417
REXO2	Q9Y3B8	ORN_HUMAN	0.136445	0.815417
MRPS25	P82663	RT25_HUMAN	0.136445	0.815927
CDKN2A	Q8N726	ARF_HUMAN	0.136445	0.815927
SSBP1	Q04837	SSBP_HUMAN	-0.0895785	0.818261
DUT	P33316	DUT_HUMAN	0.136445	0.820693
NTPCR	Q9BSD7	NTPCR_HUMAN	0.136445	0.820693
S100A9	P06702	S10A9_HUMAN	-0.247556	0.82511
UCHL1	P09936	UCHL1_HUMAN	0.136445	0.825669
C1QBP	Q07021	C1QBP_HUMAN	0.136445	0.825669
H4C16	P62805	H4_HUMAN	-0.0842646	0.827367
PCBP2	Q15366	PCBP2_HUMAN	0.0798038	0.827369
MRPS7	Q9Y2R9	RT07_HUMAN	0.136445	0.827369
FCF1	Q9Y324	FCF1_HUMAN	-0.0895785	0.834751
HNRNPH1	P31943	HNRH1_HUMAN	-0.0760311	0.835634
S100A11	P31949	S10AB_HUMAN	0.136445	0.838848
RCC2	Q9P258	RCC2_HUMAN	0.0897196	0.838848
GIGYF2	Q6Y7W6	GGYF2_HUMAN	0.136445	0.841716
NOL10	Q9BSC4	NOL10_HUMAN	0.136445	0.850062
TUFM	P49411	EFTU_HUMAN	-0.0625663	0.858323
WDR33	Q9C0J8	WDR33_HUMAN	0.105409	0.86069
RBM14	Q96PK6	RBM14_HUMAN	-0.0624257	0.874505
RPL28	P46779	RL28_HUMAN	-0.0598159	0.887871
SLC25A1	P53007	TXTP_HUMAN	-0.058542	0.897858
TXN	P10599	THIO_HUMAN	0.0487674	0.905452
SNRPD2	P62316	SMD2_HUMAN	-0.0486262	0.905452
RPSA	P08865	RSSA_HUMAN	-0.0760311	0.917428
JUP	P14923	PLAK_HUMAN	0.185393	0.921544
NDUFS7	O75251	NDUS7_HUMAN	-0.058542	0.925924
MTHFD2	P13995	MTDC_HUMAN	-0.058542	0.925924
RBMX2	Q9Y388	RBMX2_HUMAN	-0.058542	0.925924
YBX3	P16989	YBOX3_HUMAN	-0.0361706	0.937257
DSP	P15924	DESP_HUMAN	-0.18209	0.937761
C8orf33	Q9H7E9	CH033_HUMAN	-0.058542	0.937761
GRB2	P62993	GRB2_HUMAN	-0.058542	0.940436
LARP4	Q71RC2	LARP4_HUMAN	-0.058542	0.940436
TUBA4A	P68366	TBA4A_HUMAN	0.0487674	0.944285
CWC15	Q9P013	CWC15_HUMAN	-0.058542	0.956592
NKAPD1	Q6ZUT1	NKAP1_HUMAN	0.0291361	0.957231
POLDIP3	Q9BY77	PDIP3_HUMAN	-0.058542	0.959879
SERBP1	Q8NC51	PAIRB_HUMAN	0.0230447	0.964636
FABP5	Q01469	FABP5_HUMAN	-0.058542	0.965837
DYNLL1	P63167	DYL1_HUMAN	0.0177309	0.976457
GLYR1	Q49A26	GLYR1_HUMAN	0.0487674	0.976457
TUBB	P07437	TBB5_HUMAN	0.0163207	0.977001
RPL35A	P18077	RL35A_HUMAN	0.0177309	0.978158
SLIT2	O94813	SLIT2_HUMAN	-0.0229036	0.986389
DNAJB6	O75190	DNJB6_HUMAN	-0.00190034	0.998214
PNP	P00491	PNPH_HUMAN	-0.00190034	0.998214
PRSS1	P07477	TRY1_HUMAN	-0.00190034	0.998214
HNRNPC	P07910	HNRPC_HUMAN	-0.00404243	0.998214
IGLC2	P0DOY2	IGLC2_HUMAN	-0.00190034	0.998214
NCL	P19338	NUCL_HUMAN	0.026396	0.998214
EEF1B2	P24534	EF1B_HUMAN	-0.00190034	0.998214
MCM5	P33992	MCM5_HUMAN	-0.00190034	0.998214
CDKN2A	P42771	CDN2A_HUMAN	-0.00190034	0.998214
FXR2	P51116	FXR2_HUMAN	-0.00190034	0.998214
MFAP1	P55081	MFAP1_HUMAN	-0.00190034	0.998214
BCAR1	P56945	BCAR1_HUMAN	-0.00190034	0.998214
RPL38	P63173	RL38_HUMAN	-0.00721419	0.998214
ACTC1	P68032	ACTC_HUMAN	-0.00190034	0.998214
SRSF4	Q08170	SRSF4_HUMAN	-0.00190034	0.998214
IK	Q13123	RED_HUMAN	-0.00190034	0.998214
EIF2B1	Q14232	EI2BA_HUMAN	-0.00190034	0.998214
GSDMA	Q96QA5	GSDMA_HUMAN	-0.00190034	0.998214
UBL5	Q9BZL1	UBL5_HUMAN	-0.00190034	0.998214
ABCF2	Q9UG63	ABCF2_HUMAN	-0.00190034	0.998214
DSG1	Q02413	DSG1_HUMAN	-0.00190034	0.998402

## Sheet: wt FBXO31 IP-MS H2O2
gene_name	uniprot_ID	uniprot_name	log2FC	adj.P.Val
FBXO31	Q5XUX0	FBX31_HUMAN	7.71999	4.97941e-06
BAG2	O95816	BAG2_HUMAN	3.84226	0.000172655
CAD	P27708	PYR1_HUMAN	4.10801	0.000172655
IRS4	O14654	IRS4_HUMAN	3.46494	0.00020376
DDX1	Q92499	DDX1_HUMAN	3.74596	0.00020376
IGBP1	P78318	IGBP1_HUMAN	3.11895	0.000242155
TARS1	P26639	SYTC_HUMAN	3.05748	0.000316638
AARS1	P49588	SYAC_HUMAN	3.52642	0.000316638
VBP1	P61758	PFD3_HUMAN	3.01164	0.000316638
HSPH1	Q92598	HS105_HUMAN	3.52181	0.000316638
FAM98A	Q8NCA5	FA98A_HUMAN	3.15398	0.00038722
DCTPP1	Q9H773	DCTP1_HUMAN	2.99809	0.00039008
PFDN5	Q99471	PFD5_HUMAN	2.70934	0.000478366
GLUL	P15104	GLNA_HUMAN	3.65082	0.000779979
IDI1	Q13907	IDI1_HUMAN	1.84769	0.0024793
PRKDC	P78527	PRKDC_HUMAN	3.21062	0.00467132
DNAJC7	Q99615	DNJC7_HUMAN	2.88212	0.00503484
PPP6C	O00743	PPP6_HUMAN	2.38593	0.00533971
RTRAF	Q9Y224	RTRAF_HUMAN	2.13781	0.00591584
CLTA	P09496	CLCA_HUMAN	-1.98293	0.00642055
RTCB	Q9Y3I0	RTCB_HUMAN	2.98013	0.010022
H2AZ1	P0C0S5	H2AZ_HUMAN	-1.15231	0.0225315
DNAJA1	P31689	DNJA1_HUMAN	1.79918	0.0225315
S100A11	P31949	S10AB_HUMAN	-1.15231	0.0225315
PPP5C	P53041	PPP5_HUMAN	1.97846	0.0225315
ATAD3A	Q9NVI7	ATD3A_HUMAN	2.37726	0.0225315
PNP	P00491	PNPH_HUMAN	-1.3473	0.0244997
PFDN2	Q9UHV9	PFD2_HUMAN	1.21062	0.0257105
PFDN6	O15212	PFD6_HUMAN	1.72898	0.0339757
FASN	P49327	FAS_HUMAN	2.46494	0.0409318
EPRS1	P07814	SYEP_HUMAN	2.04268	0.0418433
UBL4A	P11441	UBL4A_HUMAN	1.62167	0.0444437
DEFA1B	P59665	DEF1_HUMAN	-1.3473	0.0444437
SLC39A7	Q92504	S39A7_HUMAN	1.23767	0.0474059
USP9X	Q93008	USP9X_HUMAN	1.23767	0.0474059
PPP2R1A	P30153	2AAA_HUMAN	1.29825	0.0494898
PRMT5	O14744	ANM5_HUMAN	1.97846	0.0506088
EMD	P50402	EMD_HUMAN	1.75244	0.0506088
DNAJA2	O60884	DNJA2_HUMAN	2.29096	0.057774
HSPA1A	P0DMV8	HS71A_HUMAN	0.897165	0.057774
CCT2	P78371	TCPB_HUMAN	1.19457	0.057774
PPP6R3	Q5H9R7	PP6R3_HUMAN	1.37601	0.057774
NDUFA4	O00483	NDUA4_HUMAN	1.04268	0.0582974
SCD	O00767	SCD_HUMAN	0.847691	0.0582974
UBR5	O95071	UBR5_HUMAN	1.04268	0.0582974
IARS1	P41252	SYIC_HUMAN	1.62167	0.0582974
HNRNPH2	P55795	HNRH2_HUMAN	0.847691	0.0582974
PPP4C	P60510	PP4C_HUMAN	0.847691	0.0582974
SQSTM1	Q13501	SQSTM_HUMAN	1.04268	0.0582974
DYNC1H1	Q14204	DYHC1_HUMAN	0.847691	0.0582974
PGAM5	Q96HS1	PGAM5_HUMAN	2.02913	0.0582974
WDR77	Q9BQA1	MEP50_HUMAN	1.04268	0.0582974
RNF126	Q9BV68	RN126_HUMAN	0.847691	0.0582974
WDR6	Q9NNW5	WDR6_HUMAN	0.847691	0.0582974
HNRNPL	P14866	HNRPL_HUMAN	1.19094	0.059366
IMPDH2	P12268	IMDH2_HUMAN	1.62566	0.0629795
ALB	P02768	ALBU_HUMAN	-2.25962	0.0695625
SON	P18583	SON_HUMAN	0.974631	0.072315
H1-6	P22492	H1T_HUMAN	-0.875618	0.0730172
SKP1	P63208	SKP1_HUMAN	1.04268	0.0737593
AIFM1	O95831	AIFM1_HUMAN	1.39564	0.0743954
HSPA8	P11142	HSP7C_HUMAN	0.783998	0.0959677
SRRM1	Q8IYB3	SRRM1_HUMAN	-0.764476	0.103935
CCT5	P48643	TCPE_HUMAN	2.22412	0.116131
DDB1	Q16531	DDB1_HUMAN	1.01519	0.116131
CCT4	P50991	TCPD_HUMAN	0.921822	0.13833
CCT3	P49368	TCPG_HUMAN	1.11681	0.153714
SMC6	Q96SB8	SMC6_HUMAN	-1.75476	0.172898
TUBB8B	A6NNZ2	TBB8B_HUMAN	0.907926	0.186141
SRP9	P49458	SRP09_HUMAN	0.709345	0.196619
TCP1	P17987	TCPA_HUMAN	0.862489	0.22582
FABP5	Q01469	FABP5_HUMAN	-1.71912	0.22582
ANXA2	P07355	ANXA2_HUMAN	-2.05246	0.233301
S100A8	P05109	S10A8_HUMAN	-1.15231	0.260386
ARPC2	O15144	ARPC2_HUMAN	-0.818976	0.263826
MTA2	O94776	MTA2_HUMAN	-0.818976	0.263826
SERPINA3	P01011	AACT_HUMAN	-0.818976	0.263826
COX4I1	P13073	COX41_HUMAN	-0.818976	0.263826
PLS3	P13797	PLST_HUMAN	-0.818976	0.263826
CANX	P27824	CALX_HUMAN	-1.3473	0.263826
MYH9	P35579	MYH9_HUMAN	1.48332	0.263826
ACLY	P53396	ACLY_HUMAN	1.04268	0.263826
UBE2N	P61088	UBE2N_HUMAN	-0.818976	0.263826
CALML5	Q9NZT1	CALL5_HUMAN	-1.20895	0.263826
CAT	P04040	CATA_HUMAN	-1.01396	0.266928
DDX17	Q92841	DDX17_HUMAN	0.750297	0.266928
CCT6A	P40227	TCPZ_HUMAN	1.67831	0.272861
SBSN	Q6UWP8	SBSN_HUMAN	-1.03743	0.272861
G3BP1	Q13283	G3BP1_HUMAN	-1.01396	0.278083
PHB2	Q99623	PHB2_HUMAN	-1.01396	0.278083
CHCHD3	Q9NX63	MIC19_HUMAN	-1.01396	0.278083
CTSD	P07339	CATD_HUMAN	-1.01396	0.284416
HSP90B1	P14625	ENPL_HUMAN	-1.01396	0.284416
HNRNPC	P07910	HNRPC_HUMAN	-0.805429	0.290713
RPL12	P30050	RL12_HUMAN	-0.647451	0.290713
RPS19	P39019	RS19_HUMAN	-0.806801	0.290713
AIMP1	Q12904	AIMP1_HUMAN	0.904332	0.290713
TUBB4A	P04350	TBB4A_HUMAN	0.658677	0.291114
ANXA1	P04083	ANXA1_HUMAN	-1.61642	0.299118
HSPB1	P04792	HSPB1_HUMAN	-0.926285	0.299118
SNRPD2	P62316	SMD2_HUMAN	-0.731298	0.299118
HBB	P68871	HBB_HUMAN	-1.45461	0.299118
MAP7D1	Q3KQU3	MA7D1_HUMAN	0.904332	0.299118
HNRNPU	Q00839	HNRPU_HUMAN	-0.616415	0.30381
MUCL1	Q96DR8	MUCL1_HUMAN	-1.15231	0.30678
SPRR3	Q9UBC9	SPRR3_HUMAN	-1.68063	0.306866
AZGP1	P25311	ZA2G_HUMAN	-1.68063	0.313035
S100A7	P31151	S10A7_HUMAN	-1.15231	0.313035
HSP90AB1	P08238	HS90B_HUMAN	1.73172	0.320347
IGLC2	P0DOY2	IGLC2_HUMAN	-0.818976	0.320347
U2AF2	P26368	U2AF2_HUMAN	-0.542284	0.320347
SDHA	P31040	SDHA_HUMAN	0.978463	0.320347
CCT8	P50990	TCPQ_HUMAN	1.56314	0.320347
SRP14	P37108	SRP14_HUMAN	-0.818976	0.324043
HAL	P42357	HUTH_HUMAN	-1.01396	0.324043
PSMA7	O14818	PSA7_HUMAN	-0.818976	0.329209
SLURP2	P0DP57	SLUR2_HUMAN	-0.818976	0.329209
SERPINB3	P29508	SPB3_HUMAN	-1.25962	0.342142
ALDH18A1	P54886	P5CS_HUMAN	0.904332	0.346205
DNAJA3	Q96EY1	DNJA3_HUMAN	0.904332	0.346205
PRSS1	P07477	TRY1_HUMAN	-0.799504	0.346358
TGM3	Q08188	TGM3_HUMAN	-1.91411	0.357543
KPRP	Q5T749	KPRP_HUMAN	-0.815427	0.357543
PARP1	P09874	PARP1_HUMAN	-1.93226	0.362042
EFTUD2	Q15029	U5S1_HUMAN	1.37601	0.362042
S100A9	P06702	S10A9_HUMAN	-0.875618	0.368127
DCD	P81605	DCD_HUMAN	-0.623988	0.369818
EEF1D	P29692	EF1D_HUMAN	-0.86207	0.380739
PKP1	Q13835	PKP1_HUMAN	-1.15231	0.380739
CDSN	Q15517	CDSN_HUMAN	-1.15231	0.380739
REXO4	Q9GZR2	REXO4_HUMAN	-1.15231	0.380739
YBX1	P67809	YBOX1_HUMAN	-0.46343	0.386824
HSP90AA1	P07900	HS90A_HUMAN	2.03625	0.387428
DARS1	P14868	SYDC_HUMAN	1.09932	0.395222
NOL9	Q5SY16	NOL9_HUMAN	0.847691	0.401147
ZNF593	O00488	ZN593_HUMAN	-0.592952	0.405404
HNRNPA2B1	P22626	ROA2_HUMAN	-1.70026	0.405404
MRPL41	Q8IXM3	RM41_HUMAN	-0.875618	0.405404
PHGDH	O43175	SERA_HUMAN	1.46369	0.419937
PRDX2	P32119	PRDX2_HUMAN	-0.700261	0.419937
NME2	P22392	NDKB_HUMAN	-0.731298	0.447848
CASP14	P31944	CASPE_HUMAN	-2.08809	0.447848
HSPA1L	P34931	HS71L_HUMAN	1.04268	0.447848
RPL27	P61353	RL27_HUMAN	-0.540876	0.447848
RPS16	P62249	RS16_HUMAN	-0.450296	0.447848
MCM6	Q14566	MCM6_HUMAN	1.14999	0.447848
RPL36	Q9Y3U8	RL36_HUMAN	-0.495839	0.447848
PFN1	P07737	PROF1_HUMAN	-1.15231	0.453543
DSG1	Q02413	DSG1_HUMAN	-1.30634	0.457222
DHX9	Q08211	DHX9_HUMAN	0.709345	0.457222
SERPINB12	Q96P63	SPB12_HUMAN	-0.926285	0.457222
JUP	P14923	PLAK_HUMAN	-1.19267	0.457316
SPRR2D	P22532	SPR2D_HUMAN	-0.869644	0.457316
RPL21	P46778	RL21_HUMAN	-0.467594	0.457316
ZNF771	Q7L3S4	ZN771_HUMAN	0.847691	0.457316
GLO1	Q04760	LGUL_HUMAN	0.904332	0.458327
AURKAIP1	Q9NWT8	AKIP_HUMAN	-0.452464	0.458327
SLC25A1	P53007	TXTP_HUMAN	0.514357	0.460082
RBM14	Q96PK6	RBM14_HUMAN	0.798505	0.467596
NFKBIL1	Q9UBC1	IKBL1_HUMAN	-0.68063	0.467596
ARG1	P05089	ARGI1_HUMAN	-0.68063	0.472999
TUBB	P07437	TBB5_HUMAN	0.393501	0.472999
LORICRIN	P23490	LORI_HUMAN	-1.42143	0.472999
CCT7	Q99832	TCPH_HUMAN	0.667501	0.472999
PA2G4	Q9UQ80	PA2G4_HUMAN	-1.20895	0.472999
C11orf98	E9PRG8	CK098_HUMAN	-0.389267	0.474589
EIF1AY	O14602	IF1AY_HUMAN	-0.485643	0.474589
PDCD5	O14737	PDCD5_HUMAN	-0.68063	0.474589
HMGB3	O15347	HMGB3_HUMAN	-0.485643	0.474589
CPNE3	O75131	CPNE3_HUMAN	-0.485643	0.474589
ALOX12B	O75342	LX12B_HUMAN	-0.485643	0.474589
DNAJC8	O75937	DNJC8_HUMAN	-0.926285	0.474589
LDHA	P00338	LDHA_HUMAN	-1.42143	0.474589
RPLP0	P05388	RLA0_HUMAN	-1.49556	0.474589
SSB	P05455	LA_HUMAN	-0.68063	0.474589
ENO1	P06733	ENOA_HUMAN	-0.818976	0.474589
GPI	P06744	G6PI_HUMAN	-0.485643	0.474589
NEFM	P07197	NFM_HUMAN	-0.485643	0.474589
P4HB	P07237	PDIA1_HUMAN	-0.485643	0.474589
CTSB	P07858	CATB_HUMAN	-1.01396	0.474589
ANXA5	P08758	ANXA5_HUMAN	-0.485643	0.474589
SNRPC	P09234	RU1C_HUMAN	-0.485643	0.474589
CLTB	P09497	CLCB_HUMAN	-0.485643	0.474589
CNP	P09543	CN37_HUMAN	0.514357	0.474589
COX6C	P09669	COX6C_HUMAN	-0.485643	0.474589
H2AC17	P0C0S8	H2A1_HUMAN	-0.438524	0.474589
TXN	P10599	THIO_HUMAN	-0.485643	0.474589
LAMP1	P11279	LAMP1_HUMAN	-0.818976	0.474589
SLC25A4	P12235	ADT1_HUMAN	0.514357	0.474589
CKB	P12277	KCRB_HUMAN	-1.22644	0.474589
PKM	P14618	KPYM_HUMAN	0.46369	0.474589
H1-2	P16403	H12_HUMAN	-0.391658	0.474589
RCC1	P18754	RCC1_HUMAN	-0.485643	0.474589
PPIB	P23284	PPIB_HUMAN	-0.68063	0.474589
PSMA3	P25788	PSA3_HUMAN	-0.485643	0.474589
RPL13	P26373	RL13_HUMAN	-0.366603	0.474589
CALR	P27797	CALR_HUMAN	-0.818976	0.474589
PSMA5	P28066	PSA5_HUMAN	-0.68063	0.474589
PRDX6	P30041	PRDX6_HUMAN	-0.818976	0.474589
PRDX3	P30048	PRDX3_HUMAN	-0.869644	0.474589
PEBP1	P30086	PEBP1_HUMAN	-0.68063	0.474589
SERPINB1	P30740	ILEU_HUMAN	-0.485643	0.474589
LCN1	P31025	LCN1_HUMAN	-0.818976	0.474589
RRM2	P31350	RIR2_HUMAN	0.709345	0.474589
HNRNPH1	P31943	HNRH1_HUMAN	0.37387	0.474589
SFN	P31947	1433S_HUMAN	-0.485643	0.474589
DUT	P33316	DUT_HUMAN	-0.485643	0.474589
MCM4	P33991	MCM4_HUMAN	0.709345	0.474589
MCM5	P33992	MCM5_HUMAN	0.709345	0.474589
SHMT2	P34897	GLYM_HUMAN	-0.68063	0.474589
FUS	P35637	FUS_HUMAN	-1.01396	0.474589
TALDO1	P37837	TALDO_HUMAN	-0.485643	0.474589
ANP32A	P39687	AN32A_HUMAN	-0.818976	0.474589
CAPZB	P47756	CAPZB_HUMAN	0.514357	0.474589
RPL29	P47914	RL29_HUMAN	-0.364786	0.474589
ARCN1	P48444	COPD_HUMAN	0.514357	0.474589
MARCKSL1	P49006	MRP_HUMAN	-0.485643	0.474589
CLK3	P49761	CLK3_HUMAN	0.709345	0.474589
KLK7	P49862	KLK7_HUMAN	-0.485643	0.474589
HDGF	P51858	HDGF_HUMAN	-0.485643	0.474589
NDUFA8	P51970	NDUA8_HUMAN	-0.485643	0.474589
KIF11	P52732	KIF11_HUMAN	0.514357	0.474589
MRPL12	P52815	RM12_HUMAN	-0.68063	0.474589
COPB1	P53618	COPB_HUMAN	0.847691	0.474589
SUB1	P53999	TCP4_HUMAN	-0.485643	0.474589
CLNS1A	P54105	ICLN_HUMAN	0.514357	0.474589
SLURP1	P55000	SLUR1_HUMAN	-0.485643	0.474589
MARS1	P56192	SYMC_HUMAN	0.514357	0.474589
MAZ	P56270	MAZ_HUMAN	0.514357	0.474589
ATP5ME	P56385	ATP5I_HUMAN	-0.485643	0.474589
GEMIN4	P57678	GEMI4_HUMAN	0.709345	0.474589
SEC61B	P60468	SC61B_HUMAN	-0.485643	0.474589
RPS3A	P61247	RS3A_HUMAN	-0.37427	0.474589
RPL26	P61254	RL26_HUMAN	-0.343226	0.474589
RPL15	P61313	RL15_HUMAN	-0.549858	0.474589
LYZ	P61626	LYSC_HUMAN	-1.08809	0.474589
YWHAG	P61981	1433G_HUMAN	-0.485643	0.474589
PSMC5	P62195	PRS8_HUMAN	0.709345	0.474589
SNRPD1	P62314	SMD1_HUMAN	-0.485643	0.474589
RPS25	P62851	RS25_HUMAN	-0.380475	0.474589
RPL11	P62913	RL11_HUMAN	-0.35213	0.474589
YWHAZ	P63104	1433Z_HUMAN	-1.01396	0.474589
PPP2R2A	P63151	2ABA_HUMAN	0.514357	0.474589
TUBA1B	P68363	TBA1B_HUMAN	0.368036	0.474589
TFAM	Q00059	TFAM_HUMAN	-0.347297	0.474589
SLC25A3	Q00325	MPCP_HUMAN	0.719261	0.474589
FKBP3	Q00688	FKBP3_HUMAN	-0.68063	0.474589
SORD	Q00796	DHSO_HUMAN	-0.485643	0.474589
RPL6	Q02878	RL6_HUMAN	-0.425418	0.474589
SSBP1	Q04837	SSBP_HUMAN	-0.347297	0.474589
RAD51	Q06609	RAD51_HUMAN	0.514357	0.474589
KHDRBS1	Q07666	KHDR1_HUMAN	-0.347297	0.474589
RBBP4	Q09028	RBBP4_HUMAN	-0.485643	0.474589
CPSF1	Q10570	CPSF1_HUMAN	0.709345	0.474589
ILF2	Q12905	ILF2_HUMAN	-0.818976	0.474589
MRPL28	Q13084	RM28_HUMAN	0.514357	0.474589
AIMP2	Q13155	AIMP2_HUMAN	0.514357	0.474589
DDX10	Q13206	DDX10_HUMAN	0.514357	0.474589
TCOF1	Q13428	TCOF_HUMAN	-0.397964	0.474589
EIF3A	Q14152	EIF3A_HUMAN	-0.68063	0.474589
ZNF460	Q14592	ZN460_HUMAN	0.514357	0.474589
CLINT1	Q14677	EPN4_HUMAN	0.514357	0.474589
EIF4H	Q15056	IF4H_HUMAN	-0.818976	0.474589
PDIA6	Q15084	PDIA6_HUMAN	-0.68063	0.474589
PLEC	Q15149	PLEC_HUMAN	-1.24744	0.474589
PCBP1	Q15365	PCBP1_HUMAN	0.352749	0.474589
SF1	Q15637	SF01_HUMAN	-0.485643	0.474589
FSCN1	Q16658	FSCN1_HUMAN	-0.818976	0.474589
SPOUT1	Q5T280	CI114_HUMAN	0.904332	0.474589
OBI1	Q5W0B1	OBI1_HUMAN	0.514357	0.474589
NCCRP1	Q6ZVX7	FBX50_HUMAN	-0.68063	0.474589
RPS27L	Q71UM5	RS27L_HUMAN	0.709345	0.474589
TRMT10C	Q7L0Y3	TM10C_HUMAN	0.449051	0.474589
NKAP	Q8N5F7	NKAP_HUMAN	-0.485643	0.474589
PCNP	Q8WW12	PCNP_HUMAN	-0.485643	0.474589
WFDC12	Q8WWY7	WFD12_HUMAN	-0.68063	0.474589
ANP32B	Q92688	AN32B_HUMAN	-0.485643	0.474589
KHSRP	Q92945	FUBP2_HUMAN	-0.818976	0.474589
SMARCE1	Q969G3	SMCE1_HUMAN	-0.485643	0.474589
RPL36AL	Q969Q0	RL36L_HUMAN	-0.337381	0.474589
FUBP1	Q96AE4	FUBP1_HUMAN	-0.68063	0.474589
THOC3	Q96J01	THOC3_HUMAN	0.514357	0.474589
ZNF512	Q96ME7	ZN512_HUMAN	0.352668	0.474589
POP1	Q99575	POP1_HUMAN	1.36844	0.474589
MTR	Q99707	METH_HUMAN	0.709345	0.474589
EBNA1BP2	Q99848	EBP2_HUMAN	-0.485643	0.474589
PRMT1	Q99873	ANM1_HUMAN	-0.485643	0.474589
RNASE7	Q9H1E1	RNAS7_HUMAN	-0.68063	0.474589
SLC25A22	Q9H936	GHC1_HUMAN	0.514357	0.474589
SDF2L1	Q9HCN8	SDF2L_HUMAN	-0.485643	0.474589
UTP3	Q9NQZ2	SAS10_HUMAN	-0.485643	0.474589
AASDHPPT	Q9NRN7	ADPPT_HUMAN	0.514357	0.474589
MTCH1	Q9NZJ7	MTCH1_HUMAN	-0.485643	0.474589
MRPL36	Q9P0J6	RM36_HUMAN	-0.347297	0.474589
CFDP1	Q9UEE9	CFDP1_HUMAN	-0.485643	0.474589
TRMT112	Q9UI30	TR112_HUMAN	0.652703	0.474589
CPA4	Q9UI42	CBPA4_HUMAN	-1.08809	0.474589
SRRM2	Q9UQ35	SRRM2_HUMAN	0.514357	0.474589
UTP11	Q9Y3A2	UTP11_HUMAN	-0.485643	0.474589
TIMM13	Q9Y5L4	TIM13_HUMAN	-0.818976	0.474589
CSTA	P01040	CYTA_HUMAN	-1.15231	0.476107
GGCT	O75223	GGCT_HUMAN	-1.20895	0.477791
LDHB	P07195	LDHB_HUMAN	-1.20895	0.477791
DSP	P15924	DESP_HUMAN	-1.07793	0.477791
VDAC2	P45880	VDAC2_HUMAN	-0.68063	0.477791
GRPEL1	Q9HAV7	GRPE1_HUMAN	-0.68063	0.477791
EIF5A	P63241	IF5A1_HUMAN	-0.360844	0.487592
PARK7	Q99497	PARK7_HUMAN	-1.01396	0.487592
NSA2	O95478	NSA2_HUMAN	0.344364	0.489648
HPRT1	P00492	HPRT_HUMAN	0.652703	0.489648
IGHA1	P01876	IGHA1_HUMAN	-0.68063	0.489648
EPB41	P11171	EPB41_HUMAN	-0.485643	0.489648
STMN1	P16949	STMN1_HUMAN	-0.926285	0.489648
PTBP1	P26599	PTBP1_HUMAN	-0.818976	0.489648
RPS14	P62263	RS14_HUMAN	-0.314393	0.489648
RAN	P62826	RAN_HUMAN	-0.411512	0.489648
RACK1	P63244	RACK1_HUMAN	-0.384466	0.489648
DSC1	Q08554	DSC1_HUMAN	-0.915478	0.489648
DSC3	Q14574	DSC3_HUMAN	-0.68063	0.489648
CLUL1	Q15846	CLUL1_HUMAN	-0.485643	0.489648
POF1B	Q8WVV4	POF1B_HUMAN	-0.68063	0.489648
RBM17	Q96I25	SPF45_HUMAN	-0.485643	0.489648
SPRR2G	Q9BYE4	SPR2G_HUMAN	-0.485643	0.489648
RBM8A	Q9Y5S9	RBM8A_HUMAN	-0.347297	0.489648
RPL23A	P62750	RL23A_HUMAN	-0.298574	0.515003
HP1BP3	Q5SSJ5	HP1B3_HUMAN	-0.68063	0.5227
DSTN	P60981	DEST_HUMAN	-0.347297	0.526267
ACTC1	P68032	ACTC_HUMAN	-0.347297	0.526267
MRPL20	Q9BYC9	RM20_HUMAN	-0.347297	0.526868
HNRNPD	Q14103	HNRPD_HUMAN	-0.818976	0.530827
YBX3	P16989	YBOX3_HUMAN	-0.287801	0.53333
LBR	Q14739	LBR_HUMAN	-0.290655	0.540352
ARL6IP4	Q66PJ3	AR6P4_HUMAN	-0.429001	0.544081
CCDC59	Q9P031	TAP26_HUMAN	0.483321	0.546808
IGKV3-7	A0A075B6H7	KV37_HUMAN	-0.485643	0.551757
PHB1	P35232	PHB1_HUMAN	-0.485643	0.551757
RPL34	P49207	RL34_HUMAN	-0.259619	0.551757
RPL10A	P62906	RL10A_HUMAN	-0.347297	0.551757
NEDD8	Q15843	NEDD8_HUMAN	-0.485643	0.551757
EIF3B	P55884	EIF3B_HUMAN	0.709345	0.558866
HMGB1	P09429	HMGB1_HUMAN	-1.19814	0.572341
DDX5	P17844	DDX5_HUMAN	0.40919	0.574313
SREK1IP1	Q8N9Q2	SR1IP_HUMAN	-0.290655	0.574313
MCM7	P33993	MCM7_HUMAN	0.760013	0.580913
RPS18	P62269	RS18_HUMAN	-0.270607	0.580913
MAPRE1	Q15691	MARE1_HUMAN	-0.485643	0.580913
GLYR1	Q49A26	GLYR1_HUMAN	0.496868	0.580913
ENAH	Q8N8S7	ENAH_HUMAN	-0.485643	0.580913
C1QA	P02745	C1QA_HUMAN	-0.347297	0.582862
PGK1	P00558	PGK1_HUMAN	-0.68063	0.591929
RPLP2	P05387	RLA2_HUMAN	-0.647451	0.591929
TPM3	P06753	TPM3_HUMAN	-0.542284	0.591929
DLST	P36957	ODO2_HUMAN	-0.485643	0.591929
SUMO2	P61956	SUMO2_HUMAN	-0.68063	0.591929
H4C16	P62805	H4_HUMAN	-0.239987	0.591929
HBA2	P69905	HBA_HUMAN	-0.68063	0.591929
PTGES3	Q15185	TEBP_HUMAN	-0.68063	0.591929
CMAS	Q8NFW8	NEUA_HUMAN	-0.485643	0.591929
CDC5L	Q99459	CDC5L_HUMAN	-0.429001	0.59438
RPL35A	P18077	RL35A_HUMAN	-0.385789	0.598262
H1-0	P07305	H10_HUMAN	-0.249309	0.599922
NHP2	Q9NX24	NHP2_HUMAN	-0.485643	0.599922
CDK4	P11802	CDK4_HUMAN	0.514357	0.610666
PCNA	P12004	PCNA_HUMAN	-0.542284	0.620829
YWHAB	P31946	1433B_HUMAN	-0.623988	0.622538
CDKN2A	P42771	CDN2A_HUMAN	0.376012	0.622538
MRPL33	O75394	RM33_HUMAN	0.426679	0.632767
ATP5F1B	P06576	ATPB_HUMAN	-0.731298	0.632767
RPS7	P62081	RS7_HUMAN	-0.337581	0.632767
UBA1	P22314	UBA1_HUMAN	-0.542284	0.633716
RPS12	P25398	RS12_HUMAN	-0.216524	0.640702
SNRNP200	O75643	U520_HUMAN	0.570999	0.651389
SPRR1B	P22528	SPR1B_HUMAN	-0.485643	0.651389
RPL13A	P40429	RL13A_HUMAN	-0.208052	0.651389
TPI1	P60174	TPIS_HUMAN	-0.963296	0.651389
NOM1	Q5C9Z4	NOM1_HUMAN	0.483321	0.651389
RPL7L1	Q6DKI1	RL7L_HUMAN	0.268702	0.651389
CENPV	Q7Z7K6	CENPV_HUMAN	0.268702	0.651389
LTV1	Q96GA3	LTV1_HUMAN	0.514357	0.651389
PAK1IP1	Q9NWT1	PK1IP_HUMAN	0.514357	0.651389
LYAR	Q9NX58	LYAR_HUMAN	-0.542284	0.651389
ACTB	P60709	ACTB_HUMAN	-0.405582	0.652521
RPL30	P62888	RL30_HUMAN	-0.216524	0.652725
PAICS	P22234	PUR6_HUMAN	-0.295537	0.656047
VIM	P08670	VIME_HUMAN	-0.283261	0.658416
RPS10	P46783	RS10_HUMAN	0.237666	0.658416
ST13	P50502	F10A1_HUMAN	-0.623988	0.658416
RPS26	P62854	RS26_HUMAN	0.27891	0.658416
SRSF2	Q01130	SRSF2_HUMAN	-0.623988	0.658416
RPF1	Q9H9Y2	RPF1_HUMAN	-0.239987	0.658416
SLX9	Q9NSI2	SLX9_HUMAN	0.376012	0.664862
LUC7L2	Q9Y383	LC7L2_HUMAN	0.200655	0.667097
PCMT1	P22061	PIMT_HUMAN	-0.26345	0.682009
RPS15A	P62244	RS15A_HUMAN	-0.219521	0.682009
NACA	E9PAV3	NACAM_HUMAN	-0.68063	0.68357
SET	Q01105	SET_HUMAN	-0.68063	0.68357
CLTC	Q00610	CLH1_HUMAN	0.652703	0.696388
BLMH	Q13867	BLMH_HUMAN	-0.754761	0.697647
EEF1A1	P68104	EF1A1_HUMAN	-0.234013	0.701819
FARSA	Q9Y285	SYFA_HUMAN	0.426679	0.701819
STIP1	P31948	STIP1_HUMAN	-0.68063	0.709973
HSPE1	P61604	CH10_HUMAN	-0.926285	0.709973
GPATCH4	Q5T3I0	GPTC4_HUMAN	0.570999	0.712225
SERBP1	Q8NC51	PAIRB_HUMAN	-0.378333	0.712225
RPS24	P62847	RS24_HUMAN	-0.177448	0.718692
GAPDH	P04406	G3P_HUMAN	-0.225036	0.720229
PSMA4	P25789	PSA4_HUMAN	-0.485643	0.720229
CCDC86	Q9H6F5	CCD86_HUMAN	-0.239987	0.720229
FBL	P22087	FBRL_HUMAN	-0.239987	0.722433
EIF4B	P23588	IF4B_HUMAN	-0.592952	0.732782
RPL19	P84098	RL19_HUMAN	-0.248261	0.732782
CNBP	P62633	CNBP_HUMAN	-0.485643	0.734096
H1-10	Q92522	H1X_HUMAN	0.169619	0.734096
ASF1A	Q9Y294	ASF1A_HUMAN	-0.259619	0.734096
HNRNPK	P61978	HNRPK_HUMAN	0.709345	0.734232
NIFK	Q9BYG3	MK67I_HUMAN	-0.206809	0.73591
RPL8	P62917	RL8_HUMAN	-0.190267	0.736557
RPL32	P62910	RL32_HUMAN	-0.205797	0.747021
RPL38	P63173	RL38_HUMAN	-0.203179	0.747021
IPO5	O00410	IPO5_HUMAN	0.376012	0.753557
CSTB	P04080	CYTB_HUMAN	-0.485643	0.765538
NSUN2	Q08J23	NSUN2_HUMAN	0.709345	0.765538
SDAD1	Q9NVU7	SDA1_HUMAN	-0.357212	0.765538
ZCCHC17	Q9NP64	ZCC17_HUMAN	-0.206809	0.765949
LGALS7B	P47929	LEG7_HUMAN	-0.485643	0.766129
EPB41L5	Q9HCM4	E41L5_HUMAN	0.200655	0.766129
IGHV1-45	A0A0A0MS14	HV145_HUMAN	-0.152309	0.768177
EEF1E1	O43324	MCA3_HUMAN	0.376012	0.768177
IGKV4-1	P06312	KV401_HUMAN	-0.152309	0.768177
H1-3	P16402	H13_HUMAN	-0.152309	0.768177
BAG6	P46379	BAG6_HUMAN	0.376012	0.768177
RPP30	P78346	RPP30_HUMAN	0.376012	0.768177
RPL24	P83731	RL24_HUMAN	-0.189051	0.768177
ERH	P84090	ERH_HUMAN	-0.152309	0.768177
PRPF4B	Q13523	PRP4B_HUMAN	-0.341323	0.768177
H2AC21	Q8IUE6	H2A2B_HUMAN	-0.152309	0.768177
CDKN2A	Q8N726	ARF_HUMAN	-0.152309	0.768177
PRR11	Q96HE9	PRR11_HUMAN	-0.152309	0.768177
RSL24D1	Q9UHA3	RLP24_HUMAN	-0.152309	0.768177
RPL39	P62891	RL39_HUMAN	-0.207251	0.772519
RBM39	Q14498	RBM39_HUMAN	-0.202977	0.776551
PPP1CC	P36873	PP1G_HUMAN	-0.347297	0.779498
EIF3G	O75821	EIF3G_HUMAN	0.376012	0.780001
HNRNPM	P52272	HNRPM_HUMAN	0.376012	0.780001
H1-4	P10412	H14_HUMAN	-0.26345	0.791699
SLIRP	Q9GZT3	SLIRP_HUMAN	-0.347297	0.791699
FTSJ3	Q8IY81	SPB1_HUMAN	-0.180213	0.792332
DNAJB6	O75190	DNJB6_HUMAN	0.376012	0.794323
HNRNPA3	P51991	ROA3_HUMAN	0.376012	0.796056
NSD2	O96028	NSD2_HUMAN	0.376012	0.79606
RANBP1	P43487	RANG_HUMAN	-0.647451	0.79606
RPL14	P50914	RL14_HUMAN	-0.152309	0.79606
CBX3	Q13185	CBX3_HUMAN	0.376012	0.79606
DDX31	Q9H8H2	DDX31_HUMAN	0.376012	0.79606
FLOT2	Q14254	FLOT2_HUMAN	-0.667083	0.798174
ATP5F1C	P36542	ATPG_HUMAN	-0.199035	0.798913
ARF4	P18085	ARF4_HUMAN	-0.290655	0.800412
TUFM	P49411	EFTU_HUMAN	0.141739	0.804731
SLC16A1	P53985	MOT1_HUMAN	-0.290655	0.805402
FAM133B	Q5BKY9	F133B_HUMAN	-0.290655	0.805402
MEPCE	Q7L2J0	MEPCE_HUMAN	-0.347297	0.805402
H3C12	P68431	H31_HUMAN	-0.152309	0.805912
MRPS5	P82675	RT05_HUMAN	-0.347297	0.805912
PABPC4	Q13310	PABP4_HUMAN	-0.347297	0.805912
XP32	Q5T750	XP32_HUMAN	-0.347297	0.805912
DDX18	Q9NVP1	DDX18_HUMAN	-0.347297	0.805912
SLC25A10	Q9UBX3	DIC_HUMAN	-0.397964	0.805912
H2BC12	O60814	H2B1K_HUMAN	-0.166169	0.806072
UCHL1	P09936	UCHL1_HUMAN	-0.347297	0.806072
MDH2	P40926	MDHM_HUMAN	-0.573321	0.806072
VCP	P55072	TERA_HUMAN	-0.347297	0.806072
SRSF4	Q08170	SRSF4_HUMAN	-0.347297	0.806072
GANAB	Q14697	GANAB_HUMAN	-0.347297	0.806072
MRPL57	Q9BQC6	RT63_HUMAN	-0.347297	0.806072
PLCL1	Q15111	PLCL1_HUMAN	-0.208951	0.809576
RPS5	P46782	RS5_HUMAN	0.144674	0.809926
STEEP1	Q9H5V9	STEEP_HUMAN	0.426679	0.809926
TRIM28	Q13263	TIF1B_HUMAN	0.181024	0.811495
DNAJC9	Q8WXX5	DNJC9_HUMAN	-0.152309	0.811495
PES1	O00541	PESC_HUMAN	0.31937	0.812118
SEC16A	O15027	SC16A_HUMAN	0.181024	0.812118
MRPS12	O15235	RT12_HUMAN	-0.152309	0.812118
EIF3H	O15372	EIF3H_HUMAN	0.181024	0.812118
KIF5C	O60282	KIF5C_HUMAN	0.181024	0.812118
PMPCB	O75439	MPPB_HUMAN	0.181024	0.812118
SRP72	O76094	SRP72_HUMAN	-0.208951	0.812118
SLIT2	O94813	SLIT2_HUMAN	0.181024	0.812118
IGHG2	P01859	IGHG2_HUMAN	0.181024	0.812118
H2AC8	P04908	H2A1B_HUMAN	0.181024	0.812118
CYC1	P08574	CY1_HUMAN	0.181024	0.812118
RPS17	P08708	RS17_HUMAN	-0.127601	0.812118
HNRNPA1	P09651	ROA1_HUMAN	-0.686321	0.812118
CALM1	P0DP23	CALM1_HUMAN	-0.290655	0.812118
HSPA5	P11021	BIP_HUMAN	-0.119606	0.812118
XRCC6	P12956	XRCC6_HUMAN	-0.259619	0.812118
SNRPB	P14678	RSMB_HUMAN	-0.152309	0.812118
CTPS1	P17812	PYRG1_HUMAN	0.376012	0.812118
TRIM21	P19474	RO52_HUMAN	-0.176004	0.812118
AHCY	P23526	SAHH_HUMAN	-0.505274	0.812118
RRM1	P23921	RIR1_HUMAN	0.181024	0.812118
MCM3	P25205	MCM3_HUMAN	0.181024	0.812118
POLR2B	P30876	RPB2_HUMAN	0.181024	0.812118
RPL4	P36578	RL4_HUMAN	-0.153356	0.812118
RBMX	P38159	RBMX_HUMAN	0.181024	0.812118
NAA10	P41227	NAA10_HUMAN	0.181024	0.812118
RPS27	P42677	RS27_HUMAN	0.126525	0.812118
RPL5	P46777	RL5_HUMAN	-0.143798	0.812118
RPS9	P46781	RS9_HUMAN	-0.10497	0.812118
QARS1	P47897	SYQ_HUMAN	0.181024	0.812118
HNRNPF	P52597	HNRPF_HUMAN	0.181024	0.812118
ADAR	P55265	DSRAD_HUMAN	0.181024	0.812118
EIF6	P56537	IF6_HUMAN	0.181024	0.812118
EIF3E	P60228	EIF3E_HUMAN	0.181024	0.812118
RPL7A	P62424	RL7A_HUMAN	-0.149156	0.812118
RPS28	P62857	RS28_HUMAN	0.181024	0.812118
DYNLL1	P63167	DYL1_HUMAN	-0.290655	0.812118
MRPS25	P82663	RT25_HUMAN	0.376012	0.812118
MRPS15	P82914	RT15_HUMAN	-0.121273	0.812118
SLC25A11	Q02978	M2OM_HUMAN	0.181024	0.812118
CEBPZ	Q03701	CEBPZ_HUMAN	-0.347297	0.812118
PWP1	Q13610	PWP1_HUMAN	0.268702	0.812118
SPTAN1	Q13813	SPTN1_HUMAN	0.181024	0.812118
TUBB2A	Q13885	TBB2A_HUMAN	0.181024	0.812118
ELOB	Q15370	ELOB_HUMAN	0.344975	0.812118
TRIP13	Q15645	PCH2_HUMAN	0.181024	0.812118
ATAD3B	Q5T9A4	ATD3B_HUMAN	0.181024	0.812118
CCDC137	Q6PK04	CC137_HUMAN	0.181024	0.812118
MTHFD1L	Q6UB35	C1TM_HUMAN	0.181024	0.812118
FIP1L1	Q6UN15	FIP1_HUMAN	0.181024	0.812118
RBBP6	Q7Z6E9	RBBP6_HUMAN	-0.148958	0.812118
NUP93	Q8N1F7	NUP93_HUMAN	0.181024	0.812118
NGDN	Q8NEJ9	NGDN_HUMAN	0.181024	0.812118
MRPL30	Q8TCC3	RM30_HUMAN	-0.290655	0.812118
DYNLRB2	Q8TF09	DLRB2_HUMAN	0.181024	0.812118
NOC3L	Q8WTT2	NOC3L_HUMAN	0.158952	0.812118
MAIP1	Q8WWC4	MAIP1_HUMAN	0.181024	0.812118
COA7	Q96BR5	COA7_HUMAN	0.181024	0.812118
IMP4	Q96G21	IMP4_HUMAN	0.181024	0.812118
RBM15	Q96T37	RBM15_HUMAN	0.181024	0.812118
LLPH	Q9BRT6	LLPH_HUMAN	-0.127509	0.812118
NTPCR	Q9BSD7	NTPCR_HUMAN	-0.259619	0.812118
WDR18	Q9BV38	WDR18_HUMAN	0.181024	0.812118
GNL3	Q9BVP2	GNL3_HUMAN	-0.11563	0.812118
CRNKL1	Q9BZJ0	CRNL1_HUMAN	0.181024	0.812118
DDX28	Q9NUL7	DDX28_HUMAN	0.181024	0.812118
MRPL22	Q9NWU5	RM22_HUMAN	-0.152309	0.812118
TECR	Q9NZ01	TECR_HUMAN	-0.290655	0.812118
MRPL27	Q9P0M9	RM27_HUMAN	0.181024	0.812118
DNAJB11	Q9UBS4	DJB11_HUMAN	-0.208951	0.812118
SRP68	Q9UHB9	SRP68_HUMAN	0.181024	0.812118
MAGED2	Q9UNF1	MAGD2_HUMAN	0.181024	0.812118
RPL26L1	Q9UNX3	RL26L_HUMAN	-0.116671	0.812118
NUDC	Q9Y266	NUDC_HUMAN	-0.290655	0.812118
NME1	P15531	NDKA_HUMAN	-0.222498	0.813523
ASF1B	Q9NVP2	ASF1B_HUMAN	0.181024	0.813523
MTHFD2	P13995	MTDC_HUMAN	-0.152309	0.817801
UQCRC2	P22695	QCR2_HUMAN	0.204487	0.817801
DDX54	Q8TDD1	DDX54_HUMAN	0.194571	0.817801
DDX50	Q9BQ39	DDX50_HUMAN	-0.281831	0.817801
GRWD1	Q9BQ67	GRWD1_HUMAN	0.181024	0.817801
ZNF579	Q8NAF0	ZN579_HUMAN	-0.152309	0.82166
ZNF275	Q9NSD4	ZN275_HUMAN	-0.152309	0.82166
MIF	P14174	MIF_HUMAN	-0.290655	0.822242
CAPZA1	P52907	CAZA1_HUMAN	-0.152309	0.823102
RPS13	P62277	RS13_HUMAN	-0.0975521	0.823102
RP9	Q8TA86	RP9_HUMAN	-0.202977	0.823102
EIF2B1	Q14232	EI2BA_HUMAN	-0.103123	0.82825
RPL17	P18621	RL17_HUMAN	-0.109756	0.828698
NCL	P19338	NUCL_HUMAN	-0.644992	0.831416
TUBB4B	P68371	TBB4B_HUMAN	0.149988	0.831416
PRPF19	Q9UMS4	PRP19_HUMAN	0.13793	0.831416
RPS11	P62280	RS11_HUMAN	-0.107441	0.831513
FLOT1	O75955	FLOT1_HUMAN	-0.485643	0.838877
KPNA2	P52292	IMA1_HUMAN	0.181024	0.838877
TMA16	Q96EY4	TMA16_HUMAN	-0.152309	0.84142
RPL10	P27635	RL10_HUMAN	-0.101428	0.847963
GTF3C1	Q12789	TF3C1_HUMAN	0.181024	0.849594
RSBN1L	Q6PCB5	RSBNL_HUMAN	0.181024	0.849594
RBMX2	Q9Y388	RBMX2_HUMAN	0.181024	0.849594
DNAJB1	P25685	DNJB1_HUMAN	0.181024	0.85119
HSPA4	P34932	HSP74_HUMAN	0.181024	0.85119
PRPF31	Q8WWY3	PRP31_HUMAN	0.181024	0.85119
EDF1	O60869	EDF1_HUMAN	-0.152309	0.853323
TBCA	O75347	TBCA_HUMAN	-0.152309	0.853323
RSL1D1	O76021	RL1D1_HUMAN	0.140072	0.853323
SLC25A5	P05141	ADT2_HUMAN	0.0794654	0.853323
PTMA	P06454	PTMA_HUMAN	-0.152309	0.853323
SNRPA	P09012	SNRPA_HUMAN	-0.152309	0.853323
XRCC5	P13010	XRCC5_HUMAN	-0.152309	0.853323
EEF1B2	P24534	EF1B_HUMAN	-0.152309	0.853323
PSMA1	P25786	PSA1_HUMAN	-0.152309	0.853323
PRSS3	P35030	TRY3_HUMAN	-0.152309	0.853323
BSG	P35613	BASI_HUMAN	-0.152309	0.853323
SSR1	P43307	SSRA_HUMAN	0.181024	0.853323
RPL28	P46779	RL28_HUMAN	-0.0881826	0.853323
SSR4	P51571	SSRD_HUMAN	0.181024	0.853323
NAP1L1	P55209	NP1L1_HUMAN	-0.152309	0.853323
ELOF1	P60002	ELOF1_HUMAN	0.181024	0.853323
SNRPF	P62306	RUXF_HUMAN	-0.152309	0.853323
FAU	P62861	RS30_HUMAN	-0.0956675	0.853323
RPS27A	P62979	RS27A_HUMAN	-0.0854283	0.853323
RPL18	Q07020	RL18_HUMAN	-0.0908315	0.853323
HDAC1	Q13547	HDAC1_HUMAN	-0.152309	0.853323
TOMM20	Q15388	TOM20_HUMAN	-0.152309	0.853323
PRPF8	Q6P2Q9	PRP8_HUMAN	0.181024	0.853323
ZNF880	Q6PDB4	ZN880_HUMAN	0.181024	0.853323
EIF3M	Q7L2H7	EIF3M_HUMAN	-0.152309	0.853323
MRPL21	Q7Z2W9	RM21_HUMAN	-0.152309	0.853323
ALYREF	Q86V81	THOC4_HUMAN	-0.152309	0.853323
MRPL24	Q96A35	RM24_HUMAN	-0.152309	0.853323
ATP5MK	Q96IX5	ATPMK_HUMAN	-0.152309	0.853323
MRPS26	Q9BYN8	RT26_HUMAN	-0.183346	0.853323
ARGLU1	Q9NWB6	ARGL1_HUMAN	-0.0956675	0.853323
NOP53	Q9NZM5	NOP53_HUMAN	-0.0790883	0.853323
RCC2	Q9P258	RCC2_HUMAN	-0.152309	0.853323
MPHOSPH10	O00566	MPP10_HUMAN	-0.152309	0.860731
DDX3X	O00571	DDX3X_HUMAN	0.0893217	0.860731
MYL12B	O14950	ML12B_HUMAN	-0.208951	0.860731
POLR2E	P19388	RPAB1_HUMAN	-0.152309	0.860731
RPL35	P42766	RL35_HUMAN	-0.0686831	0.860731
ARF3	P61204	ARF3_HUMAN	-0.152309	0.860731
LARP4	Q71RC2	LARP4_HUMAN	-0.152309	0.860731
POLDIP3	Q9BY77	PDIP3_HUMAN	-0.152309	0.860731
GTPBP4	Q9BZE4	GTPB4_HUMAN	-0.152309	0.860731
UBL5	Q9BZL1	UBL5_HUMAN	-0.152309	0.860731
NOL6	Q9H6R4	NOL6_HUMAN	-0.152309	0.860731
C8orf33	Q9H7E9	CH033_HUMAN	-0.152309	0.860731
BRD9	Q9H8M2	BRD9_HUMAN	-0.152309	0.860731
DUSP11	O75319	DUS11_HUMAN	-0.152309	0.862001
SNRNP70	P08621	RU17_HUMAN	0.237666	0.862001
CFL1	P23528	COF1_HUMAN	0.147846	0.862001
YWHAQ	P27348	1433T_HUMAN	-0.152309	0.862001
NONO	Q15233	NONO_HUMAN	0.181024	0.862001
MMTAG2	Q9BU76	MMTA2_HUMAN	0.0806343	0.863374
RPL36A	P83881	RL36A_HUMAN	-0.0698989	0.866223
EEF1G	P26641	EF1G_HUMAN	0.181024	0.866404
RPSA	P08865	RSSA_HUMAN	-0.0880942	0.867566
SGPL1	O95470	SGPL1_HUMAN	-0.239987	0.870246
RBM25	P49756	RBM25_HUMAN	0.181024	0.870246
RPS8	P62241	RS8_HUMAN	0.0622811	0.870246
GNL2	Q13823	NOG2_HUMAN	-0.0713751	0.870246
RRP1B	Q14684	RRP1B_HUMAN	0.149988	0.870246
SURF6	O75683	SURF6_HUMAN	-0.0769747	0.873158
SFPQ	P23246	SFPQ_HUMAN	-0.290655	0.873158
RPL9P9	P32969	RL9_HUMAN	-0.0646311	0.873158
SRSF3	P84103	SRSF3_HUMAN	-0.152309	0.873158
UQCRFS1P1	P0C7P4	UCRIL_HUMAN	-0.0956675	0.873243
HSPA9	P38646	GRP75_HUMAN	0.0783167	0.877237
RPL18A	Q02543	RL18A_HUMAN	-0.062489	0.877237
DDX41	Q9UJV9	DDX41_HUMAN	-0.0746682	0.877237
ZNF22	P17026	ZNF22_HUMAN	0.0737148	0.87838
TKT	P29401	TKT_HUMAN	-0.152309	0.87838
RPL22L1	Q6P5R6	RL22L_HUMAN	-0.0646311	0.87838
RUVBL1	Q9Y265	RUVB1_HUMAN	0.181024	0.87838
RPL37	P61927	RL37_HUMAN	-0.0715713	0.878705
PPIA	P62937	PPIA_HUMAN	0.194571	0.878705
RPS21	P63220	RS21_HUMAN	-0.0956675	0.878705
ABCF2	Q9UG63	ABCF2_HUMAN	-0.152309	0.878705
RPL37A	P61513	RL37A_HUMAN	0.0678702	0.879333
RRP1	P56182	RRP1_HUMAN	0.0825388	0.879749
APOBEC3C	Q9NRW3	ABC3C_HUMAN	-0.152309	0.880416
PRH2	P02810	PRPC_HUMAN	-0.0956675	0.880828
C3	P01024	CO3_HUMAN	-0.152309	0.889202
RBP4	P02753	RET4_HUMAN	0.093346	0.889202
SLC25A6	P12236	ADT3_HUMAN	0.093346	0.889202
ATP5F1A	P25705	ATPA_HUMAN	-0.17194	0.889202
MYH10	P35580	MYH10_HUMAN	-0.152309	0.889202
RPS4X	P62701	RS4X_HUMAN	-0.059177	0.889202
DPY30	Q9C005	DPY30_HUMAN	-0.152309	0.889202
CACYBP	Q9HB71	CYBP_HUMAN	-0.152309	0.889202
NOL7	Q9UMY1	NOL7_HUMAN	0.0737148	0.889202
RRP12	Q5JTH9	RRP12_HUMAN	-0.0880942	0.893193
RPS20	P60866	RS20_HUMAN	-0.0484649	0.902933
EEF2	P13639	EF2_HUMAN	0.0827764	0.910922
SOD1	P00441	SODC_HUMAN	-0.152309	0.914734
BOLA2B	Q9H3K6	BOLA2_HUMAN	-0.0449999	0.916994
RPS3	P23396	RS3_HUMAN	-0.0385756	0.918759
EIF4A1	P60842	IF4A1_HUMAN	0.157561	0.922965
ZFP91	Q96JP5	ZFP91_HUMAN	-0.0449999	0.924424
RPL22	P35268	RL22_HUMAN	0.0525941	0.925828
SPEN	Q96T58	MINT_HUMAN	0.0426783	0.925828
MRPS17	Q9Y2R5	RT17_HUMAN	0.0426783	0.925828
FCF1	Q9Y324	FCF1_HUMAN	0.0426783	0.925828
PABPC1	P11940	PABP1_HUMAN	0.0525941	0.927829
RPS6	P62753	RS6_HUMAN	-0.0340057	0.927829
HSPD1	P10809	CH60_HUMAN	0.0885128	0.928466
RPL7	P18124	RL7_HUMAN	0.0324822	0.928466
RPL23	P62829	RL23_HUMAN	0.0421302	0.928466
MRPL47	Q9HD33	RM47_HUMAN	-0.121273	0.928466
MRPS14	O60783	RT14_HUMAN	0.0426783	0.929268
RPS2	P15880	RS2_HUMAN	0.0353362	0.930197
RPL27A	P46776	RL27A_HUMAN	-0.0309689	0.930197
PRPS1	P60891	PRPS1_HUMAN	0.0327625	0.930197
UBA52	P62987	RL40_HUMAN	0.0426783	0.930197
PCBP2	Q15366	PCBP2_HUMAN	0.0426783	0.930197
IGKV2D-29	A0A075B6S2	KVD29_HUMAN	0.0426783	0.935013
DPM1	O60762	DPM1_HUMAN	0.0426783	0.945488
PRDX1	Q06830	PRDX1_HUMAN	-0.026419	0.949276
RRP7A	Q9Y3A4	RRP7A_HUMAN	0.0426783	0.949276
EIF3I	Q13347	EIF3I_HUMAN	0.0367043	0.950072
MYL6	P60660	MYL6_HUMAN	0.0426783	0.950988
RPS29	P62273	RS29_HUMAN	0.0318711	0.955052
DDX27	Q96GQ7	DDX27_HUMAN	-0.0646311	0.955052
NOL12	Q9UGY1	NOL12_HUMAN	0.0242888	0.958749
ATP5PO	P48047	ATPO_HUMAN	-0.0449999	0.960751
GRB2	P62993	GRB2_HUMAN	0.0426783	0.961064
KPNB1	Q14974	IMB1_HUMAN	0.0426783	0.961064
SNW1	Q13573	SNW1_HUMAN	0.0426783	0.961066
POP4	O95707	RPP29_HUMAN	0.0426783	0.962005
NPM1	P06748	NPM_HUMAN	-0.0323439	0.963686
MATR3	P43243	MATR3_HUMAN	0.0426783	0.963686
RBBP7	Q16576	RBBP7_HUMAN	0.0426783	0.966458
MAT2A	P31153	METK2_HUMAN	-0.0139634	0.97025
DIMT1	Q9UNQ2	DIM1_HUMAN	-0.0187966	0.974537
H2BC11	P06899	H2B1J_HUMAN	-0.0139634	0.977021
RPS23	P62266	RS23_HUMAN	-0.0106243	0.977021
MRPL15	Q9P015	RM15_HUMAN	-0.0139634	0.977021
RUVBL2	Q9Y230	RUVB2_HUMAN	-0.0449999	0.977021
BCAR1	P56945	BCAR1_HUMAN	0.0192152	0.977589
BUD23	O43709	BUD23_HUMAN	-0.0139634	0.978012
HOXA5	P20719	HXA5_HUMAN	-0.0139634	0.978012
RPL3	P39023	RL3_HUMAN	0.00836772	0.978012
YWHAE	P62258	1433E_HUMAN	-0.0139634	0.978012
SNRPD3	P62318	SMD3_HUMAN	-0.0139634	0.978012
RPL31	P62899	RL31_HUMAN	-0.00848595	0.978012
LYRM4	Q9HD34	LYRM4_HUMAN	-0.0139634	0.978012
MRPL35	Q9NZE8	RM35_HUMAN	0.00949973	0.978012
NOP16	Q9Y3C1	NOP16_HUMAN	0.00707404	0.978012
RPS15	P62841	RS15_HUMAN	-0.00600573	0.978812
DDX21	Q9NR30	DDX21_HUMAN	-0.0139634	0.979187
