# Supplementary material for: C-terminal amides mark proteins for degradation via SCF–FBXO31
Source: Nature. 2025 Jan 29;638(8050):519–27. doi: 10.1038/s41586-024-08475-w (PMC11821526; doi:10.1038/s41586-024-08475-w)
Supplement: Supplementary file 4 — Supplementary Tables 1–9. [file 41586_2024_8475_MOESM4_ESM.zip › 2023-06-10327B-s4/2023-06-10327B-Supplementary_table_6_FBXO31-knockdown_RNA-seq.xlsx]

## Sheet: HEK293T sgFBXO31 vs sgNT
Geneid	mean_rpm	log2FC_deseq2	padj
FBXO31	20.5901	-3.09157	2.15204e-150
ATL3	40.325	0.410954	7.85324e-05
CSRP2	48.3188	0.392481	7.85324e-05
SYT2	3.81461	-0.944499	0.11259
CALCB	34.3821	0.797722	0.130066
NCAM1	54.7971	-0.281905	0.130066
ZNF296	8.66932	0.570096	0.130066
TIMP1	12.1571	-0.457833	0.226136
LGALS3BP	16.7865	-0.386251	0.41028
SCD	1436.92	-0.117812	0.605414
SLC7A1	263.21	-0.163837	0.605414
SNHG16	215.224	0.216464	0.605414
GNA12	68.0104	-0.218045	0.605414
DPYSL3	12.0645	0.415143	0.657141
LAMB2	51.2001	-0.277284	0.684236
FLNA	738.712	-0.164237	0.690911
APIP	44.5505	0.248535	0.836722
SLC30A1	18.2981	-0.319232	0.974782
DDX11L1	0.00569039	1.09263	1
WASH7P	18.9434	-0.0418038	1
LOC729737	1.07988	0.556162	1
MIR6723	2.70036	-0.165597	1
LOC100133331	4.13537	0.114056	1
LOC100288069	6.01004	0.0172791	1
FAM87B	0.132837	-0.897265	1
LINC00115	1.02338	-0.149488	1
LINC01128	24.3416	0.0182417	1
FAM41C	0.0270114	1.03711	1
LOC100130417	19.7875	0.0751252	1
SAMD11	60.3536	-0.00527968	1
NOC2L	358.724	-0.0270301	1
KLHL17	52.8133	0.0697228	1
PLEKHN1	0.161551	-0.864765	1
PERM1	0.0960909	0.316357	1
HES4	83.8508	0.0298549	1
ISG15	2.72408	-0.0804854	1
AGRN	94.9507	-0.0291024	1
RNF223	0.0162826	0.130841	1
C1orf159	15.5745	0.0236693	1
TTLL10	0.0107288	0	1
TNFRSF18	0.0319888	-0.833084	1
TNFRSF4	0.00444275	-0.830949	1
SDF4	103.366	-0.0553525	1
B3GALT6	60.9921	-0.0290195	1
FAM132A	0.772022	0.357569	1
UBE2J2	75.8549	0.01159	1
SCNN1D	7.91077	-0.165722	1
ACAP3	59.3392	-0.0601529	1
PUSL1	41.4035	-0.070921	1
CPSF3L	95.0654	-0.0426418	1
CPTP	18.2853	-0.0392683	1
TAS1R3	0.418008	-0.708344	1
DVL1	118.028	-0.00998384	1
MXRA8	8.36205	0.147942	1
AURKAIP1	99.0204	-0.0078489	1
CCNL2	136.965	0.0560528	1
LOC148413	30.2797	-0.0425324	1
MRPL20	84.4628	0.0430587	1
ANKRD65	0.024488	-2.56633	1
TMEM88B	0.033375	-0.644483	1
LOC102724312	0.402129	-0.233186	1
VWA1	16.8787	-0.110124	1
ATAD3C	0.370456	-0.122076	1
ATAD3B	128.703	-0.124692	1
ATAD3A	148.526	-0.0215896	1
TMEM240	0.466277	-0.100365	1
SSU72	134.533	0.021663	1
C1orf233	30.2049	-0.0286342	1
MIB2	31.2705	0.00670836	1
MMP23B	0.094113	-0.235288	1
MMP23A	0.0861506	0.359444	1
CDK11B	77.7396	0.0588756	1
SLC35E2B	98.7865	0.0112012	1
CDK11A	30.4379	-0.0107984	1
SLC35E2	17.5819	0.137371	1
NADK	90.6182	-0.0466622	1
GNB1	399.112	-0.0126403	1
CALML6	0.196997	-0.463996	1
TMEM52	4.05556	-0.38777	1
CFAP74	0.400638	0.438502	1
GABRD	5.13427	0.26795	1
PRKCZ	27.6325	0.0185993	1
FAAP20	31.6092	0.0249116	1
SKI	162.399	-0.0555995	1
MORN1	11.939	-0.0334315	1
LOC100129534	2.37971	0.0603001	1
RER1	89.7833	-0.0209099	1
PEX10	16.0823	0.0386141	1
PLCH2	0.727018	0.211787	1
PANK4	43.6712	0.0172851	1
HES5	0.0155073	-0.825892	1
LOC115110	0.0524307	-0.333487	1
TNFRSF14	0.0112223	-0.83095	1
LOC100996583	0.052052	3.57453	1
FAM213B	34.5517	-0.0316192	1
MMEL1	0.293443	0.0284821	1
TTC34	0.105779	0.848651	1
LINC00982	2.95522	-0.00219145	1
PRDM16	26.2853	0.0293899	1
MIR4251	0.00668834	1.09263	1
ARHGEF16	5.98517	0.276008	1
MEGF6	8.11572	-0.0953549	1
TPRG1L	26.2729	-0.122063	1
WRAP73	46.4466	0.00784051	1
TP73	18.2474	-0.0170563	1
TP73-AS1	66.2405	0.0319661	1
CCDC27	0.180632	-0.602738	1
SMIM1	0.606655	-0.435708	1
LRRC47	117.236	-0.0170378	1
CEP104	66.7334	0.03273	1
DFFB	32.947	-0.0397781	1
C1orf174	39.4938	0.0730967	1
LINC01134	0.373173	-0.282291	1
MIR4417	0.00572247	1.09263	1
NPHP4	20.7599	0.0164051	1
KCNAB2	5.89507	0.111105	1
CHD5	3.83099	0.0953939	1
RPL22	498.729	0.0626589	1
LOC102724450	0.0738056	0.453708	1
RNF207	2.67092	0.177999	1
ICMT	246.658	-0.000271337	1
LINC00337	1.20587	0.229763	1
HES3	0.00572247	0	1
GPR153	15.2625	0.110992	1
ACOT7	87.0371	-0.0492697	1
HES2	0.076481	0.746151	1
ESPN	0.0624953	-0.323332	1
TNFRSF25	4.93435	0.0274982	1
PLEKHG5	16.6812	0.0289776	1
NOL9	89.7808	0.120074	1
TAS1R1	0.0881533	1.14557	1
ZBTB48	24.1526	0.0206375	1
KLHL21	85.6268	-0.0473957	1
PHF13	61.7491	-0.0102426	1
THAP3	16.3144	0.109547	1
DNAJC11	97.4441	-0.0619262	1
CAMTA1	55.7026	0.0676634	1
VAMP3	107.597	-0.0449212	1
PER3	4.48836	0.0369652	1
TNFRSF9	0.0394418	1.03394	1
PARK7	245.992	0.0310899	1
ERRFI1	42.1538	-0.00513409	1
SLC45A1	0.0257762	1.59092	1
RERE	87.1159	0.0604807	1
LOC102724552	0.0273955	-1.59495	1
ENO1	3208.99	-0.077454	1
MIR6728	0.0335434	2.57217	1
ENO1-AS1	0.120397	-0.327252	1
SLC2A7	0.0315939	-0.804423	1
SLC2A5	0.064648	-3.57988	1
GPR157	4.09844	-0.0965975	1
H6PD	32.0681	0.0115672	1
SPSB1	8.62113	-0.0400233	1
LOC100506022	0.823541	0.0523033	1
SLC25A33	34.7463	-0.0307276	1
TMEM201	80.1311	-0.0853589	1
PIK3CD	12.0109	0.00992288	1
PIK3CD-AS2	3.74273	0.00456658	1
CLSTN1	189.573	-0.0361308	1
CTNNBIP1	20.052	0.0156807	1
LZIC	27.7842	0.0564976	1
NMNAT1	14.5438	-0.211445	1
MIR5697	0.00956375	0.13084	1
RBP7	0.357729	0.154769	1
UBE4B	150.215	0.007368	1
KIF1B	149.119	-0.0361272	1
MIR1273D	0.0111597	-0.83095	1
PGD	245.209	-0.0217776	1
APITD1-CORT	0.087689	-2.09617	1
APITD1	3.23337	-0.122515	1
CORT	0.378855	-0.0472638	1
DFFA	127.302	-0.00770738	1
PEX14	32.6371	0.0188494	1
CASZ1	19.5711	-0.0843536	1
C1orf127	0.0504593	3.27842	1
TARDBP	387.607	0.00895071	1
MASP2	4.97849	0.131522	1
SRM	307.039	-0.0695515	1
EXOSC10	168.302	-0.0434328	1
MTOR	213.987	-0.12325	1
MTOR-AS1	0.0515429	-1.80276	1
ANGPTL7	0.0551735	1.18511	1
UBIAD1	43.098	-0.07236	1
PTCHD2	1.26126	-0.0632712	1
LOC101929181	0.0274204	0.0708549	1
FBXO2	1.33082	-0.168902	1
FBXO44	29.9724	0.0147241	1
FBXO6	0.379553	0.270164	1
MAD2L2	69.0535	0.0246077	1
DRAXIN	0.0424397	0.201442	1
AGTRAP	38.3145	-0.0219215	1
C1orf167	0.359173	0.643842	1
LOC102724659	0.0780532	2.00769	1
MTHFR	25.8562	-0.220544	1
CLCN6	19.8419	0.00513194	1
NPPA-AS1	0.543565	0.660588	1
NPPA	0.775495	-0.180507	1
RNU5E-1	0.0114129	-1.79894	1
KIAA2013	73.1632	-0.0427013	1
PLOD1	88.4854	-0.0962093	1
MFN2	225.952	-0.0249447	1
MIIP	31.2439	-0.0334079	1
TNFRSF8	0.326951	1.17256	1
TNFRSF1B	0.100032	0.934592	1
MIR4632	0.00668834	0	1
VPS13D	70.8265	-0.0527022	1
DHRS3	5.54819	-0.159544	1
MIR6730	0.0281154	0.691914	1
PRAMEF11	0.00549983	-0.830949	1
HNRNPCL1	0.67073	-0.349329	1
HNRNPCL2	0.0444197	0.180038	1
LOC645382	0.00599178	0	1
LRRC38	0.041851	-1.73429	1
PDPN	38.2264	-0.0265094	1
PRDM2	63.7946	-0.0259533	1
KAZN	33.3454	0.0949621	1
TMEM51-AS1	0.133805	-0.917807	1
TMEM51	10.1173	0.0714567	1
C1orf195	0.0145289	1.9655	1
FHAD1	2.37372	-0.17364	1
EFHD2	77.2161	-0.0300551	1
CTRC	0.0309317	-0.674337	1
CELA2A	0.0392823	-1.83167	1
CELA2B	0.176201	-0.10073	1
CASP9	13.0016	-0.0424622	1
DNAJC16	28.3776	-0.128868	1
AGMAT	4.05231	0.0309918	1
DDI2	29.927	-0.233273	1
RSC1A1	18.7136	-0.179041	1
PLEKHM2	70.7643	-0.0449937	1
SLC25A34	0.394311	-0.222716	1
TMEM82	0.00947402	1.96534	1
FBLIM1	10.8477	0.0375744	1
UQCRHL	10.3304	0.0681293	1
FLJ37453	15.4007	0.0690138	1
SPEN	624.489	-0.043363	1
MIR5096	0.0710914	1.97005	1
ZBTB17	18.4619	0.067261	1
C1orf64	0.00546935	1.09263	1
HSPB7	0.00444275	0	1
CLCNKA	0.0371644	-1.19662	1
CLCNKB	0.0442254	0.110945	1
FAM131C	2.89287	0.229781	1
EPHA2	26.826	0.0650261	1
ARHGEF19	2.85795	-0.166217	1
RSG1	5.42613	0.0134379	1
FBXO42	47.3067	-0.0324223	1
SZRD1	241.973	-0.0592638	1
SPATA21	0.0196392	-0.620152	1
NECAP2	48.6289	0.0187689	1
CROCCP3	5.34238	-0.154768	1
NBPF1	35.4507	-0.12749	1
CROCCP2	34.9849	-0.0419852	1
MST1P2	1.13066	0.0699312	1
ESPNP	0.0158556	-1.82245	1
MST1L	0.301857	0.0204752	1
CROCC	23.2664	0.00570163	1
MFAP2	0.114961	-1.46879	1
ATP13A2	98.1948	-0.0689057	1
SDHB	109.121	0.0669784	1
PADI2	2.35547	0.0410595	1
PADI1	0.0104274	-0.83095	1
PADI3	0.205264	0.592646	1
PADI6	0.00599178	1.09263	1
RCC2	508.71	-0.00636981	1
ARHGEF10L	7.60628	0.0196366	1
ACTL8	0.382045	0.416694	1
IGSF21	2.22698	0.0244121	1
PAX7	4.58275	-0.0786028	1
TAS1R2	0.0306842	-1.61612	1
ALDH4A1	28.5817	-0.0295282	1
MIR1290	0.0102368	1.09263	1
IFFO2	24.2168	-0.037789	1
UBR4	301.366	0.0333519	1
EMC1	139.002	-0.00678657	1
MRTO4	161.139	-0.0303625	1
AKR7L	1.7345	0.267314	1
AKR7A3	0.851792	0.181518	1
LOC100506730	8.33628	0.0367739	1
AKR7A2	69.8467	-0.0205592	1
PQLC2	18.6515	-0.0370269	1
CAPZB	168.451	0.0405176	1
MINOS1	86.6532	0.02879	1
RPS14P3	3.10114	0.330686	1
NBL1	0.267536	-0.344533	1
HTR6	5.34945	0.130729	1
TMCO4	2.50339	0.00745343	1
RNF186	0.00444275	1.09263	1
OTUD3	53.4396	-0.00308028	1
PLA2G2E	0.00444275	1.09263	1
PLA2G2D	0.00473701	-0.830949	1
VWA5B1	0.0543098	-1.05023	1
LINC01141	0.00409441	0	1
CAMK2N1	15.565	0.0683735	1
MUL1	42.6243	0.0170945	1
FAM43B	3.09074	-0.0908841	1
CDA	0.112002	0.405368	1
PINK1	22.0041	0.0981418	1
PINK1-AS	7.77568	0.0244961	1
DDOST	284.13	-0.0466151	1
KIF17	11.6473	-0.13242	1
SH2D5	16.219	0.0875767	1
HP1BP3	186.28	0.00286342	1
EIF4G3	253.389	0.0209376	1
ECE1	78.8392	-0.039196	1
LOC100506801	0.0514471	1.61305	1
NBPF3	28.5991	-0.0294897	1
ALPL	4.42579	-0.0093482	1
RAP1GAP	8.90081	-0.0134624	1
USP48	128.065	0.0602267	1
LDLRAD2	0.0659274	-2.14849	1
HSPG2	29.4369	-0.153089	1
LOC101928043	0.458594	-0.237188	1
LINC00339	9.96392	-0.0666123	1
CDC42	326.38	-0.0124922	1
WNT4	0.251512	-1.71726	1
ZBTB40	63.3148	0.0785372	1
EPHA8	12.4739	-0.0408419	1
C1QC	0.00546935	-0.830949	1
EPHB2	25.5998	-0.0552148	1
C1orf234	0.205939	-0.315427	1
KDM1A	262.394	0.00741178	1
MIR4419A	0.00668834	0	1
LUZP1	77.8545	-0.0654877	1
HTR1D	1.13456	0.0357859	1
LINC01355	1.60882	0.554625	1
HNRNPR	509.129	0.0357027	1
ZNF436	17.9732	-0.0667414	1
ZNF436-AS1	1.68035	0.126528	1
TCEA3	0.195007	-1.18755	1
ASAP3	13.8608	-0.0171776	1
E2F2	38.0888	-0.111442	1
LOC101928163	0.0448428	2.05231	1
ID3	135.985	0.00662638	1
RPL11	873.386	0.0366822	1
TCEB3	96.0069	-0.000579731	1
TCEB3-AS1	0.949147	0.0650443	1
PITHD1	98.0787	0.0742723	1
LYPLA2	52.934	-0.0539515	1
GALE	21.565	-0.104454	1
HMGCL	14.1691	0.102478	1
FUCA1	26.0359	0.127878	1
CNR2	0.00818881	0	1
PNRC2	137.409	0.0317891	1
SRSF10	288.466	-0.0165083	1
MYOM3	0.0114129	-0.83095	1
IL22RA1	0.00994258	1.09263	1
IFNLR1	10.3247	-0.070707	1
LOC284632	0.00549983	1.09263	1
GRHL3	0.392249	0.0189568	1
STPG1	17.4955	-0.0320487	1
NIPAL3	43.7216	-0.0254289	1
RCAN3AS	0.0456889	-1.76161	1
RCAN3	25.0789	-0.0232896	1
LOC100506985	5.38397	0.0502347	1
SRRM1	327.607	0.0689505	1
CLIC4	191.238	-0.139014	1
RUNX3	19.8506	-0.078735	1
MIR6731	0.00546935	1.09263	1
SYF2	32.11	0.162129	1
RSRP1	30.4272	0.0458378	1
RHD	0.00818881	2.04089	1
TMEM50A	122.372	0.0359111	1
RHCE	0.267267	-0.312758	1
TMEM57	39.3769	0.00824776	1
LDLRAP1	39.2336	-0.0197846	1
MAN1C1	3.66045	0.0429008	1
SEPN1	146.95	-0.0970085	1
MTFR1L	35.3084	0.00377169	1
LOC646471	3.11808	-0.018045	1
AUNIP	30.417	0.0508255	1
PAQR7	3.95797	0.242836	1
STMN1	337.531	0.0668961	1
PAFAH2	11.4174	0.145716	1
EXTL1	0.565651	0.278435	1
SLC30A2	0.0152846	-0.830951	1
TRIM63	0.0100862	1.09263	1
PDIK1L	27.6023	-0.0226843	1
FAM110D	0.195323	1.00823	1
ZNF593	29.2371	-0.092838	1
CNKSR1	1.72365	-0.072275	1
CATSPER4	0.0149738	-1.04201	1
LOC101928303	0.0216513	0.130841	1
CEP85	91.5301	0.0616171	1
SH3BGRL3	21.7809	-0.0125577	1
UBXN11	22.7559	-0.179812	1
CD52	0.0145218	-0.860352	1
AIM1L	1.12877	0.256932	1
LIN28A	0.0193199	1.00244	1
DHDDS	28.5781	0.0349863	1
LOC101928324	0.148065	0.567373	1
HMGN2	1013.06	-0.00888331	1
RPS6KA1	54.4678	-0.0641949	1
ARID1A	194.671	-0.017086	1
PIGV	5.51841	0.285355	1
ZDHHC18	51.469	-0.0876311	1
SFN	0.20378	-0.972232	1
GPN2	30.2946	-0.0574732	1
GPATCH3	19.9644	-0.0971475	1
NR0B2	0.0183219	0.130841	1
NUDC	272.096	0.0168893	1
KDF1	0.016157	0.130841	1
TRNP1	10.6213	-0.158843	1
FAM46B	0.977976	-0.216402	1
SLC9A1	32.5804	-0.0189561	1
WDTC1	76.1416	-0.0640616	1
TMEM222	34.4175	-0.094426	1
ACTG1P20	3.26064	0.091063	1
SYTL1	0.658207	0.0267336	1
MAP3K6	12.9442	-0.0812241	1
FCN3	0.0365516	-3.00388	1
CD164L2	0.00546935	1.09263	1
GPR3	1.0345	0.606176	1
WASF2	179.982	-0.0786698	1
AHDC1	30.3191	-0.0512478	1
FGR	0.00569039	0	1
IFI6	5.85291	-0.106363	1
FAM76A	30.6484	-0.0651137	1
STX12	78.0673	-0.0404973	1
PPP1R8	144.396	0.0340919	1
SCARNA1	0.268883	0.839056	1
THEMIS2	5.03822	-0.144959	1
RPA2	205.914	-0.0339271	1
SMPDL3B	8.48684	-0.0976607	1
XKR8	21.9531	0.00100693	1
EYA3	114.878	-0.0229165	1
PTAFR	1.31353	-0.195618	1
DNAJC8	356.217	0.0649837	1
ATPIF1	172.114	0.102876	1
SESN2	84.6808	-0.0952858	1
MED18	27.4735	-0.000237753	1
PHACTR4	138.736	-0.0167055	1
SNHG3	107.849	0.110167	1
RCC1	446.535	-0.0300432	1
SNORA73A	6.20891	0.0165336	1
SNORA73B	3.53841	0.0937762	1
TRNAU1AP	35.2745	0.0775507	1
SNHG12	19.5155	0.098813	1
SNORD99	0.994109	0.443551	1
SNORA61	3.97731	0.0329434	1
SNORA44	1.86678	-0.277482	1
SNORA16A	1.78881	-0.296916	1
RAB42	0.129083	-0.290113	1
TAF12	29.0924	-0.0685516	1
RNU11	0.123173	0.958018	1
GMEB1	25.4405	0.11618	1
YTHDF2	242.94	-0.00936028	1
OPRD1	1.03743	0.314984	1
EPB41	321.508	-0.0697847	1
TMEM200B	0.452426	-0.358092	1
SRSF4	338.204	0.0203541	1
MECR	45.2191	0.019357	1
PTPRU	231.105	-0.0198758	1
LOC101928460	0.0111902	0	1
MATN1	0.666456	0.122338	1
MATN1-AS1	0.431162	-0.103837	1
LAPTM5	0.126531	-0.237631	1
SDC3	62.0798	0.0489499	1
PUM1	245.928	-0.0419153	1
SNORD85	0.0408132	-0.201201	1
NKAIN1	20.9522	-0.0984867	1
SNRNP40	153.753	0.0239794	1
ZCCHC17	82.3043	-0.0698504	1
FABP3	2.46166	0.190069	1
SERINC2	17.5151	0.281801	1
LINC01225	0.00444275	-0.830949	1
TINAGL1	0.00546935	-0.830949	1
HCRTR1	0.119952	-0.118053	1
PEF1	145.765	0.0338684	1
COL16A1	0.121171	-0.90103	1
ADGRB2	49.7189	0.0704045	1
MIR4254	0.0704729	-0.467072	1
SPOCD1	0.530177	-0.0326094	1
PTP4A2	360.973	0.0613107	1
KHDRBS1	477.807	0.00481889	1
TMEM39B	34.3476	-0.00937563	1
KPNA6	207.193	0.0346294	1
TXLNA	226.533	0.0136844	1
CCDC28B	20.6822	0.0315158	1
IQCC	24.6167	0.0342384	1
DCDC2B	2.97062	-0.228764	1
TMEM234	10.4703	-0.0283953	1
EIF3I	577.873	-0.0462944	1
MTMR9LP	0.572589	-0.681708	1
FAM167B	0.0570778	0.788179	1
LCK	0.00409441	-0.830949	1
HDAC1	445.297	0.0372417	1
MARCKSL1	463.704	0.0603494	1
FAM229A	2.3931	-0.0346573	1
TSSK3	8.77827	0.0944561	1
BSDC1	95.3156	0.0256706	1
ZBTB8B	6.63345	-0.210551	1
ZBTB8A	30.904	-0.0285047	1
ZBTB8OS	27.491	-0.0462636	1
RBBP4	402.917	0.0246388	1
SYNC	0.255003	-0.165628	1
KIAA1522	56.8224	-0.00957455	1
YARS	419.363	-0.0459046	1
S100PBP	46.7889	0.0509008	1
FNDC5	4.84466	-0.211665	1
HPCA	0.240039	-0.138779	1
TMEM54	13.1742	0.202294	1
RNF19B	36.3112	0.0240633	1
AK2	498.53	0.0128291	1
AZIN2	5.05333	0.0506138	1
TRIM62	14.5208	0.0323791	1
ZNF362	31.3519	-0.0612707	1
A3GALT2	0.102415	-1.83273	1
PHC2	109.332	-0.0747019	1
MIR3605	0.0319801	1.03711	1
LOC101929464	0.26733	0.455064	1
ZSCAN20	8.85233	-0.0204485	1
CSMD2	0.10103	0.865637	1
GJB5	0.00572247	0	1
GJB3	0.00978479	-0.830949	1
GJA4	0.00599178	0	1
SMIM12	44.6708	0.050219	1
DLGAP3	1.56799	-0.15091	1
LOC653160	0.403864	0.481774	1
ZMYM6NB	4.08519	0.229356	1
ZMYM6	31.2191	0.0603106	1
ZMYM1	48.6757	-0.00669952	1
SFPQ	1022	-0.000321701	1
ZMYM4	171.82	-0.0602075	1
KIAA0319L	76.9834	-0.0738685	1
NCDN	98.481	0.0190351	1
TFAP2E	0.722298	0.517116	1
PSMB2	263.159	-0.0134267	1
C1orf216	16.5516	0.0449387	1
CLSPN	136.383	0.0529711	1
AGO4	24.4726	-0.059011	1
AGO1	81.5065	-0.117556	1
AGO3	19.0262	0.0175971	1
TEKT2	0.458816	-0.393779	1
ADPRHL2	32.3045	0.0403986	1
COL8A2	0.0254029	1.63453	1
TRAPPC3	53.1907	0.0944923	1
MAP7D1	120.979	-0.0465858	1
THRAP3	354.238	-0.0157343	1
SH3D21	3.3312	-0.0282462	1
EVA1B	3.43795	-0.0204338	1
STK40	70.6215	-0.00585829	1
LSM10	33.6982	-0.0226392	1
OSCP1	6.69498	-0.116169	1
MRPS15	86.6274	0.00722456	1
GRIK3	2.14367	0.451082	1
LINC01137	0.194995	-0.606397	1
ZC3H12A	4.76823	-0.0761968	1
MEAF6	68.8117	0.0329186	1
MIR5581	0.290077	-0.0428724	1
SNIP1	27.9324	-0.0709077	1
DNALI1	0.259104	-0.225022	1
GNL2	154.344	0.0315035	1
RSPO1	0.0338252	-1.7718	1
C1orf109	71.6746	-0.0430297	1
CDCA8	93.0205	-0.00910615	1
EPHA10	1.48553	0.269074	1
MANEAL	73.7455	-0.104998	1
YRDC	45.5555	-0.0751495	1
C1orf122	24.6222	-0.0307164	1
MTF1	26.3543	0.00166845	1
INPP5B	35.0498	-0.0917917	1
SF3A3	258.108	0.0127175	1
FHL3	17.1505	-0.00756397	1
UTP11L	90.0476	-0.0128497	1
POU3F1	3.89804	0.153707	1
LINC01343	0.0167745	-0.825927	1
RRAGC	34.4721	-0.0408411	1
MYCBP	0.059355	0.982531	1
GJA9-MYCBP	0.0603404	-1.33274	1
RHBDL2	0.176962	0.203739	1
AKIRIN1	165.773	0.0664923	1
NDUFS5	175.151	0.0670574	1
MACF1	169.779	0.0945545	1
KIAA0754	30.5921	-0.0186651	1
BMP8A	3.47588	-0.152411	1
PPIEL	4.8037	-0.0630776	1
PABPC4	317.991	-0.0571103	1
LOC101929516	0.291872	-0.702035	1
SNORA55	0.817539	0.415407	1
HEYL	8.8763	-0.0289256	1
NT5C1A	1.15225	-0.0434058	1
HPCAL4	6.75476	0.119584	1
PPIE	61.3823	0.0626414	1
BMP8B	9.02414	-0.257979	1
OXCT2	0.842037	0.34477	1
TRIT1	29.1874	0.0346769	1
MYCL	10.1207	0.0585045	1
MFSD2A	7.3102	-0.101065	1
CAP1	220.07	-0.049703	1
PPT1	197.123	-0.0178118	1
RLF	59.106	-0.0514533	1
TMCO2	0.0313462	-0.981999	1
ZMPSTE24	149.372	-0.0111173	1
COL9A2	0.792902	0.221033	1
SMAP2	51.368	0.043583	1
ZFP69B	4.60986	-0.01252	1
ZFP69	8.80401	-0.233558	1
EXO5	3.86897	0.00250156	1
ZNF684	5.61958	-0.0102184	1
RIMS3	13.5398	0.0517857	1
NFYC-AS1	3.95636	0.0847039	1
NFYC	67.2126	-0.0215406	1
MIR30C1	0.00572247	0	1
KCNQ4	4.17417	-0.0385677	1
CITED4	1.81572	-0.437174	1
CTPS1	333.66	-0.0129297	1
SLFNL1-AS1	2.0727	-0.660586	1
SLFNL1	0.331257	-0.830448	1
SCMH1	43.4388	0.040502	1
FOXO6	5.77684	-0.00483393	1
EDN2	0.00409441	0	1
HIVEP3	5.78891	-0.114807	1
GUCA2A	0.0114449	0	1
FOXJ3	77.4564	-0.00468046	1
RIMKLA	13.1167	-0.155986	1
ZMYND12	0.0552778	-0.93312	1
PPCS	16.9845	-0.0108644	1
CCDC30	0.40052	-0.286845	1
PPIH	82.0527	0.00341876	1
YBX1	2046.92	0.00837411	1
CLDN19	0.0342315	-0.953318	1
P3H1	78.0834	-0.0653543	1
C1orf50	7.22708	-0.0507904	1
LOC100129924	0.331895	0.951921	1
SVBP	11.415	0.117111	1
ERMAP	7.94878	-0.320617	1
ZNF691	17.7681	-0.0256159	1
LOC339539	0.0463783	-0.449404	1
SLC2A1	66.9434	-0.0611871	1
SLC2A1-AS1	0.385758	-0.235947	1
FAM183A	0.127686	-0.369078	1
EBNA1BP2	137.881	-0.0230287	1
MIR6733	0.0530953	0.0942652	1
CFAP57	0.23656	0.128213	1
C1orf210	0.00409441	1.09263	1
TIE1	0.00599178	-0.830949	1
MPL	0.147391	0.523348	1
CDC20	217.842	-0.0481695	1
ELOVL1	38.9545	-0.0552928	1
MED8	37.8996	-0.0262934	1
SZT2	43.3003	0.0581109	1
PTPRF	254.076	-0.0644806	1
KDM4A	115.434	-0.0282145	1
KDM4A-AS1	2.24191	-0.475866	1
ST3GAL3	8.31643	-0.05144	1
LOC101929592	0.0605117	1.06595	1
MIR6079	0.00444275	0	1
ARTN	0.450324	-0.0272539	1
IPO13	72.2448	-0.021017	1
DPH2	78.8253	-0.0567131	1
ATP6V0B	138.313	-0.0546335	1
B4GALT2	78.2427	0.00473367	1
CCDC24	2.39067	-0.23383	1
SLC6A9	18.4582	-0.191813	1
DMAP1	31.1418	0.000789039	1
ERI3	89.1344	-0.0248689	1
ERI3-IT1	0.641672	0.328779	1
RNF220	92.0155	0.019243	1
MIR5584	0.00549983	1.09263	1
TMEM53	3.02106	0.0371478	1
C1orf228	0.138844	-0.166511	1
RNU5F-1	0.00569039	0	1
RNU5D-1	0.0708893	-1.76312	1
KIF2C	108.366	0.0335778	1
RPS8	1622.3	0.0154923	1
SNORD55	4.51554	-0.280709	1
SNORD46	0.865918	-0.0370527	1
SNORD38A	0.37263	0.0225229	1
SNORD38B	0.93821	0.184339	1
BEST4	0.0733481	0.946999	1
PLK3	3.92818	0.0886524	1
TCTEX1D4	0.00883141	0	1
BTBD19	0.0430534	0.0684224	1
PTCH2	2.48954	0.198184	1
EIF2B3	63.4613	-0.00344361	1
HECTD3	41.1961	-0.0514257	1
UROD	78.2812	-0.0124776	1
ZSWIM5	22.0514	-0.121538	1
LINC01144	0.670182	-0.0734684	1
HPDL	0.150837	0.607767	1
MUTYH	15.3533	-0.045753	1
TOE1	35.13	-0.0196907	1
TESK2	9.22893	0.0632361	1
CCDC163P	6.46227	-0.0690577	1
MMACHC	36.5832	-0.0149757	1
PRDX1	672.859	0.00495947	1
AKR1A1	59.1501	-0.0375068	1
NASP	396.394	0.0575785	1
CCDC17	0.34889	0.102877	1
GPBP1L1	118.091	0.0369002	1
RPS15AP10	0.153932	-0.620785	1
TMEM69	29.0277	0.0908185	1
IPP	12.8959	0.102299	1
MAST2	60.1472	-0.0745566	1
PIK3R3	79.2992	0.00194506	1
LOC101929626	0.0362327	-1.71592	1
TSPAN1	0.00818881	0	1
POMGNT1	48.8014	-0.0588825	1
LURAP1	1.15849	0.266192	1
RAD54L	87.6191	0.00344258	1
LRRC41	93.4383	-0.0599272	1
UQCRH	246.712	0.0544111	1
NSUN4	47.9213	-0.00739264	1
FAAH	2.83369	-0.16572	1
FAAHP1	0.263152	-1.05635	1
LINC01398	0.0301168	-2.19361	1
DMBX1	4.7246	-0.0390154	1
MKNK1-AS1	0.283236	-0.138326	1
MKNK1	28.4755	-0.0498391	1
MOB3C	3.10203	-0.0434375	1
ATPAF1	106.836	-0.0440622	1
TEX38	0.0268858	-1.47656	1
EFCAB14-AS1	0.0871389	-0.864858	1
EFCAB14	51.3757	0.0118757	1
CYP4X1	0.26362	-0.571664	1
CYP4A22	0.00549983	-0.830949	1
LINC00853	0.182427	0.191568	1
TAL1	1.12546	-0.0191701	1
STIL	50.4286	-0.0593714	1
CMPK1	90.0229	0.0179582	1
LINC01389	0.511027	-0.0678802	1
FOXE3	0.0559811	-2.18287	1
FOXD2-AS1	7.60166	0.182549	1
FOXD2	9.31462	-0.0597064	1
TRABD2B	3.34703	0.167719	1
SLC5A9	0.113689	-0.299091	1
SPATA6	4.15244	0.174276	1
AGBL4	0.038112	-0.0386425	1
BEND5	0.536779	0.0336786	1
DMRTA2	0.967547	0.41103	1
FAF1	91.2259	0.0724231	1
CDKN2C	50.051	0.0797876	1
RNF11	47.1204	0.0447674	1
TTC39A	4.65671	0.0730315	1
TTC39A-AS1	0.0193685	1.09263	1
EPS15	68.7163	0.0307232	1
OSBPL9	101.11	0.0313809	1
NRD1	231.287	-0.0308499	1
RAB3B	9.36544	0.0575399	1
TXNDC12	86.6205	0.0935748	1
TXNDC12-AS1	0.03487	1.00778	1
BTF3L4	86.9459	0.0238842	1
ZFYVE9	38.1932	-0.0166055	1
CC2D1B	41.8008	0.0633913	1
ORC1	61.8956	-0.00321555	1
PRPF38A	132.519	0.0238839	1
ZCCHC11	108.431	-0.0559941	1
GPX7	0.0129799	-0.830951	1
COA7	65.4348	-0.0604183	1
ZYG11B	82.9049	-0.0584391	1
ZYG11A	27.6379	-0.0807234	1
ECHDC2	4.44276	0.124482	1
SCP2	74.4776	-0.0015215	1
PODN	0.0171836	0.130841	1
CPT2	41.3273	0.0151281	1
C1orf123	35.2847	-0.0149648	1
MAGOH	66.1247	0.0650492	1
LOC100507564	0.411422	-0.712104	1
LRP8	29.4633	-0.112063	1
LOC105378732	0.0280133	-0.451832	1
GLIS1	0.794968	0.267707	1
NDC1	199.677	0.013812	1
YIPF1	17.1381	0.00422461	1
DIO1	0.0661734	-0.412793	1
HSPB11	23.6515	0.0511826	1
LRRC42	43.7774	0.00634939	1
TMEM59	102.291	0.0256165	1
TCEANC2	49.9727	0.0420991	1
CDCP2	0.136017	0.952594	1
CYB5RL	28.743	-0.0557252	1
MRPL37	312.119	-0.0036453	1
SSBP3	151.515	-0.0189155	1
SSBP3-AS1	0.946152	0.583823	1
ACOT11	1.79024	0.0887619	1
FAM151A	0.134004	-1.10821	1
MROH7	0.0320486	0	1
MROH7-TTC4	0.0239671	-2.52639	1
TTC4	1.48233	0.120713	1
PARS2	17.0053	-0.030774	1
C1orf177	0.00599178	0	1
DHCR24	422.283	-0.093233	1
TMEM61	0.00444275	1.09263	1
BSND	0.00546935	-0.830949	1
PCSK9	0.0429937	0.219429	1
USP24	225.489	-0.0289211	1
LOC100507634	2.1145	0.113614	1
PPAP2B	30.7517	-0.0261377	1
PRKAA2	70.4369	0.000565309	1
C1orf168	0.0971069	1.07476	1
C8A	0.00444275	1.09263	1
C8B	0.00981687	0.13084	1
DAB1	0.889886	0.311949	1
OMA1	27.4687	0.127095	1
TACSTD2	0.00599178	-0.830949	1
MYSM1	119.37	0.0083373	1
JUN	195.972	0.0964526	1
LINC01135	0.0212764	0.130841	1
HSD52	0.0213732	-2.4726	1
FGGY	2.58927	-0.211946	1
LOC101926944	0.0158087	2.00148	1
HOOK1	63.5418	-0.0394851	1
CYP2J2	1.40952	-0.184458	1
LOC101926964	0.0216568	0.130841	1
NFIA	32.2881	0.0335386	1
NFIA-AS1	0.0155393	-1.04313	1
TM2D1	22.0374	0.0434339	1
INADL	24.98	-0.0139268	1
KANK4	0.0169127	-0.646666	1
USP1	289.242	-0.0082651	1
DOCK7	113.367	-0.0782278	1
ANGPTL3	0.193351	0.667159	1
ATG4C	48.3169	0.0136901	1
LINC00466	0.0273899	-0.811374	1
FOXD3-AS1	3.47453	0.0591017	1
FOXD3	4.99708	0.200994	1
ALG6	66.3161	0.00191172	1
ITGB3BP	57.4809	-0.00354066	1
EFCAB7	16.9666	-0.0163139	1
DLEU2L	0.459938	-1.06979	1
PGM1	73.7287	-0.0480922	1
ROR1	23.8733	-0.059229	1
ROR1-AS1	0.00917976	0.13084	1
UBE2U	0.00444275	1.09263	1
CACHD1	83.7385	-0.0162139	1
RAVER2	99.004	0.0812139	1
JAK1	124.365	-0.00782703	1
LINC01359	0.112321	-0.779322	1
MIR3671	0.197838	-0.481507	1
AK4	96.356	0.0733331	1
DNAJC6	29.3172	0.0242651	1
LEPROT	39.9273	0.0466532	1
LEPR	35.4648	0.104028	1
PDE4B	0.777783	0.470126	1
SGIP1	0.100802	0.921863	1
WDR78	1.43083	0.0280282	1
MIER1	95.5789	-0.0371165	1
SLC35D1	58.6032	-0.0454637	1
C1orf141	0.0155555	-2.32622	1
IL23R	0.0179753	0	1
IL12RB2	1.54301	0.200767	1
SERBP1	1845.39	0.0525488	1
GADD45A	23.928	-0.000867617	1
GNG12	104.374	0.0528473	1
GNG12-AS1	0.900558	0.315042	1
DIRAS3	0.989917	0.500141	1
WLS	184.628	0.0647221	1
RPE65	0.00668834	0	1
DEPDC1	172.478	0.104125	1
DEPDC1-AS1	0.212057	-0.638341	1
LRRC7	0.0288837	-0.830953	1
LRRC40	100.533	-0.0149445	1
SRSF11	449.645	0.0209062	1
ANKRD13C	72.9435	-0.0471991	1
HHLA3	13.7146	0.0400558	1
CTH	18.9264	-0.116722	1
PTGER3	0.119251	-0.890709	1
ZRANB2-AS1	3.40121	0.176408	1
ZRANB2	251.988	0.0473429	1
MIR186	0.577664	0.149323	1
ZRANB2-AS2	0.195197	0.906894	1
NEGR1	0.0152541	0.130841	1
LRRIQ3	2.29667	-0.150143	1
FPGT-TNNI3K	0.00546935	1.09263	1
FPGT	29.2067	-0.00175681	1
CRYZ	35.2098	0.0112222	1
TYW3	50.4017	-0.00523883	1
LHX8	3.92153	0.229716	1
SLC44A5	18.3669	-0.00713653	1
ACADM	135.656	0.00894127	1
DLSTP1	2.08451	0.089206	1
RABGGTB	148.929	0.00896063	1
SNORD45C	1.82743	0.287766	1
SNORD45A	1.57343	-0.501685	1
SNORD45B	1.97472	-0.159149	1
MSH4	0.919577	-0.524752	1
LOC101927342	0.0107288	-1.59701	1
ST6GALNAC3	13.4772	0.143906	1
ST6GALNAC5	0.852117	0.320026	1
PIGK	94.8764	0.0667484	1
AK5	1.24675	0.509258	1
ZZZ3	140.075	-0.0709681	1
USP33	154.14	-0.0252352	1
FAM73A	57.6811	-0.118453	1
NEXN-AS1	0.451381	-0.308124	1
NEXN	12.0957	0.264667	1
FUBP1	301.231	-0.0489055	1
DNAJB4	20.2913	0.120734	1
GIPC2	0.0556175	0.23513	1
MGC27382	0.0533627	3.57558	1
PTGFR	0.647103	0.341965	1
IFI44L	0.50985	0.310007	1
IFI44	0.00444275	1.09263	1
ADGRL4	0.106524	0.208581	1
ADGRL2	127.906	-0.0522637	1
LINC01361	0.102414	0.778698	1
LOC101927587	0.00569039	0	1
TTLL7	8.51265	0.102874	1
PRKACB	41.9359	0.0386854	1
SAMD13	1.16587	-0.239815	1
UOX	0.0733373	-0.119773	1
DNASE2B	0.0162826	0.130841	1
RPF1	89.2036	0.00135799	1
GNG5	61.4462	-0.00461025	1
SPATA1	0.217523	0.0892639	1
CTBS	8.6536	-0.0245795	1
LINC01461	0.444429	0.169301	1
LINC01555	0.0259735	-2.21488	1
SSX2IP	95.7519	0.0184885	1
LPAR3	12.3398	0.0588164	1
MCOLN2	18.2411	0.00953379	1
MCOLN3	9.96748	0.137077	1
WDR63	2.20598	-0.0754229	1
MIR4423	0.00572247	0	1
SYDE2	16.114	-0.130482	1
C1orf52	51.8818	0.0769003	1
BCL10	19.3978	0.21524	1
LOC646626	0.0930082	-1.16147	1
DDAH1	62.9573	0.0465535	1
CYR61	10.1521	0.145914	1
ZNHIT6	99.1153	0.032098	1
COL24A1	1.42358	0.302009	1
ODF2L	27.7623	0.165451	1
MIR7856	0.0556297	-1.23825	1
CLCA3P	0.00569039	-0.830949	1
SH3GLB1	89.5829	-0.0178969	1
SEP15	203.448	-0.0104693	1
HS2ST1	100.85	-0.0147295	1
LINC01140	0.41926	0.351098	1
LMO4	74.2184	0.0132102	1
LINC01364	0.020815	1.09263	1
PKN2-AS1	0.122226	-1.38728	1
PKN2	168.896	-0.036025	1
GTF2B	35.751	-0.0261141	1
CCBL2	35.0439	0.0195974	1
RBMXL1	38.4458	-0.121737	1
GBP3	0.043312	-0.251627	1
GBP1	0.0109692	1.96322	1
GBP2	0.1025	1.36484	1
GBP7	0.0169914	-1.63532	1
LOC729930	0.0236331	1.58724	1
GBP6	0.047988	1.08483	1
GBP1P1	0.643243	0.0757229	1
LRRC8B	41.8467	-0.116172	1
FLJ27354	0.33247	0.98757	1
LRRC8C	33.9963	-0.0243996	1
LRRC8D	25.1585	0.0606408	1
GEMIN8P4	3.01632	0.108433	1
ZNF326	100.486	0.00206178	1
BARHL2	3.55126	0.191234	1
ZNF644	120.903	0.0388614	1
HFM1	2.9549	0.0262147	1
CDC7	121.793	0.0150535	1
TGFBR3	40.8273	-0.060662	1
BRDT	0.0104345	-0.83095	1
EPHX4	4.6727	-0.104579	1
SETSIP	3.0081	-0.0656198	1
BTBD8	0.485857	-0.148684	1
KIAA1107	2.46704	-0.124975	1
C1orf146	0.0892936	1.59878	1
GLMN	45.7042	0.0653146	1
RPAP2	43.3468	-0.0796247	1
GFI1	4.4997	0.182431	1
EVI5	42.8161	0.0536908	1
RPL5	1917.55	0.0336353	1
FAM69A	15.161	0.0613181	1
SNORD21	0.645741	0.227902	1
SNORA66	0.63308	1.01358	1
MTF2	111.214	0.00828567	1
TMED5	184.54	-0.00771788	1
CCDC18	38.8388	0.168081	1
LOC100131564	3.99099	-0.0402365	1
DR1	140.903	-0.0483499	1
FNBP1L	47.4132	0.109368	1
BCAR3	8.21792	0.0172149	1
LOC100129046	0.0254498	-1.35781	1
MIR760	0.0176739	-1.04201	1
DNTTIP2	143.365	0.0664038	1
GCLM	65.6122	-0.0931363	1
ABCA4	0.0148772	-0.675079	1
ARHGAP29	33.7407	-0.0306389	1
ABCD3	139.316	-0.00484457	1
F3	2.58779	-0.0458789	1
LINC01057	0.077351	-1.27383	1
SLC44A3	1.35479	0.516547	1
CNN3	126.088	0.0429506	1
LOC729970	1.04478	0.0114588	1
ALG14	16.0638	0.0461101	1
TMEM56	17.6772	0.0199305	1
TMEM56-RWDD3	0.507766	-0.126562	1
LOC101928118	0.0438257	-1.23362	1
RWDD3	7.28493	0.160701	1
LOC101928241	0.00549983	1.09263	1
PTBP2	44.0465	0.15481	1
DPYD	0.146951	0.303816	1
SNX7	28.6823	0.0496363	1
LPPR5	0.0166596	-0.830952	1
LPPR4	0.409421	0.349255	1
PALMD	0.220439	0.165675	1
FRRS1	8.84722	-0.0471849	1
AGL	124.196	-0.0741461	1
SLC35A3	36.4639	0.103016	1
HIAT1	72.8832	0.0409219	1
SASS6	68.034	0.0902345	1
TRMT13	33.3971	-0.0649957	1
LRRC39	2.25862	0.16783	1
DBT	75.9721	0.0371047	1
RTCA-AS1	0.692626	-0.0210188	1
RTCA	56.876	0.0593238	1
MIR553	0.0532623	1.10533	1
CDC14A	10.3809	0.143282	1
GPR88	0.160257	0.871585	1
EXTL2	28.5411	-0.0684305	1
SLC30A7	49.1332	0.0209506	1
DPH5	53.769	0.0600077	1
LOC102606465	4.76941	-0.00939023	1
LOC101928370	0.10586	0.203392	1
S1PR1	4.17367	0.0977647	1
LOC101928436	0.00549983	0	1
RNPC3	20.7489	0.276328	1
AMY2B	2.70796	0.323976	1
ACTG1P4	0.0290097	-1.77506	1
LOC100129138	0.0494223	-0.684777	1
PRMT6	72.234	-0.028332	1
NTNG1	0.169146	1.29042	1
VAV3	10.4543	-0.148714	1
SLC25A24	47.9197	-0.0684799	1
FAM102B	42.2354	0.107809	1
PRPF38B	201.107	0.00881901	1
FNDC7	0.140983	-0.461828	1
STXBP3	62.2289	0.0276692	1
AKNAD1	0.00994258	-0.83095	1
GPSM2	33.0262	0.0288015	1
CLCC1	95.5932	0.0506641	1
WDR47	26.6709	-0.0628966	1
TAF13	23.0816	0.100181	1
TMEM167B	24.8784	-0.0202309	1
SCARNA2	0.397002	-0.122314	1
C1orf194	0.177316	0.111372	1
KIAA1324	0.0824504	-0.0758213	1
SARS	226.293	-0.0237954	1
CELSR2	83.1836	-0.04421	1
PSRC1	45.1762	0.0464843	1
MYBPHL	0.0548562	1.19957	1
SORT1	100.264	-0.0444815	1
PSMA5	173.564	-0.0342075	1
SYPL2	10.0936	0.119708	1
ATXN7L2	15.9742	0.0426991	1
CYB561D1	14.197	-0.189018	1
AMIGO1	6.10269	0.0555217	1
GPR61	0.0475829	-0.429743	1
GNAI3	156.973	-0.0260213	1
MIR197	0.0583607	0.227722	1
GNAT2	1.00204	-0.319519	1
AMPD2	87.7311	-0.0452646	1
GSTM4	4.7343	-0.130209	1
GSTM2	19.038	-0.0777056	1
GSTM1	0.0159288	0.130841	1
GSTM5	0.020948	-0.816837	1
GSTM3	40.0528	-0.00923479	1
CSF1	6.66416	-0.111655	1
AHCYL1	183.373	-0.0263335	1
STRIP1	63.1703	-0.0890542	1
ALX3	5.42645	0.311376	1
LINC01397	0.203389	0.184982	1
UBL4B	0.0958072	-0.65011	1
SLC6A17	2.05544	-0.0436924	1
KCNC4-AS1	0.346548	0.849144	1
KCNC4	22.7614	0.0630415	1
LOC440600	1.89101	-0.196267	1
RBM15	45.8716	-0.0767826	1
SLC16A4	2.73272	0.223832	1
LAMTOR5	68.3365	-0.0166147	1
LAMTOR5-AS1	0.611785	0.354682	1
PROK1	0.0339384	0.691908	1
CYMP	0.00546935	1.09263	1
KCNA2	0.252129	-0.483639	1
KCNA3	1.67461	0.659349	1
CD53	0.0234143	-0.830953	1
LRIF1	21.5829	0.0873647	1
DRAM2	28.863	0.105485	1
CEPT1	63.8527	0.0130872	1
DENND2D	0.108316	1.95715	1
PIFO	0.434212	-0.237769	1
PGCP1	0.0604923	-1.28214	1
OVGP1	3.59155	0.041734	1
WDR77	285.344	0.0182928	1
ATP5F1	369.426	0.0178356	1
C1orf162	0.435912	-0.438762	1
LINC01160	0.0732385	0.691847	1
RAP1A	76.6113	0.0928447	1
FAM212B	7.41547	-0.174427	1
FAM212B-AS1	0.183551	0.238689	1
LOC101928718	0.0799094	0.152112	1
DDX20	91.1964	-0.0559639	1
KCND3	0.537815	-0.394263	1
LOC643355	0.0386123	0.25547	1
CTTNBP2NL	34.2786	-0.0877325	1
MIR4256	0.0109387	0	1
WNT2B	1.36736	0.268885	1
ST7L	26.7465	0.0123164	1
CAPZA1	303.457	0.010743	1
MOV10	75.5588	0.00546395	1
RHOC	29.7713	-0.0682064	1
PPM1J	3.36931	0.00134543	1
FAM19A3	0.0787978	-0.861836	1
SLC16A1	524.306	-0.0578619	1
AKR7A2P1	0.433263	0.28012	1
SLC16A1-AS1	7.00824	0.246291	1
LOC100996251	0.399266	0.148891	1
LRIG2	32.1518	-0.0436541	1
LOC643441	0.00572247	1.09263	1
MAGI3	47.3565	-0.133931	1
PHTF1	27.2327	-0.0467504	1
RSBN1	42.1566	0.0249419	1
AP4B1-AS1	0.730263	0.141253	1
PTPN22	0.0552059	-2.04562	1
BCL2L15	0.457396	-0.0872359	1
AP4B1	17.858	-0.0145577	1
DCLRE1B	48.0006	-0.0571725	1
HIPK1-AS1	0.119499	-1.34143	1
HIPK1	131.809	-0.0760579	1
OLFML3	0.0511454	-1.88565	1
SYT6	3.80918	0.129486	1
TRIM33	142.253	-0.103256	1
BCAS2	97.3458	0.0344623	1
DENND2C	11.668	0.0475117	1
AMPD1	0.132241	-1.78276	1
NRAS	204.102	-0.0223107	1
CSDE1	1260.18	0.0444601	1
SIKE1	138.546	-0.0158729	1
SYCP1	0.00572247	1.09263	1
TSPAN2	3.94323	0.356109	1
NGF	0.0374462	-0.650227	1
VANGL1	54.2753	-0.0519958	1
NHLH2	0.0359489	-0.830953	1
LOC101928977	0.00546935	1.09263	1
SLC22A15	3.13377	0.34655	1
MAB21L3	0.101395	-0.927592	1
ATP1A1	830.653	-0.0115996	1
ATP1A1-AS1	1.45704	-0.174937	1
LOC101929023	0.0496035	0.201149	1
CD58	7.526	-0.0705368	1
MIR548AC	0.00853715	1.09263	1
IGSF3	47.1669	-0.0919732	1
PTGFRN	90.2656	-0.0335714	1
CD101	3.45314	0.0311726	1
LOC101929099	0.484424	-0.324133	1
TTF2	138.146	-0.0943627	1
MIR942	0.021919	0.130841	1
TRIM45	12.9472	0.0580763	1
VTCN1	0.0206948	2.57384	1
MAN1A2	58.4474	-0.116511	1
LOC100996263	0.0211039	1.09263	1
FAM46C	6.85388	0.180262	1
GDAP2	24.1013	0.0143444	1
WDR3	205.937	-0.0412622	1
SPAG17	0.301679	0.556315	1
TBX15	0.389628	-0.374806	1
WARS2	38.6319	-0.0286849	1
LOC101929147	20.6084	0.133446	1
HAO2	0.0542725	-0.272411	1
HSD3B2	0.0586645	-0.36725	1
HSD3BP4	0.0880815	-0.522273	1
LINC00622	0.365794	0.635994	1
ZNF697	20.3456	-0.0320346	1
PHGDH	470.46	-0.066389	1
HMGCS2	0.0111902	-1.79894	1
REG4	0.00853715	0	1
NOTCH2	281.583	-0.0667263	1
SEC22B	75.624	-0.000475104	1
PFN1P2	0.817702	-0.461874	1
NBPF8	19.3781	0.0595884	1
PPIAL4A	0.0724846	-0.154111	1
LINC00623	3.70265	0.101884	1
FCGR1B	0.00409441	-0.830949	1
HIST2H2BA	0.00572247	-0.830949	1
FAM72B	21.1184	0.0388038	1
SRGAP2C	15.7426	-0.0274692	1
SRGAP2-AS1	0.0402192	-2.01163	1
EMBP1	0.988715	-0.0590068	1
LOC645166	1.7371	-0.0516289	1
FAM72C	3.63177	0.194413	1
SRGAP2D	6.30488	0.0127438	1
RNVU1-15	0.163696	-0.464801	1
NBPF15	44.1603	0.0187872	1
SRGAP2B	11.8053	0.0271584	1
FAM72D	9.50607	0.122785	1
LOC103091866	1.65576	0.118111	1
RNVU1-14	0.0833517	-1.40701	1
NBPF20	10.3152	0.244572	1
NBPF25P	1.51183	0.0874915	1
GPR89A	11.7384	0.146413	1
PDZK1	0.91574	0.536661	1
CD160	0.668961	0.567932	1
RNF115	35.4016	0.0157211	1
POLR3C	73.8988	-0.0415576	1
NUDT17	3.57793	-0.14255	1
PIAS3	51.1627	-0.0621946	1
MIR6736	0.00668834	-0.830949	1
ANKRD35	0.0367979	-3.15495	1
ITGA10	0.703439	0.272768	1
PEX11B	19.8939	-0.0244052	1
GNRHR2	1.14883	-0.373413	1
RBM8A	311.914	0.0585337	1
LIX1L	103.099	0.0119503	1
ANKRD34A	7.44502	-0.0745361	1
POLR3GL	18.9206	0.16272	1
TXNIP	43.1429	-0.0457521	1
RNVU1-6	0.0513347	-0.243316	1
LOC101928979	2.7947	-0.0361489	1
NBPF10	4.43828	0.113832	1
NOTCH2NL	7.95338	-0.00918629	1
HYDIN2	0.0111902	2.0031	1
NBPF12	19.1549	-0.0707549	1
LOC728989	0.143068	0.510671	1
RNVU1-8	0.0507808	1.56271	1
NBPF13P	0.0821341	-0.83765	1
PRKAB2	57.06	0.0309746	1
PDIA3P1	4.8987	0.220416	1
FMO5	0.806613	0.0567763	1
CHD1L	123.756	-0.0554433	1
LINC00624	0.0549981	1.62814	1
BCL9	73.931	-0.0316896	1
ACP6	25.9773	0.00659762	1
GJA5	0.0336526	-0.638479	1
GJA8	0.0101652	0.13084	1
GPR89B	6.39865	-0.195926	1
PDZK1P1	0.555069	0.735076	1
RNVU1-7	0.0339979	2.02224	1
NBPF11	19.0206	-0.0271786	1
LOC101927468	0.00546935	0	1
MIR5087	0.108913	1.2181	1
RNVU1-1	0.0471298	-0.534019	1
MIR6077	0.00473701	1.09263	1
LOC100132057	0.753421	-0.271684	1
RNVU1-3	0.0667527	0.74078	1
LINC01138	4.45003	0.215855	1
PPIAL4G	0.0491602	-0.380381	1
NBPF14	11.0524	0.268691	1
PDE4DIP	71.1425	-0.0209066	1
LOC653513	0.0829851	-1.16724	1
NBPF9	27.1037	-0.0765209	1
PPIAL4C	0.0114916	1.09263	1
LINC00869	4.49916	0.32684	1
HIST2H2BF	1.10047	0.487234	1
FCGR1A	0.0166004	1.09263	1
HIST2H3D	0.127876	0.0484893	1
HIST2H2BC	0.817522	-0.0722025	1
HIST2H2BE	2.8832	0.399008	1
HIST2H2AC	1.10888	-0.200481	1
HIST2H2AB	0.0510504	0.146985	1
BOLA1	10.1138	0.0849817	1
SV2A	11.6973	0.102114	1
SF3B4	136.963	-0.0227314	1
MTMR11	0.574398	0.403498	1
OTUD7B	50.2221	-0.0471663	1
VPS45	47.5368	0.11273	1
PLEKHO1	36.7446	-0.0336165	1
ANP32E	356.928	0.0115037	1
CA14	1.72847	-0.0215731	1
APH1A	206.376	-0.022117	1
C1orf54	1.41507	0.28562	1
CIART	0.188978	-0.228706	1
MRPS21	108.764	0.0891801	1
PRPF3	103.142	0.00763992	1
RPRD2	105.13	-0.05445	1
TARS2	114.186	-0.0270379	1
MIR6878	0.0758758	-1.80907	1
ECM1	1.63012	-0.0348189	1
FALEC	0.478319	-0.113998	1
ADAMTSL4	1.57923	-0.218911	1
MIR4257	0.0302534	-0.69122	1
ADAMTSL4-AS1	0.0927213	1.20331	1
MCL1	248.21	-0.0207996	1
ENSA	326.975	-0.0270344	1
GOLPH3L	48.53	0.00672754	1
HORMAD1	0.0271495	-2.29833	1
CTSS	0.120263	-0.0532742	1
CTSK	1.51125	0.322642	1
ARNT	88.437	0.0185628	1
SETDB1	76.5721	-0.0253166	1
CERS2	222.379	-0.047937	1
ANXA9	5.05086	0.134505	1
FAM63A	19.626	-0.0201939	1
PRUNE	69.9131	-0.0312183	1
BNIPL	1.73812	-0.126482	1
C1orf56	3.97121	0.28229	1
CDC42SE1	90.839	-0.0893751	1
MLLT11	17.6557	0.0295273	1
GABPB2	8.50474	-0.00767612	1
SEMA6C	13.0691	-0.124994	1
TNFAIP8L2	0.161095	-0.0744433	1
LYSMD1	19.6751	0.0647708	1
SCNM1	1.26183	-0.221686	1
TMOD4	0.85646	0.307449	1
VPS72	87.7578	-0.0199708	1
PIP5K1A	210.772	-0.0252215	1
PSMD4	244.39	-0.00544079	1
ZNF687	63.9477	0.0221271	1
PI4KB	147.04	-0.0695053	1
RFX5	103.069	0.0215047	1
GBAT2	3.00809	-0.176609	1
SELENBP1	16.6587	0.0249828	1
PSMB4	288.73	-0.0706479	1
POGZ	154.408	0.0409003	1
CGN	41.4503	-0.00508522	1
TUFT1	14.8112	-0.154993	1
SNX27	93.4178	0.0164474	1
CELF3	0.366473	1.15136	1
RIIAD1	0.0609333	-2.0331	1
MRPL9	90.851	0.0799865	1
OAZ3	2.27466	0.0259224	1
TDRKH	22.1836	0.0473716	1
RORC	0.0166916	-0.830951	1
LOC100132111	0.0114916	-0.83095	1
THEM5	0.00546935	1.09263	1
THEM4	32.2878	-0.0527005	1
S100A10	46.6197	0.0516456	1
NBPF18P	0.0173726	1.07346	1
S100A11	11.8174	-0.016887	1
TCHH	0.874981	0.394379	1
FLG	0.00599178	-0.830949	1
KPRP	0.00569039	-0.830949	1
LCE1F	0.00473701	-0.830949	1
SPRR2F	0.194553	1.21016	1
LOR	0.030806	-0.33998	1
S100A6	0.00599178	1.09263	1
S100A5	0.0101652	0.13084	1
S100A4	0.803935	-0.437723	1
S100A3	0.0150941	-0.830951	1
S100A2	0.0210071	-0.815286	1
S100A16	0.0099121	0	1
S100A14	0.0347928	-1.79251	1
S100A13	27.1554	0.0430965	1
S100A1	1.13222	-0.155615	1
CHTOP	199.101	0.00513687	1
SNAPIN	41.5933	-0.0962071	1
ILF2	650.15	-0.00326063	1
NPR1	0.0441356	1.62962	1
INTS3	189.17	-0.0192737	1
SLC27A3	8.92033	0.134334	1
LOC343052	0.00549983	1.09263	1
GATAD2B	106.727	-0.0212098	1
DENND4B	117.361	-0.0259024	1
CRTC2	65.4234	0.00117836	1
SLC39A1	154.054	-0.0806996	1
CREB3L4	7.10744	-0.0440572	1
JTB	174.044	0.00374408	1
RAB13	71.4887	0.0226216	1
RPS27	452.313	-0.028055	1
NUP210L	0.191611	0.585978	1
TPM3	480.873	-0.0271321	1
C1orf189	0.0482788	2.01968	1
C1orf43	256.358	0.00758496	1
UBAP2L	481.766	-0.042955	1
HAX1	115.528	-0.0333877	1
AQP10	0.0161249	1.96597	1
ATP8B2	141.746	-0.0220256	1
IL6R	4.49956	0.017941	1
SHE	0.0111902	0	1
UBE2Q1	120.778	0.0216602	1
UBE2Q1-AS1	0.368278	-0.0228218	1
CHRNB2	0.539504	-0.51249	1
ADAR	520.532	0.0114047	1
KCNN3	1.69525	0.145373	1
PMVK	26.0129	-0.0587952	1
PBXIP1	15.4069	0.0486636	1
PYGO2	89.572	-0.000481519	1
SHC1	47.1636	-0.0328123	1
CKS1B	126.233	0.0327528	1
MIR4258	0.391655	0.672962	1
FLAD1	71.5802	-0.00220576	1
LENEP	0.0467885	0.917239	1
ZBTB7B	21.1719	-0.0998177	1
DCST2	0.321462	-0.332214	1
DCST1	0.64677	-0.310105	1
LOC100505666	2.14299	0.404248	1
ADAM15	86.5607	-0.102347	1
EFNA4	6.54699	0.0381758	1
EFNA3	23.4051	-0.0165033	1
EFNA1	22.3536	0.0192891	1
SLC50A1	44.0459	0.00531865	1
DPM3	25.5841	-0.0442817	1
KRTCAP2	89.8315	0.0781658	1
TRIM46	1.26378	0.421549	1
MUC1	1.56946	0.202013	1
MIR92B	0.0419854	0.618482	1
THBS3	7.62821	-0.111606	1
MTX1	47.2218	0.00640637	1
GBAP1	4.5829	-0.0652757	1
GBA	41.4536	-0.157529	1
FAM189B	155.015	-0.0315908	1
SCAMP3	116.41	-0.0373149	1
CLK2	111.751	0.0808582	1
HCN3	17.4054	0.0912703	1
PKLR	0.00668834	0	1
FDPS	166.972	0.0249366	1
RUSC1-AS1	0.308924	0.703967	1
RUSC1	70.0624	-0.0733716	1
ASH1L	108.589	0.00494053	1
MIR555	0.0109387	0	1
POU5F1P4	0.0415599	-0.497105	1
ASH1L-AS1	5.00901	-0.000947004	1
MSTO1	3.0994	-0.394372	1
MSTO2P	22.328	-0.00749502	1
YY1AP1	86.8027	0.0543551	1
DAP3	128.124	0.0130699	1
GON4L	74.2699	-0.0228579	1
SYT11	1.87305	0.239343	1
RIT1	24.6451	0.0178812	1
KIAA0907	111.582	0.0573301	1
SNORA80E	0.144101	-0.19554	1
SCARNA4	0.0737688	-1.06279	1
RXFP4	0.0174171	0	1
ARHGEF2	98.9852	-0.0965016	1
MIR6738	0.00668834	0	1
SSR2	207.435	0.0200722	1
UBQLN4	154.898	-0.076515	1
LAMTOR2	34.9092	-0.0870255	1
RAB25	0.141143	0.312063	1
MEX3A	72.7112	0.0565991	1
LMNA	50.4801	-0.125647	1
SEMA4A	1.74066	-0.0681061	1
SLC25A44	60.3867	-0.02184	1
PMF1	32.098	-0.0268398	1
PMF1-BGLAP	0.0734378	1.13597	1
BGLAP	0.235378	0.351611	1
PAQR6	4.85615	0.147704	1
SMG5	239.676	0.0272203	1
TMEM79	6.60714	-0.196157	1
GLMP	42.721	-0.069305	1
VHLL	0.0326784	2.57373	1
CCT3	1127.31	0.00302794	1
TSACC	2.68358	-0.1769	1
RHBG	0.0362214	-1.33469	1
C1orf61	0.665312	0.265933	1
MEF2D	32.0792	0.112541	1
IQGAP3	75.9851	0.0339682	1
TTC24	0.0442708	0.206514	1
APOA1BP	151.802	-0.0385677	1
GPATCH4	222.799	0.0131925	1
HAPLN2	0.697323	-0.517414	1
BCAN	0.192524	-0.215871	1
NES	2.34322	0.233683	1
CRABP2	5.76812	0.0950539	1
ISG20L2	163.762	-0.0246026	1
RRNAD1	25.7838	-0.00502178	1
MRPL24	52.6557	-0.0313786	1
HDGF	617.679	0.0217967	1
PRCC	172.631	-0.00157751	1
SH2D2A	5.16738	-0.206384	1
NTRK1	0.611674	0.409191	1
INSRR	0.164299	0.938738	1
PEAR1	0.0570297	0.0284855	1
LRRC71	0.124903	0.808176	1
ARHGEF11	70.4131	-0.117635	1
MIR765	0.0151644	1.96173	1
ETV3L	0.00572247	-0.830949	1
ETV3	21.0291	-0.160052	1
CYCSP52	0.0809662	1.16315	1
FCRL5	0.00599178	-0.830949	1
CD5L	0.0104595	1.96322	1
KIRREL	61.4541	-0.0585498	1
CD1D	0.955028	0.59639	1
IFI16	1.42268	0.437424	1
DUSP23	0.0864647	-0.617956	1
SLAMF8	0.00947402	0	1
C1orf204	0.0268083	-0.812989	1
VSIG8	0.0328471	-1.73303	1
CFAP45	0.366669	-0.18729	1
TAGLN2	195.098	-0.0172285	1
IGSF9	3.95887	0.0706857	1
PIGM	55.5681	-0.0223411	1
KCNJ10	0.204126	0.0645524	1
KCNJ9	0.00473701	0	1
IGSF8	31.8494	-0.0408828	1
ATP1A4	0.0111311	0.13084	1
CASQ1	0.116924	1.19169	1
LOC729867	0.605714	0.0896373	1
PEA15	86.7122	-0.0230243	1
DCAF8	128.145	-0.021309	1
PEX19	126.103	-0.0478811	1
COPA	283.466	-0.0451506	1
SUMO1P3	2.19771	-0.130176	1
NCSTN	97.6393	-0.0876474	1
NHLH1	0.725067	-0.553842	1
VANGL2	67.267	0.0261403	1
SLAMF6	0.00444275	1.09263	1
SLAMF7	0.0109997	-1.56023	1
ITLN1	0.00959424	1.09263	1
ITLN2	0.00599178	0	1
F11R	44.0593	0.156922	1
TSTD1	0.0498066	-0.905255	1
USF1	55.6454	-0.0141792	1
ARHGAP30	0.861171	-0.572513	1
PVRL4	0.182918	0.558074	1
KLHDC9	0.00668834	0	1
PFDN2	73.7626	0.0655296	1
NIT1	29.3774	0.0783009	1
DEDD	34.8671	0.0991933	1
UFC1	93.3606	0.0220285	1
USP21	58.4854	0.0198515	1
PPOX	17.6833	0.117385	1
B4GALT3	81.4356	0.0472701	1
ADAMTS4	0.210744	-0.730066	1
NDUFS2	150.395	0.0225728	1
FCER1G	0.13352	0.0264586	1
APOA2	0.00959424	-0.83095	1
TOMM40L	32.5622	-0.0940552	1
MIR5187	0.0213661	-1.01948	1
NR1I3	1.34982	0.349743	1
PCP4L1	0.0169143	2.03598	1
MPZ	0.598351	-0.0592121	1
SDHC	162.85	-0.0309301	1
CFAP126	13.5312	0.223427	1
FCGR2A	0.234251	0.501251	1
HSPA6	0.272726	1.20663	1
FCGR3A	0.00572247	-0.830949	1
FCGR2C	0.0329586	-2.2019	1
HSPA7	0.0266326	-1.64599	1
FCGR3B	0.016408	0	1
FCGR2B	0.0216263	1.00655	1
RPL31P11	0.0215585	-0.656127	1
FCRLB	0.776913	-0.350486	1
DUSP12	23.0344	0.141115	1
ATF6	76.7977	0.012878	1
OLFML2B	1.86049	-0.273167	1
NOS1AP	5.27739	-0.255758	1
C1orf111	0.11705	-0.872738	1
C1orf226	13.2721	-0.13864	1
UHMK1	139.057	-0.0328722	1
UAP1	100.539	0.038828	1
DDR2	0.979584	0.0445108	1
HSD17B7	20.4352	-0.0465173	1
RGS4	0.70273	0.239574	1
RGS5	6.16956	-0.0246007	1
NUF2	53.4476	0.0810848	1
PBX1	113.885	0.019655	1
LOC100505795	0.00853715	-0.83095	1
RXRG	1.92022	0.543314	1
MGST3	47.0588	0.0392263	1
ALDH9A1	150.359	-0.0232997	1
LOC440700	0.0191885	-1.6408	1
TMCO1	148.174	0.0345386	1
LOC100147773	1.11906	0.255544	1
UCK2	173.096	0.0181861	1
FAM78B	0.859694	0.194902	1
POGK	111.466	-0.0530322	1
TADA1	48.1686	-0.0280745	1
ILDR2	10.9071	0.0758795	1
MAEL	0.021499	-0.655688	1
GPA33	0.00444275	1.09263	1
DUSP27	0.00409441	-0.830949	1
POU2F1	82.1939	-0.0319631	1
CD247	0.035886	1.65359	1
CREG1	65.5918	0.0274205	1
MPZL1	148.791	-0.0577425	1
ADCY10	0.256463	0.64464	1
MPC2	55.4468	0.0337829	1
DCAF6	81.0959	0.037602	1
GPR161	39.5053	-0.0382059	1
TIPRL	89.9996	0.00946605	1
SFT2D2	10.0849	-0.0964103	1
ANKRD36BP1	17.5785	0.308661	1
TBX19	1.13349	-0.0354219	1
LOC100505918	0.00549983	-0.830949	1
LOC101928565	0.00549983	0	1
XCL2	0.0391151	1.59305	1
XCL1	0.471546	0.41649	1
DPT	0.00549983	-0.830949	1
LINC00626	0.00549983	1.09263	1
LINC00970	0.0123787	1.09263	1
ATP1B1	20.0833	-0.0715965	1
NME7	23.1613	0.072869	1
BLZF1	22.2006	0.00137246	1
CCDC181	17.9039	0.207666	1
SLC19A2	32.8143	-0.12461	1
F5	0.00917976	-0.830949	1
SELL	0.056938	-0.785604	1
SELE	0.0135684	1.07456	1
METTL18	9.4738	-0.0319338	1
C1orf112	50.5754	-0.0290947	1
SCYL3	18.1915	-0.00624527	1
KIFAP3	35.7974	0.023575	1
METTL11B	0.410185	0.277767	1
LOC101928650	0.127759	-1.403	1
GORAB	10.6718	0.143362	1
PRRX1	1.56808	0.157185	1
MROH9	0.0784373	-0.36207	1
FMO3	0.0113808	1.96534	1
FMO2	0.0459417	-1.23011	1
FMO1	0.026435	1.63293	1
FMO4	1.37674	0.214032	1
TOP1P1	1.19608	0.000936862	1
PRRC2C	654.833	-0.0812775	1
VAMP4	17.6546	-0.00955183	1
METTL13	91.4857	0.0185711	1
DNM3	4.18997	0.110195	1
DNM3-IT1	0.0274077	2.03293	1
DNM3OS	0.037545	-1.73328	1
C1orf105	0.00409441	-0.830949	1
PIGC	28.703	0.0713426	1
SUCO	63.0221	-0.00935109	1
TNFSF18	0.00572247	-0.830949	1
TNFSF4	1.82933	0.250743	1
LOC100506023	0.91885	-0.275536	1
LOC101928673	0.613098	0.475514	1
PRDX6	370.311	0.00451436	1
SLC9C2	0.0324841	2.07398	1
ANKRD45	0.0100862	2.0031	1
KLHL20	24.9394	0.0521894	1
CENPL	24.4729	-0.0109592	1
DARS2	148.476	-0.0589465	1
GAS5-AS1	0.68961	0.153176	1
GAS5	166.012	0.0793069	1
SNORD81	0.431562	0.049079	1
SNORD47	1.91972	0.409264	1
SNORD80	8.56076	0.121662	1
SNORD79	0.9115	-0.181422	1
SNORD78	1.40641	0.387386	1
SNORD44	1.83062	-0.425319	1
SNORD77	0.744031	0.105126	1
SNORD76	1.74856	-0.275013	1
SNORD75	0.215943	0.547634	1
SNORD74	2.86831	0.197261	1
ZBTB37	3.77699	-0.00387614	1
SERPINC1	0.0652539	-0.459998	1
RC3H1	48.824	0.103607	1
LOC102724601	0.111923	-0.820732	1
RABGAP1L	36.0184	-0.0246646	1
GPR52	0.0294203	2.54674	1
LOC101928696	0.00409441	0	1
CACYBP	261.343	0.0425635	1
MRPS14	60.0324	0.0399657	1
TNN	0.0757872	1.41975	1
KIAA0040	3.9909	0.0513926	1
RFWD2	51.6953	0.0466015	1
SCARNA3	0.0375371	1.61046	1
PAPPA2	0.0526697	-1.07044	1
ASTN1	0.326718	-0.699301	1
BRINP2	0.149772	-0.813606	1
SEC16B	0.0111918	-0.83095	1
RASAL2-AS1	0.631681	0.616416	1
RASAL2	46.1186	-0.000825322	1
TEX35	0.00599178	-0.830949	1
C1orf220	1.58745	0.445357	1
RALGPS2	73.5505	-0.0175256	1
ANGPTL1	0.171129	0.995869	1
FAM20B	130.28	-0.0554062	1
TOR3A	76.0926	-0.101723	1
ABL2	101.919	-0.0387161	1
SOAT1	95.2073	-0.0526612	1
AXDND1	0.13955	0.0874894	1
TDRD5	0.0705205	-1.29324	1
FAM163A	0.308544	0.376792	1
TOR1AIP2	115	0.0643289	1
TOR1AIP1	84.4096	-0.0228226	1
CEP350	130.004	-0.0224656	1
QSOX1	38.2545	0.0693824	1
FLJ23867	0.758549	0.366217	1
LHX4	4.77366	-0.0220083	1
LHX4-AS1	6.04674	-0.00187282	1
ACBD6	66.0281	0.00194505	1
MIR3121	0.00668834	0	1
OVAAL	0.00444275	0	1
XPR1	84.23	-0.0221953	1
KIAA1614	0.825211	0.0510441	1
STX6	49.5171	0.0276467	1
MR1	3.92862	0.147721	1
IER5	50.5463	0.0779187	1
GM140	0.00409441	-0.830949	1
CACNA1E	0.079397	2.62039	1
ZNF648	0.049002	0.257892	1
GLUL	602.66	0.0182936	1
TEDDM1	0.056267	-1.37619	1
RGSL1	0.00572247	1.09263	1
RNASEL	6.02736	0.0511128	1
RGS16	13.0333	-0.0374134	1
LOC284648	0.163984	0.100774	1
NPL	11.5584	0.166394	1
DHX9	816.981	-0.0290393	1
LAMC1	238.524	-0.0361649	1
LAMC2	1.10675	0.301561	1
NMNAT2	3.75284	0.187039	1
SMG7-AS1	0.789411	0.423282	1
SMG7	194.57	-0.0290446	1
NCF2	0.0840662	-0.643628	1
ARPC5	165.726	-0.00193892	1
RGL1	6.07792	0.134442	1
APOBEC4	0.0121882	1.09263	1
COLGALT2	16.6327	-0.0736538	1
TSEN15	43.7451	0.0346533	1
C1orf21	47.39	-0.0286769	1
EDEM3	75.9822	-0.147943	1
FAM129A	1.4849	0.444352	1
RNF2	66.9561	0.0785196	1
TRMT1L	62.0587	0.0511072	1
SWT1	9.30706	0.149081	1
IVNS1ABP	111.553	0.00452777	1
GS1-279B7.1	0.0312134	0.20548	1
HMCN1	2.40329	0.12264	1
PRG4	0.237906	1.35671	1
TPR	503.975	0.0300621	1
C1orf27	54.1705	0.0383933	1
OCLM	0.977284	0.0794006	1
LOC102724919	0.174775	-0.901295	1
PDC	0.0872168	-0.481848	1
PTGS2	0.414238	-0.0481876	1
PACERR	0.0331343	-0.558038	1
PLA2G4A	0.828636	0.561102	1
LINC01036	0.407047	0.112341	1
BRINP3	0.32347	-0.868433	1
LINC01351	0.235289	1.10086	1
RGS13	0.00569039	0	1
MIR4426	15.9087	-0.134373	1
RGS2	12.9322	0.04758	1
LINC01032	0.0231615	0.130841	1
UCHL5	171.484	0.0208667	1
TROVE2	46.7825	-0.0172257	1
GLRX2	21.3204	0.066096	1
CDC73	113.604	-0.0277912	1
B3GALT2	0.0689544	0.189831	1
LINC01031	0.0227106	1.59154	1
KCNT2	1.41596	0.16259	1
CFHR3	0.188499	0.386841	1
CFHR1	0.0114916	1.09263	1
CFHR4	0.0109997	0	1
CFHR5	0.00572247	1.09263	1
F13B	0.0149738	-0.830951	1
ASPM	207.926	0.0435902	1
ZBTB41	27.9005	-0.0678325	1
CRB1	0.113037	0.542376	1
DENND1B	14.6948	-0.0892374	1
C1orf53	2.57671	-0.0337164	1
LHX9	0.743417	0.246538	1
NEK7	70.6534	0.00344876	1
MIR181A1HG	0.0497399	0.799374	1
MIR181B1	0.0111918	1.09263	1
NR5A2	3.24926	0.109508	1
LINC00862	0.0461142	-0.585409	1
ZNF281	101.229	-0.0556307	1
KIF14	112.93	0.042681	1
DDX59	22.2819	-0.00263536	1
LOC101929224	0.135678	0.00794285	1
CAMSAP2	111.364	-0.0418816	1
C1orf106	1.59538	0.521942	1
KIF21B	8.29508	-0.00497395	1
CACNA1S	0.0156757	1.96758	1
ASCL5	0.126318	0.82333	1
TMEM9	112.394	-0.0105563	1
IGFN1	0.101704	-0.262693	1
PHLDA3	13.2723	0.0236486	1
CSRP1	0.293264	0.552481	1
RPS10P7	0.779784	-0.484288	1
NAV1	34.3445	-0.0796502	1
IPO9-AS1	0.547614	0.841691	1
MIR5191	0.00599178	1.09263	1
IPO9	259.437	-0.0683076	1
MIR6739	0.177497	-0.230653	1
SHISA4	1.32974	0.371811	1
LMOD1	3.76495	0.0877373	1
TIMM17A	138.863	0.0574045	1
RNPEP	148.033	-0.03474	1
MIR6740	0.00569039	1.09263	1
ELF3	0.0492209	2.34158	1
ARL8A	27.9989	0.0300105	1
PTPN7	0.0205996	-1.61451	1
PTPRVP	0.05538	0.129562	1
LGR6	0.0210249	1.96951	1
UBE2T	64.7433	0.0048142	1
PPP1R12B	36.0832	-0.0299773	1
KDM5B	112.486	0.0371512	1
PCAT6	0.905144	-0.205717	1
MGAT4EP	0.0674492	0.200392	1
LOC148709	1.73707	0.226248	1
RABIF	22.0976	-0.0408706	1
KLHL12	67.3809	0.0371987	1
ADIPOR1	136.125	-0.0142012	1
CYB5R1	42.1796	-0.0905579	1
LOC100506747	0.899503	-0.202455	1
TMEM183A	145.677	-0.00467328	1
PPFIA4	7.70227	0.222038	1
ADORA1	2.35284	0.0344436	1
CHIT1	0.00917976	1.09263	1
LINC01353	0.00668834	0	1
LINC01136	0.0895572	0.305514	1
BTG2	23.8185	0.0561909	1
FMOD	0.0226047	2.57213	1
PRELP	0.0102064	0.13084	1
ATP2B4	39.7995	-0.113905	1
SNORA77	0.0531612	0.62178	1
LINC00260	0.260715	0.314597	1
ZC3H11A	198.824	0.045871	1
ZBED6	10.7071	-0.248911	1
SNRPE	158.483	-0.017588	1
SOX13	24.9429	0.0339488	1
ETNK2	24.2638	-0.121969	1
LOC101929441	0.0423445	0.130115	1
REN	0.0111902	0	1
PLEKHA6	0.872068	0.227696	1
LINC00628	0.00569039	1.09263	1
PPP1R15B	144.303	-0.0845235	1
PIK3C2B	32.8521	-0.0493887	1
MDM4	63.5973	0.157655	1
LRRN2	1.8606	0.15478	1
NFASC	2.3863	0.439177	1
CNTN2	0.0382483	0.186198	1
TMEM81	3.24658	-0.125575	1
RBBP5	87.5601	0.0198685	1
DSTYK	59.347	-0.0402562	1
TMCC2	15.1079	-0.00625972	1
NUAK2	2.28111	0.207164	1
KLHDC8A	0.21956	0.247566	1
LEMD1-AS1	0.0168806	-0.675053	1
LEMD1	0.0181137	2.59849	1
CDK18	16.833	0.120769	1
LOC284578	0.0613705	0.937938	1
MFSD4	1.26638	-0.0421804	1
ELK4	49.393	0.0356788	1
SLC45A3	12.0528	0.183547	1
NUCKS1	1589.66	-0.0351031	1
RAB29	50.8733	0.0199074	1
SLC41A1	94.5793	-0.0325856	1
PM20D1	0.571674	0.812659	1
LOC284581	6.86542	-0.00704579	1
SLC26A9	0.00473701	-0.830949	1
LOC103021296	0.0876991	1.28659	1
LOC103021295	0.287731	-0.425931	1
RAB7B	0.0280419	-1.5893	1
CTSE	0.00818881	0	1
C1orf186	0.00818881	-1.56023	1
AVPR1B	0.0167206	0	1
FAM72A	11.7936	-0.155394	1
SRGAP2	79.0174	-0.0301761	1
IKBKE	0.0475003	0.145456	1
RASSF5	12.1017	-0.0790751	1
EIF2D	70.1987	-0.111807	1
DYRK3	27.7058	-0.0903601	1
MAPKAPK2	95.5639	-0.0992868	1
FCMR	0.133404	-0.856298	1
PIGR	0.00599178	0	1
C1orf116	0.236153	0.362422	1
YOD1	88.9688	-0.085134	1
PFKFB2	29.0273	0.0385432	1
C4BPB	0.00549983	0	1
C4BPA	0.00549983	-0.830949	1
CD55	54.3422	0.0242103	1
CR2	1.69074	-0.0168167	1
CR1	0.0156757	-0.830951	1
CR1L	0.334639	0.121156	1
CD46	110.099	-0.0174879	1
MIR29C	0.0528274	-0.0742676	1
MIR29B2	0.0107827	1.09263	1
LOC148696	0.0397864	1.97134	1
CD34	0.222313	0.213764	1
PLXNA2	20.1431	0.0884887	1
CAMK1G	0.018846	1.00552	1
LAMB3	0.0773459	-0.966172	1
G0S2	0.381944	-0.110514	1
TRAF3IP3	0.0714528	-0.764454	1
C1orf74	11.0793	-0.0359944	1
IRF6	0.696973	0.148175	1
DIEXF	73.4232	-0.0542327	1
SYT14	1.63113	0.0500579	1
SERTAD4-AS1	1.24939	0.0956248	1
SERTAD4	26.6467	-0.0767428	1
HHAT	3.16683	-0.188027	1
KCNH1	0.153585	1.54936	1
RCOR3	39.4559	-0.0474259	1
TRAF5	8.99467	0.00581922	1
LINC00467	2.87634	0.246292	1
RD3	0.00444275	1.09263	1
NEK2	62.5865	-0.0452091	1
LPGAT1	144.94	-0.00674279	1
INTS7	97.6943	-0.0191684	1
DTL	138.933	-0.0326687	1
RPL21P28	9.27109	-0.159513	1
MIR3122	0.0206051	1.0074	1
LOC101929541	0.0313514	-1.98066	1
PPP2R5A	55.096	-0.0208406	1
SNORA16B	0.243246	1.54941	1
TMEM206	43.7161	0.0298709	1
NENF	57.7821	0.0792495	1
LOC101929565	0.00599178	-0.830949	1
ATF3	27.3812	0.0601467	1
FAM71A	0.00549983	1.09263	1
BATF3	6.61503	-0.0197069	1
NSL1	75.6069	0.0218165	1
TATDN3	34.2968	0.115209	1
SPATA45	0.183825	-0.779113	1
FLVCR1-AS1	1.73203	0.000452712	1
FLVCR1	81.4339	-0.0634049	1
VASH2	20.316	0.00859274	1
ANGEL2	73.3266	0.0652493	1
RPS6KC1	24.401	-0.0542574	1
PROX1-AS1	0.488821	0.134852	1
LINC00538	0.00473701	-0.830949	1
PROX1	12.8745	0.0534455	1
SMYD2	38.3015	-0.0746241	1
PTPN14	100.562	-0.0578814	1
CENPF	389.506	0.0579055	1
KCNK2	0.0843141	0.157269	1
KCTD3	126.112	0.0216168	1
USH2A	0.138016	-0.827742	1
ESRRG	6.4434	0.223334	1
GPATCH2	27.9206	0.0123751	1
SPATA17	1.7739	-0.111969	1
SPATA17-AS1	0.00569039	0	1
LOC101929631	0.00546935	0	1
RRP15	105.768	0.0696379	1
TGFB2-AS1	0.00668834	-0.830949	1
TGFB2	1.15342	0.37979	1
LYPLAL1-AS1	0.303312	1.23437	1
LYPLAL1	25.3628	0.0870433	1
SLC30A10	1.09941	0.34206	1
EPRS	561.923	0.0148962	1
BPNT1	90.8571	0.0264418	1
IARS2	347.418	0.0445301	1
MIR215	0.0482466	1.10407	1
MIR194-1	0.0296053	-1.33627	1
RAB3GAP2	115.979	-0.046778	1
MIR664A	0.00546935	1.09263	1
AURKAPS1	1.25607	0.594099	1
MARK1	48.4848	-0.0121373	1
C1orf115	23.8092	0.172425	1
MARC2	18.0984	-0.0138567	1
MARC1	99.0548	0.0863077	1
LINC01352	0.172068	0.818108	1
HLX-AS1	0.0716842	0.156483	1
HLX	16.8178	-0.0529625	1
C1orf140	0.00444275	0	1
DUSP10	2.05145	0.094375	1
HHIPL2	0.935076	0.263572	1
TAF1A	17.9082	0.0799964	1
TAF1A-AS1	1.33348	-0.0642754	1
MIA3	160.39	-0.0470066	1
AIDA	78.5842	0.0495464	1
BROX	63.2452	0.0987109	1
FAM177B	0.00572247	1.09263	1
DISP1	11.9902	-0.0011632	1
TLR5	0.836193	-0.0898184	1
SUSD4	1.58599	0.256241	1
CAPN8	0.0678646	0.40387	1
CAPN2	221.988	-0.044075	1
TP53BP2	131.697	-0.066754	1
GTF2IP20	22.1488	0.0268332	1
FBXO28	117.222	-0.0243622	1
DEGS1	189.137	-0.019047	1
LOC101927143	0.0327774	1.59292	1
LOC101927164	0.138553	-0.299607	1
NVL	105.443	0.0111338	1
MIR320B2	0.0158681	0.130841	1
CNIH4	92.8731	0.0551638	1
WDR26	212.499	0.0156111	1
CNIH3	3.16152	0.331637	1
DNAH14	31.4606	0.0612435	1
LBR	522.493	-0.0127537	1
ENAH	504.153	-0.0480239	1
SRP9	644.5	0.0784548	1
EPHX1	87.2081	-0.0514108	1
TMEM63A	34.352	0.0122477	1
LEFTY1	0.0457785	1.00965	1
PYCR2	154.978	-0.0446225	1
LEFTY2	0.0166916	-0.859781	1
SDE2	158.082	-0.0202015	1
H3F3AP4	147.881	0.0358915	1
ACBD3	150.058	-0.000953713	1
MIXL1	0.477938	-0.23005	1
LIN9	66.6749	0.0393017	1
PARP1	1789.06	-0.0244847	1
C1orf95	4.91644	0.182234	1
ITPKB	4.44913	0.0572927	1
PSEN2	40.7631	-0.0490424	1
ADCK3	164.299	-0.00389524	1
CDC42BPA	149.551	-0.0771151	1
ZNF678	58.5184	-0.0131687	1
ZNF847P	0.0109387	-1.56023	1
LOC100130093	2.29986	0.258673	1
JMJD4	23.1285	-0.134548	1
SNAP47	102.308	-0.0318189	1
WNT9A	0.726167	-0.575533	1
MIR5008	0.0190683	-0.622272	1
WNT3A	2.26864	0.125993	1
ARF1	961.72	-0.0130093	1
C1orf35	103.517	0.0467581	1
MRPL55	61.3751	-0.0623947	1
GUK1	147.905	-0.0427618	1
GJC2	1.31423	-0.228812	1
IBA57-AS1	0.893362	0.362329	1
IBA57	69.5863	0.0292166	1
C1orf145	0.954558	0.275236	1
OBSCN	23.1117	0.180023	1
TRIM11	74.1968	0.0188337	1
TRIM17	2.2706	0.159181	1
HIST3H3	0.0538291	1.10184	1
HIST3H2A	20.1871	-0.0235479	1
HIST3H2BB	0.893725	0.0252095	1
MIR4666A	0.0415528	1.09754	1
[truncated: 18,585 more rows]

## Sheet: NPC sgFBXO31 vs sgNT
Geneid	mean_rpm	log2FC_deseq2	padj
FBXO31	10.3832	-4.83054	9.24047e-75
TMC6	16.8009	4.29452	2.81054e-70
NCAM1	11.5141	-5.06506	3.13312e-46
ARHGEF16	15.4139	-1.9116	7.11978e-20
DENND2A	41.933	0.892668	1.84595e-10
COL6A2	15.0576	1.09017	1.00278e-07
KLHL14	15.1906	-1.16048	6.85291e-07
TNRC6C-AS1	2.03271	5.40158	2.06284e-06
RN7SL2	29.6739	1.04309	2.39532e-06
ATL3	9.82165	1.13538	4.78559e-06
DUSP6	124.76	-0.51486	5.90542e-06
LPL	288.273	-0.802796	5.90542e-06
HES5	5.9566	1.5225	3.70221e-05
RN7SL1	26.382	1.021	4.60866e-05
IGFBP3	40.6141	-0.92374	5.62524e-05
RGS5	38.5699	-0.985898	7.4144e-05
RND3	58.5042	-0.584794	0.000104022
ENO2	54.5033	0.463605	0.000900599
ABCB1	51.5718	-0.732845	0.00131191
DBNDD1	8.20924	1.15499	0.00153316
SLIT1	29.1559	0.601074	0.00162446
TMEM132C	39.549	-0.647028	0.00192148
JPH4	8.26719	0.91894	0.00192148
DUSP4	94.2162	-0.528122	0.00227831
ID3	8.87257	1.05586	0.0023866
BMF	20.0356	0.596212	0.00300264
KCNJ2	3.71001	-1.14024	0.00377293
SPRY1	117.626	-0.574457	0.00546647
CERS4	9.52348	1.0927	0.0055437
DIO3	81.5342	0.631019	0.00601498
ELAVL3	76.8597	0.631865	0.00641202
HSPB1	7.48931	1.08497	0.00716699
PRMT8	21.5294	0.66579	0.00839887
VCAM1	14.1503	0.867894	0.00850349
GCNT1	4.12566	-1.08347	0.00850349
FAM184A	29.2147	-0.503038	0.0108398
NID2	90.2026	-0.568407	0.0138311
WNT7A	11.2544	0.974272	0.0150238
CDH6	35.0639	-0.585563	0.0154033
RNF181	34.5362	0.533073	0.0176426
CTGF	428.848	-0.421102	0.0176957
NEUROG2	5.80451	1.27802	0.0195931
NPTX2	47.0712	-0.681784	0.022372
FBXO17	4.05626	1.02582	0.0248844
NEBL	82.6713	-0.464249	0.025069
IL1RAP	5.37365	-0.928234	0.025069
ADM	35.583	-1.03992	0.0252701
NRP2	21.6013	-0.870449	0.0269067
KDR	7.54849	-1.33347	0.0289497
PALM	92.3667	0.442143	0.0332227
ADAMTS9	3.96566	-1.44948	0.0333018
PACSIN3	15.7779	0.591375	0.0398722
SLC7A11	58.0441	-0.665586	0.0398722
CALB1	2.71949	-1.47276	0.0398722
PRDM8	45.4249	0.466503	0.0490982
STAT5A	1.3046	1.74491	0.0545967
MTA3	77.7643	0.354935	0.062098
PDGFB	42.1137	-0.550578	0.0685889
TIMP3	17.224	-0.527607	0.0704722
COL23A1	1.18636	-1.79848	0.0704722
RNF144B	3.2525	-0.986656	0.0704722
BAALC	65.3738	-0.382821	0.0704722
DIRAS2	3.09525	-0.997182	0.0704722
MOSPD2	13.7678	-0.505206	0.0704722
LOC389895	14.4041	0.542204	0.0704722
TEAD2	207.824	0.428461	0.0719091
DNASE2	10.2165	0.697865	0.0724527
ARHGAP26	7.11149	-0.727534	0.076256
MTHFD2	97.2355	-0.593541	0.0773094
COL11A1	87.0863	-0.627927	0.0870363
TRAPPC1	93.4664	0.506725	0.0870363
TLR4	10.9234	-0.588215	0.0928678
P3H2	44.1283	-0.53059	0.0931087
MIR92B	2.31689	-1.13911	0.0987039
puroR_pJC0056	1267.37	-0.728069	0.0987039
SOWAHC	40.2772	-0.465399	0.0992365
SWI5	12.4813	0.625021	0.0992365
FLRT2	32.6878	-0.478444	0.100674
LINC00461	16.5953	0.533103	0.10135
LIN28A	251.119	-0.491658	0.102647
SPATA7	7.54562	0.737151	0.102647
MRPL22	29.3945	0.514325	0.102647
RASD1	1.96453	1.44558	0.104328
CLSTN3	18.3611	0.550978	0.107578
F8A1	4.5515	1.05773	0.107578
SULF1	62.8047	-0.435849	0.110058
MAP2K1	168.527	-0.50914	0.126975
LAMB1	125.858	-0.401508	0.126975
GBX2	90.3053	-0.472457	0.12698
SLC4A5	7.88946	-0.712285	0.130873
OLFML3	6.53856	-1.144	0.141735
TRIM22	9.28599	-0.639345	0.14374
LAMC1	435.221	-0.668772	0.147017
SLFN12	35.0328	-0.563756	0.147144
COL5A2	222.301	-0.616052	0.147144
PBX3	72.0943	0.409628	0.147144
COX6B1	90.2901	0.511244	0.148012
TTYH1	350.624	0.378661	0.148012
MAP4K3	87.8117	-0.442231	0.148012
TEK	4.80141	-0.973445	0.148012
EHD4	30.7345	-0.39315	0.154297
RAB31	129.274	-0.297968	0.154488
CPE	17.7527	-0.698457	0.154488
EN2	234.419	-0.548396	0.154488
RBMS1	67.6574	-0.297641	0.158849
NDNF	18.0112	0.873754	0.158849
NPB	10.299	-0.548052	0.161261
BMP3	1.12403	-1.68574	0.165563
SCN2A	1.38702	-1.27789	0.176002
AMOTL2	155.205	-0.345651	0.176002
TACC1	53.0394	-0.529906	0.176002
LIMCH1	81.2248	-0.466323	0.177536
AMACR	2.42692	-1.07771	0.177536
CDK6	180.705	-0.484301	0.177536
COL4A5	100.509	-0.628914	0.177536
CADPS2	22.6342	-0.439164	0.177932
COL3A1	1936.78	-0.705089	0.178366
ID2	20.4349	0.586349	0.182551
KITLG	37.8965	-0.397174	0.186346
NDUFA3	33.862	0.668547	0.188312
SMOC1	429.6	0.296979	0.195885
ADAMTS13	8.26933	-0.65	0.195885
CXCR4	49.9053	0.516749	0.197821
CNTN6	14.0763	-0.561419	0.202572
ZRANB2-AS1	2.13382	-1.18315	0.208237
SRGAP2B	27.9772	-0.564563	0.208938
SLC7A8	3.42115	-1.01759	0.208938
HID1	2.06217	1.10465	0.208938
FNDC4	15.7418	0.495689	0.208938
PHLDB2	131.323	-0.309432	0.212373
CDH7	21.655	-0.455776	0.213477
KIRREL2	10.8563	0.55893	0.213477
RPS28	236.942	0.532325	0.217005
LINC01279	6.19179	-0.597261	0.217005
COL2A1	1227.2	-0.68601	0.217248
CSGALNACT1	3.28103	-0.884291	0.21908
ASNA1	72.8276	0.50948	0.22436
NFIL3	9.98697	0.627811	0.22436
CHAC1	11.2485	-0.480951	0.227135
TUBB3	800.499	0.372128	0.233799
RHBDL3	33.9711	0.402637	0.233799
SPRY4	62.5185	-0.386511	0.233799
TFPI2	62.69	-0.46118	0.233799
CTSB	49.0605	0.391945	0.233925
TPPP3	3.22161	0.9296	0.234335
CCDC80	100.853	-0.36374	0.236522
CDS1	1.06331	-1.34131	0.236754
C12orf10	44.7905	0.441165	0.238156
SLC4A7	69.0453	-0.521079	0.238156
TMEM53	6.86766	0.640127	0.242895
C3orf58	26.4602	-0.400581	0.242895
MAMDC4	60.1686	-0.301895	0.242895
FBN1	39.2836	-0.550879	0.252908
COL5A3	11.2014	-0.636417	0.254866
AJUBA	298.928	-0.280711	0.254882
EMP3	6.63061	1.07929	0.274987
NKAIN4	22.0575	0.512721	0.276321
FRMD3	2.75326	-0.909315	0.276321
CNTNAP3P2	1.81808	-1.14782	0.276825
RASSF8	59.5516	-0.428778	0.27861
UBE3A	110.287	-0.368613	0.27861
HSPA1B	45.4197	0.393721	0.27861
CHST2	33.8802	-0.509888	0.279607
RPL30	366.502	0.487396	0.279769
IFRD1	138.478	-0.422933	0.280438
ARMCX4	26.571	-0.589007	0.280624
ISCA2	20.3922	0.586505	0.281931
STX1B	8.62963	0.606385	0.281931
VGLL3	25.1012	-0.574341	0.281931
COL8A1	14.0813	-0.694644	0.281931
SLIT2	52.5742	-0.486292	0.281931
CRABP2	89.9418	0.426433	0.28878
KAZALD1	5.51044	-0.611417	0.28878
HK2	74.0109	-0.378242	0.289465
COX7C	169.911	0.520201	0.289465
BACE2	14.8292	0.515234	0.296402
COL4A1	333.714	-0.447107	0.297786
MYH9	366.053	-0.453115	0.297786
RPS18	571.838	0.560312	0.297876
H1F0	318.142	0.298593	0.299146
THBS1	222.66	-0.409451	0.30248
ALPL	50.2507	0.43956	0.302492
CEP85L	14.3154	-0.500122	0.303616
TP53I11	59.4575	0.625526	0.303723
EEA1	26.0205	-0.404402	0.303723
MCF2L	74.3093	-0.459933	0.303723
REEP6	6.63867	0.779692	0.303723
LOC100288123	3.62771	-0.841236	0.303723
FSD1	78.3728	0.305852	0.303723
ATP1A3	15.5104	0.609067	0.303723
GRIN2D	3.90608	0.689087	0.303723
SNU13	99.9273	0.453998	0.303723
VEPH1	31.1944	0.430194	0.303723
NEFM	71.6291	-0.421331	0.303723
RPS15A	303.216	0.604499	0.305564
PCDH8	154.805	0.363971	0.3077
ADAMTS15	5.62014	-0.717722	0.316459
GADD45G	13.8278	0.685668	0.316459
COL12A1	5.64902	-0.858876	0.316581
RPS5	605.855	0.391832	0.317695
ABTB2	29.4881	-0.453941	0.319442
RND2	102.479	0.310883	0.319442
ZNF227	17.5706	0.371494	0.319442
PTOV1-AS2	43.3189	-0.323319	0.319442
SRD5A3	11.3313	-0.49824	0.319442
EMP2	36.0027	0.360263	0.319566
APLN	12.4112	-0.655278	0.32535
CD24	6.81894	0.522569	0.328662
EEF1A2	3.46728	0.784409	0.330709
FAM46B	30.1203	-0.378805	0.331707
CDC40	25.2835	-0.365875	0.331707
SHKBP1	94.265	0.442843	0.33246
CKB	1499.21	0.381237	0.334101
PLCB2	19.4688	-0.36372	0.334101
HDAC5	39.3425	0.367206	0.334101
UBA52	377.211	0.446386	0.334215
SNRPD2	179.458	0.51919	0.334215
KIZ	11.8856	0.499242	0.334215
PSD	63.8383	0.328631	0.334914
NDUFB10	69.1658	0.544492	0.334914
PPM1F	49.2554	-0.292509	0.334914
KCNJ4	3.72642	0.854656	0.334914
GNB2L1	1111.61	0.339931	0.334914
RPL31	317.627	0.514257	0.338582
MMP2	214.174	-0.28419	0.339739
TMEM106C	106.873	0.300633	0.341022
RPS11	795.835	0.558232	0.341973
CDO1	59.2887	0.310411	0.341973
LGI1	4.61346	-0.668115	0.343401
COL26A1	85.0188	-0.378591	0.344972
MANSC1	3.91583	0.730532	0.345411
CPNE4	3.22979	-0.801525	0.346073
LRRTM3	1.76547	-1.09797	0.346437
KIF20B	60.3007	-0.322361	0.346437
RTN4RL2	13.5853	0.576264	0.346437
FXYD6	225.599	0.264047	0.346437
FOXN4	1.43435	1.12532	0.346437
LOC100289511	1.0437	-1.57861	0.346437
LOC100288162	6.56514	-0.691959	0.346437
FAM57B	3.98335	0.868323	0.346437
ARMC7	23.8383	0.448266	0.346437
SHD	8.38724	0.537353	0.346437
BMP7	176.054	-0.254798	0.346437
ADAMTS1	21.0926	-0.384698	0.346437
POMGNT2	15.5272	0.498386	0.346437
C3orf52	4.59152	-0.679311	0.346437
PIK3CB	13.6582	-0.492109	0.346437
PDLIM3	2.49823	0.900525	0.346437
MYOZ3	2.08493	0.911508	0.346437
HLA-C	12.7575	0.593714	0.346437
COL11A2	6.08975	-0.666569	0.346437
KCTD9	46.4918	-0.338155	0.346437
TBC1D4	38.3899	-0.405919	0.348223
CRADD	6.49844	0.688674	0.348363
RTN4R	49.485	0.373138	0.348363
FAM169A	18.3575	-0.399611	0.349569
RPL26L1	23.8267	0.613355	0.349569
COL4A6	33.1034	-0.364019	0.349569
C1QL4	10.9205	0.525177	0.350038
CRIM1	26.2892	-0.467018	0.350038
IRF2	12.7294	0.473132	0.350038
WFDC1	1.85725	0.945533	0.352399
CAPG	25.7671	0.403868	0.353605
RPL39	144.834	0.648082	0.354357
FAM65B	55.8652	-0.330463	0.356762
RPL23A	426.118	0.503859	0.356785
TRIM58	15.1867	-0.642013	0.358888
GUCY1A2	19.3458	-0.586902	0.358888
PRR13	53.5941	0.511534	0.358888
RPS29	122.768	0.718472	0.358888
COX5A	89.5326	0.53318	0.358888
OLFM2	30.4127	0.419221	0.358888
D21S2088E	1.2575	-1.13588	0.358888
RPL32	387.889	0.663685	0.358888
RPL35A	306.058	0.551905	0.358888
TIGD4	3.55518	-0.747463	0.358888
SLIT3	15.8896	0.456268	0.358888
TOMM6	108.204	0.500043	0.358888
MANEA	34.2279	-0.302859	0.358888
ACHE	6.74305	0.56661	0.358888
HTATSF1P2	1.98595	-0.971968	0.359405
PLA2G16	1.11187	1.41949	0.360959
RPL37	300.018	0.538702	0.360959
MID1IP1-AS1	2.85162	-1.0186	0.360959
ANKRD44	7.69423	-0.522788	0.36163
ZMAT5	11.2288	0.485545	0.362875
LOC102723703	2.14579	1.12358	0.364007
HDAC7	257.133	-0.268084	0.364007
NABP2	94.9625	0.348721	0.364007
COL4A2	711.808	-0.254647	0.364007
SAMD4A	15.8244	-0.427879	0.364007
PRSS36	0.884295	-1.27154	0.364007
MYH10	1145.41	-0.383607	0.364007
RPL38	164.518	0.565197	0.364007
LSM7	95.5004	0.514222	0.364007
WDR83OS	52.9526	0.373301	0.364007
CAPNS1	147.003	0.458055	0.364007
TGFB1	33.1135	0.532935	0.364007
IRGQ	59.6321	-0.347279	0.364007
ACSS1	5.90063	0.655042	0.364007
SLC5A3	45.3149	-0.409954	0.364007
CEP44	23.911	-0.410055	0.364007
HIST1H2AM	1.22817	1.36376	0.364007
MYC	6.70699	-0.577895	0.364007
TMEM2	351.174	-0.33524	0.364007
CERCAM	136.361	0.242558	0.364007
BEX4	65.0061	0.394055	0.364007
FN3K	16.0661	0.380812	0.365338
ZNF133	14.3051	0.392278	0.365338
KLHL21	51.9186	-0.290082	0.368732
SHISA4	2.13236	0.901952	0.368732
BCAT1	536.769	-0.307338	0.368732
PRICKLE1	7.43218	-0.493717	0.368732
PDF	15.3831	-0.817164	0.368732
RPL27	262.473	0.72331	0.368732
COL1A1	42.2667	-0.66377	0.368732
ZNF224	2.06912	-0.941417	0.368732
CSPG5	48.776	0.28884	0.368732
SF3B5	100.978	0.482042	0.368732
NACAD	9.66468	0.577683	0.368732
TMTC1	55.9331	-0.407081	0.369177
RGMA	445.254	0.406155	0.36933
NDUFA7	28.6413	0.660706	0.36933
ERH	242.826	0.413184	0.373858
QSOX2	91.8811	-0.348408	0.375828
SSH3	2.48932	-0.766786	0.378066
ABCA3	21.5346	0.477438	0.38028
CORO1A	23.2365	0.400863	0.38028
RNA45S5	12.317	-1.53555	0.38028
FBLN2	10.4061	-0.515553	0.38028
KDM4A	95.686	-0.299044	0.381287
TNN	91.3944	-0.350092	0.381287
SYT2	5.66233	0.645528	0.381287
ATF3	13.7178	-0.430944	0.381287
OSBPL3	39.8382	-0.302542	0.381287
MIR4785	0.705991	-1.61732	0.383002
ACKR3	32.1553	0.602855	0.38388
DCTN3	56.5333	0.429191	0.38388
MAP2K3	16.7135	0.435589	0.384169
LGALS3BP	10.6709	0.445327	0.384169
BDP1	52.4214	-0.508018	0.384169
STARD4	121.457	-0.4527	0.385727
MAPK6	163.256	-0.260578	0.386766
SPRY2	104.671	-0.243375	0.38826
TPM1	118.541	-0.41584	0.38826
XAB2	92.2695	0.319832	0.38826
MRPL2	27.5042	0.446197	0.38826
FHL1	54.8235	0.365298	0.38826
GNG13	2.72357	-0.788463	0.389479
NDRG3	43.0504	0.400619	0.393103
CROT	12.3229	-0.403852	0.393103
GRIK5	8.43927	0.467248	0.394103
C16orf45	32.5241	0.360927	0.396556
GAP43	17.6571	0.501177	0.396556
LRFN1	4.49797	0.66225	0.396675
ATP11C	42.7978	-0.321818	0.396675
MESDC1	130.269	-0.40547	0.400633
NAA25	59.5466	-0.312412	0.401722
UNKL	66.0891	-0.410289	0.405241
VSTM4	2.80152	-0.699822	0.406769
SNORD45C	1.13287	-1.68062	0.407361
SHISA2	1.81963	-0.890695	0.409288
TUBA1A	4408.35	0.394863	0.409339
RPLP0	1911.82	0.421577	0.409339
LOC728485	4.29163	0.656054	0.409339
TRIB2	191.323	-0.257993	0.409339
TOX2	25.0857	0.494928	0.409339
FAM86JP	1.36097	1.10772	0.409339
MIER3	44.6894	-0.323399	0.409339
VEGFA	24.4969	-0.334914	0.409339
SPIN4	40.8357	-0.320373	0.409339
GCLM	19.4879	-0.481461	0.409559
EDEM3	47.7091	-0.385014	0.409559
ARL2	36.6025	0.545686	0.409559
MIR5047	53.5553	-0.613917	0.409559
CABLES1	13.372	-0.399474	0.409559
CASD1	84.2555	-0.255606	0.409559
LINC01224	44.388	0.362741	0.410195
LOC100132215	6.46884	0.510234	0.41265
SSBP3-AS1	1.54247	-0.916979	0.414804
DEPDC1	43.7667	-0.298715	0.414804
KLF6	43.0246	-0.32532	0.414804
PBLD	8.35762	-0.721088	0.414804
PRTG	779.706	-0.47769	0.414804
ABCC1	15.9358	0.507778	0.414804
NQO1	62.3698	-0.358904	0.414804
GALK1	7.20515	0.562614	0.414804
AES	215.192	0.336503	0.414804
SUCLG1	42.3538	0.349171	0.414804
C20orf96	39.6953	0.487513	0.414804
FAM46A	24.6147	-0.448474	0.414804
LACE1	3.57669	-0.651508	0.414804
PKIB	1.15319	-1.28735	0.414804
CALD1	139.839	-0.298418	0.414804
VPS28	100.957	0.288941	0.414804
FREM1	71.9394	-0.407057	0.414804
GBA2	84.0793	-0.248651	0.414804
PTPN14	34.8364	-0.482379	0.414862
HAUS1	96.4353	0.355094	0.417253
KCNQ5	2.46025	-0.874204	0.418259
MIR5581	0.802991	-1.29714	0.419919
PPIE	51.5362	0.299763	0.419919
CTNND1	3.59615	-0.8722	0.419919
PTRF	16.7238	0.429136	0.419919
RHOB	131.074	-0.260072	0.419919
CAMKMT	8.40953	0.524646	0.419919
MMP9	0.845513	1.32668	0.419919
PRR5	7.04761	0.601207	0.419919
KLF3-AS1	5.0265	-0.619091	0.419919
HINT1	206.132	0.392236	0.419919
C6orf118	9.1473	-0.495353	0.419919
RNF208	15.327	0.676497	0.419919
ATP2B1	81.3093	-0.335355	0.420359
ZNF71	54.5641	0.334665	0.420359
IK	119.912	0.252434	0.420809
RRAGD	22.348	0.319475	0.420809
PNPLA4	2.27239	0.780209	0.420809
S100A16	26.6281	0.321929	0.421981
DDX21	139.412	-0.294942	0.421981
MRPL43	43.5998	0.428425	0.421981
CREBZF	172.482	-0.488447	0.421981
THYN1	48.54	0.368786	0.421981
SMG1P5	0.791603	-1.37646	0.421981
DCTPP1	86.4082	0.413916	0.421981
MYO5B	1.15247	-1.08793	0.421981
MRPL32	31.3239	0.35737	0.421981
RPA2	106.811	0.360623	0.423313
CNIH2	103.407	0.487645	0.423313
TUBA1B	3494	0.31846	0.423313
PIM3	54.5188	-0.415772	0.423313
PLOD2	9.16065	-0.471306	0.423313
SEMA3C	30.5605	-0.313269	0.423313
TMEM47	175.938	-0.325273	0.423313
LOC100505715	1.74629	-0.900637	0.424703
CD82	5.10255	0.544845	0.425416
AP1M1	101.687	0.416731	0.425416
SNX2	64.75	0.249202	0.426076
CLIC4	345.596	-0.234807	0.426289
IFITM3	29.0913	0.528844	0.426289
CLP1	23.8996	0.370329	0.426289
STON2	38.8237	-0.331336	0.426289
INAFM2	54.6166	-0.386841	0.426289
BRE	22.8881	0.469456	0.426289
GNB2	307.602	0.425088	0.426289
ARRDC1	19.1008	0.409063	0.426289
LRRC8B	7.17189	-0.479232	0.426321
RPS21	156.399	0.442125	0.426321
C14orf119	39.4472	0.438261	0.427931
POLR2M	4.09737	-0.836393	0.427931
MAFG	61.7573	-0.405101	0.427931
SEMA6B	56.7548	0.277018	0.427931
FKBP1B	11.8768	0.504596	0.427931
LIFR	120.502	-0.325267	0.427931
PDE7B	1.86359	-0.872639	0.427931
GOLGA2	69.613	-0.269448	0.427944
RPL10	975.998	0.412497	0.429247
MAD2L2	96.4917	0.351003	0.429786
CIB2	48.3307	0.400792	0.429786
YIF1B	53.3769	0.379939	0.429786
CP	12.2143	-0.52724	0.429786
CAMK2D	82.1187	-0.26585	0.429786
TREX1	21.2444	0.329413	0.432071
BRK1	105.84	0.583814	0.43306
RPL29	459.708	0.649413	0.433602
IQGAP2	56.0264	-0.297258	0.433602
MIR4442	4.04463	-1.12105	0.434227
TXNRD3	6.08389	-0.5122	0.434662
WDR90	115.963	-0.29563	0.434868
ANXA1	21.4439	-0.585942	0.434868
IMPA2	35.7363	0.360332	0.436529
LRRC1	10.8003	-0.46274	0.436665
MLLT3	20.9118	0.560426	0.436682
RRM2B	37.1865	-0.285667	0.439262
RLTPR	2.99878	0.708659	0.440024
MED9	22.5906	0.326355	0.440024
QARS	198.903	0.207266	0.440024
NDUFS8	89.4876	0.344064	0.440606
ATP5G2	290.662	0.481556	0.440606
STAC2	0.992208	1.36147	0.440606
SNRPG	71.7035	0.507121	0.440606
JPH2	1.47215	-1.16058	0.440606
RND1	11.6089	0.45213	0.441257
RPS17	477.16	0.393854	0.442918
MRPS11	30.7197	0.463564	0.442918
PSMG2	27.5639	0.4895	0.442918
MOSPD3	27.4569	0.323035	0.442918
ABHD6	2.63745	0.880288	0.443222
LINC00472	14.8826	-0.482109	0.443222
ELOVL1	29.0592	0.344486	0.443705
ZBTB41	24.6325	-0.375715	0.443705
LAMTOR1	65.9487	0.329332	0.443705
MIRLET7I	1.37438	-1.16236	0.443705
C1QL1	4.62776	0.57769	0.443705
RNF126	63.2691	0.348659	0.443705
TRIP10	41.3079	0.304719	0.443705
MCM8-AS1	3.81892	-0.978876	0.443705
LINC00488	2.78192	-0.661205	0.443705
CHCHD6	25.588	0.405691	0.443705
PLAC8L1	1.0836	-1.33208	0.443705
RPL19	683.907	0.375841	0.443913
MAST1	47.9278	0.312997	0.444129
COL24A1	3.25859	-0.664745	0.446135
LOC101927583	6.22404	-0.496821	0.446135
HEATR3	23.936	-0.46119	0.446135
YWHAE	1054.11	0.285585	0.446135
RUVBL2	150.832	0.313503	0.446135
FER1L5	1.38279	-1.06773	0.446135
COX8A	187.147	0.433324	0.447415
CYR61	96.7332	-0.294688	0.449678
C11orf49	56.4977	0.291472	0.450716
NEMF	61.1479	-0.279121	0.450716
MTRNR2L9	12.0255	0.693967	0.450716
RPS16	546.689	0.344045	0.453703
R3HDM4	72.4317	0.301872	0.454464
NUPL2	27.3355	0.407269	0.454464
RHBDD2	122.884	0.344885	0.454464
ACSL4	51.6336	-0.374893	0.454464
PHLDA1	62.4388	-0.430017	0.45485
ELL3	2.28549	0.744134	0.455884
PITPNA-AS1	6.56462	0.575718	0.455884
GABARAP	199.073	0.370032	0.455884
EN1	53.3541	-0.274282	0.455884
FST	35.0704	-0.352149	0.455884
OGFRL1	11.0115	-0.444144	0.455884
ST6GALNAC6	30.2309	0.290148	0.455884
DCPS	20.1391	0.411924	0.461808
C12orf65	17.7063	0.327126	0.461808
ST20-AS1	2.75415	-0.702941	0.461808
CILP2	5.4493	0.521922	0.461808
RPL8	1030.23	0.364553	0.461808
C1orf233	14.5164	0.498702	0.462428
ZBTB8B	5.29048	-0.588869	0.462428
DTX4	392.977	0.323065	0.462428
RTN3	230.976	0.246006	0.462428
GRIN2B	2.11619	-0.749719	0.462428
ITPR2	6.19453	-0.488411	0.462428
DAD1	80.3809	0.467116	0.462428
TIMM9	13.9017	0.431882	0.462428
SNORD116-4	5.55223	-0.709479	0.462428
GNAO1	6.51295	0.52085	0.462428
GMPPB	32.3516	-0.333202	0.462428
PLAT	22.5085	0.463182	0.462428
RBM12B	63.3236	-0.396209	0.462428
PRUNE2	13.6563	-0.433102	0.462428
CHRFAM7A	6.50745	0.498905	0.46512
EPB41L4A-AS2	3.65975	-0.61955	0.46512
WWC2	83.476	-0.40407	0.466341
LINC01351	1.64301	1.00677	0.468473
BTG2	39.6199	0.257688	0.468473
NRP1	62.7852	-0.378839	0.468473
MICU1	47.097	0.248669	0.468473
MAP6	136.414	0.241366	0.468473
COG7	25.8644	0.310825	0.468473
CCDC113	2.63416	0.742008	0.468473
C2CD4C	15.5709	0.367614	0.468473
PRPF31	121.658	0.27029	0.468473
KCNH7	3.34568	-0.660953	0.468473
ZSWIM1	16.3098	0.373886	0.468473
COL18A1	179.089	-0.253391	0.468473
MAGI1	118.627	-0.344511	0.468473
NR2F1	611.762	0.336311	0.468473
SSPO	3.60066	-0.732205	0.468473
PHPT1	168.063	0.384646	0.468473
RPL27A	515.185	0.372393	0.471368
ARL8A	40.862	0.441882	0.471738
ADAM1A	8.64654	-0.512316	0.471738
UBC	800.729	0.23635	0.471738
DAAM1	70.3846	0.305594	0.471738
MZF1-AS1	9.17943	-0.556995	0.471738
CTNNA2	48.9861	0.239218	0.471738
EME2	9.34404	-0.699217	0.471941
TNIK	72.3292	-0.418107	0.472025
TMX3	55.6639	-0.322551	0.473495
COX7B	37.6513	0.504802	0.476986
HINT3	26.9197	-0.424604	0.477685
PON2	108.77	0.336279	0.47877
SCAND2P	10.6621	-0.366265	0.479516
EFNA3	10.8545	0.52078	0.480267
ANKRD26	22.8149	-0.30921	0.480267
DDX51	55.7792	-0.326628	0.480267
CRIP2	162.63	0.349035	0.480267
NOP10	56.0775	0.560232	0.480267
DUOX1	3.14886	0.841383	0.480267
UBE2Q2P2	4.21517	-0.653248	0.480267
PFN1	847.158	0.268944	0.480267
G6PC3	95.1471	0.31475	0.480267
MTCL1	58.1813	-0.371143	0.480267
RPL28	552.374	0.348863	0.480267
RNASEH1	28.9917	-0.498566	0.480267
PHIP	128.553	-0.320496	0.480267
CA2	5.58254	0.484114	0.480267
FKBP4	137.765	0.262122	0.481122
SORBS2	160.06	-0.300502	0.481122
GSTM2	17.1821	0.392677	0.481225
FAM63B	13.0392	-0.67516	0.482403
TIMP2	132.615	0.257546	0.482403
ITGB1	432.852	-0.264208	0.482833
AGPAT2	10.0785	0.442887	0.483599
GSN	43.67	0.281994	0.484869
SESN2	50.7032	-0.332116	0.485681
LINC00900	0.990468	1.1349	0.489433
MOXD1	4.51159	0.6367	0.489433
CCDC186	5.90162	-0.628044	0.491386
NDUFB2-AS1	1.02395	-1.03454	0.491386
MGST2	9.30839	0.551189	0.492394
CUL5	63.5491	-0.39091	0.493342
C15orf59	5.16408	0.527941	0.493342
FASTKD5	24.816	0.377188	0.493342
RRBP1	56.7439	-0.332894	0.493342
IMPDH1	26.7594	0.284443	0.493342
PDGFRL	1.00446	1.14662	0.493342
CA14	108.281	0.387092	0.493995
WDR54	51.4376	0.315549	0.493995
EPT1	64.7165	-0.297552	0.496085
LOC728752	1.57404	-1.04359	0.498398
KLHL7	83.8103	-0.353325	0.498398
PCOLCE	34.2098	0.460082	0.498398
GRM8	5.23224	0.625794	0.498398
ZCCHC7	27.8023	-0.266309	0.498505
PPP1R15B	90.4043	-0.310662	0.498599
PANO1	3.38681	-0.685531	0.498599
RPL23AP64	0.903024	-1.47526	0.498599
RPL5	731.89	0.340509	0.499745
PAX6	51.9716	0.350813	0.499745
DIAPH3	24.487	-0.426991	0.499745
SRP14	288.249	0.33695	0.499745
MIR4712	1.0239	-1.02593	0.499745
SSFA2	67.6458	-0.350271	0.499745
SLC30A5	33.9952	-0.258038	0.499745
JMY	12.0763	-0.425987	0.499745
ZMAT2	74.4875	0.329216	0.499745
TGFBR1	265.251	-0.355174	0.499745
RPS4X	733.818	0.332407	0.499745
FLRT3	58.2469	-0.218098	0.501181
TTPAL	33.6816	-0.315061	0.501181
WDPCP	3.87399	-0.628865	0.502
PGAP1	88.4796	-0.380885	0.502
KIF14	87.7778	-0.350975	0.503839
PHYH	21.9157	0.357605	0.504185
LCMT1	28.6631	0.295942	0.504185
UPK3BL	1.21129	1.22789	0.504185
FAM58A	17.8644	0.412202	0.505138
UBALD2	40.9622	0.452939	0.505556
AIM1L	3.63712	-0.603011	0.506474
SLC15A3	6.8763	0.529023	0.506474
PLCD3	27.1258	0.336575	0.507221
PPAP2C	4.15513	0.657629	0.507221
GBAT2	5.29657	0.854748	0.508117
MARC1	27.5459	0.268566	0.508117
UBE2L6	90.1708	0.362431	0.508117
DAZAP2	101.93	0.501319	0.508117
FOXO1	25.5184	-0.357749	0.508117
LITAF	123.201	0.414588	0.508117
ATP1B2	21.913	0.485264	0.508117
TMEM99	8.31163	0.482426	0.508117
C19orf53	67.7761	0.506279	0.508117
BCKDHA	18.6695	0.520036	0.508117
KDELR1	157.063	0.391619	0.508117
ATP5J	50.0076	0.565874	0.508117
CSNK2B	132.417	0.410547	0.508117
MKLN1	69.5815	-0.315695	0.508117
TRPM3	4.45575	-0.740684	0.508117
ELF4	23.1858	0.548542	0.508117
FAM127B	72.2658	0.306683	0.508117
DOC2A	7.38587	0.472456	0.510155
GYPC	49.3094	0.438049	0.510435
ZNF674-AS1	6.34733	0.526801	0.510528
XRCC6BP1	5.18361	0.560423	0.513132
TMEM258	78.068	0.542896	0.515109
PARP16	18.425	0.342243	0.515109
MIR4523	2.07158	-1.35464	0.515109
RPL18A	657.909	0.571452	0.515109
CACNG7	151.784	0.419975	0.515109
DTNB	16.7852	0.422834	0.515109
MRPS18A	31.904	0.491375	0.515109
TBCB	136.881	0.312685	0.515233
FEM1B	84.7545	-0.301174	0.515261
KLHL42	67.3956	-0.277448	0.515303
MEGF6	85.6977	-0.353302	0.515831
GAL3ST3	14.6595	0.352037	0.515831
EXOSC6	66.4733	-0.548385	0.515831
PHF23	72.8039	0.248625	0.515831
SEC14L1	193.738	-0.342063	0.515831
POLR2E	236.062	0.296951	0.515831
GNAS	1750.18	0.256117	0.515831
XBP1	112.97	-0.40347	0.515831
ABHD14A	7.50752	0.507153	0.515831
OPA1	99.5371	-0.323032	0.515831
CRMP1	431.412	0.202991	0.515831
SLC4A4	3.79929	-0.557638	0.515831
NHSL1	139.742	-0.263156	0.515831
PMPCB	76.068	0.251816	0.515831
OPRK1	3.16152	0.617733	0.515831
SYNDIG1	11.9007	0.380476	0.516888
ZGRF1	38.6988	-0.287441	0.519304
PPAPDC3	11.236	0.353086	0.519304
ZNF678	18.1672	-0.393883	0.520968
ARL5B	39.7023	-0.482767	0.520968
PRKAG1	30.4828	0.270911	0.520968
OSBPL8	114.533	-0.289649	0.520968
EXOC5	138.072	-0.297369	0.520968
UBL7	54.7111	0.294381	0.520968
RAB11B	204.842	0.268941	0.520968
DNAJB1	146.838	0.203216	0.520968
AHSA2	66.4531	-0.404456	0.520968
PCGF1	9.46325	0.394639	0.520968
SCD5	59.5025	0.25049	0.520968
NCOA7	3.94047	-0.552442	0.520968
NEFL	89.8823	-0.342042	0.520968
C9orf72	35.6719	-0.283762	0.520968
RPS4Y1	239.852	0.299752	0.520968
SRGAP2D	17.4287	-0.440429	0.52259
PCGF5	37.8465	-0.278123	0.52259
CCDC53	7.95581	0.510591	0.52259
EAPP	18.7097	0.42009	0.52259
MRPL28	66.7934	0.341616	0.52259
NFATC2IP	81.5137	-0.269206	0.52259
NUTF2	150.559	0.465675	0.52259
PHLPP2	31.8751	-0.33152	0.52259
DCAKD	67.83	0.244888	0.52259
DUS3L	71.4313	-0.222495	0.52259
CHMP4B	88.9875	0.272033	0.52259
SUMO3	150.534	0.275638	0.52259
UFD1L	79.2539	0.326748	0.52259
NCAPG	177.08	-0.272915	0.52259
INPP4B	2.67902	-0.629852	0.52259
WDR17	24.5945	-0.359731	0.52259
NT5E	0.758668	-1.33331	0.52259
SP8	1.45913	0.908725	0.52259
FAM122A	16.8534	0.319833	0.52259
IRS4	1.72484	-0.976812	0.52259
PSMD6	97.9392	0.240098	0.523084
ATP5I	47.3907	0.473983	0.523084
RNF130	179.092	0.282628	0.523084
TCEAL4	39.1115	0.327947	0.523084
FGF2	24.6192	-0.401582	0.52483
DNALI1	28.3729	0.320669	0.526878
MIR17HG	45.6255	-0.555612	0.52739
DGUOK	55.5997	0.443525	0.52739
PDAP1	191.716	0.258474	0.52739
EIF4EBP1	100.403	0.314401	0.52739
LRP12	27.1371	-0.245337	0.52739
COX16	2.55015	-0.804981	0.529299
LPPR3	140.995	0.321549	0.529299
CYTH2	345.019	-0.246002	0.529299
CACNA1D	1.0591	-1.04594	0.529299
ENTPD4	96.9828	-0.270192	0.529299
COL27A1	46.2351	-0.286205	0.529299
NME4	315.557	0.23875	0.531654
SLC35D1	28.9832	-0.348168	0.531736
APOO	22.3432	0.37822	0.532917
EXOC8	13.6717	-0.456104	0.534042
ARHGAP42	7.32343	-0.591058	0.534042
UQCR10	59.7714	0.558335	0.534042
PARM1	3.68392	-0.587823	0.534042
GPANK1	34.4332	0.34597	0.534042
ELMO1	29.4393	0.383946	0.534042
ZBTB10	58.9937	-0.354016	0.534042
DEDD	34.862	0.430444	0.534466
AVPI1	1.37332	0.984033	0.534466
ASB1	77.757	-0.320433	0.534466
BAG2	9.69506	-0.402526	0.534466
HBEGF	5.27318	-0.493104	0.534819
C11orf95	129.858	-0.284276	0.53659
ALG8	60.1738	0.355351	0.53659
CADM2	35.3263	-0.34921	0.53659
MED19	23.968	0.322172	0.537486
FLAD1	73.7617	0.357162	0.538214
KIRREL	190.618	-0.41678	0.538214
HSBP1	219.707	0.324157	0.538214
UXT	26.8847	0.454257	0.538214
MMP17	14.6865	0.392836	0.538358
INTS9	31.1843	0.344966	0.538358
TONSL	179.287	-0.163926	0.539955
RBBP7	222.532	0.195648	0.539955
VLDLR	25.9755	-0.354736	0.541577
MUL1	37.0194	0.25423	0.542202
RPL11	509.478	0.335098	0.542202
TMEM50A	75.5495	0.279091	0.542202
APOA1BP	72.803	0.363634	0.542202
KBTBD3	2.06184	0.792932	0.542202
RPL23	472.541	0.35015	0.542202
GULP1	60.7763	-0.261259	0.542202
NAB1	70.0347	-0.220866	0.542202
TWIST2	1.58558	0.796282	0.542202
CSTB	58.4012	0.516786	0.542202
SEPT5-GP1BB	11.1107	-0.541506	0.542202
GNAZ	29.5887	0.277643	0.542202
POLR2F	50.1804	0.395532	0.542202
BAIAP2L2	0.794871	1.25511	0.542202
DNAJB14	28.6876	-0.318862	0.542202
TRIM52	8.74283	-0.47024	0.542202
FANCE	28.7215	-0.342565	0.542202
RUNX2	18.1497	-0.320366	0.542202
BRI3	42.3493	0.370353	0.542202
PTPRN2	259.759	0.356949	0.542202
CBWD6	2.44857	0.733155	0.542202
SLC9A3R2	10.075	0.386003	0.542423
SEMA6C	72.8016	0.201494	0.543947
ZFPM1	20.9742	0.332657	0.543947
MRPL10	51.1458	0.407318	0.543947
ARHGEF4	7.96161	0.421722	0.543947
SSBP2	46.3307	0.398321	0.545029
AK5	15.8678	-0.304034	0.545326
ADAM12	0.864319	-1.15058	0.545326
DYRK4	15.5154	0.549244	0.545326
P3H3	108.569	-0.341722	0.545326
PAWR	22.4895	-0.426516	0.545326
PPP1R12A	75.557	-0.199405	0.545326
DYNLL1	202.794	0.356525	0.545326
PSMB6	156.155	0.330962	0.545326
MGC57346	12.1309	0.399798	0.545326
C19orf70	17.0409	0.513415	0.545326
RIF1	104.664	-0.346655	0.545326
ABCB6	37.2477	-0.24454	0.545326
VSTM2L	24.1275	0.318761	0.545326
ALG3	31.7286	0.388086	0.545326
APELA	2.95474	-0.665734	0.545326
DCP2	91.2506	-0.376506	0.545326
GIGYF1	236.626	-0.228395	0.545326
NTRK2	28.7989	0.443147	0.545326
EPHB2	122.973	0.388297	0.547698
BCL2	33.8876	-0.322959	0.547698
MARCH2	10.7179	0.37093	0.549702
SERINC5	10.0463	-0.423355	0.55055
SDC2	543.67	-0.279468	0.55055
PMEL	24.4131	0.278312	0.550568
SNORA63	1.219	-0.912569	0.550568
KCTD10	109.78	-0.234583	0.553187
ZBED3-AS1	2.30482	-0.722767	0.553187
LAPTM4A	46.4044	0.33262	0.553953
TMEM178A	74.1863	-0.336659	0.554075
NRBF2	17.7908	0.391455	0.55446
DNAJC10	133.899	-0.270642	0.55446
PCDH7	7.4785	-0.544763	0.55446
RBM38	69.2666	0.325505	0.55465
FBXO30	37.6975	-0.294373	0.554995
NSL1	49.873	0.228305	0.557708
BOK	29.7405	-0.261453	0.557929
S1PR1	19.582	0.450192	0.559581
MIR1254-1	1.9228	-0.964619	0.559581
GOLT1B	52.4017	-0.29857	0.559581
COPZ1	159.107	0.249609	0.559581
CLK3	44.4364	0.232055	0.559581
TRAPPC2L	30.5243	0.314195	0.559581
RBMS3	2.51944	-0.713982	0.559581
PPP1R2	20.8742	-0.282814	0.559581
NDUFA4	137.553	0.542401	0.559581
DPM2	43.8714	0.349061	0.559581
VPS45	72.1079	0.203927	0.559893
MIR4258	1.08395	-1.06517	0.559893
RPP38	12.6494	0.314277	0.559893
ANAPC15	8.28704	0.439885	0.559893
GAPDH	3342.98	0.407348	0.559893
DCTN2	136.194	0.232959	0.559893
CHRNA3	1.47013	0.876117	0.559893
B4GALT6	25.9167	-0.314892	0.559893
MFSD12	32.6666	-0.239355	0.559893
USF2	124.275	0.357392	0.559893
RASIP1	0.870071	1.08089	0.559893
ZNF580	42.2936	0.369099	0.559893
SIX3	9.8522	0.389519	0.559893
LINC01158	59.6105	0.361942	0.559893
TMEM87B	9.07581	-0.402825	0.559893
PIGU	41.2079	0.333985	0.559893
SEC13	126.063	0.262422	0.559893
NR2F1-AS1	31.4879	0.321338	0.559893
WDR86	15.343	-0.321494	0.559893
RRAGA	70.4814	0.23232	0.559893
SHB	10.3234	-0.386431	0.559893
LINC01560	3.73605	-0.507341	0.559893
ATRX	140.737	-0.356182	0.559893
MPP1	3.41774	-0.615914	0.560494
FCHO1	20.6369	0.360191	0.560506
NEB	1.98404	-0.884007	0.560506
CEP135	31.2833	-0.328118	0.560506
FGF10	4.61114	-0.690931	0.560506
TUBB6	163.987	0.26075	0.560897
CDC37	205.964	0.240744	0.560897
ZNF524	3.95853	0.558881	0.560897
EIF1B	54.1047	0.422285	0.560897
RAD17	27.7722	-0.255914	0.560897
PHACTR2	16.0366	-0.419257	0.560897
EPHA2	141.404	-0.227399	0.56166
PLBD1	3.3461	0.668905	0.562336
CAMKK1	6.27029	0.47169	0.562592
PPP4R2	62.0288	-0.553507	0.562592
MCM9	18.4134	-0.29727	0.562592
FAM201A	1.60218	-0.827172	0.562592
HSD11B2	3.03347	0.651928	0.56329
ATAD1	49.3214	-0.198299	0.56372
ITM2C	186.513	0.246493	0.56372
ADGRB2	23.1552	0.318574	0.564609
TIE1	1.46058	-0.808832	0.564609
ETS1	12.8248	-0.367459	0.564609
EPHA4	20.7157	-0.415635	0.564609
PXYLP1	53.3928	0.196068	0.564609
RPS8	702.894	0.332459	0.565215
LMO4	42.86	0.278873	0.565215
RPS27	361.247	0.799997	0.565215
SUMO1P3	1.63265	0.868546	0.565215
WDR4	35.9222	-0.339111	0.565215
DGCR5	9.45445	0.385339	0.565215
NRIP1	125.391	-0.28382	0.565644
TMEM170B	66.2784	-0.282803	0.566585
ADORA1	4.99881	0.541737	0.567169
ALDH3B1	11.7772	-0.336409	0.567169
DLL1	51.4442	0.254917	0.567169
STARD10	10.3132	0.396993	0.568178
DYNLRB1	73.2142	0.407129	0.569158
FAAH	3.1955	-0.648991	0.571827
RAB29	2.15988	0.760563	0.571827
MSRB2	29.2593	0.325733	0.571827
ACP2	58.1124	0.265513	0.571827
EEF1G	1344.65	0.263963	0.571827
TMEM179B	18.1734	0.335944	0.571827
LOC642846	67.0965	-0.28937	0.571827
PTPN11	141.128	-0.275089	0.571827
CCDC92	37.5645	0.415316	0.571827
CEP152	27.4293	-0.251502	0.571827
PIF1	88.2352	-0.317878	0.571827
TLE3	46.3245	-0.244573	0.571827
SCAMP2	38.539	0.480054	0.571827
MAPK3	55.8786	0.40855	0.571827
FAM96B	60.2978	0.426904	0.571827
RNF167	77.3754	0.346199	0.571827
CTDNEP1	137.164	0.321605	0.571827
FAM104A	27.7779	0.333641	0.571827
TWSG1	92.2258	-0.290524	0.571827
DIRAS1	45.3081	0.244095	0.571827
SLC6A16	12.2164	0.530373	0.571827
FAM110C	3.82904	-0.664621	0.571827
LINC01126	0.97511	-0.998265	0.571827
PPM1B	64.7492	-0.318661	0.571827
STK11IP	28.1466	-0.253038	0.571827
PPDPF	174.241	0.546362	0.571827
KCNJ6	0.733813	-1.14813	0.571827
EMC3	23.9465	0.431301	0.571827
GLYCTK-AS1	7.29956	0.445961	0.571827
PLSCR1	11.3038	-0.343339	0.571827
EPHB3	38.1791	0.246476	0.571827
MIR570	2.20719	-0.636522	0.571827
CCDC109B	16.8645	0.38074	0.571827
TERT	8.67965	-0.394411	0.571827
C1QTNF3	1.77011	0.804814	0.571827
MCUR1	70.0031	-0.212854	0.571827
KLHDC3	183.761	0.274495	0.571827
POLR2J	53.3266	0.49048	0.571827
PAXIP1-AS2	1.19431	-1.03413	0.571827
ARFGEF1	67.0265	-0.268081	0.571827
SMC2	121.945	-0.240815	0.571827
C9orf163	2.10809	-0.760645	0.571827
NTPCR	37.4792	0.283035	0.572031
SEMA3D	3.98744	-0.499656	0.572031
CCDC107	6.2044	-0.634911	0.574813
SERPING1	63.6409	0.284909	0.575383
RRP7BP	14.4719	-0.386241	0.575383
IMPDH2	206.598	0.240489	0.575383
NDUFB4	54.9956	0.499121	0.575383
MYLK	50.0242	-0.406391	0.575383
LPP	26.1747	-0.441015	0.575383
GLRB	12.5891	0.364767	0.575383
ITGA2	6.03559	-0.53112	0.575383
ZBED3	10.1293	-0.630643	0.575383
EIF3H	159.425	0.240961	0.575383
HIST1H2BH	10.6631	0.660953	0.575511
GNG11	150.155	-0.465159	0.575828
EBF1	15.8021	0.363661	0.575953
SLC3A2	204.025	-0.245449	0.576459
GINS3	39.0366	0.299428	0.576459
CDC42EP4	81.5324	0.249371	0.576459
HPCAL1	20.2473	0.286142	0.576459
ANKRD36B	3.93778	-0.520767	0.576459
TTLL1	15.4376	0.383997	0.576459
CDON	11.8513	-0.590406	0.577059
ALCAM	5.30443	-0.436693	0.577059
RNFT2	24.8986	0.304043	0.577076
EFR3B	84.1561	-0.273214	0.577076
PCBP1	547.024	0.436292	0.577076
KRTCAP2	62.7609	0.363305	0.577802
DPP9-AS1	2.52864	-0.597071	0.578442
RPL6	1024.34	0.280736	0.578573
CBFB	67.9854	-0.282261	0.578573
CIRBP-AS1	5.02082	-0.456097	0.578573
NAPA	68.6168	0.240942	0.578573
SEC61B	58.859	0.441233	0.578573
SSR2	241.301	0.298445	0.578945
IGSF9	78.7773	0.225553	0.578945
DYRK3	8.45328	0.428856	0.578945
SDE2	35.4057	-0.315985	0.578945
COL13A1	0.819578	-1.11568	0.578945
RHOG	19.3594	0.361726	0.578945
SHANK2	3.88084	-0.52354	0.578945
IFT46	21.5151	0.416589	0.578945
LHFP	127.843	-0.283419	0.578945
ENTPD5	3.59082	-0.638106	0.578945
WHAMMP2	1.90822	-0.707791	0.578945
ARPP19	277.435	-0.194242	0.578945
SYNM	34.6551	-0.286895	0.578945
JUP	78.4419	0.22427	0.578945
ROCK1	68.39	-0.254039	0.578945
MIB1	144.626	-0.309648	0.578945
BTBD2	243.076	0.33933	0.578945
TECR	144.941	0.405508	0.578945
PRMT1	486.418	0.36439	0.578945
ZNF470	20.0187	-0.330537	0.578945
LYPD1	60.2709	0.220902	0.578945
ZFP64	45.0788	0.339289	0.578945
NDUFV3	28.1234	0.362574	0.578945
CAPN7	31.3092	-0.263259	0.578945
STT3B	212.991	-0.173911	0.578945
ITGB5	100.578	-0.231076	0.578945
ECT2	173.86	-0.202165	0.578945
LAMTOR3	37.0637	0.246078	0.578945
MBLAC2	7.56049	-0.386325	0.578945
PCDHGA4	1.14808	-1.02739	0.578945
HDAC3	107.798	0.207309	0.578945
PPARGC1B	1.13989	-0.844115	0.578945
SIMC1	40.9504	0.344786	0.578945
SNORD52	2.12353	-0.673015	0.578945
C1GALT1	22.5103	-0.256193	0.578945
MCM7	1008.72	0.275436	0.578945
PAPPA	21.0973	-0.55705	0.578945
CEL	4.32524	-0.520313	0.578945
C9orf116	11.2187	0.504998	0.578945
TSPAN7	9.89747	0.518717	0.578945
MRPS15	48.7841	0.312788	0.579172
ADGRG1	80.5744	0.304523	0.579172
MTRNR2L1	3.57434	0.736349	0.579172
GPR1	5.60025	0.4323	0.579172
THOC5	51.7525	0.241317	0.579172
MCM5	294.381	0.257822	0.579172
C1orf174	42.4713	0.219461	0.580169
CAMTA1	55.7424	0.28138	0.580169
ENO1	1894.78	0.285246	0.580169
PINK1	7.90312	0.36886	0.580169
PPAP2B	89.3023	0.296805	0.580169
ATP1A2	4.11848	-0.483701	0.580169
UFC1	71.4707	0.347522	0.580169
TARBP1	30.3793	-0.291254	0.580169
ZNF496	57.5633	-0.374375	0.580169
MYOF	25.8396	-0.396831	0.580169
CHUK	38.8792	-0.29794	0.580169
ARL3	71.0147	0.29945	0.580169
LOC101928069	1.37439	0.826298	0.580169
HYOU1	431.024	-0.171951	0.580169
CCDC184	59.694	0.215145	0.580169
MDM2	153.453	-0.23142	0.580169
TXNRD1	289.431	-0.186376	0.580169
N6AMT2	1.75872	0.760203	0.580169
SOCS4	56.2735	-0.264875	0.580169
MAN2C1	109.659	-0.202397	0.580169
SNRPA1	103.897	0.292826	0.580169
PKD1	184.534	-0.359583	0.580169
CARHSP1	179.748	0.258339	0.580169
CDIPT	46.3494	0.299421	0.580169
CMTM4	50.8556	-0.285542	0.580169
NT5C3B	117.494	0.243153	0.580169
PDK2	25.6719	0.41628	0.580169
CACNG4	113.447	0.294273	0.580169
FOXJ1	31.7998	0.298584	0.580169
FASN	1868.2	-0.2805	0.580169
HSBP1L1	1.27036	-0.818611	0.580169
GTF2F1	129.426	0.282319	0.580169
CAMSAP3	7.31593	0.423788	0.580169
ZNF714	32.7981	-0.437516	0.580169
LRFN3	40.7857	0.272238	0.580169
MED29	55.8084	0.275767	0.580169
FTL	861.723	0.239029	0.580169
MAP3K2	28.7296	-0.317336	0.580169
PCED1A	72.9937	0.212088	0.580169
MCM8	57.7702	-0.317131	0.580169
ERGIC3	190.899	0.203531	0.580169
EMILIN3	18.5433	0.327903	0.580169
CEBPB	4.70398	-0.554561	0.580169
IFNGR2	37.6311	0.336439	0.580169
LGALS1	58.6275	0.292853	0.580169
PANX2	5.7177	0.4463	0.580169
RFTN1	8.55027	-0.415088	0.580169
COL7A1	37.9759	-0.495015	0.580169
ALAS1	43.8389	0.271146	0.580169
NXPE3	80.7029	-0.21547	0.580169
NELFA	88.2786	0.209091	0.580169
GATB	26.0224	0.288849	0.580169
NIPBL-AS1	30.918	-0.312093	0.580169
PRKAA1	34.4411	-0.235576	0.580169
MTX3	48.7641	-0.325166	0.580169
DHFR	162.732	-0.275282	0.580169
PCSK1	5.22757	0.462138	0.580169
FBXL17	19.822	-0.392685	0.580169
ZBTB12	72.8148	0.21938	0.580169
UFL1	33.1679	-0.27664	0.580169
MIR590	1.16785	-1.03609	0.580169
PPP1R9A	33.3985	-0.370909	0.580169
TECPR1	50.2677	-0.229815	0.580169
TES	17.2626	-0.362515	0.580169
MRPS33	14.8198	0.342006	0.580169
TMEM141	20.3918	0.340075	0.580169
ARAF	58.5659	0.237888	0.580169
SOWAHD	1.73026	0.747331	0.580736
RGS10	6.76723	0.491574	0.581176
AMD1	153.972	-0.259819	0.581176
TRPV3	8.09294	-0.421825	0.581737
RRP15	40.9972	-0.294494	0.582564
MOB2	16.06	0.344025	0.582564
CCDC59	20.7539	0.35205	0.582564
APOBEC3B	12.3142	0.283581	0.582564
LSM3	45.4071	0.429346	0.582564
RPL14	378.065	0.324295	0.582564
PCDH10	8.73786	-0.369443	0.582564
EGR1	46.3185	0.45541	0.582564
EMC1	104.913	-0.21404	0.582653
PCBP2	585.555	0.479526	0.582653
CNIH4	50.1243	0.239804	0.582941
AUNIP	12.1091	0.4011	0.583521
LRRC42	65.9322	0.305848	0.583521
ANKRD1	3.35085	-0.931347	0.583521
VEGFB	53.4461	0.378806	0.583521
CTTN	153.668	-0.240888	0.583521
BTBD11	24.5749	-0.265093	0.583521
MSI1	339.761	0.223111	0.583521
MAX	26.7254	0.247628	0.583521
UBE2I	266.35	0.244998	0.583521
ATP5G1	65.4389	0.346638	0.583521
MAPRE3	14.546	0.321446	0.583521
LOC100288911	2.06311	-0.695594	0.583521
C20orf27	74.5121	0.296033	0.583521
DNTTIP1	42.242	0.313598	0.583521
RGL4	10.6383	-0.409281	0.583521
NIPSNAP1	321.42	0.218107	0.583521
NDUFA6	109.825	0.298632	0.583521
SLC38A3	1.43548	0.854083	0.583521
NUP54	56.8284	0.254805	0.583521
KIAA0825	1.61043	-0.734912	0.583521
RGMB	179.48	-0.181994	0.583521
SHROOM1	8.7547	-0.355729	0.583521
LIN28B	100.142	-0.229832	0.583521
BCL7B	48.5188	0.337485	0.583521
PREX2	37.0158	-0.510274	0.583521
SLC44A2	142.214	0.213279	0.583675
LRIF1	20.8032	0.280915	0.583678
LRRC58	48.9032	-0.376348	0.584084
RRP12	63.1116	-0.211629	0.584408
CDK4	365.006	0.260294	0.584408
LCORL	27.3733	-0.291389	0.584408
ANP32E	441.331	-0.379108	0.585596
SNAI3	2.26314	-0.70662	0.585596
ARRB2	72.9363	0.212158	0.585596
ANO8	119.466	-0.319019	0.585596
AGPS	60.987	-0.260152	0.585596
RBM5-AS1	5.92657	-0.664481	0.585596
FILIP1L	6.99374	0.462315	0.585596
MDH2	181.834	0.232656	0.585596
DMD	22.4846	-0.322409	0.585596
HS2ST1	133.07	-0.239328	0.58586
ABHD17C	27.6392	0.284725	0.58586
CCDC40	19.1812	-0.314841	0.58586
CYB5A	22.1675	0.331489	0.58586
FKBP1A	119.501	0.28593	0.58586
ACTB	6230.21	0.184358	0.58586
IMPAD1	95.308	-0.266853	0.58586
ASPH	102.98	-0.224344	0.58586
DPY19L4	58.963	-0.217295	0.58586
GALE	46.659	0.252382	0.58649
LSM10	20.3243	0.378068	0.58649
MIR186	0.742339	-1.30231	0.58649
ARHGAP29	18.9396	-0.369446	0.58649
CADM3	11.4783	0.382215	0.58649
USF1	87.3153	0.192709	0.58649
UBE2T	81.8431	0.381127	0.58649
NUTM2A-AS1	14.4088	-0.327332	0.58649
SLK	81.4337	-0.246358	0.58649
PRPF19	290.639	0.224556	0.58649
KCNH3	0.809615	1.09452	0.58649
VPS37B	74.8444	0.255312	0.58649
LNX2	11.3422	-0.316906	0.58649
KLF5	0.737957	-1.17813	0.58649
PABPN1	62.073	-0.761553	0.58649
PSME1	62.9783	0.349491	0.58649
ACTC1	1.95268	0.78143	0.58649
CCDC78	9.23533	-0.352717	0.58649
SNORA10	1.40453	0.836459	0.58649
HERPUD1	20.6854	-0.257871	0.58649
COPS3	105.764	0.229999	0.58649
ARHGAP23	52.5688	-0.299969	0.58649
ICT1	20.928	0.373918	0.58649
PPP4R1-AS1	1.09759	-0.865568	0.58649
TMEM145	16.2545	0.35578	0.58649
CPSF3	107.249	0.236458	0.58649
LOC728730	3.50463	-0.656269	0.58649
RTN4	496.732	-0.264726	0.58649
RALY	315.152	0.233576	0.58649
ZFAS1	57.874	0.343615	0.58649
LOC102723769	5.46584	-0.396317	0.58649
ASCC2	53.317	0.328414	0.58649
EIF3L	385.5	0.30244	0.58649
RPL15	796.568	0.239365	0.58649
GNAI2	354.546	0.181865	0.58649
FER	29.0126	-0.300535	0.58649
PDLIM4	6.96449	0.523598	0.58649
ATP6V0E1	41.1461	0.227588	0.58649
ZNF800	14.4266	-0.373674	0.58649
STMN2	0.990703	1.09038	0.58649
ZNF706	65.1662	0.326347	0.58649
LOC101928525	0.971003	-0.878242	0.58649
MGST1	107.797	0.353758	0.586924
DBI	121.054	0.368661	0.586924
TRMT10A	11.2174	-0.303498	0.586924
NEIL3	20.6017	-0.28525	0.586924
PPP2R5E	78.6153	-0.22204	0.5872
LIME1	30.0713	-0.359645	0.5872
ST6GALNAC3	59.5298	-0.203542	0.587319
CHML	52.9658	-0.244462	0.587319
LOC171391	4.11398	-0.546	0.587319
RPS26	286.228	0.335616	0.587319
COQ5	40.0725	0.225247	0.587319
OST4	38.7821	0.343842	0.587319
RAB11FIP5	1.60162	0.826367	0.587319
CYB561D2	11.2011	0.354246	0.587319
YIPF3	95.1965	0.374005	0.587319
TMSB15A	132.006	0.349124	0.587319
SPHK1	60.4575	-0.377364	0.587455
COL14A1	3.03062	-0.681614	0.587455
ZNF765	6.48647	0.442942	0.587747
PCBP4	104.642	0.268698	0.587747
MPPE1	7.89373	-0.389981	0.588157
GCHFR	8.96495	0.404919	0.58868
GAMT	66.4032	0.276173	0.58868
ZNF587B	14.5643	-0.387764	0.58868
PCYOX1L	28.1971	0.303412	0.58868
CCDC30	1.16219	1.07359	0.589429
ZNF385A	58.5435	0.470343	0.589429
ORMDL2	18.2234	0.360254	0.589429
NACA	506.219	0.277151	0.589429
EIF2B1	72.6982	0.217388	0.589429
CCNB1IP1	112.783	0.299273	0.589429
SOX15	4.57073	-0.480251	0.589429
RPL26	369.79	0.287651	0.589429
RAD51C	15.7678	0.429189	0.589429
ZNF415	3.52582	0.546112	0.589429
ZNF550	16.4945	-0.270994	0.589429
PREPL	79.1876	-0.198182	0.589429
TMEM230	86.2676	0.37764	0.589429
SATB1	29.0091	0.415001	0.589429
CD47	86.1714	-0.254514	0.589429
FIP1L1	60.6117	0.223231	0.589429
LSM11	23.915	-0.331168	0.589429
CANX	959.312	-0.207063	0.589429
PPT2-EGFL8	1.33976	-0.751567	0.589429
HCG25	0.802195	-1.30265	0.589429
STAG3L3	5.70842	0.483717	0.589429
SHC3	94.6857	-0.289596	0.589429
MARCKSL1	1646.57	0.253009	0.589628
KTN1	180.133	-0.189477	0.589628
CHTF18	176.084	-0.218064	0.589628
RAB40B	8.09015	0.370401	0.589628
UQCRC2	92.8698	0.284415	0.589856
GNMT	1.58459	-0.75297	0.589856
MIRLET7DHG	2.08436	-0.881245	0.589856
GCC2	25.3024	-0.314622	0.59027
PTK2B	7.12069	0.393311	0.59027
SNRPA	187.587	0.346923	0.590882
DICER1	176.138	-0.311559	0.591374
DGKE	1.48302	-0.850835	0.591374
NDUFV2	65.8998	0.347591	0.591374
KIAA0930	69.2437	0.184804	0.591374
ADCY2	20.6777	-0.315003	0.591374
PLEKHG1	62.2495	-0.268089	0.591374
PCYT1B	13.6505	-0.346075	0.591374
FBXO44	14.8959	0.264267	0.594945
RAP1GAP	1.7786	0.876972	0.594945
PPP1R8	86.2091	0.234004	0.594945
LRIG2	18.5133	-0.296337	0.594945
TRIM33	97.4341	-0.307042	0.594945
TTF2	50.2287	-0.342445	0.594945
VPS72	143.726	0.290485	0.594945
DDR2	0.709286	-1.16402	0.594945
MIR3916	2.22771	-0.657112	0.594945
HERC4	30.5641	-0.218164	0.594945
DNA2	55.5302	-0.202421	0.594945
PDLIM1	37.7497	0.284224	0.594945
OLMALINC	34.2585	0.407633	0.594945
KCNQ1OT1	3.97142	-0.527672	0.594945
SNORD14A	0.850209	-0.948613	0.594945
OTUB1	210.734	0.334072	0.594945
NARS2	34.5639	-0.265187	0.594945
AASDHPPT	91.6008	-0.247615	0.594945
ATM	67.9922	-0.313456	0.594945
ST3GAL4-AS1	2.39385	0.594118	0.594945
NTM	1.82788	-0.664152	0.594945
WBP11	166.034	0.348577	0.594945
SLC38A1	255.623	-0.258725	0.594945
KIAA1033	43.8147	-0.246916	0.594945
MLEC	307.565	-0.212524	0.594945
GOLGA3	73.2695	-0.307771	0.594945
HMGB1	746.188	0.298754	0.594945
REM2	4.06195	0.491384	0.594945
FERMT2	67.5008	-0.168712	0.594945
RBM25	255.822	-0.272586	0.594945
ACOT1	3.6055	-0.594938	0.594945
DNAL1	16.644	-0.274543	0.594945
ALDH6A1	24.3376	0.271002	0.594945
SPPL2A	20.8572	-0.294941	0.594945
CCNB2	142.327	0.255483	0.594945
ZFAND6	50.9146	0.228854	0.594945
HSP90B2P	0.762216	-0.993876	0.594945
RGS11	1.73893	0.741442	0.594945
C16orf13	42.5706	0.273756	0.594945
ATP6V0C	197.627	0.341134	0.594945
CDIP1	84.6939	0.154817	0.594945
RRN3P1	11.0882	-0.32159	0.594945
LONP2	37.6019	-0.263303	0.594945
VPS4A	142.416	0.233492	0.594945
EFNB3	111.53	0.325215	0.594945
TMEM107	16.7993	0.290677	0.594945
NT5M	15.7542	0.344192	0.594945
ITGA2B	3.09578	0.528491	0.594945
CALCOCO2	8.51848	0.342824	0.594945
MAP3K3	45.5046	-0.23998	0.594945
LOC100507002	1.61928	0.748999	0.594945
LLGL2	2.78039	0.563935	0.594945
BAHCC1	89.9283	-0.36416	0.594945
USP14	111.341	-0.212512	0.594945
DTNA	9.57531	-0.409802	0.594945
DCC	14.9376	-0.419133	0.594945
NDUFS7	61.6572	0.272857	0.594945
SRRM5	1.06558	-0.993129	0.594945
TBC1D17	38.0249	0.282471	0.594945
CACNG8	59.1657	-0.321219	0.594945
ZNF805	9.90517	-0.317976	0.594945
PPP1CB	332.223	-0.305131	0.594945
SERTAD2	30.4611	-0.207562	0.594945
CNRIP1	10.3858	0.391244	0.594945
CCDC138	25.39	-0.232486	0.594945
SCN3A	13.3342	0.323537	0.594945
ITGA6	111.745	-0.232812	0.594945
CIR1	20.9353	0.278802	0.594945
NUP35	22.8111	0.278041	0.594945
ITGAV	108.264	-0.306852	0.594945
RNF25	30.4787	0.277151	0.594945
FAM134A	79.9896	0.187676	0.594945
PPP1R16B	25.5109	-0.342723	0.594945
UBE2C	185.95	0.304434	0.594945
ZGPAT	46.8993	-0.408456	0.594945
TXNRD2	25.338	-0.340154	0.594945
UBE2L3	159.453	0.230136	0.594945
SLC2A11	15.9408	-0.357113	0.594945
ANKRD28	39.7047	-0.215774	0.594945
PLCD1	52.2435	0.247952	0.594945
CDC25A	131.987	-0.209013	0.594945
ABHD10	67.6382	-0.282147	0.594945
TFDP2	159.539	0.170289	0.594945
C3orf33	5.67613	-0.621876	0.594945
TTC14	29.3534	-0.250169	0.594945
ACAP2	40.2083	-0.294887	0.594945
SDHAP1	24.9563	-0.292056	0.594945
DGKQ	42.0927	-0.265419	0.594945
PKD2	70.7142	-0.276194	0.594945
ELMOD2	31.8974	-0.354306	0.594945
PALLD	185.421	-0.214051	0.594945
UFSP2	28.5092	0.240039	0.594945
PIK3R1	34.2644	-0.286382	0.594945
MRPS36	8.6886	0.615413	0.594945
ZFYVE16	59.3079	-0.273638	0.594945
DDX46	133.225	-0.224061	0.594945
REEP2	64.3098	0.265153	0.594945
GEMIN5	57.3417	-0.236534	0.594945
TUBB2B	728.531	0.21977	0.594945
HIST1H3E	1.32213	-0.756592	0.594945
NRM	85.1015	0.370233	0.594945
TUBB	3724.64	0.447767	0.594945
UQCC2	32.9716	0.386041	0.594945
MRAP2	1.53428	0.74992	0.594945
TBPL1	28.8232	0.298528	0.594945
AKAP12	166.059	-0.284334	0.594945
FGFR1OP	41.0716	-0.294901	0.594945
THBS2	6.16054	-0.411659	0.594945
FKBP14	19.5945	-0.292701	0.594945
VWC2	3.44755	-0.521825	0.594945
WBSCR17	63.1279	0.265147	0.594945
MAGI2-AS3	19.2751	-0.245256	0.594945
ASNS	191.439	0.242712	0.594945
KRBA1	40.2578	-0.250182	0.594945
NCAPG2	116.157	-0.228773	0.594945
XKR5	3.01841	-0.555851	0.594945
NAPRT	20.1932	-0.359719	0.594945
UHRF2	69.2314	-0.282423	0.594945
MELK	93.8923	0.169736	0.594945
GRHPR	118.971	0.209598	0.594945
FAM27B	0.837912	1.23254	0.594945
PTAR1	52.5422	-0.329683	0.594945
C9orf85	5.87199	0.396729	0.594945
TNC	2.80759	0.594289	0.594945
CRAT	21.8601	0.249565	0.594945
SRPX	9.79708	0.369455	0.594945
MAGT1	89.9848	-0.327057	0.594945
FAM199X	43.8869	-0.299559	0.594945
SOX3	247.479	0.324177	0.594945
EMD	57.3164	0.381728	0.594945
CELF2	53.7543	-0.316259	0.595558
C7orf31	6.73541	0.425646	0.595558
CSAD	18.3138	-0.439306	0.595596
EFNA2	31.9627	0.25553	0.596201
HDDC2	33.5804	0.282548	0.596201
PAQR6	18.0099	0.310979	0.596263
TTC9C	19.1891	0.355207	0.596263
DNAJC4	20.7516	0.454294	0.596263
LLPH-AS1	2.56397	-0.842605	0.596263
EPB41L3	6.16724	0.455963	0.596263
DDA1	70.977	0.239044	0.596263
MAST4	14.3829	-0.446955	0.596263
EEPD1	8.05292	0.357501	0.596263
ZC4H2	53.1368	0.26011	0.596263
NSDHL	113.899	0.369844	0.596302
SYN1	2.54206	0.632496	0.596592
C3orf80	2.03904	-0.617689	0.596984
TMEM251	15.3449	0.306863	0.598469
ZNF746	41.1277	-0.230603	0.599576
ELK4	31.3556	-0.229337	0.599577
TFAM	83.47	-0.380434	0.599577
PCNXL3	137.147	-0.219769	0.599577
LRRC16B	1.25732	0.898229	0.599577
LPCAT2	2.82869	-0.665533	0.599577
CDH20	2.64947	-0.6206	0.599577
ETHE1	10.7764	0.337864	0.599577
ARL5A	52.3054	-0.221963	0.599577
CSTF1	43.629	0.328888	0.599577
ADAMTS19	1.27871	-0.840346	0.599577
HLA-L	1.54648	0.901708	0.599577
FAM185A	4.35347	-0.427075	0.599577
FAM129B	47.1925	0.190006	0.599577
CDK16	212.433	0.356165	0.599577
DLG3-AS1	0.740921	-0.995222	0.599577
CENPI	37.7477	-0.263352	0.599577
RB1CC1	56.6949	-0.228849	0.600251
ERI2	26.5738	-0.229074	0.600421
RELB	4.67532	0.415387	0.600421
POR	130.85	0.302101	0.600421
APEX1	398.507	0.218044	0.601274
NBN	57.2857	-0.210885	0.601274
SLC35D2	12.5925	0.337916	0.601274
SNORA73A	1.8955	-0.658667	0.601976
KCNJ8	14.4319	0.259062	0.601976
PSMD8	139.476	0.379598	0.601976
PLEKHA4	55.7127	0.237709	0.601976
CHCHD10	22.6016	0.338065	0.602834
TMEM39B	47.5411	0.340844	0.603964
C1orf50	9.66325	0.450428	0.603964
B4GALT2	154.618	0.25883	0.603964
TMEM69	24.0894	0.273339	0.603964
PFKFB3	99.3867	-0.243409	0.603964
PGAP2	34.5256	0.340808	0.603964
NAALAD2	19.1076	-0.297417	0.603964
RHNO1	76.562	0.218541	0.603964
COPS7A	39.0636	0.33001	0.603964
ZC3H10	16.3052	0.351955	0.603964
TMTC3	23.9303	-0.305843	0.603964
SCARB1	48.6743	0.301969	0.603964
SPTBN5	2.31235	-0.586445	0.603964
PKD1P1	161.972	-0.325	0.603964
SHCBP1	41.7297	-0.38805	0.603964
NOL3	9.40741	-0.408107	0.603964
DNAH9	1.13053	-0.837899	0.603964
PSMD3	239.362	0.301664	0.603964
INTS2	43.1804	-0.258072	0.603964
MIF4GD	9.22947	0.37452	0.603964
RAC3	64.2805	0.284081	0.603964
TYMS	106.981	0.224798	0.603964
QTRT1	80.79	0.183368	0.603964
FAM49A	18.5838	0.258837	0.603964
URB1	54.9768	-0.291413	0.603964
SFI1	60.1457	-0.240667	0.603964
TUBGCP6	88.3163	-0.26353	0.603964
HDAC10	53.1023	-0.19775	0.603964
KALRN	22.7219	-0.346829	0.603964
GYG1	22.0996	0.377981	0.603964
LETM1	77.1579	-0.238675	0.603964
SPRY4-IT1	0.783057	-1.20278	0.603964
FOXC1	2.62118	0.585146	0.603964
TMEM63B	39.3071	0.39598	0.603964
JAZF1	4.07463	0.492979	0.603964
AKR1B1	247.993	0.189824	0.603964
SLC39A14	72.824	-0.224412	0.603964
PHF6	179.616	-0.178133	0.603964
AMPH	38.0429	0.215428	0.60407
ZNF316	122.485	-0.339515	0.604246
KBTBD11	53.2775	-0.226666	0.605144
PAX5	51.5981	-0.396895	0.607169
ABCB10	27.1111	-0.318824	0.607226
GPR19	21.5029	0.405318	0.607226
KIF26A	80.7799	-0.229868	0.607226
FAM98B	90.7382	0.248662	0.607226
NDRG4	31.3449	0.219523	0.607226
DLL3	2.00274	0.639335	0.607226
PRKD2	43.7309	0.341098	0.607226
CA11	11.8297	0.31016	0.607226
LBH	7.98386	0.353293	0.607226
PTN	388.359	-0.369553	0.607226
FAM131B	50.2133	0.364203	0.607226
C8orf59	17.1304	0.434672	0.607226
GLA	29.1335	0.241839	0.607226
RNF220	178.998	0.154619	0.608156
TRMT13	15.9604	-0.298748	0.608156
RHOC	91.7363	0.273459	0.608156
C1orf56	8.40682	0.436372	0.608156
PEAR1	1.64332	0.701632	0.608156
POU2F1	131.147	-0.298181	0.608156
ARF1	303.607	0.261905	0.608156
ANXA11	5.38348	0.409037	0.608156
TNKS2	113.866	-0.229165	0.608156
ARFIP2	51.7339	0.234271	0.608156
LRFN4	42.8891	0.205102	0.608156
PRSS23	221.109	0.185572	0.608156
YAP1	267.346	-0.187704	0.608156
SORL1	41.8602	-0.356298	0.608156
METTL7A	9.08637	-0.409683	0.608156
LLPH	29.2441	0.267279	0.608156
ARHGEF40	205.932	-0.232809	0.608156
CDKN3	21.1957	0.340148	0.608156
UBR1	31.338	-0.231679	0.608156
CASC4	87.8521	-0.17545	0.608156
FAM214A	10.4971	0.401863	0.608156
RBPMS2	77.0581	0.308158	0.608156
LINGO1	52.2172	0.346056	0.608156
MSRB1	28.9597	0.260649	0.608156
FHOD1	64.1865	-0.200991	0.608156
CLEC18B	7.46979	0.365739	0.608156
TMEM170A	58.4875	-0.278039	0.608156
KARS	165.699	0.257919	0.608156
SNAI3-AS1	10.0005	-0.292078	0.608156
SERPINF1	6.76677	0.38322	0.608156
TMEM11	31.3854	0.242021	0.608156
ZNF207	231.645	0.360232	0.608156
RAB5C	115.232	0.376299	0.608156
SLC26A11	34.299	-0.218728	0.608156
SMCHD1	138.255	-0.234238	0.608156
P2RY11	2.49023	-0.586145	0.608156
PTOV1	377.614	0.221379	0.608156
LRRC4B	163.946	0.256825	0.608156
GFPT1	80.6955	-0.255821	0.608156
RGPD4	1.63949	-0.734342	0.608156
CCNT2-AS1	2.21206	-0.554401	0.608156
GPCPD1	44.1249	-0.307236	0.608156
BTBD3	113.878	-0.196002	0.608156
EIF6	109.453	0.285929	0.608156
CTSA	39.8484	0.349263	0.608156
ARFGEF2	44.1078	-0.324332	0.608156
FAM217B	43.6009	-0.204809	0.608156
IL10RB	8.10367	0.415066	0.608156
UBE2E2	18.8565	0.364913	0.608156
TMPPE	1.86584	-0.780174	0.608156
GLT8D1	64.2549	0.26922	0.608156
U2SURP	198.103	-0.243051	0.608156
NLGN1	18.7779	-0.39245	0.608156
HADH	72.8281	0.188283	0.608156
HHIP	4.21231	-0.517399	0.608156
VEGFC	2.02509	0.687696	0.608156
TNPO1	325.765	-0.211688	0.608156
PJA2	137.86	-0.238698	0.608156
SLC22A5	2.33218	0.615966	0.608156
B4GALT7	31.7392	0.26407	0.608156
APOM	2.53014	0.551557	0.608156
NUDT3	20.4853	-0.407128	0.608156
SRI	86.7297	0.259332	0.608156
EXOC4	92.3265	0.2671	0.608156
AGBL3	2.78385	-0.631507	0.608156
NR4A3	9.45949	-0.413703	0.608156
TMEM245	78.2319	-0.258284	0.608156
PIGA	15.4917	-0.272599	0.608156
ZFX	29.5868	-0.309998	0.608156
OTULIN	34.1613	-0.211256	0.608385
TNFAIP3	1.11924	-0.813842	0.60841
IGFBPL1	791.898	-0.191519	0.60841
C2orf42	9.10516	0.320383	0.60956
TCF7L1	106.897	0.34057	0.60956
TAF12	16.9859	0.307098	0.609769
YBX1	2049.5	0.36486	0.609769
IFITM2	67.0515	0.2311	0.609769
EIF3F	242.859	0.218088	0.609769
STIP1	429.388	0.228636	0.609769
WNT5B	7.22908	0.377266	0.609769
GABARAPL1	25.5717	0.248053	0.609769
SPTB	4.15171	-0.480141	0.609769
NTAN1	17.5314	0.243641	0.609769
PMAIP1	26.1096	-0.326831	0.609769
CCDC151	2.87339	0.506073	0.609769
KXD1	85.6924	0.367362	0.609769
XRCC1	96.8009	0.307338	0.609769
CHST10	38.4385	0.238502	0.609769
DOK5	10.0284	-0.327128	0.609769
SLC26A6	73.7823	-0.181472	0.609769
NDUFAF3	43.1925	0.239781	0.609769
DTWD2	6.86437	-0.387199	0.609769
RPS10	3.16448	-0.628088	0.609769
BCLAF1	304.584	-0.172262	0.609769
TMED4	94.1251	-0.152649	0.609769
PLEC	332.034	-0.315878	0.609769
CARD9	5.44384	-0.365465	0.609769
CLCN5	18.5091	-0.342711	0.609769
PGK1	232.107	0.221532	0.609769
VASH1	94.1796	-0.323413	0.610657
CGNL1	6.15987	-0.519076	0.610657
ELP5	86.858	0.234989	0.610657
PYCR1	137.015	0.234416	0.610657
CCDC142	21.4143	-0.265348	0.610657
NEUROD1	0.926279	1.00653	0.610657
LIMD1	36.4935	-0.338058	0.610657
FBN2	151.499	-0.390694	0.610657
LYRM4	43.5545	0.275295	0.610657
FAR1	79.8765	-0.3031	0.610886
EIF3I	198.581	0.239347	0.610972
SLF2	80.5422	-0.244779	0.610972
RPLP2	346.297	0.336014	0.610972
MYRF	50.4729	0.266407	0.610972
LINC00987	2.9873	0.569622	0.610972
GCN1	253.199	-0.264376	0.610972
COMMD6	26.2072	0.373321	0.610972
MBIP	14.5493	0.353705	0.610972
CLN3	30.9016	0.343014	0.610972
AURKB	176.697	0.228936	0.610972
EIF3G	156.434	0.279827	0.610972
TMEM147	61.2292	0.251239	0.610972
SIRT2	19.1515	0.306685	0.610972
NRXN1	40.6117	-0.222383	0.610972
GMCL1	24.8956	-0.36403	0.610972
SPOPL	19.2391	-0.249167	0.610972
FAM83D	89.2016	0.159848	0.610972
EBLN2	1.74452	-0.730757	0.610972
EIF5A2	3.52039	0.602233	0.610972
N4BP2	65.9009	-0.327234	0.610972
ANKRD6	42.0251	0.287708	0.610972
GJA1	139.818	-0.150431	0.610972
AIMP2	29.9795	0.28704	0.610972
ZNF3	62.6796	0.189438	0.610972
WRN	40.1537	-0.273116	0.610972
CRB2	563.644	-0.319825	0.610972
USP11	360.46	0.184119	0.610972
MVB12A	27.3114	0.278124	0.611022
ACVR2B	148.687	-0.269136	0.611022
RIMKLB	112.434	-0.293428	0.611355
NOP14	66.7221	-0.287992	0.611355
SNAPIN	51.6325	0.309474	0.611592
FANK1	1.11695	0.777477	0.611592
CD151	140.305	0.250027	0.611592
L2HGDH	18.5449	-0.260717	0.611869
LOC388849	10.1391	-0.396328	0.612027
MAD2L1BP	31.708	0.23108	0.612684
SHMT2	291.294	0.267283	0.61375
ARGLU1	243.58	-0.210082	0.61375
OAZ1	402.772	0.286683	0.61375
C6orf136	12.3564	0.348332	0.61375
UFSP1	1.5136	-0.706077	0.614094
BIN3	24.0429	0.27166	0.614094
PAFAH1B1	253.218	-0.21502	0.61478
CYB5R3	148.826	0.301299	0.61478
MYSM1	43.9484	-0.348143	0.61536
USH2A	1.48439	-0.671636	0.615394
U2AF1	2.16975	-0.657052	0.615394
CROCCP3	14.111	-0.340545	0.615989
ILF2	603.958	0.205626	0.615989
SUCO	113.821	-0.192874	0.615989
HEATR1	76.3435	-0.278425	0.615989
RBM4B	41.7092	0.300328	0.615989
RNF169	26.3104	-0.406001	0.615989
ORAI1	16.9406	0.331843	0.615989
HECTD1	150.317	-0.282743	0.615989
APOE	17.6544	-0.436657	0.615989
CGGBP1	152.681	-0.165881	0.615989
HOMER1	26.5733	-0.249058	0.615989
LRRN3	57.2678	-0.261648	0.615989
IDH3G	43.4517	0.345812	0.615989
DDX3Y	73.9224	-0.203803	0.615989
ANKHD1	7.50656	0.36816	0.616068
TM9SF3	183.829	-0.222419	0.616275
ATG16L2	17.4628	-0.332533	0.616275
TAGLN	37.1747	-0.23326	0.616275
ALG10B	16.1291	-0.354351	0.616275
NAA16	58.584	-0.264604	0.616275
COPS6	142.337	0.232299	0.616275
NUCB1	128.143	0.20218	0.616831
CYP7B1	2.39446	-0.647337	0.61727
ACSS2	122.898	-0.20954	0.617867
YY1AP1	88.2477	0.211911	0.618087
ZNF692	57.521	-0.217179	0.618087
PKP2	11.862	-0.292042	0.618087
PFDN5	115.22	0.294387	0.618087
RFX4	137.949	0.254498	0.618087
FICD	3.13147	-0.589318	0.618087
NFKBIA	18.6288	0.253579	0.618087
NXN	266.748	0.17662	0.618087
FBXW9	20.0771	0.30842	0.618087
GPI	152.745	0.280393	0.618087
SERTAD3	16.5078	0.340417	0.618087
ZNF667-AS1	26.1622	0.353779	0.618087
ZSCAN22	9.99762	0.340476	0.618087
ZNF337	40.9316	-0.273191	0.618087
PAXBP1	100.999	-0.229606	0.618087
SMARCB1	283.046	0.184492	0.618087
TKT	583.371	0.283844	0.618087
CEP97	38.3475	-0.243858	0.618087
P4HA2	5.14441	0.385078	0.618087
KLHL7-AS1	1.32642	0.774701	0.618087
PPP1R17	0.880089	-0.936	0.618087
RPL35	490.479	0.302642	0.618087
TIMM17B	66.8754	0.236882	0.618087
SLC2A13	5.3895	-0.399095	0.618511
ASF1B	89.7828	0.270894	0.619346
MOB1A	46.8479	-0.288475	0.619346
LINC00176	2.89965	-0.564941	0.619346
FAM200B	26.3417	-0.232144	0.619346
PSMB7	87.6394	0.245426	0.619346
HNRNPF	235.371	0.187729	0.61991
GPRIN1	77.4989	-0.196001	0.61991
DYDC2	2.42119	0.563393	0.620708
ZNF778	11.0136	-0.541977	0.620708
CHST9	1.87538	-0.619059	0.620708
SYNGR1	31.9804	0.234627	0.620708
HIATL2	7.4762	-0.680265	0.620708
PEBP1	357.704	0.18094	0.620767
MDN1	60.988	-0.295533	0.620767
SNORD102	0.842327	-1.0421	0.62122
LINC00657	366.406	-0.248547	0.62122
LFNG	69.2176	0.223616	0.62122
PRKAA2	19.1614	-0.264311	0.621305
VPS33B	29.1579	0.220771	0.621498
SNHG7	66.8736	-0.331577	0.622075
TMEM56-RWDD3	1.25486	-0.966425	0.623447
NAPA-AS1	1.22995	0.728331	0.623447
FBXL16	9.70115	0.348683	0.623507
BOD1	127.461	0.222438	0.623507
TMEM177	21.3393	0.292894	0.623719
HES3	2.3673	0.579247	0.623931
USP15	32.9449	-0.226388	0.623931
UBE2N	137.051	0.198424	0.623931
MARK4	58.1894	0.187109	0.623931
MAPK8IP2	67.9597	0.172167	0.623931
PPM1M	10.9262	0.286633	0.623931
ST8SIA4	22.523	-0.2923	0.623931
GPR20	2.83096	-0.715255	0.623931
ISYNA1	733.503	0.255815	0.624432
ZBTB38	23.1246	-0.318108	0.624432
NDUFAF2	16.4703	0.33953	0.624432
PURA	9.49992	-0.312299	0.624432
AIFM1	63.3172	0.202709	0.624432
TNFRSF14	0.813147	0.978509	0.62526
SKAP2	12.9711	-0.266765	0.62526
MON1B	53.2252	-0.284719	0.62549
MAN1A2	41.3683	-0.387318	0.626925
SH3PXD2A	26.0732	-0.36346	0.626925
HARBI1	4.9753	0.390933	0.626925
PYGL	18.2137	0.249809	0.626925
ALKBH1	14.1252	0.342659	0.626925
CAPN15	91.6111	-0.249877	0.626925
KEAP1	131.086	0.172013	0.626925
PSMF1	86.2973	0.252956	0.626925
P2RY1	5.51569	-0.425748	0.626925
IRX1	76.8945	0.19731	0.626925
ZFAND3	149.128	0.26542	0.626925
SNX3	73.6343	0.206014	0.626925
TSL	6.72551	0.568184	0.626925
PRRG1	10.2496	-0.292774	0.626925
CCDC22	29.4701	0.214769	0.626925
PDZD11	24.8341	0.280559	0.626925
TMEM30A	111.386	-0.227224	0.62742
GNAI3	139.109	0.192767	0.627455
ZFP36L1	271.805	0.323144	0.627455
MKKS	39.73	0.251769	0.627528
RPL24	359.678	0.326363	0.627528
MAP3K8	1.85213	-0.601716	0.628136
LNP1	10.4827	0.303981	0.628136
OR2W3	0.792222	0.955312	0.628476
PCGF6	28.5983	-0.348204	0.628985
GLB1L	8.48147	0.319242	0.628985
SEPT5	1.48899	-0.71743	0.628985
SHISA3	1.73629	0.840088	0.628985
KIAA0895	21.5104	0.228203	0.628985
SMOX	26.9814	0.278933	0.629364
ATP6V1F	52.8865	0.711367	0.629364
IL4R	2.3725	0.576388	0.630801
MRPL27	38.2181	0.276502	0.630801
PRDX2	564.39	0.222714	0.630801
SYDE1	69.1113	-0.17085	0.630801
REST	50.5132	-0.22346	0.630801
PRR3	48.0257	0.26398	0.630801
TRAM2	52.8154	-0.26691	0.630801
RWDD2A	7.28831	0.365412	0.630801
MAPK15	35.8423	0.237742	0.630801
MIR4737	0.966611	0.812812	0.630926
ZSCAN32	18.7176	0.255078	0.631328
CROCC	118.063	-0.32996	0.63133
FAHD2B	7.74382	0.31956	0.63133
ZNF276	24.7653	-0.309882	0.631892
ZCCHC17	46.2566	0.299208	0.633299
SERINC2	75.3479	0.390188	0.633299
PTGFR	0.72432	-0.951707	0.633299
DDAH1	76.4554	-0.170673	0.633299
GNRHR2	1.28622	0.831123	0.633299
OTUD7B	44.7912	-0.237723	0.633299
ENTPD1	32.3408	-0.25527	0.633299
C10orf95	0.684026	-1.0938	0.633299
DEAF1	68.5722	0.210986	0.633299
FANCF	29.5038	-0.30455	0.633299
TMEM216	15.9048	0.266374	0.633299
RBM4	88.1286	0.221605	0.633299
GLB1L2	13.7855	0.279389	0.633299
UTP20	70.3236	-0.224435	0.633299
DHRS4	7.78887	-0.424617	0.633299
NYNRIN	1.89123	0.816986	0.633299
G2E3	56.2106	-0.236033	0.633299
NIN	155.513	-0.265802	0.633299
SPRED1	168.45	-0.232394	0.633299
TFAP4	41.7808	0.326129	0.633299
C17orf85	97.841	-0.160426	0.633299
PEMT	22.9183	0.306244	0.633299
VMP1	43.1959	0.267504	0.633299
DOK6	9.70292	-0.284936	0.633299
BSG	688.955	0.269121	0.633299
SPPL2B	90.0171	-0.157548	0.633299
FAM32A	109.086	0.253604	0.633299
C19orf48	157.778	0.266321	0.633299
ZNF880	7.58128	0.331619	0.633299
NFU1	24.7478	0.305338	0.633299
CNNM4	17.5226	0.360593	0.633299
TTC21B	42.2549	-0.207616	0.633299
CCDC150	24.667	-0.317173	0.633299
CTDSP1	49.2576	0.199421	0.633299
NRSN2	48.1355	0.244278	0.633299
RUNX1	0.813672	-0.869697	0.633299
PROS1	20.6677	0.213918	0.633299
SLC33A1	16.0152	-0.284009	0.633299
PTX3	660.147	-0.294457	0.633299
ATP13A3	88.1944	-0.258096	0.633299
NDST3	0.951905	-0.805682	0.633299
SH3D19	26.6706	-0.282815	0.633299
IRF1	3.24398	0.528165	0.633299
GFOD1	1.49539	-0.896583	0.633299
VARS2	107.259	-0.211688	0.633299
POLH	33.6229	-0.234945	0.633299
COA1	54.1875	0.311372	0.633299
NOM1	37.3367	-0.225029	0.633299
PPP2R2A	79.0514	0.194513	0.633299
FAM84B	16.7721	-0.305051	0.633299
TLN1	220.816	-0.27178	0.633299
EXOSC3	41.4002	-0.340082	0.633299
APEX2	30.8271	0.231619	0.633299
ACAP3	179.139	-0.235092	0.634361
C1orf194	2.23203	0.974771	0.634361
EIF3A	504.044	-0.30697	0.634361
UFM1	49.1914	-0.21379	0.634361
ZNF106	86.5946	-0.28461	0.634361
SGTA	181.307	0.171939	0.634361
VSIG10L	3.98392	0.470593	0.634361
SUMO1	144.398	0.283691	0.634361
NFS1	10.5773	0.320412	0.634361
PIGT	92.0067	0.283484	0.634361
DIP2A	102.675	-0.23095	0.634361
PDE12	34.1602	-0.239803	0.634361
TAPT1-AS1	1.89016	-0.652802	0.634361
CPD	122.775	-0.241507	0.634744
MYEF2	136.375	-0.220408	0.635079
ZDHHC21	32.7069	-0.269485	0.635079
CAPN1	77.7629	0.243108	0.635811
ETNK1	104.814	-0.243723	0.635811
LSM14B	131.738	0.180185	0.635811
LRPAP1	144.659	-0.210561	0.635811
MED27	31.126	0.27905	0.635811
SPTY2D1-AS1	0.783432	-0.908087	0.636422
RGL3	2.12142	0.637944	0.636422
AP2M1	366.936	0.212218	0.636422
SLC26A2	28.7938	-0.239482	0.636422
TOX	25.8823	0.320871	0.636422
GDI1	370.025	0.176689	0.636422
POMZP3	19.318	0.278704	0.636542
LOC439994	15.3718	-0.343646	0.637202
TXNL1	67.3631	0.328537	0.637202
EIF2AK3	19.9415	-0.282594	0.637202
MANBAL	51.9371	0.397648	0.637202
SLC9A3	11.6229	-0.316249	0.637202
PCDHB7	0.973471	-0.765229	0.637202
PINX1	16.2217	0.327509	0.637202
LINC00630	3.69152	-0.470638	0.637202
PRUNE	29.6973	0.221489	0.637281
SIRT1	48.5738	-0.189607	0.637281
ZNF143	20.1585	0.316556	0.637281
APLP2	534.075	-0.164438	0.637281
DTX3	105.539	0.253406	0.637281
PSME2	59.9967	0.265463	0.637281
GPHN	36.6819	0.279136	0.637281
GABRB3	54.385	-0.248752	0.637281
DPP8	21.2281	-0.295069	0.637281
TEN1-CDK3	2.17789	-0.710493	0.637281
SYNGR2	24.4495	0.280125	0.637281
RTN2	26.3116	0.287668	0.637281
PTPRA	157.502	0.211916	0.637281
RIN2	6.29667	0.362804	0.637281
MCM3AP	175.284	-0.222329	0.637281
NUP50	166.365	-0.154497	0.637281
EXOG	25.1073	-0.238187	0.637281
SLC41A3	32.4252	0.261339	0.637281
NAA15	121.078	-0.152882	0.637281
HMGCR	936.207	-0.136093	0.637281
OSTM1	16.2478	-0.340179	0.637281
DOCK4	32.2921	-0.297065	0.637281
MYBL1	11.7625	-0.34032	0.637281
EBAG9	16.2402	0.285459	0.637281
SURF6	69.3402	-0.353337	0.637281
KLHL15	18.905	-0.266579	0.637281
NPHP1	7.09349	-0.338261	0.637485
INTS10	58.9813	-0.173762	0.637724
RYBP	25.4836	-0.203127	0.638011
PDPN	185.393	0.153235	0.638471
HSD17B7	15.6774	0.265604	0.638471
SNORD80	6.29273	0.356367	0.638471
PITRM1	36.2901	0.24087	0.638471
TTC8	17.281	0.235677	0.638471
MBD1	89.2905	-0.165691	0.638471
PTPN18	11.5075	0.306234	0.638471
SPEG	24.6081	0.20754	0.638471
COX18	21.1436	-0.305395	0.638471
HIGD2A	45.0779	0.338337	0.638471
ATAD5	45.4956	-0.277855	0.638558
UVSSA	26.981	-0.331206	0.638558
CDKAL1	23.9375	0.232197	0.639349
RPL12	494.651	0.236414	0.639349
ESF1	40.6608	-0.280062	0.639376
PTK6	1.04913	0.851363	0.639376
TBL1XR1	139.708	-0.231987	0.639376
CCNI	322.835	0.149177	0.639376
BDH2	53.6297	0.223325	0.639376
ADCYAP1R1	6.04894	0.371758	0.639376
PWAR5	4.1606	-0.730285	0.640343
HBS1L	65.7147	0.142713	0.640461
SH2D5	27.81	-0.28086	0.641005
C1orf109	36.4831	-0.225602	0.641005
SLC30A1	17.762	-0.305933	0.641005
MPI	38.7071	0.211882	0.641005
FAM192A	86.2221	0.238331	0.641005
PDCD6	49.9092	0.196934	0.641005
SLC12A2	47.8424	-0.302182	0.641005
ATP5C1	109.641	0.196764	0.641406
DNAJC3	33.976	-0.249688	0.641406
PNP	22.2959	0.326215	0.641406
AVEN	26.4636	-0.346715	0.641406
RNPS1	327.818	0.232344	0.641406
QPRT	116.433	-0.284177	0.641406
VPS9D1	33.8264	0.241342	0.641406
ERF	97.732	0.247234	0.641406
MZF1	46.4585	-0.169841	0.641406
C1D	18.8776	-0.454016	0.641406
ADD2	2.95753	0.563341	0.641406
ANKRD39	9.34851	0.414462	0.641406
NCKIPSD	45.0249	0.251273	0.641406
RELL1	10.9107	0.33653	0.641406
KIAA1147	92.4066	-0.260869	0.641406
RAB11FIP4	4.7391	0.394865	0.641419
GPR162	35.2069	0.287812	0.641419
CENPE	124.747	-0.209977	0.641835
MANEAL	71.2161	0.179647	0.64204
PCBD1	19.9161	0.429319	0.642205
S100A13	31.9369	0.345222	0.644187
SNHG9	1.33412	1.03649	0.644187
PDDC1	110.509	-0.268936	0.644223
RPS25	340.11	0.288049	0.644223
ZNF358	113.209	0.181304	0.644223
WDR92	14.989	-0.295457	0.644223
NPEPL1	3.70002	-0.591361	0.644223
PDE9A	36.7713	0.271835	0.644223
PARP14	10.4479	0.351135	0.644223
ATP5J2	65.0022	0.844336	0.644223
WDTC1	56.8627	0.261234	0.644495
TARS2	54.389	0.202837	0.644495
TOR1AIP1	51.0347	-0.181668	0.644495
BEND3P3	7.75466	-0.546933	0.644495
MALAT1	108.709	-0.363104	0.644495
ETFA	69.7318	0.197403	0.644495
SGSH	31.7107	-0.196417	0.644495
LOC100505549	2.65725	0.637942	0.644495
WDR35	38.9347	-0.245744	0.644495
C2orf47	15.5665	0.257549	0.644495
ZDBF2	19.7805	-0.348524	0.644495
PLCB1	6.3901	-0.347214	0.644495
SDC4	18.629	0.251454	0.644495
ATF4	498.453	-0.258524	0.644495
PBRM1	143.346	-0.246453	0.644495
PLK2	28.3182	0.205208	0.644495
MRPL14	53.8413	0.282345	0.644495
GSTA4	50.2227	0.196598	0.644495
GRM3	26.17	-0.243904	0.644495
SYP	3.69976	0.481492	0.644495
TRIM8	75.9376	0.169234	0.645047
ACRBP	0.688049	-0.993975	0.645047
CUL4A	114.308	-0.174859	0.645047
LAMA1	274.276	-0.293824	0.645047
ING5	95.0669	-0.244109	0.645047
TTC26	16.0845	0.298387	0.645047
CCDC124	105.704	0.243274	0.645906
LOC729867	0.8992	-0.960883	0.64688
PFDN2	80.2703	0.285616	0.64688
MRE11A	50.1972	-0.203804	0.64688
[truncated: 11,468 more rows]

## Sheet: Neuron sgFBXO31 vs sgNT
Geneid	mean_rpm	log2FC_deseq2	padj
COL3A1	112.213	3.22432	1.66528e-67
FBXO31	44.8489	-2.97171	4.54736e-57
APLNR	26.1897	2.63642	3.73534e-40
COL1A1	44.5191	6.12831	1.76418e-36
H19	8.55242	4.66186	9.19177e-36
SHH	13.0587	2.81993	7.06218e-32
LUM	5.81219	3.3567	5.63314e-21
CFH	3.09268	6.34828	1.18141e-15
FOXA1	20.3901	1.40998	1.36236e-11
ANXA2	26.5688	1.3432	1.70395e-11
PTRF	3.68555	2.35629	1.37797e-10
GJA1	13.888	1.49229	3.78442e-10
SULF1	9.26403	1.69032	6.79987e-10
KIRREL3	9.28532	1.83522	8.72505e-10
IGFBP7	2.08872	6.34934	1.07685e-08
NCAM1	820.753	-0.923782	1.84868e-08
ABCA8	36.9069	0.937836	2.29213e-08
MYOF	6.02735	2.09336	5.25235e-08
OLFML2A	3.9503	2.29812	8.7857e-08
TMC6	3.68092	2.04868	1.23242e-07
ATP1A2	7.80019	1.44152	1.29499e-07
ANXA1	3.78401	2.2675	5.16992e-07
CTGF	31.6143	1.08643	8.74055e-07
IGFBP5	171.203	0.728138	2.14293e-06
COL4A1	154.057	0.983758	2.49849e-06
COL5A2	67.1707	0.973297	2.79445e-06
TPM1	18.7328	1.01647	5.30261e-06
DSG2	14.7553	1.26307	5.62183e-06
LRP2	154.22	0.801802	7.04395e-06
TFPI	1.86107	2.95589	7.04395e-06
SDC2	61.3634	0.722866	7.67524e-06
A2M	40.6884	1.15339	1.48435e-05
SERPINF1	13.6442	1.1009	1.57586e-05
WIF1	1.88801	2.47477	1.74291e-05
ITGAV	71.9246	0.726717	2.45115e-05
NCAM1-AS1	22.0633	-0.917028	6.14093e-05
XBP1	92.8745	0.720994	6.76122e-05
CLDN6	1.2175	2.96919	9.11355e-05
TNC	13.405	1.09904	9.58088e-05
GREM1	0.895288	5.13691	0.000110649
COL12A1	3.6566	1.72414	0.000110649
RBP4	1.99905	2.33464	0.000118618
MAB21L2	148.416	-0.643158	0.000133347
SLC16A12	0.792267	6.55722	0.000183482
COL23A1	1.78546	2.56662	0.000282128
COL4A5	41.7796	0.937035	0.000296429
LHX5-AS1	21.1165	-0.858344	0.000415637
BMP7	33.7556	0.77549	0.000596929
CDK6	52.5724	0.698096	0.000686835
CD44	2.36505	1.98558	0.000936135
CELSR1	23.1785	0.878599	0.000936135
CCDC80	46.4521	0.746266	0.00114222
CD36	6.34483	1.19781	0.00147864
HK2	27.5022	0.767101	0.00182572
ADAM9	97.99	0.617878	0.00182572
CP	1.99853	1.99564	0.00184273
YBX3	11.5179	0.917739	0.00245305
ID1	14.0998	-0.830358	0.00308363
FOXR2	0.532236	5.96392	0.00312551
TMEM158	38.9593	0.660541	0.0040425
WLS	163.888	0.53803	0.00406091
CELF4	98.1027	-0.560604	0.0040941
PTPRM	107.275	-0.59113	0.00496088
SEMA3C	9.65075	0.950849	0.00496088
PDZD7	112.637	-0.555473	0.00525707
CRISPLD1	141.236	0.586667	0.00525707
DTX1	32.5218	-0.652087	0.00540854
CYP26A1	9.79053	0.943216	0.00596149
DSC3	2.61088	1.6936	0.00705243
ATL3	11.2215	0.898773	0.00712178
C3orf58	21.5213	0.669916	0.00743068
ITGB5	131.056	0.558549	0.00791289
SEL1L3	17.0455	0.741943	0.00796743
TPBG	39.2154	0.632093	0.00937592
GRM2	13.3533	-0.777285	0.00996275
PPP1R14C	60.8441	0.613656	0.0113861
CDK2AP1	87.2129	0.504381	0.0116479
ACKR1	31.161	-0.655372	0.0132431
DNAJB5	100.423	-0.695906	0.0132431
MAOB	16.8378	0.707876	0.0141717
SYT7	108.151	-0.520509	0.0148476
DEK	151.521	0.571995	0.0148476
PVRL3	50.5441	0.561461	0.0148909
PLD1	1.20036	2.14637	0.0148909
NEK6	21.4132	0.76029	0.0153621
FSTL1	119.695	0.48158	0.0154772
ASS1	1.79242	1.93084	0.0155702
MMP2	26.3156	0.668533	0.0176581
LRRC17	5.22215	1.13325	0.0176581
F11R	3.91619	1.11532	0.0207048
BHLHE41	16.8054	0.689865	0.0219151
ITGB3	7.16677	0.961818	0.0219151
CARD10	6.80788	0.999841	0.0219151
ADARB2	10.2841	-0.832576	0.0229483
PLXNA4	46.9669	-0.607233	0.0229483
LY6H	6.62679	1.15693	0.0229483
DRD2	16.7552	-0.752154	0.0239072
LAMA2	8.73572	0.858177	0.0257194
MAGT1	29.7368	0.626037	0.027081
TUBB4A	87.7507	-0.588074	0.0272228
BET1	18.3407	0.840995	0.0280296
IGFBP4	10.1552	0.808858	0.028765
ECM2	1.02934	2.35457	0.028765
WWTR1	22.5219	0.581835	0.0331458
IRF1	1.05684	2.20399	0.0331458
SYT6	25.9621	-0.622708	0.0335594
COL4A2	150.391	0.488571	0.0335594
DNM1	125.003	-0.433245	0.0342391
IFITM2	1.7838	1.72652	0.034254
NTRK3	20.258	-0.699134	0.034254
DOC2B	17.559	-0.670209	0.034254
SEC11A	82.7096	0.582405	0.0345173
SLC15A2	3.44695	1.16829	0.0348637
VAMP8	0.403753	4.06846	0.036094
NKD1	52.52	0.490122	0.0361583
TMEM123	36.1652	0.541274	0.0379864
HSF4	27.8049	-0.612024	0.0402011
S1PR3	13.6154	0.948996	0.0402011
MAPT	652.059	-0.49387	0.0406048
NEUROG2	28.0583	-0.589842	0.0410101
C1D	18.663	0.775172	0.0439022
MRPL19	35.5489	0.586657	0.0439022
GULP1	4.95508	1.14731	0.0439022
NYAP2	12.909	-0.760821	0.0439022
PDLIM5	48.9461	0.504332	0.0439022
CORO1A	69.846	-0.556844	0.0439653
TM2D1	20.6504	0.884139	0.044952
MIR3654	6.68636	-1.1075	0.044952
MYBPC1	17.0189	0.629765	0.044952
SEMA4D	45.5643	-0.509786	0.044952
CCNB1	70.9377	0.491291	0.0519738
SPARC	323.7	0.448422	0.0523902
DPY19L1	34.5436	0.505433	0.0532875
TMEM47	90.6157	0.443205	0.0532875
SERPINF2	0.938395	2.18469	0.0543404
CD109	6.19056	0.946539	0.0543404
ITPKB	13.2912	0.671747	0.0556705
GAS2L3	26.2895	0.577367	0.0587748
VIPR2	0.63421	2.67806	0.0587748
ACTL6B	71.5179	-0.603189	0.0589528
CDCA7	26.6059	0.574627	0.0601448
KIAA0101	20.2594	0.627008	0.0612516
AJUBA	21.4561	0.657389	0.0621627
DLK1	1077.16	0.493074	0.0621627
QKI	388.013	0.534105	0.0621627
ANXA11	1.95401	1.45593	0.0626688
ATP1A3	1058.2	-0.565159	0.0628419
ANP32E	116.523	0.614519	0.0643653
ARHGAP29	12.2843	0.666659	0.0656404
MDK	279.452	0.399047	0.0657421
RCAN1	78.845	0.481936	0.0657421
LOC101928847	1.09831	-2.0094	0.0657799
NTM	84.2524	-0.454391	0.0671711
EPB41L1	379.459	-0.463995	0.0671711
PCSK1	221.41	-0.403663	0.0671711
LAMB1	39.8806	0.499493	0.0671711
CADM3	164.964	-0.407954	0.0671941
SERPINH1	73.2825	0.449437	0.0671941
TMEM145	89.9314	-0.496916	0.0677455
HEG1	33.5645	0.590247	0.0698415
CYR61	9.42414	0.732997	0.0702166
AGAP9	5.76768	-0.904097	0.0702166
TAF13	16.3271	0.880941	0.071404
BMPR1B	13.6158	0.652838	0.0735329
SLC12A2	32.3334	0.510702	0.0764558
ADGRB1	64.9033	-0.479405	0.0772862
PAWR	11.1008	0.696071	0.0778232
CALD1	45.8165	0.465239	0.0778943
EPB41L4B	16.4907	-0.663816	0.0794868
YAP1	53.2181	0.437056	0.0800559
LRRC16B	61.4344	-0.545683	0.0800559
LAMC1	145.404	0.436729	0.0829997
PAPLN	5.98174	0.88525	0.0829997
GATA2	4.99651	0.953461	0.0829997
GNG12	69.4558	0.4443	0.0841572
NKX6-1	67.473	-0.513965	0.0860793
SMC2	39.2039	0.473558	0.0872241
HS6ST3	28.5326	-0.54286	0.0878413
TGIF1	17.2588	0.586096	0.0900239
FLNB	54.4656	0.55288	0.09023
SLC39A1	92.5234	0.3983	0.0950916
PRKD3	35.534	0.48133	0.0969215
GNG11	135.053	0.478571	0.0969215
FN1	66.1675	0.629468	0.0972069
RHPN2	21.0137	0.590835	0.0976512
NTRK2	527.022	0.372614	0.0976512
DLGAP5	33.3288	0.511123	0.0982892
CHMP1B	105.64	0.420737	0.0982892
CFI	0.596865	2.54585	0.098987
IL13RA1	1.55999	1.57917	0.098987
ANXA5	54.3132	0.443157	0.103301
EGF	5.72419	0.911116	0.103376
HLA-E	8.49419	0.758762	0.103376
RUNDC3A	132.673	-0.465855	0.108452
PDCD4	27.5965	0.599974	0.111106
IMPA2	11.8466	0.635074	0.112273
PTPRU	7.19148	-0.788326	0.115019
COL4A6	23.8202	0.555162	0.116456
FBLIM1	22.5778	-0.513135	0.116966
ASIC4	53.018	-0.448389	0.116966
EPHA8	6.28549	-0.790845	0.117138
CCDC64	55.4918	-0.464818	0.118531
CENPF	125.168	0.386894	0.119198
SPAG6	1.97705	1.31628	0.119198
TP53I11	44.4019	-0.465553	0.119198
P2RX3	30.6813	-0.49133	0.119198
GNB3	43.7976	-0.645953	0.119198
LRRK2	1.87538	1.39276	0.119198
CACNB1	97.4469	-0.502218	0.119198
SIX2	0.716707	2.26241	0.119198
CLSTN3	317.739	-0.383725	0.119219
FSD1	148.083	-0.386726	0.119219
GDPD5	60.9404	-0.453753	0.119732
SYN1	99.4098	-0.559243	0.119732
EPHB4	23.6697	0.50964	0.120073
KRTAP5-1	2.99857	-1.17823	0.120172
PPFIBP2	23.3727	-0.483571	0.120172
PRSS53	31.3129	-0.51693	0.120172
PLOD2	10.6081	0.716699	0.120172
ZBTB10	81.2239	0.473288	0.120172
CENPW	7.07677	0.912972	0.122158
CCDC150	6.65404	0.794366	0.122965
PEX13	40.9814	0.45811	0.123927
PIEZO2	12.8122	0.619731	0.128653
LY6G6C	4.52129	-0.999258	0.128653
THBS2	29.5434	0.46424	0.129055
IL13RA2	33.4015	0.549224	0.131768
TNFRSF19	23.0054	0.510672	0.132304
SRPX2	0.474827	2.66453	0.132304
HCN3	177.199	-0.443333	0.132699
MYO15A	21.1971	-0.54663	0.132699
TNRC6C-AS1	0.528637	3.02008	0.132699
PLEKHA6	399.238	-0.42991	0.132919
HID1	64.1662	-0.415733	0.132919
FCHO1	120.371	-0.431262	0.132919
LZTR1	191.582	-0.400101	0.134376
GMPS	41.8249	0.452231	0.134376
RARB	12.7931	-0.680617	0.134408
ATAD2	38.1365	0.458486	0.134793
SORL1	59.0507	0.42243	0.136218
C12orf75	23.0425	0.619694	0.136442
MC1R	41.4227	-0.563846	0.136442
PLK2	172.95	-0.443533	0.136442
GGH	43.5008	0.452154	0.138142
ZCCHC24	7.93997	0.689401	0.138808
STX1A	54.6341	-0.4478	0.140932
RHOJ	4.53218	0.957984	0.143284
TRMT112	87.5142	0.578554	0.143343
BCAT1	122.801	0.450256	0.143343
LINC00473	20.7094	0.487987	0.143343
RAB20	1.76918	1.28839	0.14756
FANCI	40.062	0.443902	0.14756
CACNA1B	27.841	-0.484325	0.14756
TRIM22	12.6353	0.599785	0.149664
KRT8	0.23857	4.76832	0.149664
ZIC5	13.2727	0.596897	0.149664
ADGRE5	0.597014	2.80472	0.149664
SYT5	194.952	-0.411438	0.149664
ZDHHC11	15.674	-0.55833	0.149664
IQGAP2	11.7115	0.633022	0.149664
LY6G5C	14.5606	-0.637734	0.149664
TAC1	4.60897	0.900144	0.149664
PIP5K1B	11.5477	0.614577	0.149664
SAT1	28.8305	0.456777	0.149664
PARVG	0.434484	2.96742	0.149875
ELMO1	105.69	-0.48228	0.150863
PTPRN	109.753	-0.425487	0.151269
GCSH	21.5689	0.523682	0.152823
FGF1	1.43784	1.56069	0.153734
PLS3	19.0934	0.531421	0.155004
MCM3	87.186	0.416834	0.157094
NPM1	328.989	0.510783	0.157948
AHNAK	10.2636	0.652671	0.159378
TFF3	0.367026	4.1915	0.160088
TANC1	14.0868	0.578684	0.160465
UNC93B1	6.57849	0.790241	0.160651
PI4KAP1	108.556	-0.480039	0.16141
HSD17B12	59.5844	0.43982	0.16157
LOC100130587	7.93422	-0.711464	0.16157
ASIC3	25.5458	-0.545265	0.16157
FRMPD3	29.1905	-0.505477	0.16157
RSL24D1	76.3757	0.595142	0.162076
JAG2	84.0646	-0.50296	0.165443
APCDD1	19.1873	0.520158	0.165443
CELF3	763.177	-0.48943	0.165667
SLC26A10	111.654	-0.443908	0.165667
TFRC	44.1147	0.402068	0.165667
CEP135	20.5031	0.527739	0.165667
GMNN	28.4677	0.577939	0.165667
MED20	27.5282	0.449964	0.165667
LINC01279	3.47641	0.958166	0.165739
COG1	45.514	-0.444167	0.166066
LINGO1	189.652	-0.441597	0.166162
CHST7	4.67491	0.886514	0.166162
PTGER3	12.0599	-0.663711	0.167005
PACSIN3	7.08577	0.801998	0.167005
NDUFA4L2	8.91196	-0.671867	0.167005
SIAH3	7.04204	-0.782172	0.167005
KTN1	114.303	0.426254	0.167005
TWSG1	33.0677	0.437476	0.167005
GPX8	6.99201	0.805988	0.167005
RUSC1	204.545	-0.351806	0.171342
GPR17	1.79616	-1.47289	0.171373
DPCD	27.3313	0.66424	0.171948
NDUFB9	73.856	0.604116	0.171948
POU2F2	192.798	-0.461822	0.173951
MIR637	1.46819	-1.44578	0.175968
GAD1	31.6401	-0.453632	0.175968
L1CAM	825.046	-0.390367	0.176708
FDX1	16.58	0.63392	0.180456
CDK2	35.3659	0.42287	0.180456
DENND4C	44.2977	0.411281	0.181751
PBXIP1	77.0347	0.423127	0.182416
KIF14	12.9561	0.581384	0.182416
RPL41	228.138	0.504211	0.182416
LHX5	72.0671	-0.399889	0.182416
PYGL	6.36043	0.680917	0.182416
SENP3	6.09598	-0.967592	0.182416
MAST1	432.831	-0.390503	0.182416
ATL2	41.9578	0.454185	0.182416
HEXB	30.5298	0.438294	0.182416
TMEM63B	112.53	-0.513025	0.182416
GPER1	0.359096	3.19467	0.182416
FAM84B	9.37526	0.615481	0.182416
TMA7	64.3568	0.453768	0.182846
FADS3	23.5728	-0.502422	0.18289
PRSS23	30.8626	0.442238	0.18289
CCND2	318.073	-0.365327	0.18289
ISLR2	416.96	-0.499187	0.18289
CRLS1	34.3105	0.539488	0.18289
HES1	13.4525	0.534383	0.18289
F13A1	0.286901	4.69862	0.18289
LINC00599	116.763	-0.459491	0.18289
LGR4	70.7629	0.377617	0.18389
CSRP2	48.8587	0.394776	0.187516
MCM2	104.397	0.359106	0.188115
PPP4R2	45.252	0.525917	0.188202
PDE6B	2.75581	-1.04602	0.191757
MRC2	276.312	0.377855	0.193354
SPEF1	3.14338	1.00341	0.193354
JAG1	116.221	0.341895	0.193354
NTN1	310.511	0.34381	0.19345
COQ2	7.26393	0.701096	0.19345
WWC1	49.3108	0.414244	0.19345
SNTB1	4.7264	0.822476	0.19345
KCNJ5	3.45656	-1.02599	0.195061
MATN2	7.31696	0.665721	0.195061
GAL3ST4	72.4945	-0.536146	0.195466
BCKDHB	42.7569	0.413063	0.198899
ANP32B	77.4687	0.632409	0.199546
SLC16A1	53.3016	0.457882	0.201373
KCNC1	46.437	-0.426768	0.201373
PDIA6	130.461	0.41481	0.201728
ACOT7	226.148	-0.360238	0.202118
BRCA1	21.5178	0.457106	0.202118
MOB1A	25.4623	0.516777	0.202118
CHGB	88.9462	-0.355172	0.202118
ARL8A	173.281	-0.444846	0.202709
VSX2	44.7949	-0.388517	0.202709
PLIN3	47.8324	0.402617	0.202709
CD47	59.5814	0.401819	0.202709
EFCC1	59.6083	0.586745	0.202709
SDCBP	115.816	0.414053	0.202709
NUTM2B	8.61626	-0.622441	0.204788
FLRT1	20.0928	-0.537978	0.205866
EZR	114.537	0.332871	0.207161
PRICKLE1	14.2736	0.525638	0.208265
ACAA2	44.3789	0.456784	0.208705
JUP	145.028	-0.431139	0.20892
DCBLD2	129.491	0.380428	0.210181
AKR1C2	15.5811	-0.549903	0.211775
C11orf31	55.7007	0.573896	0.211775
KCNN1	29.2934	-0.50604	0.211775
LGI2	37.457	-0.436991	0.211775
NEDD1	23.7759	0.506105	0.211949
HMGB2	136.428	0.336818	0.213
CLSTN2	13.4529	-0.636777	0.213253
VPS28	156.646	-0.329719	0.213253
SIRT2	89.9612	-0.381799	0.215377
SHOX2	190.802	-0.356993	0.216327
TTK	22.2577	0.5796	0.216853
PLEKHF2	9.96218	0.728651	0.216853
SAMD11	21.5171	-0.50969	0.217137
SCN3B	25.7031	-0.45237	0.217137
DECR2	28.8246	-0.441737	0.217137
CD99	237.33	0.451429	0.217137
LENG8	344.97	-0.465388	0.217537
SLC40A1	11.0968	0.649864	0.217537
LIFR	153.248	0.369415	0.217537
SPPL2A	15.8063	0.55883	0.217709
BAZ1A	42.0751	0.425357	0.218088
TOP2A	212.178	0.316862	0.218088
SUB1	122.198	0.574868	0.218088
NACC2	43.659	0.396816	0.218088
EBF3	119.827	-0.371333	0.218765
MCM10	19.3028	0.505241	0.219495
SIM1	17.1095	-0.560475	0.220635
COL6A2	5.59745	0.826732	0.221032
C1QTNF1	0.237913	-4.36962	0.223247
SIX5	14.8821	0.598784	0.223247
FOSL2	5.05571	0.752491	0.224156
CENPE	32.5724	0.482331	0.224156
OCLN	0.568856	2.22483	0.22453
FGL1	0.212906	4.45041	0.226267
RPL21	215.876	0.544909	0.227514
AMACR	2.31448	1.22312	0.227514
ADAM17	59.7007	0.360893	0.227634
PLSCR1	3.30901	0.920677	0.227952
SERP1	91.5655	0.363154	0.228842
TM9SF2	126.261	0.342966	0.229872
CD68	7.68244	-0.705506	0.23032
TVP23B	25.9267	0.502862	0.23032
CMTM6	28.3168	0.457968	0.23032
IMMP1L	5.21391	0.772778	0.23083
GNAO1	224.683	-0.397302	0.23083
SPON2	9.37035	0.58263	0.23083
CORO7	17.477	-0.658547	0.231402
GPR162	93.6138	-0.382027	0.232104
GABRG3	9.43286	0.704043	0.232104
RGS6	7.13083	0.66555	0.233606
EEF1A2	528.288	-0.348344	0.233606
ZNF385D	2.49066	-1.02955	0.233606
TMEM175	54.6439	-0.405986	0.233606
SNORA70	8.16533	-0.677814	0.233606
WEE1	33.4565	0.408169	0.233887
HDAC7	109.8	-0.364798	0.233887
LMBR1L	149.543	-0.335637	0.233887
ALYREF	84.6874	0.494108	0.233887
HCN2	25.8704	-0.518658	0.233887
RNA28S5	452.27	-1.04807	0.233887
PDZRN3	45.4434	0.394901	0.233961
ITGAL	2.00942	-1.247	0.234986
METRNL	27.0233	0.613651	0.236273
PTX3	147.483	0.421717	0.236273
FAM46A	123.627	0.358405	0.236273
TMEM130	69.9293	-0.370849	0.236273
CRTC1	114.291	-0.404348	0.236572
SLC45A1	22.9766	-0.454204	0.237625
TMEM25	79.2188	-0.425276	0.237625
MGST1	8.59923	0.761172	0.237625
STK38L	25.5979	0.442674	0.238374
STAG3	11.9917	-0.627282	0.238374
ZMIZ2	247.622	-0.47165	0.238574
RALGDS	252.846	-0.392211	0.238574
NUTM2A	4.00071	-0.79547	0.238604
SFXN3	142.334	-0.396242	0.238604
DISP2	63.1171	-0.44877	0.238604
CXCL8	0.172703	4.37227	0.238604
C6orf120	36.6198	0.411054	0.238604
STXBP1	414.835	-0.369045	0.238604
PACS2	406.778	-0.332481	0.238822
FOXP4	113.59	-0.402923	0.23928
TRIAP1	14.1439	0.562817	0.239696
TFAP2B	2.33558	1.05432	0.239696
DUT	70.1059	0.477422	0.240673
SPATA6	14.8779	0.492837	0.242133
VAMP2	300.187	-0.423778	0.242133
MN1	387.267	-0.34053	0.242133
CACNA1D	7.96806	-0.664661	0.242133
SLITRK6	6.91691	0.682199	0.242156
ATN1	440.435	-0.40141	0.242382
CDK5R2	52.1639	-0.388362	0.242382
CCNA2	41.4718	0.396074	0.242382
ARMC10	30.1205	0.407626	0.242382
RRM1	115.287	0.361004	0.243055
PCGF5	7.75686	0.614962	0.24323
CHEK1	24.5577	0.428724	0.24323
CATSPERG	12.5757	-0.576327	0.24323
HMMR	9.50111	0.608549	0.24323
ECT2	46.3382	0.403343	0.246791
RPRML	10.5243	0.762743	0.247251
LBH	164.746	-0.42773	0.247251
MGARP	0.547683	2.21319	0.247251
PLXNA3	321.303	-0.375042	0.247251
UNC13A	174.575	-0.337591	0.24861
MMP14	5.20481	0.732862	0.251317
SLC6A4	0.782688	2.01899	0.251317
LRCH4	116.833	-0.400769	0.251317
PCDH1	75.848	-0.434764	0.253432
SUPT3H	16.4495	0.51135	0.254567
FGF11	40.8951	-0.435229	0.255583
LINC00925	74.5191	-0.355441	0.256503
KIAA0895L	346.852	-0.320913	0.256503
REST	14.5576	0.547894	0.256503
DSEL	40.5352	0.380829	0.259956
FAM189A1	8.00472	-0.613701	0.260508
ROGDI	89.0396	-0.341767	0.262711
FN3K	36.2768	-0.38926	0.262711
HS2ST1	65.5688	0.387793	0.263578
RAPGEFL1	32.2932	-0.422137	0.263578
IKBIP	16.5171	0.52268	0.264288
ZDHHC22	103.151	-0.388315	0.264288
MLC1	35.5302	0.370066	0.266094
NLRP6	0.275997	2.96875	0.266364
NFIA	0.704629	1.9215	0.266423
PLCE1	9.96392	0.546282	0.267032
TRIM67	43.0501	-0.359564	0.267682
MND1	6.57645	0.665005	0.270578
EPHX4	4.35002	0.751227	0.271603
SPRED3	73.606	-0.381512	0.27256
SIX3	12.7481	-0.522054	0.27256
TPCN1	15.4656	0.494023	0.272851
CCDC92	76.649	-0.369662	0.272851
PROM1	15.4828	0.523509	0.272851
RHOBTB3	173.795	0.302719	0.273209
HSPD1	382.723	0.395101	0.275234
CALB1	253.005	0.309475	0.275234
CPD	88.7334	0.338248	0.276085
FMNL1	14.0662	-0.511141	0.276085
MRPL12	41.3325	0.482631	0.276085
DCP2	39.498	0.478584	0.276085
NXPH1	40.8855	0.400204	0.276085
ZC3HAV1	5.34126	0.749118	0.276085
CDCA2	14.4144	0.484664	0.276085
LAPTM4B	225.625	0.31809	0.276085
BEGAIN	41.7118	-0.424092	0.276396
SLC6A6	18.3462	-0.450067	0.276396
ANKRD1	0.165875	4.27863	0.276609
ZNF649-AS1	0.281232	-4.3232	0.277935
DCN	0.347762	2.96672	0.278815
CD74	7.01265	-0.662319	0.278815
SCNN1D	12.1484	-0.573108	0.280313
KDM6B	243.121	-0.393051	0.280313
MBP	12.7234	-0.51759	0.280313
LGI4	2.17275	-1.02546	0.280313
TIMMDC1	48.5287	0.498088	0.280313
ADCY7	35.2237	-0.391767	0.28088
LPAR2	101.51	-0.450794	0.28088
G3BP1	83.0276	0.382478	0.28088
BCORL1	66.6764	-0.452971	0.28088
VSNL1	17.5872	-0.490512	0.28135
PCDHB1	0.177148	4.27817	0.28135
PSD	231.789	-0.335817	0.282956
SNRPF	34.1354	0.503511	0.282956
PDXDC2P	17.2788	-0.496608	0.282956
SCARF2	54.9467	0.476819	0.282956
CTNNA1	303.125	0.283005	0.282956
TFPI2	349.354	0.385481	0.282956
AP1G2	44.7895	-0.410406	0.283809
KIF11	42.2222	0.409887	0.284674
EHD1	156.356	-0.335148	0.284674
TM7SF3	68.1882	0.331997	0.284674
DTX3	192.179	-0.323006	0.284674
ADAM11	25.5792	-0.425792	0.284674
HSP90B1	594.674	0.34123	0.28499
SIPA1L1	40.6075	0.441496	0.28499
DCT	3.68161	0.840164	0.285965
RMI2	11.965	0.517585	0.285965
PCNA	65.2407	0.3796	0.285965
NCAPG	31.3162	0.48529	0.285965
RAPGEF5	43.0506	-0.363282	0.285965
BAG2	4.57901	0.840636	0.286563
AP3S2	2.27762	-1.01421	0.287146
MED24	229.762	-0.354194	0.28719
MMP24	87.2001	-0.355286	0.28719
RNF145	126.526	0.316181	0.28747
RAB11FIP1	0.818265	1.86209	0.28747
CPOX	28.7306	0.537173	0.287785
KCNH2	119.527	-0.392927	0.288128
ZFPM2	5.04406	0.72135	0.288128
SMTN	22.1498	-0.417617	0.292084
SMIM15	45.9455	0.451642	0.292155
STX1B	102.009	-0.351239	0.293472
IGLON5	49.0015	-0.452146	0.293472
SH3BP5-AS1	13.0717	-0.516076	0.293472
TMEM255A	3.77277	0.775047	0.293472
RUSC2	263.217	-0.344206	0.294421
PORCN	25.019	-0.42481	0.294421
LRRC8C	12.1445	0.597037	0.295491
EVI5	19.8203	0.454547	0.295491
VSIG10L	4.91439	-0.6942	0.295491
UNC5A	3.89963	-0.795599	0.296521
PCGF6	10.6401	0.600307	0.296526
TPX2	74.2836	0.313187	0.296526
STT3B	105.397	0.354131	0.296526
PARP9	3.24806	0.941401	0.296526
CCDC109B	2.66082	0.916813	0.296526
MIR3186	0.953498	-1.73185	0.298108
HIGD1A	105.399	0.372384	0.298108
DTX3L	2.90626	1.03404	0.298108
ATP5I	19.9122	0.519281	0.29846
SHCBP1	12.8618	0.499532	0.299913
SERPINB9	11.7794	-0.552304	0.299913
UNC5CL	2.88355	-0.883102	0.299913
FAM160B2	69.7077	-0.389661	0.299913
TMEM180	22.3853	-0.412036	0.301133
CDCA5	42.7529	0.386815	0.301133
SERINC4	7.44973	-0.6126	0.301133
HMGN3	68.484	0.552257	0.301133
OSBPL7	32.898	-0.387027	0.301159
TMED7	53.2166	0.451253	0.303012
CASQ1	3.04976	0.861018	0.303042
C20orf96	20.0836	-0.550809	0.30387
WWC2	24.8523	0.40932	0.30387
SLC23A2	109.216	-0.365232	0.304137
UCKL1	58.0633	-0.44964	0.304137
TUBA8	4.42385	-0.745521	0.304137
GNB4	216.005	0.373107	0.304137
FGF17	8.82756	-0.677695	0.304137
NNMT	0.960744	1.42645	0.304156
THCAT155	11.9105	-0.521615	0.304156
ACTR6	36.5316	0.494066	0.304156
CCDC130	51.7104	-0.369967	0.304156
LRP10	34.2723	0.364619	0.304288
ITPR3	17.799	-0.439005	0.304288
EFNA3	48.3542	-0.420109	0.304556
ETNK2	63.1556	-0.325106	0.304556
CUX2	5.71768	-0.651278	0.304556
FGFRL1	19.5578	0.438539	0.304556
MAD2L1	19.6004	0.465962	0.304556
GTF2H4	63.39	-0.416418	0.304556
POLA1	27.1301	0.386025	0.304556
ARMCX4	23.3151	0.428891	0.304556
ELF1	5.70763	0.717963	0.307325
FAM57B	108.468	-0.402202	0.307325
RAB15	105.238	-0.343733	0.308755
CPNE7	10.4452	-0.534153	0.308755
PLK5	2.27835	-1.17605	0.308755
MYT1	219.156	-0.332617	0.308755
NPY5R	11.3541	0.494072	0.308755
CDC73	44.5147	0.386452	0.309803
OLMALINC	7.39457	-0.615537	0.309803
PLEKHH2	5.71725	0.780362	0.309803
GNRH1	1.1234	1.4234	0.309803
SLC17A6	117.602	-0.350605	0.30981
POU6F2	8.27431	-0.828543	0.30981
RNF220	160.482	-0.29266	0.309967
CRNDE	58.1496	0.568142	0.310368
TLR9	5.65195	-0.771526	0.310368
WDR49	4.25388	0.807848	0.310368
CALCR	32.2348	0.387772	0.310368
E2F5	35.0642	0.379995	0.310368
ADRBK1	160.955	-0.306675	0.3105
BAHCC1	205.92	-0.363452	0.3105
MAN1A1	14.0618	0.516121	0.3105
WBSCR22	50.1079	0.458821	0.3105
IMPAD1	110.146	0.341946	0.3105
DLGAP4	267.728	-0.496277	0.311492
PCBP4	544.961	-0.323001	0.311492
FBXO45	56.7019	0.389299	0.311492
RPS14	430.124	0.449561	0.311492
KIF21B	1290.56	-0.326202	0.312084
SERPINE2	43.44	0.365316	0.312084
QRFP	0.780219	-1.78489	0.312084
CERS4	27.4368	-0.386443	0.312711
POR	136.244	-0.364446	0.312711
CALM3	836.142	-0.315551	0.313325
MYO7A	7.76017	-0.577318	0.313482
NOTCH2	19.716	0.483484	0.3144
TCIRG1	7.00205	-0.683399	0.3144
SMOC1	133.417	0.318755	0.3144
APBA2	342.588	-0.282873	0.3144
MINK1	185.149	-0.32865	0.3144
CTIF	254.673	-0.321306	0.3144
TESK1	75.067	-0.371797	0.315558
BRIP1	10.8696	0.522268	0.31573
STK3	4.34226	0.747153	0.31573
TIMP3	1.41887	-1.28008	0.316915
LRRC75B	23.105	-0.416753	0.318431
ABLIM3	7.20943	-0.633919	0.319574
CCT8	220.097	0.39888	0.319833
SRP9	349.185	0.42298	0.320868
FANCF	49.4893	0.457508	0.320868
LDHB	584.087	0.452715	0.320868
TUBA1A	8176.12	-0.371073	0.320868
LOC101929162	0.463636	-2.2154	0.320868
GEMIN2	16.3816	0.546438	0.320868
SEPT12	1.81482	-1.18756	0.320868
N4BP3	22.9152	-0.405585	0.320868
MTAP	19.6994	0.423693	0.320868
IFITM3	2.83625	1.22083	0.32191
CKAP2	62.3989	0.362817	0.32191
DOK3	17.8045	-0.444242	0.32191
PAG1	45.5875	0.344019	0.32191
JPH3	16.1518	-0.449964	0.322036
GADD45GIP1	37.0646	0.543138	0.322055
C2orf16	4.51104	0.717178	0.322616
C17orf89	18.2596	0.687575	0.325072
LMO4	101.111	-0.308239	0.327581
SMPD3	98.5085	-0.378572	0.327581
ZNRF2	9.48577	0.697295	0.327581
UGGT2	22.6568	0.562066	0.330701
GPR179	2.25035	-1.02115	0.330701
FANCL	19.7783	0.420025	0.330701
ARHGEF4	44.9974	-0.346746	0.330701
H2AFZ	198.468	0.360988	0.330701
NFASC	474.763	-0.335477	0.332667
TMEM151A	17.6843	-0.447294	0.333331
ALDH3B1	5.42247	0.630677	0.334536
PROS1	28.1977	0.388881	0.33521
TXNDC17	23.5846	0.517786	0.33529
RAB3A	119.573	-0.510617	0.33529
MORN2	8.1772	0.663781	0.33529
HIBCH	15.847	0.565466	0.33529
NOCT	7.90713	-0.576222	0.33529
LOC729737	5.68645	-0.697671	0.335503
CRYZ	19.7058	0.446167	0.335503
OPTN	81.2801	-0.316482	0.335503
PRPF18	18.1372	0.491161	0.335503
SSPN	11.2458	0.535317	0.335503
TMEM132C	3.19507	0.938239	0.335503
ATP6V1D	94.7499	0.376895	0.335503
STOML1	42.2825	-0.369595	0.335503
ARL6IP1	448.943	0.421468	0.335503
PRKCA	21.3987	-0.38649	0.335503
KLK14	0.992865	-1.5449	0.335503
DNAAF3	7.1861	0.647801	0.335503
ATP5G3	135.664	0.348595	0.335503
SRC	178.469	-0.308717	0.335503
JPH2	0.163689	4.13761	0.335503
SLC37A1	49.4087	-0.476579	0.335503
WNT5A	27.1885	0.434223	0.335503
BCHE	26.1576	0.478484	0.335503
SKP2	28.4073	0.355167	0.335503
ZNF322	31.2058	0.402573	0.335503
TAP2	1.76669	1.06823	0.335503
MIOS	35.9231	0.413341	0.335503
PREX2	7.64616	0.574161	0.335503
NOTCH3	209.122	0.385129	0.335952
RTN2	92.2388	-0.337116	0.335952
SNRPD1	53.3634	0.433535	0.339833
CNKSR1	12.8045	-0.470491	0.340458
CFAP45	0.490732	1.99423	0.340458
CD34	0.447516	2.3512	0.340458
TM9SF3	157.464	0.325203	0.340458
SNORA45B	0.58023	-2.01386	0.340458
C1QL4	187.538	-0.349605	0.340458
METAP2	109.945	0.396787	0.340458
OTP	30.0922	-0.404321	0.340458
STARD4	38.3221	0.446556	0.340458
RPS12	244.905	0.361268	0.340458
FAM131B	158.572	-0.323619	0.340458
MYC	15.6178	-0.451956	0.340458
NFIB	30.7703	0.419852	0.340458
MCM8	13.2342	0.473309	0.340619
CHRNA4	146.738	-0.349957	0.340619
MYO5C	3.09688	0.801151	0.34107
CAMK2D	58.8368	0.307264	0.34107
BCL9L	78.0857	-0.434725	0.341073
CACNG7	164.129	-0.333968	0.341073
LIMS1	16.7327	0.429232	0.341073
DSCC1	9.11089	0.572942	0.341073
PCBP1-AS1	15.2777	-0.442279	0.341108
DLG4	239.567	-0.359427	0.342534
CCDC47	67.7678	0.381269	0.343783
DBX1	3.26967	-0.844403	0.345311
FAM96A	33.9664	0.4919	0.345311
IL32	0.26051	3.57363	0.345311
LRRCC1	38.5718	0.41457	0.345311
CAPN3	9.40748	-0.558862	0.345418
TBC1D15	29.8907	0.415716	0.345635
SLC43A1	2.97306	-0.813693	0.345687
LPPR4	22.2119	-0.474268	0.345857
ATXN7L2	31.7445	-0.407778	0.345945
CSF1	18.6516	0.447064	0.345945
GTPBP4	55.1648	0.38855	0.345945
LOC101927583	19.7763	-0.540965	0.345945
KCNAB3	16.5938	-0.497418	0.345945
GAB1	63.0269	0.354468	0.345945
TMEM64	24.8435	0.465365	0.345945
WBP5	46.8947	0.466492	0.345945
PLXNC1	121.623	-0.286745	0.346999
SLC22A20	4.91342	-0.791877	0.347152
HEATR5A	41.213	0.325497	0.347152
DSC2	14.2812	0.417702	0.347152
SNAP91	82.678	-0.330188	0.347152
SRRM3	52.4035	-0.412691	0.347152
FEZ2	64.1527	0.337082	0.347505
VTN	1.52721	-1.19962	0.347615
TBC1D17	53.1459	-0.352938	0.348723
CSNK2B	82.4626	-0.3631	0.349846
FBLN5	0.7178	1.7949	0.349921
SAMD10	34.4263	-0.368806	0.349921
HNRNPC	641.013	0.288564	0.350409
CCNG1	93.1447	0.331522	0.350409
ZMAT4	33.6935	0.387524	0.350409
MAGEE1	51.703	-0.3425	0.350409
RAB13	44.0358	0.358807	0.351984
AGAP5	6.26457	-0.624904	0.351984
ADD3	46.5098	0.362412	0.351984
SLAIN1	122.681	0.3954	0.351984
STXBP6	12.4559	-0.519147	0.351984
MAPRE3	133.493	-0.32196	0.351984
BUB1	28.4498	0.381441	0.351984
PRR5	3.49792	-0.825385	0.351984
CNTN3	3.80042	0.732449	0.351984
SLC25A46	92.6895	0.334436	0.351984
SLC2A12	9.51909	0.484468	0.351984
GPC4	79.2729	0.29332	0.351984
DKC1	55.0542	0.410649	0.351984
SEMA4G	42.6109	-0.409183	0.353091
PITPNM2	60.6038	-0.356925	0.353091
TTC6	1.91053	0.997648	0.353091
LPCAT4	79.0024	-0.368125	0.353091
PARM1	14.4418	0.466742	0.353091
TRAM1	40.1652	0.401769	0.353091
CDK1	41.5491	0.362508	0.353896
BZRAP1	86.098	-0.373495	0.353896
TMX3	50.9719	0.371151	0.353896
SLC29A4	98.0407	-0.379875	0.353896
CDH7	11.4181	0.482778	0.35569
SCRT1	156.238	-0.339054	0.35569
TMEM86B	16.5772	-0.42458	0.356049
SLC25A25-AS1	19.6243	-0.493298	0.356135
ARMC3	3.34985	0.939829	0.357285
FBXO44	65.3557	-0.328634	0.357335
BRSK2	214.519	-0.331165	0.357335
PSMC6	70.2051	0.449038	0.357335
PRKCG	12.7591	-0.535292	0.357335
SUMF1	8.23434	0.52294	0.357335
IGFBP3	1.2006	1.26162	0.357335
RNF157	112.944	-0.325778	0.357404
HSPA6	6.18098	-0.713223	0.357406
BUB3	102.508	0.351243	0.357406
SNORA18	1.32295	1.23782	0.357406
AGAP2	152.449	-0.329807	0.357406
AP3B2	152.538	-0.324824	0.357406
CCDC102A	4.24295	0.887374	0.357406
DPP10	30.8247	0.343311	0.357406
GGT1	9.11755	-0.610601	0.357406
MOB1B	72.936	0.314685	0.357406
AP1AR	35.0134	0.462709	0.357406
TRIM52-AS1	11.8178	-0.490437	0.357406
KIF13B	25.3946	0.431304	0.357406
BEX1	183.053	0.419649	0.357406
GDI1	1523.29	-0.274648	0.357406
KIAA1024	17.5857	0.424548	0.357771
C12orf79	0.775794	1.53495	0.357918
FKBP9	70.2399	0.311754	0.357918
ACIN1	281.001	-0.302966	0.358558
GMFB	112.429	0.409751	0.358558
ADM5	10.9202	-0.601058	0.358558
NABP1	1.35938	1.24309	0.358558
LAMB2	101.102	0.297666	0.358558
PSD2	83.0521	-0.335678	0.358558
HECW1	45.4314	-0.343607	0.358558
MIR124-1	0.205305	-3.89971	0.358558
SMC2-AS1	0.345284	2.67271	0.358558
NCS1	340.73	-0.314246	0.358558
GLTSCR1	60.8848	-0.345667	0.359403
SEMA6D	35.09	-0.377968	0.360094
LINC00623	3.78669	-0.758943	0.362161
HDAC5	128.12	-0.330655	0.362161
JAM2	29.0166	0.500434	0.362161
HIC2	85.7964	-0.328473	0.362161
SLC44A1	38.7363	0.335966	0.362161
NLGN2	411.591	-0.31794	0.362391
PTPRH	65.0677	-0.356827	0.362841
LSM8	53.5984	0.359693	0.363902
GPC5	5.12169	-0.648086	0.36435
PTAR1	46.1943	0.362686	0.366285
KITLG	53.6129	0.339296	0.367072
HAUS3	15.1799	0.456897	0.367072
FAM114A1	4.76624	0.678367	0.367072
WDR41	61.9551	0.387925	0.367072
NUP107	62.9979	0.324121	0.367883
TRPC4	20.5923	-0.42278	0.367883
GAS6-AS2	0.323786	-3.14828	0.367883
MAP2K7	72.2553	-0.345661	0.367883
SPHK2	56.783	-0.316946	0.367883
CGREF1	4.20865	-0.69737	0.367883
CRNKL1	49.2062	0.366724	0.367883
ETS2	13.4682	-0.459906	0.367883
YY1AP1	98.6849	-0.334298	0.368378
HAT1	33.438	0.459647	0.368378
TIFA	5.44854	0.669434	0.369169
FAT4	61.1283	0.345076	0.369169
STRA6	2.61048	-0.890808	0.370208
TOMM20L	0.41716	2.33701	0.37142
TRH	2.23038	0.956392	0.37142
SGIP1	26.9844	-0.422939	0.372017
PKNOX2	19.5868	-0.399872	0.372017
CTSO	5.75934	0.637506	0.372757
PHACTR1	27.6834	-0.448777	0.372757
EXOSC3	19.9852	0.46238	0.373484
NDRG4	470.194	-0.281808	0.373686
RASGRF2	8.90877	-0.513853	0.373894
SYCP2	1.47397	-1.30445	0.37436
ARID3A	9.87006	-0.502725	0.374533
TGFBR2	0.712807	1.75638	0.374533
SPCS1	31.7227	0.376713	0.374533
TTC19	74.7576	0.343317	0.375166
GALM	4.84634	0.650858	0.375166
SEZ6L2	320.486	-0.31496	0.378417
ROMO1	39.5604	0.511478	0.378417
EDNRA	2.5	0.983671	0.378417
ZBTB17	73.5604	-0.286796	0.378748
SSBP3	342.011	-0.444003	0.378748
ITGA10	3.47754	-0.77523	0.378748
TAF10	45.3783	0.436769	0.378748
COL2A1	85.7901	1.08583	0.378748
SCAMP5	241.396	-0.289483	0.378748
MIR4523	4.25014	0.875905	0.378748
CDC6	15.566	0.436218	0.378748
AQP4	0.923602	1.73412	0.378748
GPCPD1	73.594	0.290873	0.378748
PLCG1	318.542	-0.267544	0.378748
SLC12A5	61.9111	-0.324327	0.378748
HEMK1	35.2473	-0.325237	0.378748
GTPBP8	10.1064	0.526354	0.378748
PHACTR2	2.98935	0.785834	0.378748
TRAPPC9	84.819	-0.32556	0.378748
PMP22	6.28627	0.721723	0.380882
AP4B1-AS1	1.03574	-1.29259	0.383637
SPATA18	6.54587	0.606294	0.383637
HSPA5	488.516	0.318122	0.383637
TNFSF4	0.875896	1.39144	0.383693
DUSP8	159.324	-0.330366	0.383693
TENM4	79.1468	-0.346624	0.383693
SHMT1	5.24832	0.586562	0.383693
DENND6B	102.585	-0.295054	0.383693
GRSF1	146.532	0.314864	0.383693
UNC119B	74.4311	0.322556	0.384904
LINC01102	32.905	-0.412091	0.385251
SSR1	69.9864	0.296439	0.385374
FAIM2	77.7694	-0.363927	0.387596
C5AR1	1.41887	-1.11645	0.387596
LMX1B	2.66347	0.820424	0.387596
IPO5	254.267	0.255334	0.387741
PPP1CB	250.57	0.344619	0.38788
MRPL51	50.7889	0.388381	0.388385
DNAJB14	33.3923	0.453532	0.388478
TMBIM4	22.9543	0.423572	0.391965
PDE8A	18.1225	-0.406624	0.391965
PRRT2	162.535	-0.355362	0.391965
C1QL1	2.6228	0.897319	0.391965
NDUFB3	17.0208	0.58236	0.391965
LOX	3.40387	0.720558	0.391965
CDC23	42.4136	0.324916	0.391965
HBEGF	8.87915	-0.477291	0.391965
HINT3	68.7039	0.37434	0.391965
CCDC126	11.1023	0.472305	0.391965
THRA	125.412	-0.2921	0.39328
PLXND1	4.14271	0.657824	0.39328
DEPDC1	8.03719	0.523169	0.393289
IER5	46.9954	0.525626	0.393289
NAV1	231.484	-0.345707	0.393289
CLP1	15.0277	-0.417688	0.393289
PRICKLE2	43.1056	-0.396845	0.393289
IFT80	37.8583	0.366175	0.393289
TUBB2A	533.945	-0.252481	0.393289
HSDL2	34.461	0.347324	0.393289
ATP10D	137.213	-0.296598	0.394041
SVIL	45.6277	-0.373468	0.3941
CHST14	12.9816	0.420779	0.3941
SKIV2L2	74.1588	0.352637	0.3941
DKFZP586I1420	5.21556	-0.625252	0.3941
MDFIC	11.1479	0.459933	0.3941
TRIM7	4.92329	-0.715936	0.39512
CIC	295.533	-0.311071	0.395483
PERP	0.419075	2.00652	0.395676
KIF5A	666.702	-0.290446	0.398159
HAUS4	9.68264	0.512204	0.398159
TMA16	9.12815	0.496539	0.398159
DRP2	32.07	-0.36518	0.398284
KCNJ9	11.4865	-0.489176	0.39888
KIAA0319	13.6621	-0.430296	0.39888
FEN1	54.6724	0.363663	0.399263
MRPS35	37.4249	0.347582	0.399263
CARHSP1	201.804	-0.275252	0.399263
DBNDD1	43.8384	-0.367839	0.399263
ZIM2-AS1	1.66853	-1.08766	0.399263
JOSD1	80.1304	-0.326067	0.399263
ADAMTS9	4.50157	0.628325	0.399263
C7orf49	20.949	0.407199	0.399263
SPOCK1	87.11	-0.391411	0.399579
NAT16	24.6924	-0.372667	0.399761
PLXDC2	21.4559	0.370849	0.400204
CLNS1A	67.5549	0.342181	0.400204
SSH3	16.2434	-0.521878	0.400925
MZT1	30.1741	0.471584	0.40124
ALKBH6	19.7718	-0.419122	0.40124
STRN4	293.075	-0.290971	0.40124
SHANK1	136.218	-0.32202	0.40124
DNAJB11	70.6494	0.32369	0.40124
INSRR	3.54318	-0.782697	0.402614
BNIP2	27.6953	0.386147	0.402614
COL11A1	69.8923	0.422529	0.402839
DPYSL4	317.513	-0.311313	0.402839
IPO8	48.7507	0.322697	0.402839
MCTS2P	0.380079	-2.61499	0.402839
DENND1A	50.5201	-0.342805	0.402839
SOAT1	27.6858	0.364133	0.403215
SRGAP2	84.7382	-0.33199	0.403215
ZNF768	83.0673	-0.309725	0.403215
GINS2	18.6646	0.377034	0.403215
CDK16	219.651	-0.380143	0.403215
GLUD2	1.4195	1.17707	0.403215
ITGB1	192.024	0.286484	0.405152
LOC102723703	4.12403	-0.698743	0.405152
NRXN2	351.493	-0.282761	0.405152
SV2C	13.9351	0.428985	0.405152
GNL3	62.0965	0.344778	0.406307
LSM6	17.0859	0.414822	0.406307
COL27A1	14.2831	0.478031	0.406307
NTSR1	8.09516	0.531718	0.406533
TSPAN6	76.3281	0.333886	0.406883
SLC5A3	43.444	0.349842	0.407937
KNTC1	40.9738	0.331125	0.408241
ZDHHC9	104.122	-0.391712	0.410084
EPHA1	0.233516	-3.88166	0.410232
TMPO	166.702	0.302891	0.410341
DENND4B	164.459	-0.281489	0.410512
ANGPTL1	1.87481	1.05379	0.410512
MPPED2	7.0255	-0.575419	0.410831
TMEM256	4.10367	0.645282	0.410831
PLEKHG5	124.683	-0.335306	0.412339
KIF20B	15.7913	0.468617	0.412339
ABCG4	9.14207	-0.553758	0.412339
GRAMD1B	51.4079	-0.294352	0.412339
PRPH	10.5417	-0.515653	0.412339
KL	0.244889	2.94028	0.412339
GPR180	17.5719	0.381821	0.412339
BZW1	229.827	0.300348	0.412339
GPX1	108.807	0.264323	0.412339
PXDC1	30.6587	0.350724	0.412339
SH2D3C	35.4851	-0.523001	0.412339
EIF1AX	130.707	0.369781	0.412339
SETD1A	76.488	-0.354811	0.413871
VCL	61.9927	0.34425	0.416499
HYKK	0.187532	3.39873	0.416499
FLII	143.438	-0.285267	0.416499
INTS2	31.1494	0.373364	0.416499
REXO1	102.17	-0.310964	0.416499
OAZ1	297.07	-0.290421	0.416499
EML2	22.59	-0.36976	0.416499
PTPN13	116.823	0.285869	0.416499
FAM126A	47.8985	0.324497	0.416499
CCDC25	39.0758	0.330126	0.416499
ASPH	48.1924	0.358924	0.416499
HES7	3.9888	-0.748463	0.417151
ABCA7	75.134	-0.425764	0.417252
PTGES3L-AARSD1	0.347205	-2.46328	0.417485
C2CD2L	26.5131	-0.354207	0.417598
STON2	24.896	0.342774	0.417598
SLC8A2	47.8864	-0.347022	0.417598
NR2F1	1422.67	-0.295976	0.417598
CYP1B1	1.71709	0.926544	0.418636
PRKCZ	32.3665	-0.336241	0.419186
PER1	62.1667	-0.383817	0.419186
EZH1	71.0492	-0.28757	0.419186
ZSWIM6	105.861	-0.408438	0.419695
RBP1	86.9614	0.283278	0.420335
ZNF169	2.77309	-0.766536	0.420861
OLFML3	1.25868	1.13895	0.420982
TRIM3	73.8054	-0.308545	0.420982
ASIC1	79.0399	-0.288004	0.420982
CPSF3	43.4162	0.310475	0.420982
IL1RAPL1	1.12894	1.15862	0.420982
SHC2	90.0176	-0.358509	0.421763
CXorf56	33.2564	0.47035	0.421769
CDO1	93.1022	0.293683	0.422695
PSME1	27.3444	0.363815	0.424114
TTC28-AS1	13.5681	-0.463604	0.424114
TMEM120A	20.8003	-0.500601	0.424114
ZNF559	21.3528	0.438627	0.42413
RTBDN	3.6372	-0.705481	0.42413
TOP3B	38.8934	-0.339213	0.42413
CSMD1	19.6989	-0.364862	0.42413
MTSS1	183.676	-0.287433	0.42413
CCDC120	39.9133	-0.337938	0.42413
VCAM1	16.7189	0.389358	0.424731
ANGPTL4	3.05995	0.757744	0.424731
CEACAM19	3.9867	-0.716106	0.424731
FASTKD2	47.4379	0.336492	0.424731
GBX2	65.2277	0.326771	0.424731
MEGF10	44.4621	0.36814	0.424731
TREX1	11.8627	0.420551	0.424965
RSBN1	86.503	0.298811	0.42527
USP53	5.85829	0.598291	0.425351
TIMELESS	80.0516	0.270415	0.426111
TAS1R3	10.0888	-0.548038	0.426295
MIIP	68.3969	-0.337456	0.426295
PNRC2	84.8638	0.35644	0.426295
TMED5	51.5384	0.317357	0.426295
PSRC1	116.321	0.320877	0.426295
GBAT2	2.80218	-1.12394	0.426295
PAQR6	36.1899	-0.390961	0.426295
NRG3	35.3153	-0.44337	0.426295
GBF1	191.142	-0.320399	0.426295
DYNC2H1	36.916	0.323909	0.426295
ARHGAP20	1.15178	-1.23218	0.426295
IQSEC3	4.54267	-0.644517	0.426295
ACSS3	3.35016	0.771967	0.426295
ATXN2	69.7923	-0.482585	0.426295
SRSF9	120.01	0.421971	0.426295
LGMN	44.185	0.308554	0.426295
MESDC2	49.3571	0.314441	0.426295
VPS4A	164.967	-0.268466	0.426295
RPA1	80.4504	0.277825	0.426295
RAP1GAP2	8.41388	-0.539795	0.426295
GNA13	122.588	0.282385	0.426295
UNC13D	4.91269	-0.588122	0.426295
FOXJ1	33.8981	0.338686	0.426295
FHOD3	74.0592	-0.318399	0.426295
LIPG	22.0656	0.375341	0.426295
MAP4K1	1.9362	-0.993297	0.426295
ZNF71	56.6116	-0.316617	0.426295
ODC1	601.084	0.258993	0.426295
YIPF4	30.1927	0.343793	0.426295
PDCL3	25.5403	0.41366	0.426295
FHL2	1.77381	0.957222	0.426295
TBR1	11.4971	-0.531276	0.426295
WIPF1	16.9488	0.381183	0.426295
SDPR	0.726378	1.63549	0.426295
TMEFF2	88.7366	-0.287316	0.426295
CTDSP1	17.5349	0.364668	0.426295
FARP2	29.5677	-0.372444	0.426295
DPM1	19.0972	0.382341	0.426295
SYNGR1	137.954	-0.271422	0.426295
FBXL2	41.83	-0.375968	0.426295
FNDC3B	39.1226	0.398483	0.426295
CRMP1	1682.56	-0.246776	0.426295
NDUFS6	48.1323	0.388594	0.426295
MED10	31.4831	0.482468	0.426295
ADAMTS12	7.43073	0.591048	0.426295
DPYSL3	2738.06	-0.29291	0.426295
KIAA1919	7.15814	0.564535	0.426295
CAMK2B	29.7546	-0.367568	0.426295
CAV1	0.440673	1.9239	0.426295
APBA1	122.363	-0.274798	0.426295
NIPSNAP3A	17.5212	0.437228	0.426295
LPAR1	12.8862	0.469581	0.426295
KCND1	16.5232	-0.481042	0.426295
SLC6A8	279.078	-0.308509	0.426295
ADSS	48.2719	0.3384	0.426476
PLBD2	37.8717	-0.342077	0.426476
BLOC1S6	102.63	0.369193	0.426476
LTBP1	64.8818	0.299409	0.426476
LOC100288911	8.70135	0.483526	0.426476
LHX4-AS1	11.6194	-0.464395	0.426645
RET	0.640353	1.70248	0.426645
ZNF133	27.8549	-0.345355	0.426645
HGFAC	30.2518	-0.395281	0.426645
TMEM151B	213.266	-0.280153	0.426645
FFAR4	0.253016	2.66116	0.427198
TMX1	49.0252	0.358093	0.428431
SHFM1	25.5182	0.422805	0.428434
SOCS3	5.63441	0.640598	0.428884
NEBL	106.719	0.253828	0.429217
SNORD45A	0.744589	1.58193	0.429378
USP28	21.8465	0.364046	0.429378
CCPG1	6.99238	0.525753	0.429378
C15orf59-AS1	0.447021	-2.07532	0.429378
SLX4	53.1787	-0.312292	0.429378
FKBP1B	35.8824	-0.373294	0.429378
TSN	117.997	0.282453	0.429378
HLCS	35.4784	0.30525	0.429378
VGLL3	9.91566	0.473732	0.429378
PARL	36.9985	0.350658	0.429378
PPA2	24.7163	0.472857	0.429378
MAMDC2	1.29494	1.12762	0.429378
KLHL22	63.2034	-0.342218	0.43021
PAM	811.575	0.249685	0.43021
FAM111B	8.78403	0.470675	0.430437
C3orf20	1.29489	1.05749	0.430437
PILRA	2.62571	-0.866042	0.430437
PPP6C	72.9499	0.286671	0.430437
PDE1C	0.474015	1.99121	0.430666
DHX36	131.062	0.320544	0.431117
DNAJC6	168.576	-0.304754	0.431293
SERBP1	275.411	0.278056	0.431293
DUSP5P1	6.7353	-0.561556	0.431293
SLCO1C1	23.0064	0.388508	0.431293
ZNF205	40.7214	-0.329787	0.431293
LINC01572	7.12571	-0.536722	0.431293
EPB41L4A	58.9972	-0.350363	0.431293
LOC100505530	1.82823	-1.06273	0.431293
SRRM4	41.4628	-0.35588	0.431688
P2RY1	7.92721	0.482689	0.431688
MRPS14	29.9173	0.337669	0.431964
VANGL2	498.868	-0.367203	0.432009
RPS3	637.539	0.342832	0.432009
NUDT15	18.0692	0.429369	0.432009
SKOR1	21.8893	-0.365627	0.432009
AHDC1	207.373	-0.330736	0.432179
NENF	14.859	0.391665	0.432179
DNAL1	47.5572	0.362896	0.432179
FBN1	16.7762	0.412365	0.432179
NDUFAB1	42.0297	0.361952	0.432179
PCP4	3.71931	-0.80728	0.432179
NISCH	540.372	-0.260909	0.432179
GBAP1	16.0939	-0.516894	0.432458
MTRNR2L2	452.085	0.391343	0.432458
BIRC5	66.1278	0.34415	0.432974
GAB2	112.373	-0.345873	0.433038
TMEM88	9.23798	-0.499951	0.433085
FBXO41	62.8651	-0.287263	0.433085
ZNF608	147.236	-0.339675	0.43321
IP6K2	205.683	-0.248454	0.433369
STX5	41.6126	-0.322039	0.433436
GRIK4	25.6028	-0.346656	0.433436
ZNF385A	24.6609	-0.577517	0.433436
STAT2	79.0801	-0.281267	0.433436
YES1	40.9956	0.3244	0.433436
FAM129C	1.89047	-0.940185	0.433436
PPM1B	84.7052	0.35669	0.433436
MRS2	39.1865	0.31175	0.433436
ERBB2	74.987	0.282542	0.433645
FAM198B	12.6342	0.41924	0.433645
TBX2	0.742801	-1.43321	0.433876
M6PR	51.9987	0.291143	0.434286
TNS1	11.1432	-0.533851	0.434286
RPL23AP82	18.4425	-0.371105	0.434286
NR4A3	17.4201	0.402281	0.434286
STMN2	1617.42	-0.317594	0.435343
SLC36A4	51.0043	0.354068	0.435948
MRPL13	19.0644	0.414696	0.435948
TRPV2	6.86916	-0.557602	0.436992
IPP	21.6548	0.345638	0.437313
PTK6	12.6958	-0.448052	0.437313
CHEK2	7.2638	0.525352	0.437313
GATS	83.0592	-0.396201	0.437313
PNO1	13.8207	-0.425716	0.440048
MAPKBP1	79.9438	-0.290632	0.4406
KCNJ6	2.61351	-0.815536	0.441767
BDH1	7.23007	-0.511003	0.442855
TUBB3	2198.85	-0.252622	0.443044
STK24	103.042	0.263895	0.44349
LINC00577	0.380297	-2.5074	0.44349
HLA-A	20.0626	0.390334	0.444045
C1GALT1C1	11.0874	0.550262	0.444045
TMEM254-AS1	3.61738	-0.708679	0.444141
NFATC4	9.42966	0.50594	0.444141
SOD1	152.054	0.389653	0.444141
STX17	21.3448	0.351524	0.444527
WNT7B	149.586	-0.241649	0.4446
GSK3A	147.361	-0.307177	0.444695
ABCB8	58.0687	-0.308503	0.444695
SNHG8	9.58395	0.650117	0.444923
FUT8	24.6065	-0.340203	0.444975
USP1	59.4123	0.371303	0.445305
MCM6	59.3317	0.302038	0.446001
NPIPB3	8.62097	-0.555338	0.446213
ZNF414	27.0545	-0.386987	0.446352
RMDN2	2.31078	0.881896	0.446352
NRN1	41.6714	-0.32252	0.446352
MID1IP1-AS1	2.27178	0.902358	0.446352
SUZ12	45.3329	0.335068	0.446682
PIK3CD	28.1002	-0.367899	0.447679
DAAM1	165.409	0.291593	0.448868
RPS3A	762.862	0.343254	0.449737
CELSR3	393.542	-0.281873	0.449752
MYLK	3.00649	0.717792	0.449752
RASSF8-AS1	1.92486	0.905728	0.451469
ABCA3	208.455	-0.286981	0.451469
ENPP2	103.736	0.301139	0.451469
SLC17A8	12.24	0.472748	0.451575
LOC100422556	0.304113	-2.62118	0.451593
CARM1	179.69	-0.298447	0.451593
SNAP25	134.778	-0.305873	0.45273
ZMYND8	173.184	-0.274799	0.45273
TPPP	116.833	-0.300126	0.45273
WDR36	33.0943	0.309156	0.45273
SNX14	77.661	0.311215	0.45273
TRIP6	26.0676	0.359365	0.452876
ARID3B	53.9861	-0.427286	0.453091
MAST2	236.001	-0.262066	0.45313
PIANP	112.897	-0.387961	0.45313
SCMH1	48.8048	-0.427721	0.453653
MRPL23	30.7225	0.312078	0.453653
PDE3A	84.0531	0.310159	0.453653
CHRM5	1.3819	-1.03056	0.453653
KIF7	21.0173	0.469099	0.453653
PRAM1	1.6549	-0.978572	0.453653
LOC113230	10.9552	-0.499082	0.453653
CCDC97	51.8878	-0.288295	0.453653
LINC01547	3.74765	-0.747063	0.453653
COL18A1	130.642	0.39293	0.453653
FBLL1	81.0182	-0.292123	0.453653
KCNQ5	0.624568	1.52544	0.453653
CEBPD	2.3482	0.982993	0.453653
CENPI	7.66694	0.496713	0.453653
B3GNT5	27.1865	0.324088	0.453925
SLC25A34	7.91231	-0.590438	0.454449
SLK	47.821	0.328843	0.454449
R3HDM2	73.5835	-0.339896	0.454449
RFC3	20.3287	0.417371	0.454449
OGFOD3	35.0701	0.441903	0.454449
DNAJC10	109.555	0.286361	0.454449
TMF1	49.9388	0.306261	0.454449
PBX2	130.187	-0.349809	0.454449
NPM2	9.14146	-0.487286	0.454449
PTGR1	5.90189	0.616321	0.454449
MIR221	0.198646	2.91244	0.454449
HNRNPH3	200.96	0.295295	0.457887
NOL4L	199.503	-0.353546	0.459079
NEURL1	24.1346	-0.34563	0.459357
DPYSL5	1504.57	-0.268707	0.459357
CISD2	38.1642	0.323135	0.459357
CEP290	48.2245	0.310687	0.459604
NOA1	24.9562	-0.326792	0.459604
PLEKHG4B	63.7037	0.294869	0.459604
DKFZp451B082	0.386507	2.00903	0.459604
GPSM2	20.5864	0.34037	0.460434
WDR77	53.7442	0.309558	0.460434
PSMB4	195.294	0.321531	0.460434
CUTC	9.87518	0.483514	0.460434
ZBTB44	31.3862	0.309085	0.460434
FKBP11	12.111	-0.496823	0.460434
TMEM63C	50.7634	-0.327282	0.460434
SMIM22	1.66559	-0.96343	0.460434
TUFM	157.281	0.308212	0.460434
NXPH3	1.72683	-0.950197	0.460434
MIB1	190.12	0.282198	0.460434
RRM2	45.0227	0.349706	0.460434
KIF3C	480.268	-0.297429	0.460434
CHAF1B	16.4951	0.36932	0.460434
SEPT3	910.142	-0.273043	0.460434
MIR1249	0.71023	-1.44066	0.460434
CCDC13	4.08995	-0.649546	0.460434
TXNRD3	2.80149	0.860508	0.460434
EEFSEC	29.2049	-0.315698	0.460434
GOLIM4	46.8082	0.323972	0.460434
CNOT6L	26.4265	0.328252	0.460434
FAM151B	1.95563	0.911224	0.460434
ZCCHC9	15.6402	0.375491	0.460434
CETN3	19.8089	0.473942	0.460434
TFAP2A	12.7304	-0.474709	0.460434
DCDC2	1.33118	1.02918	0.460434
LINC00957	4.57101	-0.606784	0.460434
HAUS6	39.9694	0.337364	0.460434
PRAF2	49.2496	-0.384218	0.460434
EPHA2	19.1251	0.399415	0.460745
ATP8B2	90.8168	-0.283039	0.460745
RPL13A	1252.81	0.365467	0.460745
TFR2	13.2881	-0.436769	0.460745
TSL	0.685526	-1.71712	0.460838
DHRS3	2.67237	0.747526	0.461241
ORC6	18.8487	0.34504	0.461241
PRR11	63.2326	0.298283	0.461241
PIK3C3	39.6922	0.306547	0.461241
GUSBP11	39.9198	-0.32118	0.461787
NR3C1	9.015	0.485548	0.462211
BRD4	156.54	-0.340407	0.462259
RAB35	100.182	-0.335595	0.462383
VPS9D1	66.7863	-0.298991	0.462383
TUSC3	156.544	0.264265	0.462383
RERE	298.45	-0.352501	0.462837
MIR4482	0.691728	-1.48333	0.462837
NPNT	9.08702	-0.489417	0.462837
KPNA5	19.2113	0.353454	0.462837
CASKIN1	120.516	-0.362238	0.462868
PGA5	0.334339	-2.4005	0.463233
RASSF4	20.3115	-0.397926	0.464963
SWAP70	10.2617	0.441481	0.464963
VRK1	13.5757	0.494214	0.464963
ANKRD13B	205.816	-0.285955	0.464963
SRSF3	354.582	0.301663	0.464963
SLIRP	15.7201	0.507527	0.464968
SP3	87.719	0.272546	0.464968
TOMM5	22.9525	0.36252	0.464968
CD248	1.65543	0.945568	0.465921
CRTAP	40.3674	0.298075	0.466817
WIZ	164.534	-0.317533	0.467126
ELMOD2	55.8994	0.32779	0.467626
ITGB1BP1	31.3092	0.381944	0.4684
RXRB	96.2458	-0.262787	0.4684
SLC29A1	32.9214	-0.365459	0.4684
SH3BP2	133.86	-0.279168	0.469186
P3H4	41.0773	0.362997	0.469376
MTA1	238.37	-0.274208	0.469632
P4HB	308.957	0.235411	0.469632
ZWINT	34.6821	0.346569	0.470362
TNFRSF11B	2.27385	0.96125	0.471257
REM2	47.2323	-0.297727	0.471537
ATOX1	15.4265	-0.451311	0.471537
LEMD3	49.0608	0.332499	0.47194
SHKBP1	46.1219	-0.290358	0.472974
EPDR1	22.5823	0.341172	0.473262
COL15A1	0.684615	-1.56044	0.475175
GALNT16	90.5989	-0.308031	0.475429
OIP5	5.69436	0.518964	0.475429
UGP2	70.7907	0.276665	0.475429
MYL5	4.1735	-0.61916	0.475429
BRICD5	27.1674	-0.445704	0.475547
RBFADN	1.95006	-1.02783	0.475547
NAPA	109.441	-0.271146	0.475547
SLC35E4	11.3722	-0.413217	0.475547
SMC4	63.5072	0.324276	0.475547
LAMA4	27.5849	0.309478	0.475547
LRSAM1	76.726	-0.267098	0.475547
CHD3	407.859	-0.243336	0.475648
SNORD45B	0.911345	1.25391	0.475699
NIFK-AS1	4.55019	0.708211	0.475699
SCO2	0.725943	1.38313	0.475699
NUDT12	20.3625	0.398843	0.475699
SHROOM2	155.864	-0.286329	0.475699
PDK2	32.0163	-0.371665	0.475912
WDFY1	64.77	0.302855	0.475912
STX18-AS1	4.00804	0.616816	0.475912
NADK2	66.4968	0.341999	0.475912
SOSTDC1	1.62492	1.05336	0.475912
UHRF1	98.5341	0.265382	0.476151
SLC39A8	0.713401	1.35905	0.476151
FAM196B	8.36455	-0.483259	0.477134
DNAJB4	14.4213	0.410674	0.477175
GATSL2	92.6207	-0.306083	0.477175
MARCKSL1	1789.17	-0.266964	0.478714
SHISA2	11.8801	-0.39354	0.478714
RCN2	224.183	0.315417	0.478714
NIP7	13.9053	0.453987	0.478714
SEH1L	33.0186	0.321972	0.478714
RGCC	7.22362	0.539986	0.478749
ZNF587B	3.6955	0.664668	0.478749
MEG9	30.9576	-0.392899	0.479206
APIP	12.1767	0.386817	0.480922
HNRNPA2B1	943.109	0.331648	0.480922
CLCN6	112.402	-0.31798	0.481963
DNA2	15.7589	0.391528	0.481963
RFX4	123.401	0.275739	0.481963
LINC00909	26.9938	0.311421	0.481963
ACOT13	25.4495	0.310198	0.481963
SPTAN1	1372.9	-0.246252	0.481963
ARX	3.26501	0.66506	0.481963
C10orf32	20.1129	0.432226	0.482677
TPRG1L	49.2395	-0.351377	0.482778
DPM3	17.9601	0.416467	0.482778
PARP6	194.99	-0.28051	0.482778
TUBG2	26.1574	-0.38752	0.482778
CNTNAP1	85.1789	-0.29267	0.482778
ATCAY	381.904	-0.302876	0.482778
C19orf54	19.6543	-0.36689	0.482778
CEBPZ	51.5728	0.341014	0.482778
PP14571	9.66557	-0.455374	0.482778
JARID2	147.715	-0.243106	0.482778
RRP36	36.4984	-0.310527	0.482778
KIAA0020	15.3522	0.368415	0.482778
CASP8AP2	47.052	0.283437	0.483873
ST6GALNAC3	19.4866	0.449153	0.483998
LOC103344931	21.9925	-0.344289	0.483998
CHST1	27.8104	-0.381627	0.483998
SLC35C1	34.1524	-0.40979	0.483998
DENR	93.5408	0.366381	0.483998
PDIA2	70.9893	-0.32381	0.483998
CYBA	10.5428	0.399665	0.483998
EIF2AK2	26.4261	0.316252	0.483998
LINC00657	559.29	0.273553	0.483998
GABPA	38.2367	0.347696	0.483998
DEPDC1B	21.5809	0.364503	0.483998
SMAD5	64.0291	0.276152	0.483998
NDUFC2	36.4533	0.445074	0.484357
NAP1L1	379.904	0.338328	0.485066
DPP9-AS1	1.75364	-0.912356	0.485066
POLE4	25.026	0.454461	0.485066
MADD	182.264	-0.238547	0.485221
C8orf4	1.79775	0.963079	0.485221
OTUD6B	18.9395	0.435758	0.485221
HIATL1	45.048	0.306861	0.485221
DUSP18	19.2922	-0.332328	0.485705
PCGF2	62.4948	-0.369265	0.485935
BIN1	169.374	-0.299092	0.485935
MIR1254-1	1.76658	0.954138	0.486821
PAPSS2	2.54428	0.771634	0.486821
FZR1	147.971	-0.274501	0.486821
SKIL	76.0347	0.278096	0.486821
SLC9A5	6.88059	-0.509025	0.488977
SRGAP3	269.959	-0.257979	0.488977
NACAD	174.838	-0.280534	0.488977
RNASEH2A	28.4758	0.351563	0.489933
CPSF2	48.189	0.279958	0.490165
FAM111A	7.51928	0.483826	0.490907
CAAP1	15.4388	0.439283	0.490907
F7	2.597	-0.76364	0.491029
LAP3	29.4556	0.355596	0.491029
LOC646471	17.9007	-0.397458	0.492563
IARS2	126.386	0.253721	0.492563
KRTAP5-AS1	11.2732	-0.508062	0.492563
LDHAL6A	0.856399	-1.31303	0.492563
FOXRED1	38.3788	-0.347058	0.492563
CES3	6.0556	-0.548024	0.492563
SGOL2	19.7345	0.358645	0.492563
TRIM71	8.89793	-0.513895	0.492563
STMN4	288.583	-0.261665	0.492563
DPY19L4	30.5363	0.33255	0.492563
ACADM	58.788	0.327668	0.492905
LRRC43	0.606607	-1.58023	0.492905
RNF44	188.731	-0.305023	0.492905
PPAPDC3	15.7255	-0.364877	0.492905
COX5B	47.1419	0.294641	0.49321
RYK	35.7695	0.31005	0.49321
DAB2	0.61265	1.44852	0.49321
LOC100506124	2.5774	-0.740163	0.493359
ZNF37BP	31.9772	-0.298939	0.493821
PDE4C	1.55754	-0.96881	0.493983
ADAMTS1	4.70549	0.584826	0.49415
GDPD3	7.74932	-0.481374	0.494653
GPC6	19.0815	0.396724	0.495247
ZNF154	0.384688	2.26821	0.495247
PTGIS	0.932409	1.43402	0.495247
ABCB9	24.8556	-0.331236	0.495327
ULK1	212.997	-0.29965	0.495327
TLCD1	1.71034	0.987517	0.495327
DDX18	96.4067	0.251602	0.495327
TP53INP2	174.742	-0.336658	0.495327
EIF6	75.5819	-0.383644	0.495327
PIK3IP1	10.2954	-0.444852	0.495327
ITGB8	175.903	0.293398	0.495327
ST7	45.0389	-0.405908	0.495327
CFAP52	0.326309	1.97846	0.497609
ATM	57.8526	0.271144	0.497613
AGTR1	0.389306	-2.0074	0.497613
TENM2	202.842	-0.301158	0.497613
IPO13	95.4531	-0.266339	0.497769
TNN	1.3459	1.03038	0.497769
LAG3	22.4401	-0.464087	0.497769
CHSY1	68.4046	0.250815	0.497769
RNF167	87.4869	-0.353357	0.497769
GPS2	55.3884	-0.314135	0.497769
ATP6V0A1	276.786	-0.244185	0.497769
MRPL39	14.7166	0.3902	0.497769
LMBRD2	18.7507	0.332011	0.497769
SMAP1	74.6214	-0.318612	0.497769
TRIL	24.5322	0.374222	0.497769
RPS6	505.915	0.315359	0.497769
ALDH1A1	0.531993	1.67832	0.497769
LINC00963	7.93609	0.43164	0.497769
ABHD13	32.1894	0.311949	0.498041
KCNIP2	6.94229	-0.473118	0.498149
MYLK3	0.495142	1.49367	0.498149
ARMC12	2.98418	-0.833327	0.498149
EPHB2	415.316	-0.32238	0.498162
BSDC1	169.284	-0.250864	0.498162
NKX1-2	9.31972	-0.540733	0.498162
KCNJ11	3.30787	-0.665721	0.498162
GNG3	68.9741	-0.394544	0.498162
PXN	62.1124	-0.279216	0.498162
CCDC78	61.3167	-0.311906	0.498162
SNORD35B	1.39182	1.15472	0.498162
GTF2IRD1	77.8562	-0.313945	0.498162
TMEM139	0.992585	-1.27403	0.498162
CEL	6.0396	-0.561849	0.498162
KLHL28	49.4335	0.30957	0.498314
TRIP10	13.2772	0.375153	0.499188
ZSCAN1	17.4016	-0.362477	0.499188
CMIP	440.528	-0.264268	0.499363
EVA1B	14.6186	0.424438	0.500075
TROVE2	26.7589	0.311533	0.500075
PITPNM1	191.579	-0.2519	0.500075
NOP58	54.6437	0.290678	0.500075
SHISA3	4.46045	-0.550902	0.500075
CENPK	8.33045	0.55717	0.500075
HLA-C	5.80406	0.506915	0.500075
DCAF13	35.5099	0.327912	0.500075
BEX2	45.7112	0.422138	0.500075
LINC00894	3.91242	-0.705334	0.500334
LINC01355	3.5923	0.729681	0.500542
MAP1A	200.745	-0.275034	0.500652
C6orf136	14.1499	-0.371967	0.500652
MICAL1	237.329	-0.252261	0.500652
ARHGEF11	102.132	-0.294044	0.501055
SCAF11	75.0885	0.295172	0.501363
ZNF767P	26.9396	-0.302081	0.501363
TMEM184B	109.79	-0.363519	0.501697
PALD1	7.50546	0.481359	0.501888
COL5A3	2.70115	0.698693	0.501888
LOC101927865	1.09459	-1.2252	0.501888
IGSF1	2.6772	-0.735199	0.501888
ZNF12	44.2465	0.295799	0.502581
TERF2	77.4235	-0.278375	0.50263
GRIN2D	67.8885	-0.28428	0.50263
CHMP5	64.9124	0.348069	0.50263
TADA2A	18.3301	-0.427139	0.505512
SRSF1	333.34	0.241605	0.505512
ITGA4	2.50406	0.71395	0.505512
ARFIP1	23.0239	0.356081	0.505512
TOMM7	27.547	0.436725	0.505512
LPPR1	46.6595	-0.285406	0.505956
PIK3IP1-AS1	0.301111	1.94963	0.50609
TAF1A	16.9409	0.419027	0.507284
LGR5	4.4785	0.584533	0.507284
APH1B	15.6422	0.358443	0.507284
COX7A2L	86.2715	0.317966	0.507284
DYNC2LI1	17.2831	0.426292	0.507284
EPS15L1	66.8654	-0.312948	0.508176
PDIA3P1	6.45143	0.482555	0.508315
TFB2M	9.70105	0.438018	0.508315
LOC101929574	0.883064	-1.22472	0.508315
VN1R1	2.80663	-0.741321	0.508315
SPAST	156.602	0.304978	0.508315
CALM2	789.54	0.380391	0.508315
PI4KA	208.278	-0.268556	0.508315
PHLDB2	9.93953	0.428898	0.508315
FERD3L	0.352521	1.76722	0.508315
SMARCA1	194.985	0.286023	0.508315
RNF39	6.88642	-0.508144	0.508741
C16orf91	15.8595	0.420421	0.510606
PPFIA3	143.149	-0.287204	0.510606
KIF1A	1249.28	-0.276457	0.510606
CNBP	167.036	0.27517	0.510606
LOC150776	46.1103	-0.300381	0.510647
ARMCX3	201.318	0.312292	0.510647
ADGRG1	459.613	-0.302137	0.510691
RHOB	157.305	-0.281138	0.510691
IL3RA	11.24	-0.464998	0.510691
MRPS28	10.9327	0.470058	0.510719
TMEM67	22.8748	0.356088	0.51096
PGAP1	168.683	0.278701	0.511229
RAP1GAP	12.4828	-0.381	0.511409
PHF10	39.5435	0.283536	0.511409
FCER1G	0.363335	2.08923	0.512216
TARBP2	40.9881	-0.290396	0.512216
PDIA3	294.181	0.239774	0.512216
SGSM2	440.799	-0.238277	0.512216
MAPK7	67.5989	-0.318574	0.512216
C15orf61	4.13467	-0.627625	0.513038
TNPO2	270.201	-0.307478	0.513487
CTBP1	237.097	-0.240165	0.513487
UBE2B	46.0678	0.34802	0.513487
LOC728743	26.0465	-0.335116	0.513487
ATRX	174.071	0.253358	0.513487
TMEM39B	30.0423	-0.337353	0.513779
ANKRD26	21.4111	0.392191	0.513779
FZD10	26.739	0.291621	0.513779
FKBP3	91.1974	0.324133	0.513779
ARHGAP11B	2.02114	0.780781	0.513779
PDF	9.09167	0.633543	0.513779
PRKCD	2.94525	-0.670401	0.513779
TUBB2B	1909.25	-0.25473	0.513779
PON2	158.418	0.310503	0.513779
JHDM1D-AS1	1.18056	1.14708	0.513779
RUNX1T1	146.222	-0.242582	0.513779
ZNF250	37.6447	-0.284396	0.513779
KIF4A	57.3531	0.250007	0.513779
LOC101928402	0.308127	-2.32545	0.513779
SLC16A3	3.73758	-0.604238	0.514313
NOP14	30.7423	0.317639	0.514379
AZIN1	290.124	0.247371	0.514379
FAM89A	11.9953	0.425387	0.516234
FTSJ3	59.51	0.285572	0.517728
SMARCD3	100.12	-0.284797	0.518339
EBNA1BP2	53.9453	0.396152	0.519847
WDR3	46.2923	0.291046	0.519847
NEUROD4	2.60423	-0.786411	0.519847
RTN1	776.715	-0.251401	0.519847
ZNF280D	18.2974	0.360988	0.519847
RAB31	92.7767	0.243632	0.519847
CC2D1A	80.6811	-0.275928	0.519847
FAHD2A	24.3199	-0.317667	0.519847
ARHGAP25	0.216262	-3.19564	0.520595
UBA5	64.81	0.376624	0.520595
GAS8	14.8635	-0.379765	0.52105
PRKRIR	80.2438	0.29307	0.521091
KIAA1524	15.0374	0.355615	0.521091
IFT88	17.3496	0.401518	0.521093
BMP2K	11.4133	0.412031	0.521093
IFI44L	10.4487	0.407065	0.522611
NPIPB11	2.2383	-0.837126	0.523989
TNRC6C	65.0826	-0.243472	0.523989
LMNB1	229.137	0.294983	0.523989
CCDC81	2.29988	0.735165	0.524698
APOA1	0.616515	1.73915	0.524698
PINLYP	1.06251	-1.15612	0.524698
MON1A	30.3493	-0.283027	0.524698
F2RL1	0.330241	1.89049	0.524698
KCNK9	1.58671	-0.914416	0.524698
UBQLN4	164.455	-0.279338	0.526039
UBE2K	103.393	0.288474	0.526039
PDHA1	71.2448	0.290133	0.526039
ATP2B1	145.197	0.248212	0.526511
ZNF423	262.985	-0.292934	0.526511
DHODH	9.98385	0.439514	0.526511
RAB11B	365.341	-0.250114	0.526511
PGGT1B	11.5896	0.379639	0.526511
C6orf203	11.9516	0.394151	0.526511
LRRD1	0.904361	-1.18374	0.526511
DNAH10	18.1893	-0.409893	0.52725
MRPS23	30.0944	0.301207	0.52725
CNTNAP3P2	5.57621	0.496238	0.52725
KNDC1	22.8998	-0.357046	0.527587
PDZK1	0.884492	-1.2519	0.527744
PRPF40B	26.3079	-0.350653	0.527744
TCEA1	106.42	0.316251	0.527744
GNS	158.412	0.242487	0.528228
EXOC7	268.511	-0.256046	0.528228
DERA	12.7435	0.377643	0.528381
OPA1	123.891	0.27768	0.529303
SERPINE1	0.821571	1.3653	0.529303
DCAF5	137.995	-0.259258	0.529478
RPLP1	321.415	0.257065	0.529478
SEZ6	110.67	-0.405302	0.529478
SYF2	36.848	0.35914	0.532271
C1orf109	16.8084	0.336288	0.532271
S100A16	6.59449	0.457488	0.532271
NEK2	20.655	0.3107	0.532271
NCKAP5L	101.742	-0.278196	0.532271
LOC643770	0.26247	-2.36645	0.532271
GAN	7.30025	0.487331	0.532271
TRPV1	19.8891	-0.348794	0.532271
CD37	6.83715	0.446999	0.532271
NR4A2	32.8533	-0.278092	0.532271
TNFRSF25	51.9005	-0.319284	0.532624
NASP	254.29	0.285168	0.532624
DEF8	125.031	-0.249837	0.532624
HECTD4	254.632	-0.284289	0.532636
CD164	38.0438	0.337958	0.532695
MXRA5	0.276783	1.98857	0.532716
NUDT8	1.71154	1.07216	0.533583
IQGAP1	41.5326	0.2926	0.533583
PFN1	220.218	0.235788	0.533583
TMEM100	3.89176	0.638895	0.53363
RTP5	20.2845	-0.386199	0.53363
C20orf203	3.49583	-0.622504	0.53363
ZNF805	17.8483	0.335188	0.533772
DLG3	95.6321	-0.229724	0.534198
LOC100130417	6.41159	-0.475004	0.534367
TMEM56-RWDD3	1.77711	0.862681	0.534367
PSMD4	209.544	0.3055	0.534367
MSTO2P	15.8519	-0.362061	0.534367
FGFR2	39.4427	-0.292406	0.534367
COX8A	93.1941	-0.316945	0.534367
TANC2	116.484	-0.319792	0.534367
ATOH8	32.847	0.341506	0.534367
GOLGA4	68.0508	0.257963	0.534367
POLQ	8.73443	0.485793	0.534367
TNIP2	22.1542	0.350199	0.534367
MAGI2-AS3	28.7626	0.322723	0.534367
OXR1	56.916	0.329989	0.534367
KIF23	24.9765	0.336013	0.534985
FGD3	16.0878	-0.379073	0.534985
HIST2H2BE	42.7803	-0.369767	0.536086
YPEL4	9.78216	-0.452818	0.536086
GMPR2	55.0085	0.273439	0.536086
LRRTM1	16.0784	-0.385401	0.536086
ATP8A1	3.12623	0.672111	0.536086
KCTD7	126.922	-0.224528	0.536086
LINC01128	38.5658	-0.281634	0.536093
UROD	37.2652	0.274461	0.536093
TMCO1	72.9735	0.259683	0.536093
LHFP	67.0422	0.341027	0.536093
RB1	73.9965	0.256215	0.536093
ZNF141	3.2635	0.598193	0.536093
ABRACL	25.8047	0.388057	0.536093
RGS20	14.7356	0.360875	0.536093
GXYLT1	14.5929	0.369634	0.53765
PCMTD1	38.2432	0.316584	0.537693
BAZ2A	154.849	-0.250095	0.538271
ONECUT1	8.51814	-0.45122	0.538271
TIGD7	24.0688	0.293768	0.538271
COG4	98.8667	-0.258942	0.538271
FKBP10	91.34	0.267442	0.538271
TMEM106A	0.179217	-2.86601	0.538271
LGALS4	0.576186	-1.60388	0.538271
ATP5E	1.19446	1.0607	0.538271
ADH6	1.00885	1.0481	0.538271
OSTC	35.6359	0.328696	0.538271
ROPN1L	0.857648	1.17188	0.538271
XRCC4	7.66131	0.434194	0.538271
HMP19	39.5072	-0.291504	0.538271
BTNL2	0.217895	2.67849	0.538271
BCAP29	29.3891	0.294786	0.538271
FAM71F2	3.49232	-0.737779	0.538271
ARHGAP39	91.9451	-0.258269	0.538271
TYRP1	0.263456	-2.45184	0.538271
SLC2A6	39.07	-0.327956	0.538271
PACRGL	12.0111	0.3538	0.53871
GCNT4	0.382673	1.74602	0.53871
KIFC2	308.784	-0.30817	0.53871
SLU7	45.5928	0.262603	0.538733
RGS7	0.999114	-1.13755	0.539556
SYVN1	71.5471	-0.362075	0.539556
TMOD2	210.66	-0.216815	0.539556
BAIAP2	64.1612	-0.259628	0.539556
LOC102724691	0.482376	1.53502	0.539556
KCNS1	0.917913	1.10606	0.539556
SDC4	1.17631	1.03052	0.539556
FAM212A	3.33953	-0.609689	0.539556
PDGFA	1.35206	0.952862	0.539556
KEL	1.33435	-0.990295	0.539556
PRDX4	36.8664	0.372555	0.539556
MUC1	30.0708	-0.396918	0.539591
RGS8	26.2618	0.291515	0.539591
SRSF2	202.32	0.266746	0.539591
UTAT33	0.278831	-2.37053	0.539591
COBLL1	1.8485	0.846067	0.539591
C21orf62-AS1	0.674175	1.2992	0.539591
ZNF74	83.7355	-0.247576	0.539591
FAT1	188.791	0.274688	0.539591
MYO6	100.439	0.23106	0.539591
TSPAN12	11.2543	0.369234	0.539591
C1orf216	6.90903	0.491967	0.540405
BARHL2	3.49714	-0.645927	0.540405
CACNB3	222.989	-0.235621	0.540405
CCDC144NL-AS1	0.291184	-2.1708	0.540405
MZF1	46.7971	-0.294418	0.540405
DARS	60.5624	0.25112	0.540405
AMD1	81.7627	0.276905	0.540405
AP1S2	80.4674	0.283001	0.540405
TFAM	42.8317	0.346679	0.540436
ABCD3	65.4438	0.312739	0.540461
ATP5L	104.432	0.389711	0.540461
IL17RC	11.6072	0.384199	0.540461
RTKN2	21.1385	0.355635	0.540655
CLEC2B	0.401575	1.94665	0.540655
FXYD7	8.27825	-0.452564	0.540655
MARK4	134.485	-0.248121	0.540655
RTN4R	28.647	-0.367645	0.540655
CCNI	526.771	-0.223426	0.540655
WDR13	108.087	-0.266697	0.540655
SPNS2	16.294	-0.422018	0.540717
GALNT7	17.8114	0.327327	0.540717
PTP4A3	21.0639	-0.334973	0.540717
HTATSF1	159.919	0.340945	0.540717
PCDHGA10	101.789	-0.298059	0.541119
MSH5-SAPCD1	0.546272	-1.62354	0.541119
GUCA1B	5.59519	-0.625232	0.541119
OTUB2	19.2549	-0.396925	0.541953
LINC01578	147.505	0.361009	0.541953
ALDH3A2	44.9153	0.269091	0.541953
RFNG	76.8361	-0.245033	0.541953
TXNL4A	60.9203	0.249518	0.541953
PCOLCE-AS1	1.02947	-1.15452	0.541953
CHD5	32.0087	-0.286179	0.54389
LOC653513	2.36749	-0.749567	0.54389
NME7	26.808	0.366133	0.54389
GAD2	1.03079	1.09644	0.54389
TSPAN18	118.35	-0.300768	0.54389
PPP4R4	0.746085	1.16303	0.54389
MEIS2	51.9363	0.289502	0.54389
IGDCC3	96.4028	-0.226289	0.54389
SLC38A7	52.8485	-0.391829	0.54389
GSE1	234.72	-0.250865	0.54389
SAMD14	234.574	-0.264888	0.54389
RNF165	123.194	-0.257341	0.54389
C19orf47	17.2405	-0.369245	0.54389
ZNF234	16.8213	-0.331017	0.54389
ZAK	7.81481	0.437126	0.54389
STAT1	35.0734	0.299054	0.54389
IGFBP2	577.238	0.665182	0.54389
ZSWIM3	16.6761	-0.331159	0.54389
ZNF512B	178.967	-0.244716	0.54389
GLYCTK	38.4411	-0.374599	0.54389
RPL32P3	10.2269	-0.423057	0.54389
HLA-L	3.58717	-0.601827	0.54389
SYNCRIP	205.524	0.233872	0.54389
CHCHD7	17.7693	0.409496	0.54389
PHF2	191.789	-0.248715	0.54389
PTCH1	105.256	-0.271806	0.54389
GUCY1A2	21.6141	0.436296	0.544105
LRP1	537.959	-0.244864	0.544105
XIAP	150.606	0.349517	0.544105
ARHGAP23	205.464	-0.282475	0.544461
UQCRQ	48.2527	0.27897	0.544635
ARRB1	151.577	-0.23637	0.544813
SGK494	28.8024	-0.322758	0.544813
ZSWIM4	114.959	-0.280773	0.544813
SPR	0.310628	2.03291	0.544813
BST1	0.955611	1.24145	0.544813
BCLAF1	256.562	0.231951	0.544813
KIF5B	284.181	0.232577	0.544973
FAM21EP	0.390963	-1.95362	0.544973
MAP4K2	14.282	-0.412052	0.544973
PPP1R13B	8.91483	-0.417515	0.544973
PWRN4	0.437533	-1.81733	0.544973
FRMD5	51.4023	-0.303529	0.544973
TNRC6A	134.918	-0.29872	0.544973
CES2	79.0463	-0.26313	0.544973
ZNRF1	152.804	-0.274671	0.544973
GAS8-AS1	1.69677	-0.921435	0.544973
HEXIM2	11.9673	0.407553	0.544973
CACNG4	349.059	-0.237903	0.544973
CFD	4.77098	0.573796	0.544973
MYT1L	52.5002	-0.26487	0.544973
ASPRV1	10.032	-0.504957	0.544973
NAB1	38.1364	0.300014	0.544973
LINC00493	10.2298	0.385248	0.544973
TOP2B	579.438	0.256038	0.544973
EPM2AIP1	129.388	0.223293	0.544973
CACNA2D2	21.0087	-0.332279	0.544973
ARHGEF26-AS1	2.04623	0.807763	0.544973
ZMAT3	42.6487	0.305509	0.544973
TBC1D9	172.263	-0.230422	0.544973
SMARCA5	267.362	0.239496	0.544973
LTV1	19.4172	0.363136	0.544973
FKBP14	13.8284	0.350516	0.544973
C9orf131	0.342126	-2.11282	0.544973
POU3F4	31.5759	-0.403267	0.544973
A2ML1	0.272864	-2.26027	0.544999
FHDC1	22.1164	-0.310301	0.544999
PCDHB10	35.2215	-0.268239	0.544999
APPL1	41.8486	0.285097	0.545283
ISYNA1	211.262	-0.244594	0.545294
SPRED1	91.1749	0.251555	0.545825
ANAPC15	5.46301	0.504194	0.546002
CTDNEP1	130.954	-0.286029	0.546002
PACRG-AS1	0.187872	2.62254	0.546002
RWDD3	9.88534	0.441004	0.546033
IGSF9	61.9213	-0.270039	0.546033
DESI2	42.3134	0.257309	0.546033
P4HA1	16.0233	0.345717	0.546033
CAPRIN2	61.5622	-0.34907	0.546033
ICAM3	6.26355	-0.464165	0.546033
NCL	550.713	0.315775	0.546033
MICAL3	137.815	-0.24342	0.546033
CLDN5	1.15114	1.01972	0.546033
ZNRF3	26.8942	0.312099	0.546033
KCNH8	71.019	-0.340794	0.546033
PPP1R18	183.914	-0.26668	0.546033
EHMT2	247.008	-0.236727	0.546262
CDC42SE1	109.551	-0.225575	0.546595
MIR4712	1.14131	-1.03104	0.546595
CTC1	42.349	-0.266482	0.546595
ANTXR1	77.7566	0.339032	0.546595
SPC25	10.7158	0.439145	0.546595
PHF21B	190.929	-0.259347	0.546595
CSNK1G3	45.8007	0.26094	0.546595
SUN1	130.679	-0.217731	0.546595
CCDC7	3.51664	-0.647274	0.546675
GSTO1	11.8426	0.414356	0.546675
PRR36	235.318	-0.30064	0.546675
LPPR2	246.447	-0.235622	0.546675
GINM1	25.0589	0.305943	0.546984
LOC100506844	10.5308	0.441553	0.547422
ARSJ	0.501752	1.49794	0.547422
PRDM2	92.6017	-0.309831	0.548563
MORC2-AS1	7.28239	-0.43865	0.548589
IQGAP3	32.4871	0.299191	0.548615
PACS1	153.502	-0.286202	0.548615
HNRNPA1	1380.64	0.280931	0.548615
PSMD1	146.569	0.262378	0.548615
GLRA3	1.17454	-1.09445	0.548615
CSGALNACT1	9.00436	-0.413895	0.548615
ESCO2	7.22956	0.443067	0.548615
FAM214B	85.3707	-0.245874	0.548615
TTF1	22.4288	0.329964	0.548615
NUCB2	39.3352	0.311922	0.550293
BRMS1L	26.48	0.328534	0.550293
GSTZ1	10.3401	0.379267	0.550293
ELOF1	48.9507	0.247933	0.550293
PRPF40A	129.954	0.276022	0.550293
CYBRD1	3.12093	0.596729	0.550293
BSN	125.187	-0.286665	0.550293
NDUFB5	28.1455	0.359687	0.550293
CNOT4	33.5006	-0.311523	0.550293
RABEPK	22.5535	-0.335502	0.550293
TMEM35	164.178	-0.214686	0.550293
HS1BP3-IT1	0.177646	-2.85085	0.550354
CAPN1	152.718	-0.239252	0.550584
DCUN1D5	60.7312	0.296252	0.550584
ZC3H12C	48.7188	0.285444	0.550584
GOLT1B	47.9607	0.320946	0.550584
ATP2A1	12.6648	-0.401683	0.550584
THAP8	12.879	-0.415069	0.550584
LOC101928020	0.504456	-1.51636	0.550584
PFDN4	22.9616	0.431807	0.550584
AURKA	15.078	0.348127	0.550584
PDLIM3	29.3709	0.330832	0.550584
BRIX1	20.0281	0.390675	0.550584
NUP205	90.9297	0.239741	0.550584
CHKB-CPT1B	1.16591	-1.15272	0.550642
DNLZ	25.1741	0.397298	0.551852
NDC1	34.4751	0.319817	0.551879
PRCP	31.2923	0.295734	0.551998
ZNF384	75.0221	-0.323662	0.551998
RPS6KL1	89.0147	-0.246387	0.551998
APOPT1	38.1093	-0.287563	0.551998
ELP2	53.9014	0.255756	0.551998
OSBP2	9.11194	-0.443996	0.551998
HELQ	12.8212	0.367196	0.551998
C5orf49	8.13291	0.400999	0.551998
IL11RA	33.2666	-0.303773	0.551998
STUB1	43.6536	0.336787	0.552386
SDF2L1	9.30483	0.463964	0.552394
ADARB1	31.7112	-0.273781	0.553301
AUTS2	607.123	-0.268956	0.55503
RGS11	45.6091	-0.291153	0.555176
MTRR	18.1515	-0.335529	0.556567
LINC01024	0.848845	1.17989	0.556567
FBXO30	41.8321	0.27907	0.556567
TGFB2	4.20383	0.651391	0.557497
NDUFS5	76.9636	0.307612	0.557849
CIART	14.2362	-0.44774	0.557849
THEM4	29.6318	-0.29529	0.557849
BLZF1	9.99241	0.417483	0.557849
PIK3C2B	114.228	-0.223071	0.557849
TAF1A-AS1	2.82661	-0.691028	0.557849
HNRNPU	797.841	0.235522	0.557849
AGAP4	28.1906	-0.279716	0.557849
PHYHIPL	69.3909	-0.354659	0.557849
FAM35A	20.211	0.330623	0.557849
SMTNL1	7.23234	-0.4573	0.557849
NEU3	11.7723	-0.389581	0.557849
TESC	12.1845	0.367153	0.557849
TMEM132D	3.09901	0.636706	0.557849
METTL17	29.9884	-0.306228	0.557849
TMEM229B	17.8374	-0.341236	0.557849
CASC5	17.6017	0.311445	0.557849
DAPK2	1.76876	-0.849822	0.557849
UACA	4.88929	0.645128	0.557849
C15orf59	22.6889	-0.32909	0.557849
ARRDC4	32.9166	0.268652	0.557849
NTHL1	20.0267	0.391433	0.557849
TTR	0.461226	1.75929	0.557849
CELF5	275.418	-0.234095	0.557849
MYDGF	46.1755	0.284776	0.557849
OLFM2	119.261	-0.218893	0.557849
SCAF1	247.544	-0.257405	0.557849
ATP6V1C2	1.90767	-0.797597	0.557849
MSH6	115.44	0.257983	0.557849
[truncated: 14,526 more rows]
