# Supplementary material for: C-terminal amides mark proteins for degradation via SCF–FBXO31
Source: Nature. 2025 Jan 29;638(8050):519–27. doi: 10.1038/s41586-024-08475-w (PMC11821526; doi:10.1038/s41586-024-08475-w)
Supplement: Supplementary file 4 — Supplementary Tables 1–9. [file 41586_2024_8475_MOESM4_ESM.zip › 2023-06-10327B-s4/2023-06-10327B-Supplementary_table_7_FBXO31(D334N)-IP-MS.xlsx]

## Sheet: FBXO31(D334N) IP-MS
gene_name	uniprot_ID	uniprot_name	log2FC	adj.P.Val
FBXO31	Q5XUX0	FBX31_HUMAN	6.80433	2.86066e-06
KIF20A	O95235	KI20A_HUMAN	4.74892	7.476e-06
PRKDC	P78527	PRKDC_HUMAN	4.97687	7.476e-06
FAM98A	Q8NCA5	FA98A_HUMAN	4.58954	7.476e-06
DDX1	Q92499	DDX1_HUMAN	4.85825	7.476e-06
USP7	Q93009	UBP7_HUMAN	5.17789	7.476e-06
GOPC	Q9HD26	GOPC_HUMAN	4.73171	7.476e-06
SFPQ	P23246	SFPQ_HUMAN	4.16974	8.7078e-06
PDK3	Q15120	PDK3_HUMAN	4.17555	8.7078e-06
PRDX4	Q13162	PRDX4_HUMAN	3.97382	9.9789e-06
SH3PXD2B	A1X283	SPD2B_HUMAN	4.30024	1.1221e-05
TMPO	P42167	LAP2B_HUMAN	4.02449	1.25931e-05
PABPC1	P11940	PABP1_HUMAN	3.9971	1.44248e-05
RBM45	Q8IUH3	RBM45_HUMAN	3.51717	1.48642e-05
AHCY	P23526	SAHH_HUMAN	3.75537	1.52163e-05
ALDH18A1	P54886	P5CS_HUMAN	3.75537	1.52163e-05
FLOT2	Q14254	FLOT2_HUMAN	3.48399	1.52163e-05
HNRNPK	P61978	HNRPK_HUMAN	3.61703	1.57832e-05
SUGT1	Q9Y2Z0	SGT1_HUMAN	3.33484	1.57832e-05
IMPDH2	P12268	IMDH2_HUMAN	3.57982	1.6603e-05
CCT6A	P40227	TCPZ_HUMAN	3.21488	1.6603e-05
KIF23	Q02241	KIF23_HUMAN	3.25337	1.6603e-05
PDK2	Q15119	PDK2_HUMAN	3.22222	1.915e-05
USP9X	Q93008	USP9X_HUMAN	4.18712	2.11492e-05
FLOT1	O75955	FLOT1_HUMAN	4.08478	2.35788e-05
ACLY	P53396	ACLY_HUMAN	3.58155	2.35788e-05
CBX2	Q14781	CBX2_HUMAN	2.99619	2.46401e-05
VBP1	P61758	PFD3_HUMAN	2.95036	2.48482e-05
TXNDC5	Q8NBS9	TXND5_HUMAN	2.95036	2.48482e-05
ANKRD40	Q6AI12	ANR40_HUMAN	2.93955	2.54128e-05
ATP6V1B2	P21281	VATB2_HUMAN	3.02723	2.68242e-05
NCOA5	Q9HCD5	NCOA5_HUMAN	3.26071	2.68242e-05
ATP6V1A	P38606	VATA_HUMAN	3.23303	3.22129e-05
PDK1	Q15118	PDK1_HUMAN	3.13454	3.22129e-05
TIMM50	Q3ZCQ8	TIM50_HUMAN	3.10757	3.22129e-05
DDX51	Q8N8A6	DDX51_HUMAN	2.8295	3.22129e-05
CTU2	Q2VPK5	CTU2_HUMAN	2.98737	3.92998e-05
RTCB	Q9Y3I0	RTCB_HUMAN	4.6642	4.58403e-05
ATP6V1D	Q9Y5K8	VATD_HUMAN	2.47654	5.67671e-05
CCT5	P48643	TCPE_HUMAN	2.83224	6.96189e-05
LAMTOR5	O43504	LTOR5_HUMAN	2.48645	8.46589e-05
HSP90AA1	P07900	HS90A_HUMAN	2.32465	8.46589e-05
RELA	Q04206	TF65_HUMAN	2.32465	8.46589e-05
FBXO11	Q86XK2	FBX11_HUMAN	4.02586	9.07295e-05
ZMAT2	Q96NC0	ZMAT2_HUMAN	2.17638	9.26434e-05
CAD	P27708	PYR1_HUMAN	3.34388	9.34083e-05
CTU1	Q7Z7A3	CTU1_HUMAN	2.33819	9.4541e-05
LAMTOR3	Q9UHA4	LTOR3_HUMAN	2.25051	9.4541e-05
FEZ2	Q9UHY8	FEZ2_HUMAN	2.33819	9.99868e-05
NOB1	Q9ULX3	NOB1_HUMAN	2.25051	9.99868e-05
IRS4	O14654	IRS4_HUMAN	3.91775	0.000105721
AKAP8L	Q9ULX6	AKP8L_HUMAN	2.80987	0.000112989
CCT7	Q99832	TCPH_HUMAN	2.79238	0.00014695
ATP6V0D1	P61421	VA0D1_HUMAN	2.08871	0.000175299
PRMT1	Q99873	ANM1_HUMAN	2.08871	0.000175299
PFKL	P17858	PFKAL_HUMAN	3.42801	0.000183804
NFKB1	P19838	NFKB1_HUMAN	2.08871	0.000187624
PFDN6	O15212	PFD6_HUMAN	2.00103	0.000242593
MSH6	P52701	MSH6_HUMAN	1.9814	0.000242593
CCT8	P50990	TCPQ_HUMAN	3.27398	0.000268496
PSPC1	Q8WXF1	PSPC1_HUMAN	2.66769	0.000285798
ZBTB5	O15062	ZBTB5_HUMAN	2.14321	0.000292995
NUP160	Q12769	NU160_HUMAN	2.58385	0.000292995
HNRNPA3	P51991	ROA3_HUMAN	3.00151	0.000371951
NONO	Q15233	NONO_HUMAN	2.92464	0.000428462
CARM1	Q86X55	CARM1_HUMAN	2.05553	0.00049644
ATP6V1G1	O75348	VATG1_HUMAN	1.54075	0.000551864
EEF1G	P26641	EF1G_HUMAN	2.42204	0.000551864
GNB1	P62873	GBB1_HUMAN	1.54075	0.000551864
SEH1L	Q96EE3	SEH1_HUMAN	1.54075	0.000551864
MTFR1L	Q9H019	MFR1L_HUMAN	2.08871	0.000551864
COPS7A	Q9UBW8	CSN7A_HUMAN	2.20742	0.000551864
EIF3I	Q13347	EIF3I_HUMAN	1.6791	0.000562141
NUP37	Q8NFH4	NUP37_HUMAN	1.6791	0.000562141
LAMTOR2	Q9Y2Q5	LTOR2_HUMAN	1.6791	0.000562141
NUP85	Q9BW27	NUP85_HUMAN	2.38886	0.000588621
CCT4	P50991	TCPD_HUMAN	2.71353	0.000667046
PFDN5	Q99471	PFD5_HUMAN	2.28369	0.000677453
LAMTOR1	Q6IAA8	LTOR1_HUMAN	1.75537	0.000745671
GID8	Q9NWU2	GID8_HUMAN	1.75537	0.000745671
SEC13	P55735	SEC13_HUMAN	1.64806	0.000808412
SMU1	Q2TAY7	SMU1_HUMAN	1.64806	0.000808412
NEU3	Q9UQ49	NEUR3_HUMAN	1.89372	0.000808412
RACGAP1	Q9H0H5	RGAP1_HUMAN	2.26406	0.00084594
ATP6V1C1	P21283	VATC1_HUMAN	1.64806	0.000876976
SDAD1	Q9NVU7	SDA1_HUMAN	-2.15152	0.00102331
RIPK2	O43353	RIPK2_HUMAN	2.05553	0.00107351
DARS1	P14868	SYDC_HUMAN	2.05553	0.00107351
WDR18	Q9BV38	WDR18_HUMAN	1.84305	0.00123941
HSP90AB1	P08238	HS90B_HUMAN	2.20238	0.00133341
PRMT5	O14744	ANM5_HUMAN	2.52452	0.00166748
PRDX3	P30048	PRDX3_HUMAN	1.40241	0.00166748
HNRNPF	P52597	HNRPF_HUMAN	2.20742	0.00166748
BEX3	Q00994	BEX3_HUMAN	1.40241	0.00166748
AKT1S1	Q96B36	AKTS1_HUMAN	1.40241	0.00166748
CCT3	P49368	TCPG_HUMAN	2.62968	0.00172812
PPP6C	O00743	PPP6_HUMAN	1.40241	0.00185256
GOLGA3	Q08378	GOGA3_HUMAN	1.40241	0.00185256
TTC17	Q96AE7	TTC17_HUMAN	1.73574	0.00198622
HMGCR	P04035	HMDH_HUMAN	1.91718	0.00217046
HNRNPU	Q00839	HNRPU_HUMAN	2.11217	0.00217046
LAMTOR4	Q0VGL1	LTOR4_HUMAN	1.26406	0.00217046
SMN2	Q16637	SMN_HUMAN	1.26406	0.00217046
ETFRF1	Q6IPR1	ETFR1_HUMAN	1.26406	0.00217046
PHF5A	Q7RTV0	PHF5A_HUMAN	1.26406	0.00217046
RMND5A	Q9H871	RMD5A_HUMAN	1.26406	0.00217046
ENY2	Q9NPA8	ENY2_HUMAN	1.26406	0.00217046
PGAM5	Q96HS1	PGAM5_HUMAN	3.05553	0.00217809
TRIM28	Q13263	TIF1B_HUMAN	3.01055	0.00236474
EPRS1	P07814	SYEP_HUMAN	2.40241	0.00269819
PRDX1	Q06830	PRDX1_HUMAN	1.26628	0.00273304
YWHAQ	P27348	1433T_HUMAN	1.64806	0.00294658
CSNK1A1	P48729	KC1A_HUMAN	1.54075	0.00294658
CCT2	P78371	TCPB_HUMAN	2.32953	0.00294658
TAF2	Q6P1X5	TAF2_HUMAN	-2.35182	0.00294658
WDR6	Q9NNW5	WDR6_HUMAN	1.54075	0.00294658
NDUFA8	P51970	NDUA8_HUMAN	1.50972	0.00318349
NOL6	Q9H6R4	NOL6_HUMAN	-1.74937	0.00343554
DHX15	O43143	DHX15_HUMAN	1.50972	0.00358192
URB2	Q14146	URB2_HUMAN	1.50972	0.00358192
KIF3A	Q9Y496	KIF3A_HUMAN	1.50972	0.00358192
SEC16A	O15027	SC16A_HUMAN	2.07899	0.00383945
PFDN2	Q9UHV9	PFD2_HUMAN	2.27289	0.00383945
SKP1	P63208	SKP1_HUMAN	1.39643	0.00390889
PRC1	O43663	PRC1_HUMAN	1.06907	0.00434391
EIF2S3	P41091	IF2G_HUMAN	1.06907	0.00434391
FMR1	Q06787	FMR1_HUMAN	1.06907	0.00434391
IQSEC1	Q6DN90	IQEC1_HUMAN	1.06907	0.00434391
RANBP9	Q96S59	RANB9_HUMAN	1.06907	0.00434391
MCCC2	Q9HCC0	MCCB_HUMAN	1.06907	0.00434391
ZBTB1	Q9Y2K1	ZBTB1_HUMAN	1.06907	0.00434391
MRPS18B	Q9Y676	RT18B_HUMAN	1.06907	0.00434391
KPNB1	Q14974	IMB1_HUMAN	2.26406	0.00472727
PRDX2	P32119	PRDX2_HUMAN	1.45119	0.00527633
TRIM27	P14373	TRI27_HUMAN	1.64806	0.00622329
CLTA	P09496	CLCA_HUMAN	1.5974	0.00624258
RTRAF	Q9Y224	RTRAF_HUMAN	2.96516	0.00696377
PDIA4	P13667	PDIA4_HUMAN	-1.9411	0.00706593
YWHAG	P61981	1433G_HUMAN	1.34577	0.0072509
TCP1	P17987	TCPA_HUMAN	2.46787	0.00759643
CLINT1	Q14677	EPN4_HUMAN	-1.43773	0.00759643
AKAP8	O43823	AKAP8_HUMAN	1.20742	0.00792975
RPLP0	P05388	RLA0_HUMAN	1.20742	0.00792975
MATR3	P43243	MATR3_HUMAN	1.20742	0.00792975
ATP5MF	P56134	ATPK_HUMAN	1.20742	0.00792975
ZKSCAN2	Q63HK3	ZKSC2_HUMAN	1.20742	0.00792975
BCAR1	P56945	BCAR1_HUMAN	-0.883418	0.00807241
STEEP1	Q9H5V9	STEEP_HUMAN	-0.930926	0.00836837
LMNA	P02545	LMNA_HUMAN	2.17638	0.00889255
RPS28	P62857	RS28_HUMAN	-1.11834	0.00900312
FXR1	P51114	FXR1_HUMAN	1.05553	0.0105574
RPL31	P62899	RL31_HUMAN	-1.04332	0.0113153
ATP1A1	P05023	AT1A1_HUMAN	1.56038	0.0115515
CLTC	Q00610	CLH1_HUMAN	2.87258	0.0115515
HSPB1	P04792	HSPB1_HUMAN	1.45308	0.0132325
NSUN2	Q08J23	NSUN2_HUMAN	-1.19275	0.0132325
SLIRP	Q9GZT3	SLIRP_HUMAN	1.54075	0.0132916
PRPF4B	Q13523	PRP4B_HUMAN	-1.0334	0.0142882
NME2	P22392	NDKB_HUMAN	1.47654	0.0144282
RBBP6	Q7Z6E9	RBBP6_HUMAN	-1.29288	0.0145213
WDR26	Q9H7D7	WDR26_HUMAN	1.54075	0.0162659
YWHAZ	P63104	1433Z_HUMAN	1.67153	0.0162686
CTPS1	P17812	PYRG1_HUMAN	1.42204	0.0164947
RRP1	P56182	RRP1_HUMAN	-0.892316	0.0164947
RPS3A	P61247	RS3A_HUMAN	-0.9002	0.0164947
RPL29	P47914	RL29_HUMAN	-1.29744	0.0167763
RPS18	P62269	RS18_HUMAN	-0.807036	0.0169311
SPEN	Q96T58	MINT_HUMAN	-1.34053	0.0171991
PPP6R3	Q5H9R7	PP6R3_HUMAN	1.31473	0.0176126
RPL13	P26373	RL13_HUMAN	-0.913415	0.0184153
KHDRBS1	Q07666	KHDR1_HUMAN	1.16284	0.0187361
ATE1	O95260	ATE1_HUMAN	-1.37754	0.0202666
PRR11	Q96HE9	PRR11_HUMAN	-1.0072	0.0206077
PES1	O00541	PESC_HUMAN	-1.0334	0.0208123
CDK1	P06493	CDK1_HUMAN	1.31473	0.0208123
TPM3	P06753	TPM3_HUMAN	1.31473	0.0208123
EMD	P50402	EMD_HUMAN	1.02235	0.0208123
SF1	Q15637	SF01_HUMAN	1.31473	0.0208123
NOL10	Q9BSC4	NOL10_HUMAN	-1.76154	0.0208123
NDUFB4	O95168	NDUB4_HUMAN	0.874087	0.0212956
H1-2	P16403	H12_HUMAN	-1.22631	0.0212956
YWHAB	P31946	1433B_HUMAN	0.874087	0.0212956
MRPS18A	Q9NVS2	RT18A_HUMAN	0.874087	0.0212956
TIMM13	Q9Y5L4	TIM13_HUMAN	1.31473	0.0212956
RPS6	P62753	RS6_HUMAN	-0.763429	0.0215368
MMTAG2	Q9BU76	MMTA2_HUMAN	-0.798237	0.0216849
CMAS	Q8NFW8	NEUA_HUMAN	-1.58619	0.0221655
CLTB	P09497	CLCB_HUMAN	1.33436	0.0226687
COPS2	P61201	CSN2_HUMAN	0.874087	0.0226687
MAGOH	P61326	MGN_HUMAN	0.874087	0.0226687
RPL27	P61353	RL27_HUMAN	-0.793518	0.0226687
GPS1	Q13098	CSN1_HUMAN	0.874087	0.0226687
ELAVL1	Q15717	ELAV1_HUMAN	0.874087	0.0226687
HAUS1	Q96CS2	HAUS1_HUMAN	0.874087	0.0226687
MYBBP1A	Q9BQG0	MBB1A_HUMAN	0.874087	0.0226687
SAV1	Q9H4B6	SAV1_HUMAN	0.874087	0.0226687
SRRM2	Q9UQ35	SRRM2_HUMAN	0.874087	0.0226687
CETN2	P41208	CETN2_HUMAN	1.06907	0.0230959
CUL1	Q13616	CUL1_HUMAN	2.81838	0.0237577
KHSRP	Q92945	FUBP2_HUMAN	1.20742	0.0237577
FTH1	P02794	FRIH_HUMAN	1.06907	0.0239785
SSR1	P43307	SSRA_HUMAN	1.06907	0.0239785
EIF3B	P55884	EIF3B_HUMAN	1.06907	0.0239785
IK	Q13123	RED_HUMAN	1.06907	0.0239785
PYCR3	Q53H96	P5CR3_HUMAN	1.06907	0.0239785
ATAD3A	Q9NVI7	ATD3A_HUMAN	1.01989	0.0239785
ATXN10	Q9UBB4	ATX10_HUMAN	1.06907	0.0239785
RPL34	P49207	RL34_HUMAN	-1.23322	0.024223
RPSA	P08865	RSSA_HUMAN	-1.3209	0.0248116
NEDD8	Q15843	NEDD8_HUMAN	1.20742	0.0250209
YTHDF2	Q9Y5A9	YTHD2_HUMAN	1.20742	0.0250209
COPS6	Q7L5N1	CSN6_HUMAN	1.40241	0.0255851
AURKAIP1	Q9NWT8	AKIP_HUMAN	-0.720591	0.0265297
NOM1	Q5C9Z4	NOM1_HUMAN	-1.92335	0.0271152
PFDN1	O60925	PFD1_HUMAN	0.679099	0.0275206
SRP72	O76094	SRP72_HUMAN	0.679099	0.0275206
MAPK1	P28482	MK01_HUMAN	0.679099	0.0275206
POLR2B	P30876	RPB2_HUMAN	0.679099	0.0275206
ACTR1B	P42025	ACTY_HUMAN	0.679099	0.0275206
RPS15A	P62244	RS15A_HUMAN	-0.746745	0.0275206
RPS25	P62851	RS25_HUMAN	-0.688663	0.0275206
DCTN2	Q13561	DCTN2_HUMAN	0.679099	0.0275206
SF3A2	Q15428	SF3A2_HUMAN	0.679099	0.0275206
NFKBIB	Q15653	IKBB_HUMAN	0.679099	0.0275206
ZKSCAN8	Q15776	ZKSC8_HUMAN	0.679099	0.0275206
SRSF7	Q16629	SRSF7_HUMAN	0.679099	0.0275206
FAM98B	Q52LJ0	FA98B_HUMAN	0.679099	0.0275206
ZNF628	Q5EBL2	ZN628_HUMAN	0.679099	0.0275206
CEP170	Q5SW79	CE170_HUMAN	0.679099	0.0275206
UQCC3	Q6UW78	UQCC3_HUMAN	0.679099	0.0275206
FTSJ3	Q8IY81	SPB1_HUMAN	-0.795576	0.0275206
WDR89	Q96FK6	WDR89_HUMAN	0.679099	0.0275206
UIMC1	Q96RL1	UIMC1_HUMAN	0.679099	0.0275206
LGMN	Q99538	LGMN_HUMAN	0.679099	0.0275206
RNF126	Q9BV68	RN126_HUMAN	0.679099	0.0275206
ZNF581	Q9P0T4	ZN581_HUMAN	0.679099	0.0275206
DDX20	Q9UHI6	DDX20_HUMAN	0.679099	0.0275206
MRPS28	Q9Y2Q9	RT28_HUMAN	0.679099	0.0275206
MRPS16	Q9Y3D3	RT16_HUMAN	0.679099	0.0275206
USP15	Q9Y4E8	UBP15_HUMAN	0.679099	0.0275206
ALG5	Q9Y673	ALG5_HUMAN	0.679099	0.0275206
RPL24	P83731	RL24_HUMAN	-0.710587	0.0281888
SNRPD1	P62314	SMD1_HUMAN	1.72219	0.028624
MRPL30	Q8TCC3	RM30_HUMAN	-0.899889	0.0291778
POP1	Q99575	POP1_HUMAN	-0.992169	0.0291778
WDR77	Q9BQA1	MEP50_HUMAN	1.45308	0.0292791
RUVBL1	Q9Y265	RUVB1_HUMAN	1.11974	0.0308924
RPL26	P61254	RL26_HUMAN	-0.607538	0.0318724
MUCL1	Q96DR8	MUCL1_HUMAN	-1.18255	0.032093
HNRNPH1	P31943	HNRH1_HUMAN	0.820068	0.0338462
RPS9	P46781	RS9_HUMAN	-0.57469	0.0338462
CDC26	Q8NHZ8	CDC26_HUMAN	1.01243	0.0349373
LYAR	Q9NX58	LYAR_HUMAN	-0.936899	0.0349677
H1-4	P10412	H14_HUMAN	-1.39717	0.0353952
RPL23A	P62750	RL23A_HUMAN	-0.692726	0.0353952
RPS15	P62841	RS15_HUMAN	-0.706831	0.0353952
ZFP91	Q96JP5	ZFP91_HUMAN	-0.710876	0.0353952
LUC7L2	Q9Y383	LC7L2_HUMAN	-0.674577	0.0353952
YWHAE	P62258	1433E_HUMAN	1.35174	0.0355651
RPS3	P23396	RS3_HUMAN	-0.588484	0.0362831
RPL21	P46778	RL21_HUMAN	-0.887177	0.0362831
HNRNPL	P14866	HNRPL_HUMAN	1.74457	0.0365231
GRWD1	Q9BQ67	GRWD1_HUMAN	-0.79258	0.0368809
TMEM201	Q5SNT2	TM201_HUMAN	1.01243	0.0370739
CCDC8	Q9H0W5	CCDC8_HUMAN	1.01243	0.0370739
YBX3	P16989	YBOX3_HUMAN	1.05553	0.0371192
SLC25A22	Q9H936	GHC1_HUMAN	1.11974	0.0371555
GLYR1	Q49A26	GLYR1_HUMAN	-0.918519	0.0386198
SRRM1	Q8IYB3	SRRM1_HUMAN	-0.728365	0.0390794
PTBP1	P26599	PTBP1_HUMAN	0.648063	0.0397161
RPL28	P46779	RL28_HUMAN	-0.908746	0.0402956
IGKV3-7	A0A075B6H7	KV37_HUMAN	-0.987567	0.0404164
RPL10	P27635	RL10_HUMAN	-0.627335	0.0422706
RPS11	P62280	RS11_HUMAN	-0.663053	0.0446098
TUBB6	Q9BUF5	TBB6_HUMAN	1.26406	0.0449646
GNL2	Q13823	NOG2_HUMAN	-0.604138	0.0455949
NKAPD1	Q6ZUT1	NKAP1_HUMAN	-0.987567	0.0465385
DHX37	Q8IY37	DHX37_HUMAN	-1.04421	0.0465385
LUC7L	Q9NQ29	LUC7L_HUMAN	-0.987567	0.0465385
NFKBIL1	Q9UBC1	IKBL1_HUMAN	-0.987567	0.0465385
ABCF2	Q9UG63	ABCF2_HUMAN	-0.987567	0.0465385
LAS1L	Q9Y4W2	LAS1L_HUMAN	1.17638	0.0465385
COL1A1	P02452	CO1A1_HUMAN	-0.623197	0.0475189
RPL17	P18621	RL17_HUMAN	-0.549293	0.0475189
CAPZA1	P52907	CAZA1_HUMAN	1.21339	0.0475189
NOL12	Q9UGY1	NOL12_HUMAN	-0.644398	0.0475189
LLPH	Q9BRT6	LLPH_HUMAN	-0.852218	0.0476227
COL1A2	P08123	CO1A2_HUMAN	-0.710876	0.0494893
RPS24	P62847	RS24_HUMAN	-0.567214	0.0494893
RPL37	P61927	RL37_HUMAN	-0.650243	0.0501465
RPL10A	P62906	RL10A_HUMAN	0.80604	0.0504302
HNRNPA2B1	P22626	ROA2_HUMAN	0.981396	0.0518027
NOL9	Q5SY16	NOL9_HUMAN	0.981396	0.0518027
ZNF512	Q96ME7	ZN512_HUMAN	-0.516798	0.0518027
EIF2B1	Q14232	EI2BA_HUMAN	-0.539582	0.0526037
RBM39	Q14498	RBM39_HUMAN	-0.566556	0.054464
RBMX	P38159	RBMX_HUMAN	1.40241	0.0546554
SNRPB2	P08579	RU2B_HUMAN	0.930729	0.0562663
HSD17B12	Q53GQ0	DHB12_HUMAN	1.11974	0.0562663
LSM14B	Q9BX40	LS14B_HUMAN	-0.987567	0.0574768
NSA2	O95478	NSA2_HUMAN	-0.524712	0.0576474
ARL6IP4	Q66PJ3	AR6P4_HUMAN	-0.849221	0.0587567
C11orf98	E9PRG8	CK098_HUMAN	-0.818581	0.059016
PWP1	Q13610	PWP1_HUMAN	-0.654234	0.062002
DDX3X	O00571	DDX3X_HUMAN	0.5355	0.0625384
RPS4X	P62701	RS4X_HUMAN	-0.616197	0.0625384
RPL36AL	Q969Q0	RL36L_HUMAN	-0.555214	0.0625384
GNL3	Q9BVP2	GNL3_HUMAN	-0.514001	0.0625384
DHX35	Q9H5Z1	DHX35_HUMAN	-1.37754	0.0625384
PPP2R1A	P30153	2AAA_HUMAN	0.75077	0.0640798
AIFM1	O95831	AIFM1_HUMAN	0.796605	0.0652608
RPL19	P84098	RL19_HUMAN	-0.950759	0.0652608
PSMA4	P25789	PSA4_HUMAN	-1.18255	0.0665045
DDX18	Q9NVP1	DDX18_HUMAN	-0.858045	0.0668401
RPS14	P62263	RS14_HUMAN	-0.5591	0.0681031
IGHV3-64D	A0A0J9YX35	HV64D_HUMAN	-0.849221	0.0681597
HSPD1	P10809	CH60_HUMAN	1.93955	0.0681597
TOP1	P11387	TOP1_HUMAN	-1.92335	0.0706131
PKM	P14618	KPYM_HUMAN	0.564217	0.0716772
CTSK	P43235	CATK_HUMAN	-0.566556	0.0716772
FAM133B	Q5BKY9	F133B_HUMAN	-0.566556	0.0716772
KCTD10	Q9H3F6	BACD3_HUMAN	1.23374	0.0728081
EPB41L4B	Q9H329	E41LB_HUMAN	-0.673865	0.0730817
H1-6	P22492	H1T_HUMAN	-0.67405	0.0735044
RPS13	P62277	RS13_HUMAN	-0.515657	0.0743752
THRAP3	Q9Y2W1	TR150_HUMAN	1.98539	0.0747918
DNAJC9	Q8WXX5	DNJC9_HUMAN	-0.887233	0.0752152
EEF2	P13639	EF2_HUMAN	0.548033	0.0754976
CALML5	Q9NZT1	CALL5_HUMAN	-0.849221	0.0754976
PCMT1	P22061	PIMT_HUMAN	-0.447071	0.0757639
UTP11	Q9Y3A2	UTP11_HUMAN	-0.594901	0.076607
PAICS	P22234	PUR6_HUMAN	1.11974	0.0772654
PABPC4	Q13310	PABP4_HUMAN	1.01243	0.0772654
ZNF430	Q9H8G1	ZN430_HUMAN	1.01243	0.0772654
CSTA	P01040	CYTA_HUMAN	-1.78501	0.0785334
RCN2	Q14257	RCN2_HUMAN	1.50972	0.081744
ASF1B	Q9NVP2	ASF1B_HUMAN	-0.704902	0.0824085
NOP53	Q9NZM5	NOP53_HUMAN	-0.494606	0.0824085
HNRNPC	P07910	HNRPC_HUMAN	1.4626	0.089754
MRPS25	P82663	RT25_HUMAN	-0.654234	0.0898301
ZNF771	Q7L3S4	ZN771_HUMAN	-0.654234	0.0898301
CHTOP	Q9Y3Y2	CHTOP_HUMAN	1.08871	0.0920832
PHGDH	O43175	SERA_HUMAN	1.28155	0.0935855
CDKN2A	P42771	CDN2A_HUMAN	0.874087	0.0945517
AAMP	Q13685	AAMP_HUMAN	0.874087	0.0945517
NIFK	Q9BYG3	MK67I_HUMAN	-0.460909	0.0945517
SDHB	P21912	SDHB_HUMAN	0.981396	0.0999796
RPS20	P60866	RS20_HUMAN	-0.533377	0.101886
BTBD9	Q96Q07	BTBD9_HUMAN	-0.997483	0.101886
PAK1IP1	Q9NWT1	PK1IP_HUMAN	-0.708733	0.107046
RPS8	P62241	RS8_HUMAN	-0.428992	0.108452
SAP18	O00422	SAP18_HUMAN	1.03206	0.1099
SON	P18583	SON_HUMAN	-0.899889	0.116672
MCM6	Q14566	MCM6_HUMAN	0.735741	0.116672
RPS2	P15880	RS2_HUMAN	-0.396936	0.117051
RBBP7	Q16576	RBBP7_HUMAN	1.31473	0.118821
HSPA9	P38646	GRP75_HUMAN	-0.422975	0.119257
CTSD	P07339	CATD_HUMAN	-1.57253	0.121394
RPS27A	P62979	RS27A_HUMAN	-0.524039	0.121915
S100A7	P31151	S10A7_HUMAN	-1.84922	0.123353
SNRPF	P62306	RUXF_HUMAN	-1.04421	0.125649
BCLAF1	Q9NYF8	BCLF1_HUMAN	0.735741	0.125832
RP9	Q8TA86	RP9_HUMAN	-0.549067	0.12689
NHP2	Q9NX24	NHP2_HUMAN	-0.849221	0.131164
BUD23	O43709	BUD23_HUMAN	-0.590019	0.132345
SLC25A1	P53007	TXTP_HUMAN	-0.849221	0.132815
DPM1	O60762	DPM1_HUMAN	-0.57253	0.135726
RPL3	P39023	RL3_HUMAN	-0.423608	0.135726
RPL32	P62910	RL32_HUMAN	-0.41546	0.136306
CFL1	P23528	COF1_HUMAN	-0.408579	0.139651
RPL35	P42766	RL35_HUMAN	-0.479993	0.141454
RPL39	P62891	RL39_HUMAN	-0.508826	0.141454
EIF5A	P63241	IF5A1_HUMAN	-0.42821	0.141454
RPL13A	P40429	RL13A_HUMAN	-0.600943	0.143256
BTBD1	Q9H0C5	BTBD1_HUMAN	1.11974	0.144772
MCM5	P33992	MCM5_HUMAN	-0.987567	0.146215
PHF6	Q8IWS0	PHF6_HUMAN	-0.849221	0.14902
RBM14	Q96PK6	RBM14_HUMAN	0.419133	0.150473
RPL5	P46777	RL5_HUMAN	-0.408579	0.151009
COPS4	Q9BT78	CSN4_HUMAN	1.47654	0.151009
SERPINB12	Q96P63	SPB12_HUMAN	-1.12591	0.153721
MRPL33	O75394	RM33_HUMAN	-0.459246	0.154782
SOD1	P00441	SODC_HUMAN	-0.654234	0.154782
RPS17	P08708	RS17_HUMAN	-0.475089	0.154782
PTMS	P20962	PTMS_HUMAN	-0.654234	0.154782
S100P	P25815	S100P_HUMAN	-0.654234	0.154782
COL18A1	P39060	COIA1_HUMAN	-0.654234	0.154782
CTSC	P53634	CATC_HUMAN	-0.654234	0.154782
RPL11	P62913	RL11_HUMAN	-0.502341	0.154782
PPIA	P62937	PPIA_HUMAN	0.484112	0.154782
MRPS21	P82921	RT21_HUMAN	-0.654234	0.154782
U2AF1	Q01081	U2AF1_HUMAN	-0.654234	0.154782
MORF4L2	Q15014	MO4L2_HUMAN	-0.654234	0.154782
NOC3L	Q8WTT2	NOC3L_HUMAN	-0.445189	0.154782
TFB1M	Q8WVM0	TFB1M_HUMAN	-0.654234	0.154782
UTP23	Q9BRU9	UTP23_HUMAN	-0.654234	0.154782
TUBB2B	Q9BVA1	TBB2B_HUMAN	-0.654234	0.154782
CGN	Q9P2M7	CING_HUMAN	-0.654234	0.154782
NXF1	Q9UBU9	NXF1_HUMAN	-0.654234	0.154782
NUDC	Q9Y266	NUDC_HUMAN	1.31473	0.154782
STRAP	Q9Y3F4	STRAP_HUMAN	1.31473	0.154782
NPM1	P06748	NPM_HUMAN	0.382777	0.159223
SUCLG1	P53597	SUCA_HUMAN	0.509717	0.159921
ARGLU1	Q9NWB6	ARGL1_HUMAN	-0.530686	0.16202
MTHFD2	P13995	MTDC_HUMAN	0.402408	0.165952
MKLN1	Q9UL63	MKLN1_HUMAN	1.20742	0.16724
PRDX6	P30041	PRDX6_HUMAN	1.01243	0.169167
ATP6V1E1	P36543	VATE1_HUMAN	1.01243	0.169167
DDX41	Q9UJV9	DDX41_HUMAN	-0.345194	0.170521
DDX54	Q8TDD1	DDX54_HUMAN	-0.647077	0.17207
MRPL42	Q9Y6G3	RM42_HUMAN	0.874087	0.17301
RPL22	P35268	RL22_HUMAN	-0.566556	0.174592
CWC15	Q9P013	CWC15_HUMAN	-0.515888	0.174592
DDX50	Q9BQ39	DDX50_HUMAN	-1.0334	0.174964
RPL27A	P46776	RL27A_HUMAN	-0.396968	0.175725
EPB41L5	Q9HCM4	E41L5_HUMAN	-0.416035	0.179933
UTP3	Q9NQZ2	SAS10_HUMAN	-0.515888	0.180086
FBXO21	O94952	FBX21_HUMAN	-0.654234	0.181657
CLU	P10909	CLUS_HUMAN	-0.654234	0.181657
REXO4	Q9GZR2	REXO4_HUMAN	-0.654234	0.181657
USP42	Q9H9J4	UBP42_HUMAN	-0.654234	0.181657
RPL35A	P18077	RL35A_HUMAN	-0.697328	0.181928
DUSP11	O75319	DUS11_HUMAN	-0.654234	0.184424
CUL3	Q13618	CUL3_HUMAN	-0.418872	0.186052
MRPS12	O15235	RT12_HUMAN	-0.42821	0.186487
UQCRC2	P22695	QCR2_HUMAN	-0.654234	0.186487
MRPL22	Q9NWU5	RM22_HUMAN	-0.481618	0.187029
HNRNPA0	Q13151	ROA0_HUMAN	0.786409	0.187527
FXR2	P51116	FXR2_HUMAN	0.874087	0.18973
AHSA1	O95433	AHSA1_HUMAN	0.874087	0.189847
LCN1	P31025	LCN1_HUMAN	-0.515888	0.189847
RACK1	P63244	RACK1_HUMAN	-0.395031	0.189847
SF3B2	Q13435	SF3B2_HUMAN	0.874087	0.189847
MRPL20	Q9BYC9	RM20_HUMAN	0.597395	0.189847
RIMOC1	A6NDU8	RIMC1_HUMAN	0.735741	0.193035
KIF5C	O60282	KIF5C_HUMAN	0.735741	0.193035
CSDE1	O75534	CSDE1_HUMAN	0.735741	0.193035
GM2A	P17900	SAP3_HUMAN	-0.849221	0.193035
MCM3	P25205	MCM3_HUMAN	0.735741	0.193035
U2AF2	P26368	U2AF2_HUMAN	-0.849221	0.193035
ATP5PO	P48047	ATPO_HUMAN	-0.515888	0.193035
KPNA2	P52292	IMA1_HUMAN	0.735741	0.193035
MYL6	P60660	MYL6_HUMAN	0.735741	0.193035
RPS29	P62273	RS29_HUMAN	-0.424268	0.193035
MRPS34	P82930	RT34_HUMAN	0.735741	0.193035
PLEKHO1	Q53GL0	PKHO1_HUMAN	0.735741	0.193035
RPS19BP1	Q86WX3	AROS_HUMAN	-0.654234	0.193035
NGDN	Q8NEJ9	NGDN_HUMAN	-0.849221	0.193035
DDX17	Q92841	DDX17_HUMAN	0.692761	0.193035
COPS5	Q92905	CSN5_HUMAN	0.735741	0.193035
NAT10	Q9H0A0	NAT10_HUMAN	-0.849221	0.193035
BABAM1	Q9NWV8	BABA1_HUMAN	0.735741	0.193035
H2BC17	P23527	H2B1O_HUMAN	-0.654234	0.198207
DSC3	Q14574	DSC3_HUMAN	-0.654234	0.198207
RPL38	P63173	RL38_HUMAN	-0.348388	0.201618
RPL23	P62829	RL23_HUMAN	-0.406537	0.202661
NSUN4	Q96CB9	NSUN4_HUMAN	-0.987567	0.205654
CAAP1	Q9H8G2	CAAP1_HUMAN	-0.849221	0.205654
ATP5F1C	P36542	ATPG_HUMAN	-0.320901	0.212299
MAIP1	Q8WWC4	MAIP1_HUMAN	-0.654234	0.212299
PRSS1	P07477	TRY1_HUMAN	-0.515888	0.212634
PRPF19	Q9UMS4	PRP19_HUMAN	-0.463078	0.212634
RPL26L1	Q9UNX3	RL26L_HUMAN	-0.447071	0.212634
H1-0	P07305	H10_HUMAN	-0.455895	0.216018
ABT1	Q9ULW3	ABT1_HUMAN	-0.987567	0.216018
NEFM	P07197	NFM_HUMAN	-1.18255	0.217731
IGKV2D-29	A0A075B6S2	KVD29_HUMAN	-0.320901	0.221389
POP4	O95707	RPP29_HUMAN	-0.320901	0.221389
IGHG2	P01859	IGHG2_HUMAN	-0.320901	0.221389
COL3A1	P02461	CO3A1_HUMAN	-0.320901	0.221389
IGKV4-1	P06312	KV401_HUMAN	-0.320901	0.221389
IGLC2	P0DOY2	IGLC2_HUMAN	-0.320901	0.221389
H1-3	P16402	H13_HUMAN	-0.320901	0.221389
ZNF22	P17026	ZNF22_HUMAN	-0.357911	0.221389
RYR1	P21817	RYR1_HUMAN	-0.320901	0.221389
RPS12	P25398	RS12_HUMAN	-0.320901	0.221389
SRP9	P49458	SRP09_HUMAN	-0.320901	0.221389
RPL37A	P61513	RL37A_HUMAN	-0.556687	0.221389
MRPS9	P82933	RT09_HUMAN	0.786409	0.221389
RPL18	Q07020	RL18_HUMAN	-0.320901	0.221389
RPS27L	Q71UM5	RS27L_HUMAN	-0.320901	0.221389
CCDC71	Q8IV32	CCD71_HUMAN	-0.320901	0.221389
SREK1IP1	Q8N9Q2	SR1IP_HUMAN	-0.320901	0.221389
DYNLRB2	Q8TF09	DLRB2_HUMAN	-0.320901	0.221389
ATP5MK	Q96IX5	ATPMK_HUMAN	-0.320901	0.221389
DNAJB11	Q9UBS4	DJB11_HUMAN	-0.351937	0.221389
MAD2L1	Q13257	MD2L1_HUMAN	-0.730507	0.222082
VIM	P08670	VIME_HUMAN	-0.406719	0.22779
RPL15	P61313	RL15_HUMAN	-0.408579	0.229095
SERPINA3	P01011	AACT_HUMAN	-1.09488	0.233069
CCDC59	Q9P031	TAP26_HUMAN	-0.449531	0.235306
RPL36	Q9Y3U8	RL36_HUMAN	-0.320901	0.235888
DDX6	P26196	DDX6_HUMAN	-0.654234	0.240428
CMSS1	Q9BQ75	CMS1_HUMAN	-0.654234	0.240428
DIMT1	Q9UNQ2	DIM1_HUMAN	-0.282408	0.247453
H3C12	P68431	H31_HUMAN	-0.459246	0.2499
IGBP1	P78318	IGBP1_HUMAN	0.540754	0.2499
THOC3	Q96J01	THOC3_HUMAN	0.540754	0.2499
WDR33	Q9C0J8	WDR33_HUMAN	0.540754	0.2499
TECR	Q9NZ01	TECR_HUMAN	0.679099	0.249933
TUBB	P07437	TBB5_HUMAN	0.313479	0.25381
AP2M1	Q96CW1	AP2M1_HUMAN	0.540754	0.25381
SLC25A13	Q9UJS0	S2513_HUMAN	0.540754	0.25381
KLF12	Q9Y4X4	KLF12_HUMAN	-0.654234	0.25381
LGALS7B	P47929	LEG7_HUMAN	0.679099	0.25471
GSDMA	Q96QA5	GSDMA_HUMAN	-1.12591	0.260453
H4C16	P62805	H4_HUMAN	-0.385116	0.261944
RUVBL2	Q9Y230	RUVB2_HUMAN	0.809872	0.262407
RPS21	P63220	RS21_HUMAN	-0.459246	0.265073
SEMG1	P04279	SEMG1_HUMAN	-1.09488	0.266313
TP53	P04637	P53_HUMAN	0.874087	0.266313
URB1	O60287	NPA1P_HUMAN	0.540754	0.271944
NDUFS2	O75306	NDUS2_HUMAN	0.540754	0.271944
SLIT2	O94813	SLIT2_HUMAN	-0.956531	0.271944
CBX6	O95503	CBX6_HUMAN	-0.654234	0.271944
BAG2	O95816	BAG2_HUMAN	-0.320901	0.271944
ARG1	P05089	ARGI1_HUMAN	-0.899889	0.271944
ATP2A2	P16615	AT2A2_HUMAN	0.540754	0.271944
NCL	P19338	NUCL_HUMAN	0.540754	0.271944
RPL9P9	P32969	RL9_HUMAN	-0.408579	0.271944
CSNK1D	P48730	KC1D_HUMAN	-0.654234	0.271944
MRE11	P49959	MRE11_HUMAN	0.540754	0.271944
PSMC5	P62195	PRS8_HUMAN	0.540754	0.271944
MRPS15	P82914	RT15_HUMAN	-0.282408	0.271944
NUP188	Q5SRE5	NU188_HUMAN	0.540754	0.271944
ATAD3B	Q5T9A4	ATD3B_HUMAN	0.540754	0.271944
CCSAP	Q6IQ19	CCSAP_HUMAN	0.540754	0.271944
DCP1B	Q8IZD4	DCP1B_HUMAN	0.540754	0.271944
TMA16	Q96EY4	TMA16_HUMAN	-0.320901	0.271944
BTBD2	Q9BX70	BTBD2_HUMAN	0.591421	0.271944
WDCP	Q9H6R7	WDCP_HUMAN	0.540754	0.271944
CHMP1A	Q9HD42	CHM1A_HUMAN	0.540754	0.271944
GNG12	Q9UBI6	GBG12_HUMAN	0.540754	0.271944
NUP50	Q9UKX7	NUP50_HUMAN	0.540754	0.271944
FAU	P62861	RS30_HUMAN	-0.320901	0.273457
DLST	P36957	ODO2_HUMAN	0.679099	0.273592
MAEA	Q7L5Y9	MAEA_HUMAN	0.679099	0.273592
HACD3	Q9P035	HACD3_HUMAN	0.679099	0.273592
RRP7A	Q9Y3A4	RRP7A_HUMAN	-0.482709	0.274257
CENPV	Q7Z7K6	CENPV_HUMAN	-0.270233	0.277733
MRPS7	Q9Y2R9	RT07_HUMAN	0.698731	0.278593
CPSF1	Q10570	CPSF1_HUMAN	-0.849221	0.280517
RBM8A	Q9Y5S9	RBM8A_HUMAN	0.396434	0.282283
RPL8	P62917	RL8_HUMAN	-0.337914	0.28376
NAP1L1	P55209	NP1L1_HUMAN	-0.320901	0.284574
RPS23	P62266	RS23_HUMAN	-0.330231	0.285226
TRMT112	Q9UI30	TR112_HUMAN	-0.320901	0.290383
SERPINB3	P29508	SPB3_HUMAN	-1.04421	0.290529
RPS16	P62249	RS16_HUMAN	-0.404747	0.290529
SRP14	P37108	SRP14_HUMAN	-0.287722	0.294148
FLNA	P21333	FLNA_HUMAN	0.540754	0.298939
FBL	P22087	FBRL_HUMAN	-0.270233	0.302427
S100A8	P05109	S10A8_HUMAN	-0.590019	0.302681
RPS26	P62854	RS26_HUMAN	-0.251983	0.307214
C1QBP	Q07021	C1QBP_HUMAN	0.264062	0.307214
LBR	Q14739	LBR_HUMAN	0.679099	0.307214
PCBP2	Q15366	PCBP2_HUMAN	0.786409	0.307784
ZNF593	O00488	ZN593_HUMAN	-0.310985	0.310436
DNAJA1	P31689	DNJA1_HUMAN	0.275265	0.310797
MEPCE	Q7L2J0	MEPCE_HUMAN	-0.515888	0.315065
CCDC85C	A6NKD9	CC85C_HUMAN	0.345766	0.316142
TIMM44	O43615	TIM44_HUMAN	0.345766	0.316142
AHCYL1	O43865	SAHH2_HUMAN	0.345766	0.316142
EIF3G	O75821	EIF3G_HUMAN	0.345766	0.316142
RSL1D1	O76021	RL1D1_HUMAN	-0.408579	0.316142
UBR5	O95071	UBR5_HUMAN	0.345766	0.316142
HERC2	O95714	HERC2_HUMAN	0.345766	0.316142
POLR2E	P19388	RPAB1_HUMAN	0.345766	0.316142
NFKBIA	P25963	IKBA_HUMAN	0.345766	0.316142
PIK3R1	P27986	P85A_HUMAN	0.345766	0.316142
MAT2A	P31153	METK2_HUMAN	0.527206	0.316142
PRSS3	P35030	TRY3_HUMAN	-0.654234	0.316142
MTREX	P42285	MTREX_HUMAN	0.345766	0.316142
SEC61B	P60468	SC61B_HUMAN	0.345766	0.316142
HBA2	P69905	HBA_HUMAN	1.16558	0.316142
GTF2I	P78347	GTF2I_HUMAN	0.345766	0.316142
DCD	P81605	DCD_HUMAN	-0.320901	0.316142
MRPS11	P82912	RT11_HUMAN	0.345766	0.316142
MRPS6	P82932	RT06_HUMAN	0.345766	0.316142
ILF2	Q12905	ILF2_HUMAN	0.345766	0.316142
HDAC1	Q13547	HDAC1_HUMAN	0.345766	0.316142
MTMR3	Q13615	MTMR3_HUMAN	0.345766	0.316142
GAPVD1	Q14C86	GAPD1_HUMAN	0.345766	0.316142
ELOC	Q15369	ELOC_HUMAN	0.345766	0.316142
ZSCAN26	Q16670	ZSC26_HUMAN	0.345766	0.316142
MRPL14	Q6P1L8	RM14_HUMAN	0.540754	0.316142
SKA3	Q8IX90	SKA3_HUMAN	0.345766	0.316142
GTF3C2	Q8WUA4	TF3C2_HUMAN	0.345766	0.316142
SKA2	Q8WVK7	SKA2_HUMAN	0.345766	0.316142
HSPH1	Q92598	HS105_HUMAN	0.345766	0.316142
SRPK1	Q96SB4	SRPK1_HUMAN	0.345766	0.316142
CDC5L	Q99459	CDC5L_HUMAN	0.345766	0.316142
ANAPC1	Q9H1A4	APC1_HUMAN	0.345766	0.316142
ANAPC10	Q9UM13	APC10_HUMAN	0.345766	0.316142
L1RE1	Q9UN81	LORF1_HUMAN	0.345766	0.316142
STX8	Q9UNK0	STX8_HUMAN	-0.654234	0.316142
PPP6R1	Q9UPN7	PP6R1_HUMAN	0.345766	0.316142
TRAPPC4	Q9Y296	TPPC4_HUMAN	0.345766	0.316142
UTP18	Q9Y5J1	UTP18_HUMAN	0.345766	0.316142
GGCT	O75223	GGCT_HUMAN	-0.654234	0.317885
DDX27	Q96GQ7	DDX27_HUMAN	-0.697328	0.317885
RPF1	Q9H9Y2	RPF1_HUMAN	-0.404747	0.322287
DDB1	Q16531	DDB1_HUMAN	-0.230135	0.326841
TCOF1	Q13428	TCOF_HUMAN	-0.335699	0.326911
AZGP1	P25311	ZA2G_HUMAN	-0.710876	0.327395
RPL36A	P83881	RL36A_HUMAN	-0.433092	0.333048
ARPC2	O15144	ARPC2_HUMAN	1.07056	0.336413
ACTC1	P68032	ACTC_HUMAN	-0.377542	0.336583
AASDHPPT	Q9NRN7	ADPPT_HUMAN	0.402408	0.341817
HNRNPA1	P09651	ROA1_HUMAN	0.786409	0.347124
SBSN	Q6UWP8	SBSN_HUMAN	1.30079	0.347124
RPS27	P42677	RS27_HUMAN	0.270744	0.347362
CCDC86	Q9H6F5	CCD86_HUMAN	-0.324252	0.349649
LYZ	P61626	LYSC_HUMAN	-0.320901	0.356532
NKAP	Q8N5F7	NKAP_HUMAN	-0.535519	0.356532
RPLP2	P05387	RLA2_HUMAN	0.540754	0.36072
SAFB	Q15424	SAFB1_HUMAN	0.540754	0.36072
POF1B	Q8WVV4	POF1B_HUMAN	0.540754	0.36072
C9orf78	Q9NZ63	TLS1_HUMAN	0.540754	0.36072
RBMX2	Q9Y388	RBMX2_HUMAN	-0.899889	0.364116
RPL7	P18124	RL7_HUMAN	-0.351937	0.365095
PLCD3	Q8N3E9	PLCD3_HUMAN	-0.654234	0.365095
MCM4	P33991	MCM4_HUMAN	0.735741	0.365874
SPOUT1	Q5T280	CI114_HUMAN	-0.256685	0.36663
XRCC6	P12956	XRCC6_HUMAN	0.402408	0.368257
HADHA	P40939	ECHA_HUMAN	0.540754	0.368257
H1-10	Q92522	H1X_HUMAN	-0.256685	0.372703
PRR4	Q16378	PROL4_HUMAN	-0.710876	0.375874
PPP1CC	P36873	PP1G_HUMAN	0.540754	0.381361
HP1BP3	Q5SSJ5	HP1B3_HUMAN	-0.496257	0.387334
TRIM21	P19474	RO52_HUMAN	-0.20867	0.387389
RPS5	P46782	RS5_HUMAN	-0.307353	0.387389
SERBP1	Q8NC51	PAIRB_HUMAN	0.328277	0.387389
BRD9	Q9H8M2	BRD9_HUMAN	-0.515888	0.387389
APOD	P05090	APOD_HUMAN	-0.849221	0.391714
DDX5	P17844	DDX5_HUMAN	0.220846	0.403124
H2BC12	O60814	H2B1K_HUMAN	-0.266242	0.413738
POLDIP3	Q9BY77	PDIP3_HUMAN	0.648063	0.413738
RPS10	P46783	RS10_HUMAN	-0.351937	0.415285
RPL22L1	Q6P5R6	RL22L_HUMAN	-0.24677	0.415285
CALM1	P0DP23	CALM1_HUMAN	0.345766	0.418549
GLUL	P15104	GLNA_HUMAN	0.345766	0.418549
HNRNPH2	P55795	HNRH2_HUMAN	0.345766	0.418549
MARS1	P56192	SYMC_HUMAN	0.345766	0.418549
IMMT	Q16891	MIC60_HUMAN	0.345766	0.418549
SUGP2	Q8IX01	SUGP2_HUMAN	0.540754	0.418549
SLC25A10	Q9UBX3	DIC_HUMAN	0.679099	0.418549
NOL7	Q9UMY1	NOL7_HUMAN	-0.219565	0.418549
PRPS1	P60891	PRPS1_HUMAN	-0.256685	0.429898
PPAN	Q9NQ55	SSF1_HUMAN	0.402408	0.433935
SF3B6	Q9Y3B4	SF3B6_HUMAN	0.334361	0.439531
MRPL15	Q9P015	RM15_HUMAN	-0.459246	0.442246
SLC25A3	Q00325	MPCP_HUMAN	0.281551	0.447732
ACTB	P60709	ACTB_HUMAN	-0.230467	0.460074
DSC1	Q08554	DSC1_HUMAN	-0.956531	0.460074
ZNF275	Q9NSD4	ZN275_HUMAN	-0.371568	0.461777
ASF1A	Q9Y294	ASF1A_HUMAN	-0.236854	0.461777
TRMT10C	Q7L0Y3	TM10C_HUMAN	-0.182555	0.463992
RPL12	P30050	RL12_HUMAN	0.484112	0.468251
NEFL	P07196	NFL_HUMAN	-0.515888	0.471444
PKP1	Q13835	PKP1_HUMAN	-0.654234	0.471444
FCF1	Q9Y324	FCF1_HUMAN	-0.344364	0.471547
ZCCHC17	Q9NP64	ZCC17_HUMAN	-0.19247	0.476266
BLMH	Q13867	BLMH_HUMAN	-1.04421	0.479621
NDUFA4	O00483	NDUA4_HUMAN	-0.377542	0.486644
EIF1AY	O14602	IF1AY_HUMAN	-0.515888	0.486644
MIF	P14174	MIF_HUMAN	-0.515888	0.486644
ATP5F1A	P25705	ATPA_HUMAN	0.214994	0.486644
RSL24D1	Q9UHA3	RLP24_HUMAN	-0.320901	0.486644
NOP16	Q9Y3C1	NOP16_HUMAN	-0.191893	0.486644
SDF2L1	Q9HCN8	SDF2L_HUMAN	-0.320901	0.490419
PPP2CA	P67775	PP2AA_HUMAN	0.402408	0.49257
SPTLC1	O15269	SPTC1_HUMAN	0.345766	0.496016
CALU	O43852	CALU_HUMAN	0.345766	0.496016
ARF3	P61204	ARF3_HUMAN	-0.515888	0.496016
DYNLL1	P63167	DYL1_HUMAN	-0.459246	0.496016
INTS6L	Q5JSJ4	INT6L_HUMAN	0.345766	0.496016
GPATCH4	Q5T3I0	GPTC4_HUMAN	-0.340532	0.496016
LSM14A	Q8ND56	LS14A_HUMAN	0.345766	0.496016
MRPL34	Q9BQ48	RM34_HUMAN	0.345766	0.496016
OGT	O15294	OGT1_HUMAN	0.345766	0.499106
FLNB	O75369	FLNB_HUMAN	0.345766	0.499106
S100A9	P06702	S10A9_HUMAN	-0.578221	0.499106
SNRPA	P09012	SNRPA_HUMAN	0.345766	0.499106
COPA	P53621	COPA_HUMAN	0.345766	0.499106
TNFAIP1	Q13829	BACD2_HUMAN	0.345766	0.499106
SLC1A5	Q15758	AAAT_HUMAN	0.345766	0.499106
MLF2	Q15773	MLF2_HUMAN	0.345766	0.499106
ANKFY1	Q9P2R3	ANFY1_HUMAN	0.345766	0.499106
MRPL47	Q9HD33	RM47_HUMAN	0.540754	0.499698
RRP1B	Q14684	RRP1B_HUMAN	0.540754	0.500608
HSPA5	P11021	BIP_HUMAN	-0.160426	0.501191
TUFM	P49411	EFTU_HUMAN	0.181262	0.505618
SHROOM3	Q8TF72	SHRM3_HUMAN	-0.320901	0.506932
HBB	P68871	HBB_HUMAN	0.874087	0.515856
DDX28	Q9NUL7	DDX28_HUMAN	-0.167757	0.517158
SLC25A6	P12236	ADT3_HUMAN	-0.182555	0.522914
NTPCR	Q9BSD7	NTPCR_HUMAN	-0.213591	0.522914
SURF6	O75683	SURF6_HUMAN	-0.156877	0.535524
LTF	P02788	TRFL_HUMAN	-0.459246	0.536204
PLRG1	O43660	PLRG1_HUMAN	0.402408	0.540573
PCBP1	Q15365	PCBP1_HUMAN	-0.233222	0.555086
MCM7	P33993	MCM7_HUMAN	-0.408579	0.55657
HDGF	P51858	HDGF_HUMAN	-0.320901	0.560564
RBM15	Q96T37	RBM15_HUMAN	-0.320901	0.560564
PSMD9	O00233	PSMD9_HUMAN	-0.320901	0.564212
SLC25A4	P12235	ADT1_HUMAN	-0.320901	0.564212
HOXB8	P17481	HXB8_HUMAN	-0.320901	0.564212
HADHB	P55084	ECHB_HUMAN	-0.320901	0.564212
ZNHIT6	Q9NWK9	BCD1_HUMAN	-0.320901	0.564212
MYO6	Q9UM54	MYO6_HUMAN	-0.320901	0.564212
RPL18A	Q02543	RL18A_HUMAN	-0.215733	0.56732
KLF16	Q9BXK1	KLF16_HUMAN	-0.320901	0.567333
PIP	P12273	PIP_HUMAN	-0.320901	0.577306
RPL7A	P62424	RL7A_HUMAN	-0.146916	0.577306
GRB2	P62993	GRB2_HUMAN	-0.320901	0.577306
MRPL24	Q96A35	RM24_HUMAN	-0.320901	0.577306
MRPL18	Q9H0U6	RM18_HUMAN	-0.320901	0.577306
ANGEL2	Q5VTE6	ANGE2_HUMAN	-0.320901	0.584
RPS7	P62081	RS7_HUMAN	-0.159092	0.584814
DBN1	Q16643	DREB_HUMAN	0.816077	0.585092
CST4	P01036	CYTS_HUMAN	0.540754	0.592857
ALYREF	Q86V81	THOC4_HUMAN	-0.320901	0.596065
ANXA2	P07355	ANXA2_HUMAN	-0.484852	0.616295
RPP30	P78346	RPP30_HUMAN	-0.320901	0.621838
SPRR3	Q9UBC9	SPRR3_HUMAN	0.453076	0.621838
CRNN	Q9UBG3	CRNN_HUMAN	0.453076	0.621838
CFAP20	Q9Y6A4	CFA20_HUMAN	-0.459246	0.621838
RPL4	P36578	RL4_HUMAN	-0.174602	0.623527
LCE3E	Q5T5B0	LCE3E_HUMAN	-0.320901	0.625756
CBS	P35520	CBS_HUMAN	-0.320901	0.641908
CCDC12	Q8WUD4	CCD12_HUMAN	-0.320901	0.641908
TUBAL3	A6NHL2	TBAL3_HUMAN	-0.320901	0.649661
RSBN1L	Q6PCB5	RSBNL_HUMAN	-0.320901	0.649661
GAPDH	P04406	G3P_HUMAN	-0.28389	0.650202
ARPC4	P59998	ARPC4_HUMAN	0.345766	0.652044
CUL2	Q13617	CUL2_HUMAN	0.345766	0.652044
RPUSD4	Q96CM3	RUSD4_HUMAN	-0.459246	0.659336
HSPA8	P11142	HSP7C_HUMAN	-0.114594	0.659945
PPP2R2A	P63151	2ABA_HUMAN	0.238457	0.664861
CPSF3	Q9UKF6	CPSF3_HUMAN	0.345766	0.668827
SLC25A11	Q02978	M2OM_HUMAN	0.150779	0.67234
CSTB	P04080	CYTB_HUMAN	-0.182555	0.672609
UQCRFS1P1	P0C7P4	UCRIL_HUMAN	-0.320901	0.672609
CAPZB	P47756	CAPZB_HUMAN	0.382777	0.677184
SRSF3	P84103	SRSF3_HUMAN	-0.320901	0.67903
COPB1	P53618	COPB_HUMAN	0.345766	0.679199
GEMIN4	P57678	GEMI4_HUMAN	0.345766	0.679199
MAP7D1	Q3KQU3	MA7D1_HUMAN	0.20742	0.686062
PPP1R9B	Q96SB3	NEB2_HUMAN	-0.42821	0.686062
RRP12	Q5JTH9	RRP12_HUMAN	-0.311185	0.686823
C1QA	P02745	C1QA_HUMAN	-0.125913	0.7101
CDKN2A	Q8N726	ARF_HUMAN	-0.125913	0.7101
FIP1L1	Q6UN15	FIP1_HUMAN	-0.371568	0.718262
H2AC8	P04908	H2A1B_HUMAN	-0.125913	0.721045
MRPL9	Q9BYD2	RM09_HUMAN	0.312588	0.730092
MAZ	P56270	MAZ_HUMAN	-0.151518	0.740021
DNAJA2	O60884	DNJA2_HUMAN	0.0903955	0.744112
RPS19	P39019	RS19_HUMAN	-0.149376	0.74469
CNP	P09543	CN37_HUMAN	-0.320901	0.746428
ERH	P84090	ERH_HUMAN	0.150779	0.746428
PPIL2	Q13356	PPIL2_HUMAN	-0.320901	0.746428
MRM3	Q9HC36	MRM3_HUMAN	-0.320901	0.749681
MRPS26	Q9BYN8	RT26_HUMAN	0.227052	0.750859
SSR4	P51571	SSRD_HUMAN	-0.182555	0.751282
CBX3	Q13185	CBX3_HUMAN	0.20742	0.757454
RPL7L1	Q6DKI1	RL7L_HUMAN	-0.120599	0.75956
LARP4	Q71RC2	LARP4_HUMAN	-0.125913	0.75956
RAN	P62826	RAN_HUMAN	0.150779	0.759578
AURKB	Q96GD4	AURKB_HUMAN	0.20742	0.764674
TOMM20	Q15388	TOM20_HUMAN	0.20742	0.770038
SCD	O00767	SCD_HUMAN	0.20742	0.774089
ARPC3	O15145	ARPC3_HUMAN	0.227052	0.774089
IGHA1	P01876	IGHA1_HUMAN	0.20742	0.774089
ANXA1	P04083	ANXA1_HUMAN	0.20742	0.774089
AMY2A	P04746	AMYP_HUMAN	0.20742	0.774089
CYC1	P08574	CY1_HUMAN	0.20742	0.774089
SNRNP70	P08621	RU17_HUMAN	0.20742	0.774089
CTNNA1	P35221	CTNA1_HUMAN	0.20742	0.774089
BSG	P35613	BASI_HUMAN	0.20742	0.774089
ACTR2	P61160	ARP2_HUMAN	0.20742	0.774089
MRPS22	P82650	RT22_HUMAN	0.20742	0.774089
AIMP1	Q12904	AIMP1_HUMAN	0.20742	0.774089
PLEC	Q15149	PLEC_HUMAN	-0.579461	0.774089
ACBD5	Q5T8D3	ACBD5_HUMAN	0.20742	0.774089
OBI1	Q5W0B1	OBI1_HUMAN	0.20742	0.774089
MRPL54	Q6P161	RM54_HUMAN	0.20742	0.774089
CAND1	Q86VP6	CAND1_HUMAN	0.20742	0.774089
AEN	Q8WTP8	AEN_HUMAN	-0.320901	0.774089
DNAJA3	Q96EY1	DNJA3_HUMAN	0.123574	0.774089
LARS1	Q9P2J5	SYLC_HUMAN	0.20742	0.774089
DNAJB6	O75190	DNJB6_HUMAN	0.119742	0.774625
CDSN	Q15517	CDSN_HUMAN	-0.320901	0.777012
YBX1	P67809	YBOX1_HUMAN	-0.0874206	0.79389
CCDC137	Q6PK04	CC137_HUMAN	-0.125913	0.79389
SRM	P19623	SPEE_HUMAN	-0.125913	0.797188
SLC16A1	P53985	MOT1_HUMAN	-0.125913	0.797188
SSBP1	Q04837	SSBP_HUMAN	-0.125913	0.797188
TUBB4B	P68371	TBB4B_HUMAN	0.119742	0.814172
TGM3	Q08188	TGM3_HUMAN	-0.275066	0.814434
GAR1	Q9NY12	GAR1_HUMAN	0.20742	0.814434
RPL30	P62888	RL30_HUMAN	0.150779	0.817396
TSPYL1	Q9H0U9	TSYL1_HUMAN	0.20742	0.817396
NDUFS7	O75251	NDUS7_HUMAN	-0.182555	0.832352
PRH2	P02810	PRPC_HUMAN	-0.125913	0.832352
FARSA	Q9Y285	SYFA_HUMAN	0.258088	0.83666
SF3B3	Q15393	SF3B3_HUMAN	0.20742	0.837537
ARPC1A	Q92747	ARC1A_HUMAN	-0.182555	0.839384
IMP4	Q96G21	IMP4_HUMAN	-0.182555	0.839384
BOLA2B	Q9H3K6	BOLA2_HUMAN	-0.0948766	0.839607
HOXA5	P20719	HXA5_HUMAN	-0.0692714	0.839886
ACTN4	O43707	ACTN4_HUMAN	0.20742	0.846977
HSPA1A	P0DMV8	HS71A_HUMAN	-0.0607414	0.871652
HSD17B10	Q99714	HCD2_HUMAN	0.150779	0.871652
DDX31	Q9H8H2	DDX31_HUMAN	0.150779	0.871652
MAP7	Q14244	MAP7_HUMAN	-0.182555	0.873627
SDHA	P31040	SDHA_HUMAN	0.0766478	0.880788
RCC2	Q9P258	RCC2_HUMAN	0.150779	0.883769
GSN	P06396	GELS_HUMAN	0.238457	0.895616
LIMA1	Q9UHB6	LIMA1_HUMAN	0.238457	0.895616
FABP5	Q01469	FABP5_HUMAN	0.119742	0.908299
SLX9	Q9NSI2	SLX9_HUMAN	-0.0752453	0.913707
MRPS17	Q9Y2R5	RT17_HUMAN	-0.0442089	0.92589
SNRPB	P14678	RSMB_HUMAN	0.0865636	0.932664
CAT	P04040	CATA_HUMAN	-0.270233	0.933017
DNAJC10	Q8IXB1	DJC10_HUMAN	-0.125913	0.933017
XRCC5	P13010	XRCC5_HUMAN	-0.125913	0.935582
LACRT	Q9GZZ8	LACRT_HUMAN	-0.125913	0.936983
RPL6	Q02878	RL6_HUMAN	0.059359	0.939297
RRP36	Q96EU6	RRP36_HUMAN	0.0631005	0.939297
DSG1	Q02413	DSG1_HUMAN	-0.306544	0.941253
KPRP	Q5T749	KPRP_HUMAN	0.150779	0.942694
INA	Q16352	AINX_HUMAN	-0.182555	0.94297
TGM1	P22735	TGM1_HUMAN	0.150779	0.952879
HAL	P42357	HUTH_HUMAN	-0.264259	0.952879
DSP	P15924	DESP_HUMAN	-0.165175	0.962416
COA7	Q96BR5	COA7_HUMAN	0.0631005	0.963888
RPL14	P50914	RL14_HUMAN	0.0690745	0.963892
EFTUD2	Q15029	U5S1_HUMAN	-0.125913	0.964168
ELOB	Q15370	ELOB_HUMAN	0.0865636	0.980678
ALB	P02768	ALBU_HUMAN	-0.182555	0.981749
NACA	E9PAV3	NACAM_HUMAN	0.0124328	0.985015
IPO5	O00410	IPO5_HUMAN	0.0124328	0.985015
MAP2K7	O14733	MP2K7_HUMAN	0.0124328	0.985015
GEMIN2	O14893	GEMI2_HUMAN	0.0124328	0.985015
MYL12B	O14950	ML12B_HUMAN	0.0124328	0.985015
PPM1G	O15355	PPM1G_HUMAN	0.0124328	0.985015
EIF3D	O15371	EIF3D_HUMAN	0.0124328	0.985015
ARPC5	O15511	ARPC5_HUMAN	0.0124328	0.985015
ZNF208	O43345	ZN208_HUMAN	0.0124328	0.985015
DENR	O43583	DENR_HUMAN	0.0124328	0.985015
NARS1	O43776	SYNC_HUMAN	0.0124328	0.985015
SCO2	O43819	SCO2_HUMAN	0.0124328	0.985015
ZNRD2	O60232	ZNRD2_HUMAN	0.0124328	0.985015
MRPS14	O60783	RT14_HUMAN	0.0124328	0.985015
DKC1	O60832	DKC1_HUMAN	0.0124328	0.985015
PPFIA3	O75145	LIPA3_HUMAN	0.0124328	0.985015
OBSL1	O75147	OBSL1_HUMAN	0.0124328	0.985015
CNOT3	O75175	CNOT3_HUMAN	0.0124328	0.985015
PRPF40A	O75400	PR40A_HUMAN	0.0124328	0.985015
NDUFS3	O75489	NDUS3_HUMAN	0.0124328	0.985015
BANF1	O75531	BAF_HUMAN	0.0124328	0.985015
SF3B1	O75533	SF3B1_HUMAN	0.0124328	0.985015
SOGA1	O94964	SOGA1_HUMAN	0.0124328	0.985015
NSD2	O96028	NSD2_HUMAN	0.0124328	0.985015
SLC25A5	P05141	ADT2_HUMAN	0.0115972	0.985015
EIF2S1	P05198	IF2A_HUMAN	0.0124328	0.985015
SNRPC	P09234	RU1C_HUMAN	0.0124328	0.985015
POLR1D	P0DPB5	RPC22_HUMAN	0.0124328	0.985015
TXN	P10599	THIO_HUMAN	-0.0517822	0.985015
UMPS	P11172	UMPS_HUMAN	0.0124328	0.985015
CDK4	P11802	CDK4_HUMAN	0.0124328	0.985015
PCNA	P12004	PCNA_HUMAN	0.0124328	0.985015
COX4I1	P13073	COX41_HUMAN	0.0124328	0.985015
JUP	P14923	PLAK_HUMAN	-0.0741896	0.985015
HOXB9	P17482	HXB9_HUMAN	0.0124328	0.985015
LMNB1	P20700	LMNB1_HUMAN	0.0124328	0.985015
RPA1	P27694	RFA1_HUMAN	0.0124328	0.985015
CANX	P27824	CALX_HUMAN	0.0124328	0.985015
ABCD3	P28288	ABCD3_HUMAN	0.0124328	0.985015
ADSL	P30566	PUR8_HUMAN	0.0124328	0.985015
CASP14	P31944	CASPE_HUMAN	0.0124328	0.985015
DUT	P33316	DUT_HUMAN	0.0124328	0.985015
IARS1	P41252	SYIC_HUMAN	0.0124328	0.985015
RBM34	P42696	RBM34_HUMAN	0.0124328	0.985015
RANGAP1	P46060	RAGP1_HUMAN	0.0124328	0.985015
PSMB2	P49721	PSB2_HUMAN	0.0124328	0.985015
GMPS	P49915	GUAA_HUMAN	0.0124328	0.985015
GALK1	P51570	GALK1_HUMAN	0.0124328	0.985015
NCBP2	P52298	NCBP2_HUMAN	0.0124328	0.985015
ARFIP1	P53367	ARFP1_HUMAN	0.0124328	0.985015
MFAP1	P55081	MFAP1_HUMAN	0.0124328	0.985015
ZNF121	P58317	ZN121_HUMAN	0.0124328	0.985015
DSTN	P60981	DEST_HUMAN	0.0124328	0.985015
ACTR3	P61158	ARP3_HUMAN	0.100111	0.985015
ABCE1	P61221	ABCE1_HUMAN	0.0124328	0.985015
UFM1	P61960	UFM1_HUMAN	0.0124328	0.985015
SNRPE	P62304	RUXE_HUMAN	0.0124328	0.985015
SNRPD2	P62316	SMD2_HUMAN	-0.0186037	0.985015
SNRPD3	P62318	SMD3_HUMAN	0.032064	0.985015
YPEL5	P62699	YPEL5_HUMAN	0.0124328	0.985015
TUBA1B	P68363	TBA1B_HUMAN	0.0179668	0.985015
MRPS10	P82664	RT10_HUMAN	0.0124328	0.985015
MRPS5	P82675	RT05_HUMAN	0.0124328	0.985015
TFAM	Q00059	TFAM_HUMAN	0.00645884	0.985015
FOXK2	Q01167	FOXK2_HUMAN	0.0124328	0.985015
TJP1	Q07157	ZO1_HUMAN	-0.0948766	0.985015
DYNC1I2	Q13409	DC1I2_HUMAN	0.0124328	0.985015
TUBB2A	Q13885	TBB2A_HUMAN	0.0124328	0.985015
CTTN	Q14247	SRC8_HUMAN	0.0124328	0.985015
LAGE3	Q14657	LAGE3_HUMAN	0.0124328	0.985015
EXOSC7	Q15024	EXOS7_HUMAN	0.0124328	0.985015
PDIA6	Q15084	PDIA6_HUMAN	0.0124328	0.985015
STIL	Q15468	STIL_HUMAN	0.0124328	0.985015
NFE2L2	Q16236	NF2L2_HUMAN	0.0124328	0.985015
CLPP	Q16740	CLPP_HUMAN	0.0124328	0.985015
EXOSC6	Q5RKV6	EXOS6_HUMAN	0.0124328	0.985015
SYDE2	Q5VT97	SYDE2_HUMAN	0.0124328	0.985015
RSBN1	Q5VWQ0	RSBN1_HUMAN	0.0124328	0.985015
KDM4D	Q6B0I6	KDM4D_HUMAN	0.0124328	0.985015
PRPF8	Q6P2Q9	PRP8_HUMAN	0.0124328	0.985015
NCCRP1	Q6ZVX7	FBX50_HUMAN	-0.0752453	0.985015
NOL8	Q76FK4	NOL8_HUMAN	0.0124328	0.985015
MRPL21	Q7Z2W9	RM21_HUMAN	0.0690745	0.985015
HAUS6	Q7Z4H7	HAUS6_HUMAN	0.0124328	0.985015
UBAC2	Q8NBM4	UBAC2_HUMAN	0.0124328	0.985015
PPHLN1	Q8NEY8	PPHLN_HUMAN	0.0124328	0.985015
KDM2B	Q8NHM5	KDM2B_HUMAN	0.0124328	0.985015
SNIP1	Q8TAD8	SNIP1_HUMAN	0.0124328	0.985015
ZNF507	Q8TCN5	ZN507_HUMAN	0.0124328	0.985015
NUP205	Q92621	NU205_HUMAN	0.0124328	0.985015
CUL5	Q93034	CUL5_HUMAN	0.0124328	0.985015
ATP6V0A1	Q93050	VPP1_HUMAN	0.0124328	0.985015
FAM120B	Q96EK7	F120B_HUMAN	0.0124328	0.985015
LTV1	Q96GA3	LTV1_HUMAN	-0.0307789	0.985015
RBM17	Q96I25	SPF45_HUMAN	0.0124328	0.985015
DOCK7	Q96N67	DOCK7_HUMAN	0.0124328	0.985015
MYCBP	Q99417	MYCBP_HUMAN	0.0124328	0.985015
SDF2	Q99470	SDF2_HUMAN	0.0124328	0.985015
RNF2	Q99496	RING2_HUMAN	0.0124328	0.985015
DNAJC7	Q99615	DNJC7_HUMAN	0.0124328	0.985015
PHB2	Q99623	PHB2_HUMAN	0.0124328	0.985015
MRPL57	Q9BQC6	RT63_HUMAN	0.0124328	0.985015
PDCD2L	Q9BRP1	PDD2L_HUMAN	0.0124328	0.985015
TCHP	Q9BT92	TCHP_HUMAN	0.0124328	0.985015
TMEM208	Q9BTX3	TM208_HUMAN	0.0124328	0.985015
MRPL4	Q9BYD3	RM04_HUMAN	0.0124328	0.985015
LSG1	Q9H089	LSG1_HUMAN	0.0124328	0.985015
XRN2	Q9H0D6	XRN2_HUMAN	0.0124328	0.985015
DHX36	Q9H2U1	DHX36_HUMAN	0.0124328	0.985015
RPF2	Q9H7B2	RPF2_HUMAN	0.0124328	0.985015
NOP10	Q9NPE3	NOP10_HUMAN	0.0124328	0.985015
PFDN4	Q9NQP4	PFD4_HUMAN	0.0124328	0.985015
DDX21	Q9NR30	DDX21_HUMAN	0.0124328	0.985015
SLTM	Q9NWH9	SLTM_HUMAN	0.0124328	0.985015
CHCHD3	Q9NX63	MIC19_HUMAN	0.0124328	0.985015
MRPL35	Q9NZE8	RM35_HUMAN	0.0124328	0.985015
IGF2BP1	Q9NZI8	IF2B1_HUMAN	0.0124328	0.985015
ZNF629	Q9UEG4	ZN629_HUMAN	0.0124328	0.985015
NUFIP1	Q9UHK0	NUFP1_HUMAN	0.0124328	0.985015
NISCH	Q9Y2I1	NISCH_HUMAN	0.0124328	0.985015
NOP58	Q9Y2X3	NOP58_HUMAN	0.0124328	0.985015
CD2AP	Q9Y5K6	CD2AP_HUMAN	0.0124328	0.985015
MYO1B	O43795	MYO1B_HUMAN	0.0124328	0.988581
HNRNPM	P52272	HNRPM_HUMAN	0.00212219	0.992954
EEF1A1	P68104	EF1A1_HUMAN	0.000790034	0.996484
