# Supplementary material for: C-terminal amides mark proteins for degradation via SCF–FBXO31
Source: Nature. 2025 Jan 29;638(8050):519–27. doi: 10.1038/s41586-024-08475-w (PMC11821526; doi:10.1038/s41586-024-08475-w)
Supplement: Supplementary file 4 — Supplementary Tables 1–9. [file 41586_2024_8475_MOESM4_ESM.zip › 2023-06-10327B-s4/2023-06-10327B-Supplementary_table_8_FBXO31-induction_TMT-MS.xlsx]

## Sheet: FBXO31_induction_TMT-MS
Uniprot_ID	Description	Coverage [%]	# Peptides	# PSMs	Score Sequest HT: Sequest HT	Abundance Ratio (log2): (Mutant) / (Control)	Abundance Ratio (log2): (WT) / (Control)	Abundance Ratio Adj. P-Value: (Mutant) / (Control)	Abundance Ratio Adj. P-Value: (WT) / (Control)
Q5XUX0	F-box only protein 31 OS=Homo sapiens OX=9606 GN=FBXO31 PE=1 SV=2	24	13	30	83.93	1.37	1.14	3.4313e-15	4.38444e-15
P50225	Sulfotransferase 1A1 OS=Homo sapiens OX=9606 GN=SULT1A1 PE=1 SV=3	17	6	6	12.39	0.88	0.3	3.4313e-15	1.9236e-05
P11831	Serum response factor OS=Homo sapiens OX=9606 GN=SRF PE=1 SV=1	4	2	3	2.05	0.87	0.22	5.11092e-08	0.522967
Q494V2	Cilia- and flagella-associated protein 100 OS=Homo sapiens OX=9606 GN=CFAP100 PE=1 SV=1	1	1	2	4.34	0.81	0.15	2.01201e-08	0.725492
P28356	Homeobox protein Hox-D9 OS=Homo sapiens OX=9606 GN=HOXD9 PE=1 SV=5	6	3	7	13.77	0.78	0.04	1.51677e-08	0.971263
Q8IY63	Angiomotin-like protein 1 OS=Homo sapiens OX=9606 GN=AMOTL1 PE=1 SV=1	1	1	1	2.11	0.77	0.4	9.24957e-05	0.0343344
P31270	Homeobox protein Hox-A11 OS=Homo sapiens OX=9606 GN=HOXA11 PE=2 SV=2	7	3	5	9.63	0.72	0.31	1.92959e-05	0.16008
Q9UHC7	E3 ubiquitin-protein ligase makorin-1 OS=Homo sapiens OX=9606 GN=MKRN1 PE=1 SV=3	4	2	2	5.05	0.63	0.12	0.000747032	0.883458
A6NDN3	Golgin subfamily A member 6B OS=Homo sapiens OX=9606 GN=GOLGA6B PE=3 SV=3	3	2	2	1.86	0.61	0.41	0.0174348	0.072699
Q10472	Polypeptide N-acetylgalactosaminyltransferase 1 OS=Homo sapiens OX=9606 GN=GALNT1 PE=1 SV=1	5	4	4	9.94	0.59	0.08	0.019725	0.934314
P55290	Cadherin-13 OS=Homo sapiens OX=9606 GN=CDH13 PE=1 SV=1	1	1	1	0	0.57	0.53	0.00553412	7.08972e-05
P34969	5-hydroxytryptamine receptor 7 OS=Homo sapiens OX=9606 GN=HTR7 PE=1 SV=2	3	1	1	2.12	0.55	0.15	0.00465607	0.819114
Q9Y462	Zinc finger protein 711 OS=Homo sapiens OX=9606 GN=ZNF711 PE=1 SV=2	9	6	6	20.81	0.53	0.04	8.45094e-05	0.952109
Q6P2P2	Protein arginine N-methyltransferase 9 OS=Homo sapiens OX=9606 GN=PRMT9 PE=1 SV=1	3	2	2	5.71	0.53	-0.08	0.0532491	0.874572
Q6ZUJ8	Phosphoinositide 3-kinase adapter protein 1 OS=Homo sapiens OX=9606 GN=PIK3AP1 PE=1 SV=2	2	1	1	0	0.53	0.31	0.0810302	0.364455
Q9NRC8	NAD-dependent protein deacetylase sirtuin-7 OS=Homo sapiens OX=9606 GN=SIRT7 PE=1 SV=1	3	1	1	0	0.52	0.6	0.0838132	0.000396171
P29966	Myristoylated alanine-rich C-kinase substrate OS=Homo sapiens OX=9606 GN=MARCKS PE=1 SV=4	53	12	30	129.94	0.51	0.22	1.06988e-06	2.32151e-07
P14635	G2/mitotic-specific cyclin-B1 OS=Homo sapiens OX=9606 GN=CCNB1 PE=1 SV=1	19	9	17	42.34	0.51	0.02	8.57403e-07	0.954971
P09629	Homeobox protein Hox-B7 OS=Homo sapiens OX=9606 GN=HOXB7 PE=1 SV=4	12	3	7	14.47	0.51	-0.04	0.0555216	0.923209
Q9UBS3	DnaJ homolog subfamily B member 9 OS=Homo sapiens OX=9606 GN=DNAJB9 PE=1 SV=1	3	1	1	1.96	0.51	0	0.00541955	0.951711
P80723	Brain acid soluble protein 1 OS=Homo sapiens OX=9606 GN=BASP1 PE=1 SV=2	85	14	24	97.52	0.5	0.18	6.51555e-07	3.38345e-05
P51965	Ubiquitin-conjugating enzyme E2 E1 OS=Homo sapiens OX=9606 GN=UBE2E1 PE=1 SV=1	22	4	9	23.66	0.5	0.13	0.000171795	0.628606
O75940	Survival of motor neuron-related-splicing factor 30 OS=Homo sapiens OX=9606 GN=SMNDC1 PE=1 SV=1	45	10	19	48.75	0.49	0.03	1.6326e-06	0.926371
Q92831	Histone acetyltransferase KAT2B OS=Homo sapiens OX=9606 GN=KAT2B PE=1 SV=3	2	2	2	3.32	0.49	0.31	0.00764123	0.049681
Q9NQX7	Integral membrane protein 2C OS=Homo sapiens OX=9606 GN=ITM2C PE=1 SV=1	6	2	5	12.67	0.48	-0.09	0.0759026	0.82614
Q8IYW5	E3 ubiquitin-protein ligase RNF168 OS=Homo sapiens OX=9606 GN=RNF168 PE=1 SV=1	1	1	2	3.14	0.48	0.56	0.143357	0.00165069
Q01581	Hydroxymethylglutaryl-CoA synthase, cytoplasmic OS=Homo sapiens OX=9606 GN=HMGCS1 PE=1 SV=2	23	13	35	105.08	0.47	0.01	7.46063e-08	0.964319
P01023	Alpha-2-macroglobulin OS=Homo sapiens OX=9606 GN=A2M PE=1 SV=3	3	6	8	21.77	0.46	0	3.3853e-05	0.970184
P31277	Homeobox protein Hox-D11 OS=Homo sapiens OX=9606 GN=HOXD11 PE=3 SV=3	7	3	5	9.19	0.46	0.33	0.00474687	0.00625212
Q5HYK9	Zinc finger protein 667 OS=Homo sapiens OX=9606 GN=ZNF667 PE=1 SV=2	4	3	4	5.57	0.46	-0.31	0.124348	0.097479
Q8TCT7	Signal peptide peptidase-like 2B OS=Homo sapiens OX=9606 GN=SPPL2B PE=1 SV=2	1	1	1	0	0.46	0.28	0.120949	0.370487
P49454	Centromere protein F OS=Homo sapiens OX=9606 GN=CENPF PE=1 SV=3	27	87	101	257.02	0.45	0.04	5.60103e-09	0.618794
Q9NZV5	Selenoprotein N OS=Homo sapiens OX=9606 GN=SELENON PE=1 SV=5	5	4	5	6.8	0.45	0.11	0.188545	0.918291
O75427	Leucine-rich repeat and calponin homology domain-containing protein 4 OS=Homo sapiens OX=9606 GN=LRCH4 PE=1 SV=2	1	1	1	2.69	0.45	0.53	0.0365096	1.52546e-05
Q71RG4	Transmembrane and ubiquitin-like domain-containing protein 2 OS=Homo sapiens OX=9606 GN=TMUB2 PE=1 SV=2	2	1	1	2.44	0.45	0.14	0.13632	0.866459
O95409	Zinc finger protein ZIC 2 OS=Homo sapiens OX=9606 GN=ZIC2 PE=1 SV=2	6	4	5	10.97	0.44	0.05	0.00153279	0.934314
Q96A47	Insulin gene enhancer protein ISL-2 OS=Homo sapiens OX=9606 GN=ISL2 PE=1 SV=1	5	2	2	6.82	0.44	0.21	0.0328666	0.436884
Q13686	Nucleic acid dioxygenase ALKBH1 OS=Homo sapiens OX=9606 GN=ALKBH1 PE=1 SV=2	8	2	2	3.22	0.44	0.23	0.0994743	0.5917
Q7L775	EPM2A-interacting protein 1 OS=Homo sapiens OX=9606 GN=EPM2AIP1 PE=1 SV=1	10	7	7	8.89	0.43	0.08	0.0105712	0.918291
O95716	Ras-related protein Rab-3D OS=Homo sapiens OX=9606 GN=RAB3D PE=1 SV=1	15	4	16	48.02	0.43	0.07	0.0118104	0.923209
Q15475	Homeobox protein SIX1 OS=Homo sapiens OX=9606 GN=SIX1 PE=1 SV=1	8	2	3	10.42	0.43	0.24	0.0281718	0.243597
Q66GS9	Centrosomal protein of 135 kDa OS=Homo sapiens OX=9606 GN=CEP135 PE=1 SV=2	1	1	2	2.86	0.43	0.21	0.0577472	0.552525
P17509	Homeobox protein Hox-B6 OS=Homo sapiens OX=9606 GN=HOXB6 PE=1 SV=4	25	5	9	26.96	0.42	0.07	0.00901725	0.927176
Q9NTJ4	Alpha-mannosidase 2C1 OS=Homo sapiens OX=9606 GN=MAN2C1 PE=1 SV=1	2	3	3	6.39	0.42	0.23	0.236377	0.600772
Q7L4I2	Arginine/serine-rich coiled-coil protein 2 OS=Homo sapiens OX=9606 GN=RSRC2 PE=1 SV=1	12	6	8	24.58	0.41	0.02	0.000680398	0.990514
Q5QJ74	Tubulin-specific chaperone cofactor E-like protein OS=Homo sapiens OX=9606 GN=TBCEL PE=1 SV=2	2	1	1	2.07	0.41	0.51	0.177101	0.000846118
Q96QD8	Sodium-coupled neutral amino acid symporter 2 OS=Homo sapiens OX=9606 GN=SLC38A2 PE=1 SV=2	9	3	6	30	0.4	-0.01	0.00223114	0.924928
Q14686	Nuclear receptor coactivator 6 OS=Homo sapiens OX=9606 GN=NCOA6 PE=1 SV=3	0	1	1	1.97	0.4	0.32	0.220146	0.227095
Q7RTV3	Zinc finger protein 367 OS=Homo sapiens OX=9606 GN=ZNF367 PE=1 SV=1	2	1	1	0	0.4	0.36	0.319749	0.189335
Q9BQE3	Tubulin alpha-1C chain OS=Homo sapiens OX=9606 GN=TUBA1C PE=1 SV=1	53	23	380	922.44	0.39	0.06	0.00297321	0.8373
Q9Y4H2	Insulin receptor substrate 2 OS=Homo sapiens OX=9606 GN=IRS2 PE=1 SV=2	4	5	8	15.15	0.38	0.05	0.0510167	0.951074
Q92551	Inositol hexakisphosphate kinase 1 OS=Homo sapiens OX=9606 GN=IP6K1 PE=1 SV=3	7	3	3	4.66	0.38	0.2	0.264724	0.690925
O94768	Serine/threonine-protein kinase 17B OS=Homo sapiens OX=9606 GN=STK17B PE=1 SV=1	2	1	1	2.86	0.38	0.01	0.20555	0.977293
Q8N9Q2	Protein SREK1IP1 OS=Homo sapiens OX=9606 GN=SREK1IP1 PE=1 SV=1	9	2	2	2.47	0.38	0.2	0.145865	0.593188
Q8NBK3	Formylglycine-generating enzyme OS=Homo sapiens OX=9606 GN=SUMF1 PE=1 SV=3	2	1	1	1.8	0.38	-0.55	0.336983	0.000281079
P62699	Protein yippee-like 5 OS=Homo sapiens OX=9606 GN=YPEL5 PE=1 SV=1	24	3	3	10.12	0.37	0.04	0.0475263	0.977705
P22415	Upstream stimulatory factor 1 OS=Homo sapiens OX=9606 GN=USF1 PE=1 SV=1	11	4	5	10.21	0.37	-0.04	0.0593369	0.89694
Q8WWK9	Cytoskeleton-associated protein 2 OS=Homo sapiens OX=9606 GN=CKAP2 PE=1 SV=1	30	21	35	104.76	0.36	0	3.16377e-05	0.991768
P49006	MARCKS-related protein OS=Homo sapiens OX=9606 GN=MARCKSL1 PE=1 SV=2	69	8	17	64.48	0.36	0.3	0.00535929	4.38094e-13
Q8N726	Tumor suppressor ARF OS=Homo sapiens OX=9606 GN=CDKN2A PE=1 SV=2	27	3	5	19.98	0.36	0.1	0.0927044	0.874572
P35790	Choline kinase alpha OS=Homo sapiens OX=9606 GN=CHKA PE=1 SV=3	4	2	2	2.8	0.36	0.06	0.160933	0.955001
P46013	Proliferation marker protein Ki-67 OS=Homo sapiens OX=9606 GN=MKI67 PE=1 SV=2	52	162	326	1041.83	0.35	0.05	3.83401e-05	0.538335
P07305	Histone H1.0 OS=Homo sapiens OX=9606 GN=H1-0 PE=1 SV=3	35	7	11	29.95	0.35	-0.05	0.00586887	0.615852
A2VCK2	Doublecortin domain-containing protein 2B OS=Homo sapiens OX=9606 GN=DCDC2B PE=1 SV=1	3	1	2	1.67	0.35	0.05	0.247713	0.979606
P00966	Argininosuccinate synthase OS=Homo sapiens OX=9606 GN=ASS1 PE=1 SV=2	27	14	22	56.8	0.34	-0.14	0.011142	0.00405853
Q8NEM2	SHC SH2 domain-binding protein 1 OS=Homo sapiens OX=9606 GN=SHCBP1 PE=1 SV=3	8	6	6	12.23	0.34	0.04	0.0161515	0.927176
Q9NYP7	Elongation of very long chain fatty acids protein 5 OS=Homo sapiens OX=9606 GN=ELOVL5 PE=1 SV=1	3	1	2	2.21	0.34	0.18	0.0445026	0.418103
P05496	ATP synthase F(0) complex subunit C1, mitochondrial OS=Homo sapiens OX=9606 GN=ATP5MC1 PE=1 SV=2	5	1	10	20.75	0.34	0.19	0.0145585	0.000204355
Q5SNV9	Uncharacterized protein C1orf167 OS=Homo sapiens OX=9606 GN=C1orf167 PE=2 SV=2	1	1	1	2.08	0.34	0.07	0.0445026	0.918291
Q8N7Z5	Ankyrin repeat domain-containing protein 31 OS=Homo sapiens OX=9606 GN=ANKRD31 PE=2 SV=2	0	1	1	0	0.34	0.13	0.412281	0.869566
Q12772	Sterol regulatory element-binding protein 2 OS=Homo sapiens OX=9606 GN=SREBF2 PE=1 SV=2	1	1	1	0	0.34	0.18	0.232479	0.613131
Q8NDH2	Leucine-rich repeat transmembrane protein CCDC168 OS=Homo sapiens OX=9606 GN=CCDC168 PE=2 SV=3	0	1	1	1.83	0.34	0.05	0.242898	0.978336
P18583	Protein SON OS=Homo sapiens OX=9606 GN=SON PE=1 SV=4	23	46	92	295.63	0.33	-0.04	9.24957e-05	0.600772
Q13523	Serine/threonine-protein kinase PRP4 homolog OS=Homo sapiens OX=9606 GN=PRPF4B PE=1 SV=3	18	21	35	94.91	0.33	-0.07	0.00094082	0.152829
Q8TF01	Arginine/serine-rich protein PNISR OS=Homo sapiens OX=9606 GN=PNISR PE=1 SV=2	11	12	15	38.56	0.33	0.04	0.0170263	0.927176
P98179	RNA-binding protein 3 OS=Homo sapiens OX=9606 GN=RBM3 PE=1 SV=1	50	8	31	69.4	0.33	0.02	0.0147433	0.942838
Q6ZWT7	Lysophospholipid acyltransferase 2 OS=Homo sapiens OX=9606 GN=MBOAT2 PE=1 SV=2	6	3	3	5.7	0.33	0.1	0.242429	0.890454
P08962	CD63 antigen OS=Homo sapiens OX=9606 GN=CD63 PE=1 SV=2	10	3	6	15.38	0.33	0.02	0.0189642	0.992347
Q86SX3	Tubulin epsilon and delta complex protein 1 OS=Homo sapiens OX=9606 GN=TEDC1 PE=2 SV=2	5	2	3	1.72	0.33	-0.09	0.201752	0.769481
Q8IUH5	Palmitoyltransferase ZDHHC17 OS=Homo sapiens OX=9606 GN=ZDHHC17 PE=1 SV=2	3	2	2	3.33	0.33	-0.07	0.48751	0.875541
Q9BUR4	Telomerase Cajal body protein 1 OS=Homo sapiens OX=9606 GN=WRAP53 PE=1 SV=1	1	1	2	4.46	0.33	0.03	0.237549	0.99129
P27449	V-type proton ATPase 16 kDa proteolipid subunit c OS=Homo sapiens OX=9606 GN=ATP6V0C PE=1 SV=1	16	2	8	22.02	0.32	-0.04	0.0339358	0.82614
Q5BJD5	Transmembrane protein 41B OS=Homo sapiens OX=9606 GN=TMEM41B PE=1 SV=1	8	3	3	4.04	0.32	0.08	0.0804227	0.861375
Q01974	Tyrosine-protein kinase transmembrane receptor ROR2 OS=Homo sapiens OX=9606 GN=ROR2 PE=1 SV=2	2	2	2	3.72	0.32	0.02	0.165566	0.988847
Q969P0	Immunoglobulin superfamily member 8 OS=Homo sapiens OX=9606 GN=IGSF8 PE=1 SV=1	1	1	1	2.37	0.32	-0.05	0.312248	0.879031
Q6ZN54	Differentially expressed in FDCP 8 homolog OS=Homo sapiens OX=9606 GN=DEF8 PE=1 SV=2	1	1	1	2.33	0.32	-0.03	0.0922715	0.90814
Q16763	Ubiquitin-conjugating enzyme E2 S OS=Homo sapiens OX=9606 GN=UBE2S PE=1 SV=2	45	8	22	67.88	0.31	0.04	0.0271605	0.918291
Q9UK58	Cyclin-L1 OS=Homo sapiens OX=9606 GN=CCNL1 PE=1 SV=1	5	4	4	13.46	0.31	-0.05	0.0586189	0.810755
A6NJ78	12S rRNA N4-methylcytidine (m4C) methyltransferase OS=Homo sapiens OX=9606 GN=METTL15 PE=1 SV=1	8	3	3	12.06	0.31	0.01	0.143357	0.975573
P78559	Microtubule-associated protein 1A OS=Homo sapiens OX=9606 GN=MAP1A PE=1 SV=6	7	22	26	54.77	0.3	0.07	0.030125	0.459634
Q9BXS6	Nucleolar and spindle-associated protein 1 OS=Homo sapiens OX=9606 GN=NUSAP1 PE=1 SV=1	34	15	20	62.94	0.3	0	0.0175335	0.979487
Q8N488	RING1 and YY1-binding protein OS=Homo sapiens OX=9606 GN=RYBP PE=1 SV=2	32	5	6	17.84	0.3	0.09	0.0328666	0.597163
Q5BJH7	Protein YIF1B OS=Homo sapiens OX=9606 GN=YIF1B PE=1 SV=1	12	2	4	15.78	0.3	0.25	0.195134	0.128113
P09455	Retinol-binding protein 1 OS=Homo sapiens OX=9606 GN=RBP1 PE=1 SV=2	25	3	4	7.39	0.3	0.05	0.117366	0.939611
Q5SZB4	Uncharacterized protein C9orf50 OS=Homo sapiens OX=9606 GN=C9orf50 PE=2 SV=1	2	1	1	2.09	0.3	0.07	0.366576	0.942838
P06454	Prothymosin alpha OS=Homo sapiens OX=9606 GN=PTMA PE=1 SV=2	37	7	85	306.68	0.29	0.36	0.00138638	4.38444e-15
Q86UA1	Pre-mRNA-processing factor 39 OS=Homo sapiens OX=9606 GN=PRPF39 PE=1 SV=3	14	9	9	22.39	0.29	-0.08	0.143357	0.69678
P31260	Homeobox protein Hox-A10 OS=Homo sapiens OX=9606 GN=HOXA10 PE=1 SV=3	10	4	7	16.73	0.29	0.12	0.127198	0.753521
P17900	Ganglioside GM2 activator OS=Homo sapiens OX=9606 GN=GM2A PE=1 SV=4	13	3	6	16.61	0.29	0.03	0.0365096	0.934314
P04114	Apolipoprotein B-100 OS=Homo sapiens OX=9606 GN=APOB PE=1 SV=2	0	2	2	4.39	0.29	0.13	0.40713	0.85688
P0DPD7	EEF1A lysine methyltransferase 4 OS=Homo sapiens OX=9606 GN=EEF1AKMT4 PE=1 SV=1	11	3	4	8.83	0.29	0.12	0.134828	0.725385
P04004	Vitronectin OS=Homo sapiens OX=9606 GN=VTN PE=1 SV=1	2	1	1	2.5	0.29	0.09	0.230194	0.903731
Q9BSK0	MARVEL domain-containing protein 1 OS=Homo sapiens OX=9606 GN=MARVELD1 PE=1 SV=1	4	1	1	2.88	0.29	-0.15	0.580169	0.65497
Q06033	Inter-alpha-trypsin inhibitor heavy chain H3 OS=Homo sapiens OX=9606 GN=ITIH3 PE=1 SV=2	1	1	1	1.88	0.29	0.08	0.4268	0.934195
Q14498	RNA-binding protein 39 OS=Homo sapiens OX=9606 GN=RBM39 PE=1 SV=2	34	16	51	146.8	0.28	0	0.00220469	0.996218
Q92522	Histone H1.10 OS=Homo sapiens OX=9606 GN=H1-10 PE=1 SV=1	65	20	47	129.55	0.28	-0.02	0.00393331	0.850421
P24468	COUP transcription factor 2 OS=Homo sapiens OX=9606 GN=NR2F2 PE=1 SV=1	10	5	8	24.75	0.28	0.03	0.469364	0.999924
Q9P246	Stromal interaction molecule 2 OS=Homo sapiens OX=9606 GN=STIM2 PE=1 SV=2	3	2	3	2.25	0.28	0.05	0.264724	0.965527
O43248	Homeobox protein Hox-C11 OS=Homo sapiens OX=9606 GN=HOXC11 PE=1 SV=1	7	3	5	8.78	0.28	0.01	0.589726	0.972133
O95365	Zinc finger and BTB domain-containing protein 7A OS=Homo sapiens OX=9606 GN=ZBTB7A PE=1 SV=1	1	1	1	2.13	0.28	0.23	0.186131	0.197383
Q96HH6	Transmembrane protein 19 OS=Homo sapiens OX=9606 GN=TMEM19 PE=1 SV=1	2	1	1	2.89	0.28	0.05	0.423927	0.971263
Q5T8R8	Uncharacterized protein DOCK8-AS1 OS=Homo sapiens OX=9606 GN=DOCK8-AS1 PE=5 SV=1	3	1	1	0	0.28	0.22	0.65114	0.658888
contam_sp	P02769 ALBU_BOVIN Albumin OS=Bos taurus OX=9913 GN=ALB PE=1 SV=4	24	18	62	180.4	0.27	-0.27	0.00712784	4.38444e-15
O14965	Aurora kinase A OS=Homo sapiens OX=9606 GN=AURKA PE=1 SV=3	21	8	12	38.71	0.27	0.07	0.0643055	0.769334
Q96JP5	E3 ubiquitin-protein ligase ZFP91 OS=Homo sapiens OX=9606 GN=ZFP91 PE=1 SV=1	11	5	6	15.23	0.27	0.06	0.535492	0.971263
P09067	Homeobox protein Hox-B5 OS=Homo sapiens OX=9606 GN=HOXB5 PE=1 SV=3	11	4	9	19.38	0.27	-0.11	0.251581	0.628266
Q8NEN9	PDZ domain-containing protein 8 OS=Homo sapiens OX=9606 GN=PDZD8 PE=1 SV=1	2	3	3	6.19	0.27	0.35	0.296431	0.00114739
P53801	Pituitary tumor-transforming gene 1 protein-interacting protein OS=Homo sapiens OX=9606 GN=PTTG1IP PE=1 SV=1	8	2	2	4.49	0.27	0.08	0.323887	0.915231
Q9GZN7	Protein rogdi homolog OS=Homo sapiens OX=9606 GN=ROGDI PE=1 SV=1	3	1	1	0	0.27	0.03	0.423927	0.996915
Q9HAN9	Nicotinamide/nicotinic acid mononucleotide adenylyltransferase 1 OS=Homo sapiens OX=9606 GN=NMNAT1 PE=1 SV=1	3	1	1	2.67	0.27	0.2	0.675293	0.72958
Q14676	Mediator of DNA damage checkpoint protein 1 OS=Homo sapiens OX=9606 GN=MDC1 PE=1 SV=3	36	49	78	305.43	0.26	0.03	0.0124436	0.836028
Q5VTL8	Pre-mRNA-splicing factor 38B OS=Homo sapiens OX=9606 GN=PRPF38B PE=1 SV=1	21	15	22	49.6	0.26	-0.09	0.0681042	0.106217
P20248	Cyclin-A2 OS=Homo sapiens OX=9606 GN=CCNA2 PE=1 SV=2	25	9	12	40.5	0.26	0.07	0.128931	0.672127
O00625	Pirin OS=Homo sapiens OX=9606 GN=PIR PE=1 SV=1	14	5	6	12.12	0.26	-0.01	0.142151	0.927176
Q99081	Transcription factor 12 OS=Homo sapiens OX=9606 GN=TCF12 PE=1 SV=1	5	3	5	13.71	0.26	0.12	0.734021	0.890454
Q96QE5	Transcription elongation factor, mitochondrial OS=Homo sapiens OX=9606 GN=TEFM PE=1 SV=1	11	5	5	13.74	0.26	0.06	0.204271	0.924928
Q5BJF2	Sigma intracellular receptor 2 OS=Homo sapiens OX=9606 GN=TMEM97 PE=1 SV=1	10	2	6	16.7	0.26	0.09	0.341077	0.872417
Q9H8H3	Putative methyltransferase-like protein 7A OS=Homo sapiens OX=9606 GN=METTL7A PE=1 SV=1	9	2	3	7.41	0.26	0.01	0.439463	0.978336
Q9H7F0	Polyamine-transporting ATPase 13A3 OS=Homo sapiens OX=9606 GN=ATP13A3 PE=1 SV=4	1	1	1	3.94	0.26	0.08	0.651583	0.934314
P51397	Death-associated protein 1 OS=Homo sapiens OX=9606 GN=DAP PE=1 SV=3	24	3	5	13.41	0.26	0.33	0.464018	0.0167217
Q9H9L4	KAT8 regulatory NSL complex subunit 2 OS=Homo sapiens OX=9606 GN=KANSL2 PE=1 SV=3	3	2	2	6.2	0.26	0.08	0.49333	0.924986
Q86UT6	NLR family member X1 OS=Homo sapiens OX=9606 GN=NLRX1 PE=1 SV=1	1	1	1	2.52	0.26	0.09	0.52825	0.923209
A0A2R8Y4L2	Heterogeneous nuclear ribonucleoprotein A1-like 3 OS=Homo sapiens OX=9606 GN=HNRNPA1L3 PE=4 SV=1	69	17	188	678.24	0.25	0.09	0.23605	0.84085
O95232	Luc7-like protein 3 OS=Homo sapiens OX=9606 GN=LUC7L3 PE=1 SV=2	37	23	52	146.18	0.25	0	0.0347167	0.960103
Q9UNF1	Melanoma-associated antigen D2 OS=Homo sapiens OX=9606 GN=MAGED2 PE=1 SV=2	42	26	39	132.77	0.25	0.04	0.0332915	0.741804
Q6W2J9	BCL-6 corepressor OS=Homo sapiens OX=9606 GN=BCOR PE=1 SV=1	14	20	22	68.4	0.25	-0.01	0.102114	0.925421
Q9BVS4	Serine/threonine-protein kinase RIO2 OS=Homo sapiens OX=9606 GN=RIOK2 PE=1 SV=2	19	10	12	32.78	0.25	0.04	0.128094	0.903731
Q96RF0	Sorting nexin-18 OS=Homo sapiens OX=9606 GN=SNX18 PE=1 SV=2	7	4	5	18.62	0.25	0.28	0.518114	0.118218
Q12841	Follistatin-related protein 1 OS=Homo sapiens OX=9606 GN=FSTL1 PE=1 SV=1	11	4	6	20.2	0.25	-0.03	0.26384	0.876784
Q6PIU2	Neutral cholesterol ester hydrolase 1 OS=Homo sapiens OX=9606 GN=NCEH1 PE=1 SV=3	10	3	3	10.58	0.25	0.11	0.24142	0.72958
Q712K3	Ubiquitin-conjugating enzyme E2 R2 OS=Homo sapiens OX=9606 GN=UBE2R2 PE=1 SV=1	14	7	7	13.75	0.25	0.16	0.154301	0.036716
Q9P021	Cysteine-rich PDZ-binding protein OS=Homo sapiens OX=9606 GN=CRIPT PE=1 SV=1	32	4	5	9.85	0.25	0.21	0.451286	0.396315
P61916	NPC intracellular cholesterol transporter 2 OS=Homo sapiens OX=9606 GN=NPC2 PE=1 SV=1	11	3	5	15.66	0.25	0.16	0.13632	0.0496545
Q13107	Ubiquitin carboxyl-terminal hydrolase 4 OS=Homo sapiens OX=9606 GN=USP4 PE=1 SV=3	2	2	2	5.59	0.25	0.13	0.733377	0.874572
Q9NRP0	Oligosaccharyltransferase complex subunit OSTC OS=Homo sapiens OX=9606 GN=OSTC PE=1 SV=1	10	2	4	3.7	0.25	0.04	0.535492	0.983951
O75581	Low-density lipoprotein receptor-related protein 6 OS=Homo sapiens OX=9606 GN=LRP6 PE=1 SV=2	1	2	2	2.78	0.25	0.12	0.335951	0.771276
Q9UKY1	Zinc fingers and homeoboxes protein 1 OS=Homo sapiens OX=9606 GN=ZHX1 PE=1 SV=1	2	2	2	0	0.25	0.21	0.395797	0.378109
P13473	Lysosome-associated membrane glycoprotein 2 OS=Homo sapiens OX=9606 GN=LAMP2 PE=1 SV=2	2	1	2	4.36	0.25	0.05	0.469634	0.969393
Q9H920	RING finger protein 121 OS=Homo sapiens OX=9606 GN=RNF121 PE=1 SV=1	3	1	1	0	0.25	0.11	0.578828	0.891645
O94916	Nuclear factor of activated T-cells 5 OS=Homo sapiens OX=9606 GN=NFAT5 PE=1 SV=1	1	1	1	2.06	0.25	0.18	0.580543	0.69964
Q96PY5	Formin-like protein 2 OS=Homo sapiens OX=9606 GN=FMNL2 PE=1 SV=3	1	1	1	2.41	0.25	0.22	0.480547	0.366303
Q7Z449	Cytochrome P450 2U1 OS=Homo sapiens OX=9606 GN=CYP2U1 PE=1 SV=1	1	1	1	2.67	0.25	0.22	0.600551	0.575225
O00754	Lysosomal alpha-mannosidase OS=Homo sapiens OX=9606 GN=MAN2B1 PE=1 SV=3	7	7	9	18.52	0.24	0.11	0.155558	0.397672
Q8N2M8	CLK4-associating serine/arginine rich protein OS=Homo sapiens OX=9606 GN=CLASRP PE=1 SV=4	14	9	9	23.13	0.24	0.11	0.264766	0.473484
Q02447	Transcription factor Sp3 OS=Homo sapiens OX=9606 GN=SP3 PE=1 SV=3	4	4	6	15.36	0.24	0.31	0.445686	0.0274021
P48730	Casein kinase I isoform delta OS=Homo sapiens OX=9606 GN=CSNK1D PE=1 SV=2	16	8	10	24.77	0.24	-0.13	0.353501	0.469662
Q13976	cGMP-dependent protein kinase 1 OS=Homo sapiens OX=9606 GN=PRKG1 PE=1 SV=3	7	6	7	16.66	0.24	0.12	0.271023	0.613427
Q8NCD3	Holliday junction recognition protein OS=Homo sapiens OX=9606 GN=HJURP PE=1 SV=2	4	3	3	10.04	0.24	0.08	0.285094	0.874656
Q9H6U6	BCAS3 microtubule associated cell migration factor OS=Homo sapiens OX=9606 GN=BCAS3 PE=1 SV=3	3	3	3	8.72	0.24	0.16	0.411254	0.654975
Q8N4C6	Ninein OS=Homo sapiens OX=9606 GN=NIN PE=1 SV=4	1	4	6	11.28	0.24	0.02	0.528996	0.996223
Q14624	Inter-alpha-trypsin inhibitor heavy chain H4 OS=Homo sapiens OX=9606 GN=ITIH4 PE=1 SV=4	1	1	1	4.24	0.24	-0.2	0.545259	0.190687
P08648	Integrin alpha-5 OS=Homo sapiens OX=9606 GN=ITGA5 PE=1 SV=2	2	2	2	4.36	0.24	0.1	0.554411	0.891645
Q495W5	Alpha-(1,3)-fucosyltransferase 11 OS=Homo sapiens OX=9606 GN=FUT11 PE=1 SV=1	3	2	2	3.14	0.24	0.07	0.390099	0.927176
Q96NT0	Coiled-coil domain-containing protein 115 OS=Homo sapiens OX=9606 GN=CCDC115 PE=1 SV=1	7	1	1	3.03	0.24	0.17	0.365029	0.510896
Q8WXX7	Autism susceptibility gene 2 protein OS=Homo sapiens OX=9606 GN=AUTS2 PE=1 SV=1	1	2	2	4.62	0.24	-0.04	0.580169	0.902187
O75110	Probable phospholipid-transporting ATPase IIA OS=Homo sapiens OX=9606 GN=ATP9A PE=1 SV=3	1	2	2	3.14	0.24	0.17	0.594229	0.767135
P28290	Protein ITPRID2 OS=Homo sapiens OX=9606 GN=ITPRID2 PE=1 SV=3	1	2	2	1.72	0.24	0.06	0.611462	0.961055
Q9Y664	KICSTOR complex protein kaptin OS=Homo sapiens OX=9606 GN=KPTN PE=1 SV=2	2	1	1	2.33	0.24	0.22	0.783609	0.651457
O14654	Insulin receptor substrate 4 OS=Homo sapiens OX=9606 GN=IRS4 PE=1 SV=1	32	37	101	335.51	0.23	0.02	0.0413618	0.881899
P00918	Carbonic anhydrase 2 OS=Homo sapiens OX=9606 GN=CA2 PE=1 SV=2	54	13	36	106.22	0.23	0.06	0.0445026	0.485848
P05204	Non-histone chromosomal protein HMG-17 OS=Homo sapiens OX=9606 GN=HMGN2 PE=1 SV=3	74	15	81	158.03	0.23	0.04	0.0387475	0.633017
O75496	Geminin OS=Homo sapiens OX=9606 GN=GMNN PE=1 SV=1	26	8	15	32.46	0.23	0	0.197043	0.972931
O95905	Protein ecdysoneless homolog OS=Homo sapiens OX=9606 GN=ECD PE=1 SV=1	15	13	16	30.67	0.23	0.05	0.190057	0.916527
Q7Z422	SUZ domain-containing protein 1 OS=Homo sapiens OX=9606 GN=SZRD1 PE=1 SV=1	37	5	7	21.76	0.23	0.14	0.285094	0.322344
O95999	B-cell lymphoma/leukemia 10 OS=Homo sapiens OX=9606 GN=BCL10 PE=1 SV=1	20	7	7	19.52	0.23	0.02	0.188954	0.983674
Q7Z4R8	UPF0669 protein C6orf120 OS=Homo sapiens OX=9606 GN=C6orf120 PE=1 SV=1	17	2	4	14.82	0.23	0.03	0.51451	0.988814
P02458	Collagen alpha-1(II) chain OS=Homo sapiens OX=9606 GN=COL2A1 PE=1 SV=3	3	5	5	10.73	0.23	0.22	0.483316	0.217709
P10589	COUP transcription factor 1 OS=Homo sapiens OX=9606 GN=NR2F1 PE=1 SV=1	10	5	8	24.4	0.23	-0.09	0.239821	0.418103
Q8N141	Zinc finger protein 82 homolog OS=Homo sapiens OX=9606 GN=ZFP82 PE=1 SV=1	7	4	4	11.35	0.23	-0.04	0.542499	0.908238
Q5VW38	Protein GPR107 OS=Homo sapiens OX=9606 GN=GPR107 PE=1 SV=1	5	3	4	11.91	0.23	0.17	0.367707	0.308934
O14524	Nuclear envelope integral membrane protein 1 OS=Homo sapiens OX=9606 GN=NEMP1 PE=1 SV=2	7	4	6	15.25	0.23	0.04	0.268467	0.955267
O75915	PRA1 family protein 3 OS=Homo sapiens OX=9606 GN=ARL6IP5 PE=1 SV=1	17	4	7	20.05	0.23	0.01	0.247713	0.985828
Q13641	Trophoblast glycoprotein OS=Homo sapiens OX=9606 GN=TPBG PE=1 SV=1	7	3	5	10.38	0.23	0.09	0.305734	0.802396
Q5JVS0	Intracellular hyaluronan-binding protein 4 OS=Homo sapiens OX=9606 GN=HABP4 PE=1 SV=1	9	5	5	8.78	0.23	0.16	0.647065	0.729596
Q53HC5	Kelch-like protein 26 OS=Homo sapiens OX=9606 GN=KLHL26 PE=1 SV=2	3	2	2	6.77	0.23	0.11	0.586246	0.863267
P42785	Lysosomal Pro-X carboxypeptidase OS=Homo sapiens OX=9606 GN=PRCP PE=1 SV=1	5	4	4	9.37	0.23	0.05	0.285094	0.927707
Q9Y620	DNA repair and recombination protein RAD54B OS=Homo sapiens OX=9606 GN=RAD54B PE=1 SV=1	2	2	2	2.74	0.23	-0.08	0.640339	0.834906
Q9BXF6	Rab11 family-interacting protein 5 OS=Homo sapiens OX=9606 GN=RAB11FIP5 PE=1 SV=1	1	1	1	2.77	0.23	-0.07	0.628564	0.850421
Q8IYS0	Protein Aster-C OS=Homo sapiens OX=9606 GN=GRAMD1C PE=1 SV=2	2	2	2	2.14	0.23	0.15	0.495036	0.725492
Q15628	Tumor necrosis factor receptor type 1-associated DEATH domain protein OS=Homo sapiens OX=9606 GN=TRADD PE=1 SV=2	2	1	1	1.7	0.23	0.11	0.743675	0.907667
P28838	Cytosol aminopeptidase OS=Homo sapiens OX=9606 GN=LAP3 PE=1 SV=3	40	20	51	175.74	0.22	0.01	0.043877	0.95458
Q5QNW6	Histone H2B type 2-F OS=Homo sapiens OX=9606 GN=H2BC18 PE=1 SV=3	68	12	553	1140.51	0.22	0.23	0.282196	0.00687258
Q01105	Protein SET OS=Homo sapiens OX=9606 GN=SET PE=1 SV=3	42	14	47	155.68	0.22	0.05	0.0505056	0.469155
O95573	Fatty acid CoA ligase Acsl3 OS=Homo sapiens OX=9606 GN=ACSL3 PE=1 SV=3	20	15	26	79.54	0.22	0.01	0.243886	0.969362
P62491	Ras-related protein Rab-11A OS=Homo sapiens OX=9606 GN=RAB11A PE=1 SV=3	62	12	45	132.97	0.22	0.07	0.521491	0.924928
P51608	Methyl-CpG-binding protein 2 OS=Homo sapiens OX=9606 GN=MECP2 PE=1 SV=1	22	10	11	31.48	0.22	-0.04	0.286026	0.835131
P46976	Glycogenin-1 OS=Homo sapiens OX=9606 GN=GYG1 PE=1 SV=4	22	7	12	42.92	0.22	-0.06	0.252234	0.553664
P35080	Profilin-2 OS=Homo sapiens OX=9606 GN=PFN2 PE=1 SV=3	29	5	10	36.92	0.22	0.07	0.244433	0.787777
Q96DT7	Zinc finger and BTB domain-containing protein 10 OS=Homo sapiens OX=9606 GN=ZBTB10 PE=1 SV=2	11	9	10	29.99	0.22	0.05	0.273386	0.883309
Q14004	Cyclin-dependent kinase 13 OS=Homo sapiens OX=9606 GN=CDK13 PE=1 SV=2	6	10	14	29.42	0.22	0.11	0.49333	0.788638
Q03135	Caveolin-1 OS=Homo sapiens OX=9606 GN=CAV1 PE=1 SV=4	34	6	8	23.83	0.22	0.1	0.236932	0.485169
Q9Y4C1	Lysine-specific demethylase 3A OS=Homo sapiens OX=9606 GN=KDM3A PE=1 SV=4	6	8	9	22.76	0.22	0.05	0.490745	0.954971
Q9NRX5	Serine incorporator 1 OS=Homo sapiens OX=9606 GN=SERINC1 PE=1 SV=1	7	3	3	10.25	0.22	-0.04	0.552965	0.91222
O95258	Brain mitochondrial carrier protein 1 OS=Homo sapiens OX=9606 GN=SLC25A14 PE=2 SV=1	11	4	4	10.09	0.22	0.17	0.381328	0.249816
P06213	Insulin receptor OS=Homo sapiens OX=9606 GN=INSR PE=1 SV=4	2	3	3	6.31	0.22	0.16	0.58897	0.677532
Q9BRX8	Peroxiredoxin-like 2A OS=Homo sapiens OX=9606 GN=PRXL2A PE=1 SV=3	8	2	2	5.91	0.22	0.17	0.397393	0.204969
Q05925	Homeobox protein engrailed-1 OS=Homo sapiens OX=9606 GN=EN1 PE=3 SV=3	5	2	2	4.65	0.22	-0.1	0.650982	0.713867
Q13433	Zinc transporter ZIP6 OS=Homo sapiens OX=9606 GN=SLC39A6 PE=1 SV=3	2	1	1	3.18	0.22	0.16	0.444959	0.613131
P24588	A-kinase anchor protein 5 OS=Homo sapiens OX=9606 GN=AKAP5 PE=1 SV=3	2	1	1	2.51	0.22	-0.03	0.762943	0.926371
Q86TC9	Myopalladin OS=Homo sapiens OX=9606 GN=MYPN PE=1 SV=2	3	2	3	0	0.22	0.12	0.684412	0.869161
P35568	Insulin receptor substrate 1 OS=Homo sapiens OX=9606 GN=IRS1 PE=1 SV=1	1	1	1	2.75	0.22	0	0.84205	0.977293
Q9H7P6	Multivesicular body subunit 12B OS=Homo sapiens OX=9606 GN=MVB12B PE=1 SV=2	4	1	1	2.34	0.22	0.17	0.684412	0.70503
Q6N063	2-oxoglutarate and iron-dependent oxygenase domain-containing protein 2 OS=Homo sapiens OX=9606 GN=OGFOD2 PE=1 SV=2	2	1	1	0	0.22	-0.06	0.661543	0.8373
P15291	Beta-1,4-galactosyltransferase 1 OS=Homo sapiens OX=9606 GN=B4GALT1 PE=1 SV=5	2	1	1	1.87	0.22	0.2	0.783609	0.69678
Q8NFJ5	Retinoic acid-induced protein 3 OS=Homo sapiens OX=9606 GN=GPRC5A PE=1 SV=2	2	1	1	2.13	0.22	0.13	0.709579	0.861375
Q9NYF8	Bcl-2-associated transcription factor 1 OS=Homo sapiens OX=9606 GN=BCLAF1 PE=1 SV=2	37	45	120	315.86	0.21	-0.01	0.101501	0.931424
P83916	Chromobox protein homolog 1 OS=Homo sapiens OX=9606 GN=CBX1 PE=1 SV=1	48	11	38	72.71	0.21	-0.01	0.321296	0.947804
Q01130	Serine/arginine-rich splicing factor 2 OS=Homo sapiens OX=9606 GN=SRSF2 PE=1 SV=4	34	7	40	122.24	0.21	-0.01	0.190057	0.918291
Q05519	Serine/arginine-rich splicing factor 11 OS=Homo sapiens OX=9606 GN=SRSF11 PE=1 SV=1	18	10	19	54.56	0.21	0.02	0.235644	0.972931
Q9H9S3	Protein transport protein Sec61 subunit alpha isoform 2 OS=Homo sapiens OX=9606 GN=SEC61A2 PE=2 SV=3	12	7	17	44.33	0.21	0.1	0.598416	0.869161
Q8N6N3	UPF0690 protein C1orf52 OS=Homo sapiens OX=9606 GN=C1orf52 PE=1 SV=1	40	7	13	42.49	0.21	0.08	0.292889	0.664946
Q9H5K3	Protein O-mannose kinase OS=Homo sapiens OX=9606 GN=POMK PE=1 SV=1	14	5	6	18.82	0.21	-0.02	0.449606	0.918291
Q96IZ7	Serine/Arginine-related protein 53 OS=Homo sapiens OX=9606 GN=RSRC1 PE=1 SV=1	12	7	9	20.92	0.21	0.02	0.256286	0.973058
Q96LR5	Ubiquitin-conjugating enzyme E2 E2 OS=Homo sapiens OX=9606 GN=UBE2E2 PE=1 SV=1	17	4	8	17.89	0.21	0.07	0.334452	0.796361
Q7Z7L9	Zinc finger and SCAN domain-containing protein 2 OS=Homo sapiens OX=9606 GN=ZSCAN2 PE=2 SV=2	12	4	10	21.91	0.21	0.08	0.48712	0.89694
Q9BWD3	Retrotransposon Gag-like protein 8A OS=Homo sapiens OX=9606 GN=RTL8A PE=1 SV=3	32	4	5	13.48	0.21	-0.03	0.783609	0.924928
Q9NYT6	Zinc finger protein 226 OS=Homo sapiens OX=9606 GN=ZNF226 PE=2 SV=2	11	4	7	21.97	0.21	0.23	0.770706	0.501346
Q9BUB7	Transmembrane protein 70, mitochondrial OS=Homo sapiens OX=9606 GN=TMEM70 PE=1 SV=2	16	4	6	15.58	0.21	0.1	0.35827	0.590598
Q8N138	ORM1-like protein 3 OS=Homo sapiens OX=9606 GN=ORMDL3 PE=1 SV=1	12	2	5	11.97	0.21	0.23	0.80647	0.540412
P41162	ETS translocation variant 3 OS=Homo sapiens OX=9606 GN=ETV3 PE=1 SV=2	2	1	1	4.22	0.21	-0.02	0.628332	0.927176
Q8WYH8	Inhibitor of growth protein 5 OS=Homo sapiens OX=9606 GN=ING5 PE=1 SV=1	13	5	5	7.51	0.21	0.02	0.344779	0.99129
P07602	Prosaposin OS=Homo sapiens OX=9606 GN=PSAP PE=1 SV=2	4	3	3	6.33	0.21	0.1	0.675992	0.886825
A8MQ14	Zinc finger protein 850 OS=Homo sapiens OX=9606 GN=ZNF850 PE=3 SV=2	13	3	5	13.26	0.21	0.03	0.757112	0.999924
Q96GA7	Serine dehydratase-like OS=Homo sapiens OX=9606 GN=SDSL PE=1 SV=1	6	2	2	4.08	0.21	0.07	0.672042	0.930152
Q9BUM1	Glucose-6-phosphatase 3 OS=Homo sapiens OX=9606 GN=G6PC3 PE=1 SV=2	2	1	1	2.6	0.21	-0.03	0.702803	0.918291
O14521	Succinate dehydrogenase [ubiquinone] cytochrome b small subunit, mitochondrial OS=Homo sapiens OX=9606 GN=SDHD PE=1 SV=1	8	2	2	4.79	0.21	0.04	0.483316	0.960177
O15068	Guanine nucleotide exchange factor DBS OS=Homo sapiens OX=9606 GN=MCF2L PE=1 SV=2	2	2	5	7.7	0.21	0.05	0.698367	0.981936
O14832	Phytanoyl-CoA dioxygenase, peroxisomal OS=Homo sapiens OX=9606 GN=PHYH PE=1 SV=1	2	1	1	2.19	0.21	0.18	0.702826	0.600772
Q9NSD4	Zinc finger protein 275 OS=Homo sapiens OX=9606 GN=ZNF275 PE=1 SV=2	2	1	1	3.42	0.21	0.09	0.84205	0.926371
Q8IXQ3	Uncharacterized protein C9orf40 OS=Homo sapiens OX=9606 GN=C9orf40 PE=1 SV=1	6	1	1	2.29	0.21	0.07	0.529856	0.927176
P61960	Ubiquitin-fold modifier 1 OS=Homo sapiens OX=9606 GN=UFM1 PE=1 SV=1	8	1	1	2.72	0.21	-0.04	0.575421	0.887373
Q96KN7	X-linked retinitis pigmentosa GTPase regulator-interacting protein 1 OS=Homo sapiens OX=9606 GN=RPGRIP1 PE=1 SV=2	1	1	1	2	0.21	0.22	0.826064	0.613131
O75319	RNA/RNP complex-1-interacting phosphatase OS=Homo sapiens OX=9606 GN=DUSP11 PE=1 SV=2	2	1	2	2.32	0.21	-0.01	0.743675	0.942838
Q8N131	Porimin OS=Homo sapiens OX=9606 GN=TMEM123 PE=1 SV=1	4	1	1	1.6	0.21	0.16	0.698423	0.804826
Q96GS4	BLOC-1-related complex subunit 6 OS=Homo sapiens OX=9606 GN=BORCS6 PE=1 SV=2	3	1	1	2.15	0.21	0	0.684412	0.954971
P11388	DNA topoisomerase 2-alpha OS=Homo sapiens OX=9606 GN=TOP2A PE=1 SV=3	40	75	205	599.43	0.2	-0.01	0.124348	0.924928
Q9UII4	E3 ISG15--protein ligase HERC5 OS=Homo sapiens OX=9606 GN=HERC5 PE=1 SV=2	11	15	19	54.78	0.2	0.01	0.316873	0.981936
Q01826	DNA-binding protein SATB1 OS=Homo sapiens OX=9606 GN=SATB1 PE=1 SV=1	13	9	12	36.77	0.2	0.02	0.437582	0.989051
Q04760	Lactoylglutathione lyase OS=Homo sapiens OX=9606 GN=GLO1 PE=1 SV=4	26	8	41	92.48	0.2	0.02	0.102202	0.920006
Q8N9B5	Junction-mediating and -regulatory protein OS=Homo sapiens OX=9606 GN=JMY PE=1 SV=2	9	10	14	36.38	0.2	0.03	0.333725	0.926371
Q9NP66	High mobility group protein 20A OS=Homo sapiens OX=9606 GN=HMG20A PE=1 SV=1	30	11	15	36.18	0.2	0.1	0.332964	0.480785
Q9BPW8	Protein NipSnap homolog 1 OS=Homo sapiens OX=9606 GN=NIPSNAP1 PE=1 SV=1	32	9	12	36.58	0.2	0.07	0.346598	0.771276
O43670	BUB3-interacting and GLEBS motif-containing protein ZNF207 OS=Homo sapiens OX=9606 GN=ZNF207 PE=1 SV=1	11	7	21	54.16	0.2	0.11	0.324276	0.0934431
Q14011	Cold-inducible RNA-binding protein OS=Homo sapiens OX=9606 GN=CIRBP PE=1 SV=1	31	6	23	60.76	0.2	0.03	0.289465	0.929822
P50219	Motor neuron and pancreas homeobox protein 1 OS=Homo sapiens OX=9606 GN=MNX1 PE=1 SV=3	16	6	9	18.97	0.2	0.09	0.335857	0.613427
Q9Y2Z9	Ubiquinone biosynthesis monooxygenase COQ6, mitochondrial OS=Homo sapiens OX=9606 GN=COQ6 PE=1 SV=2	13	6	7	18.68	0.2	0.12	0.595256	0.81251
Q9NQS1	Cell death regulator Aven OS=Homo sapiens OX=9606 GN=AVEN PE=1 SV=1	15	7	7	16.54	0.2	0.1	0.321296	0.536333
O75843	AP-1 complex subunit gamma-like 2 OS=Homo sapiens OX=9606 GN=AP1G2 PE=1 SV=1	8	7	9	18.59	0.2	-0.03	0.422887	0.871496
Q9HCN8	Stromal cell-derived factor 2-like protein 1 OS=Homo sapiens OX=9606 GN=SDF2L1 PE=1 SV=2	18	3	8	27.99	0.2	0.07	0.412281	0.890454
Q96BZ8	Leukocyte receptor cluster member 1 OS=Homo sapiens OX=9606 GN=LENG1 PE=1 SV=2	15	4	4	12.48	0.2	0.07	0.43764	0.84462
Q9Y547	Intraflagellar transport protein 25 homolog OS=Homo sapiens OX=9606 GN=HSPB11 PE=1 SV=1	25	2	2	8.09	0.2	0.02	0.760637	0.984743
Q8N3X1	Formin-binding protein 4 OS=Homo sapiens OX=9606 GN=FNBP4 PE=1 SV=3	4	5	6	15.3	0.2	-0.01	0.319749	0.923209
Q8TBB5	Kelch domain-containing protein 4 OS=Homo sapiens OX=9606 GN=KLHDC4 PE=1 SV=1	9	4	4	8.07	0.2	-0.03	0.454267	0.868103
Q86VP1	Tax1-binding protein 1 OS=Homo sapiens OX=9606 GN=TAX1BP1 PE=1 SV=2	4	4	4	8.1	0.2	0.05	0.733663	0.957228
Q8IYL3	UPF0688 protein C1orf174 OS=Homo sapiens OX=9606 GN=C1orf174 PE=1 SV=2	12	3	3	4.95	0.2	0.05	0.58897	0.966102
Q9NRR3	CDC42 small effector protein 2 OS=Homo sapiens OX=9606 GN=CDC42SE2 PE=1 SV=1	23	1	1	3.2	0.2	0.04	0.595069	0.980676
Q6UB99	Ankyrin repeat domain-containing protein 11 OS=Homo sapiens OX=9606 GN=ANKRD11 PE=1 SV=3	1	3	4	3.98	0.2	0.36	0.869101	0.158402
Q9NWR8	Calcium uniporter regulatory subunit MCUb, mitochondrial OS=Homo sapiens OX=9606 GN=MCUB PE=1 SV=2	5	2	2	6.84	0.2	0.08	0.575338	0.915231
Q6UW56	All-trans retinoic acid-induced differentiation factor OS=Homo sapiens OX=9606 GN=ATRAID PE=1 SV=2	7	2	3	7.96	0.2	-0.08	0.484447	0.65853
O60921	Checkpoint protein HUS1 OS=Homo sapiens OX=9606 GN=HUS1 PE=1 SV=1	3	1	2	6.01	0.2	0.08	0.554411	0.903731
Q9H9S5	Ribitol 5-phosphate transferase FKRP OS=Homo sapiens OX=9606 GN=FKRP PE=1 SV=1	4	2	2	2.32	0.2	0.02	0.74287	0.978522
P41221	Protein Wnt-5a OS=Homo sapiens OX=9606 GN=WNT5A PE=1 SV=2	3	2	2	2.15	0.2	-0.03	0.535492	0.918291
Q5T3J3	Ligand-dependent nuclear receptor-interacting factor 1 OS=Homo sapiens OX=9606 GN=LRIF1 PE=1 SV=1	1	1	1	3.02	0.2	0.09	0.748411	0.923209
P62072	Mitochondrial import inner membrane translocase subunit Tim10 OS=Homo sapiens OX=9606 GN=TIMM10 PE=1 SV=1	8	1	1	3.06	0.2	-0.08	0.733663	0.836028
Q9UGH3	Solute carrier family 23 member 2 OS=Homo sapiens OX=9606 GN=SLC23A2 PE=1 SV=1	1	1	1	2.08	0.2	0.07	0.518128	0.919454
Q9NVV9	THAP domain-containing protein 1 OS=Homo sapiens OX=9606 GN=THAP1 PE=1 SV=1	4	1	1	0	0.2	0.06	0.783609	0.965527
Q5JPI9	EEF1A lysine methyltransferase 2 OS=Homo sapiens OX=9606 GN=EEF1AKMT2 PE=1 SV=2	2	1	1	1.84	0.2	0.13	0.744321	0.82614
Q9BT30	Alpha-ketoglutarate-dependent dioxygenase alkB homolog 7, mitochondrial OS=Homo sapiens OX=9606 GN=ALKBH7 PE=1 SV=1	5	1	1	2.01	0.2	0.07	0.686073	0.927176
Q6TFL4	Kelch-like protein 24 OS=Homo sapiens OX=9606 GN=KLHL24 PE=1 SV=1	1	1	1	0	0.2	0.03	0.772371	0.994208
O43312	Protein MTSS 1 OS=Homo sapiens OX=9606 GN=MTSS1 PE=1 SV=2	1	1	1	2.03	0.2	-0.07	0.607084	0.836028
Q9Y5G1	Protocadherin gamma-B3 OS=Homo sapiens OX=9606 GN=PCDHGB3 PE=1 SV=4	2	1	1	0	0.2	0.28	0.763352	0.261894
contam_sp	P00722 BGAL_ECOLI Beta-galactosidase OS=Escherichia coli (strain K12) OX=83333 GN=lacZ PE=1 SV=2	35	33	213	689.37	0.19	0	0.165566	0.979424
P26196	Probable ATP-dependent RNA helicase DDX6 OS=Homo sapiens OX=9606 GN=DDX6 PE=1 SV=2	45	19	66	234.81	0.19	0.01	0.16587	0.958184
Q05682	Caldesmon OS=Homo sapiens OX=9606 GN=CALD1 PE=1 SV=3	39	34	50	165.82	0.19	0.07	0.201016	0.144946
P51858	Hepatoma-derived growth factor OS=Homo sapiens OX=9606 GN=HDGF PE=1 SV=1	60	16	69	263.03	0.19	0	0.160933	0.988259
P54652	Heat shock-related 70 kDa protein 2 OS=Homo sapiens OX=9606 GN=HSPA2 PE=1 SV=1	27	19	227	565.49	0.19	0.06	0.770706	0.96184
Q01844	RNA-binding protein EWS OS=Homo sapiens OX=9606 GN=EWSR1 PE=1 SV=1	11	8	30	99.92	0.19	0.1	0.243273	0.0400772
Q96E39	RNA binding motif protein, X-linked-like-1 OS=Homo sapiens OX=9606 GN=RBMXL1 PE=1 SV=1	48	24	95	220.48	0.19	0.06	0.451286	0.921271
Q9Y5B6	PAX3- and PAX7-binding protein 1 OS=Homo sapiens OX=9606 GN=PAXBP1 PE=1 SV=2	22	20	23	63.87	0.19	0.02	0.35827	0.934314
Q53EL6	Programmed cell death protein 4 OS=Homo sapiens OX=9606 GN=PDCD4 PE=1 SV=2	24	10	16	52.46	0.19	0.11	0.339417	0.105874
O60216	Double-strand-break repair protein rad21 homolog OS=Homo sapiens OX=9606 GN=RAD21 PE=1 SV=2	22	12	21	69.62	0.19	-0.02	0.353501	0.905131
Q9NWB6	Arginine and glutamate-rich protein 1 OS=Homo sapiens OX=9606 GN=ARGLU1 PE=1 SV=1	38	19	32	76.1	0.19	-0.06	0.276895	0.386653
P29084	Transcription initiation factor IIE subunit beta OS=Homo sapiens OX=9606 GN=GTF2E2 PE=1 SV=1	36	11	13	34.19	0.19	0.03	0.401669	0.927176
P08047	Transcription factor Sp1 OS=Homo sapiens OX=9606 GN=SP1 PE=1 SV=3	9	5	9	39.36	0.19	0.18	0.50934	0.232732
P58546	Myotrophin OS=Homo sapiens OX=9606 GN=MTPN PE=1 SV=2	38	5	21	72.1	0.19	0.05	0.244433	0.613427
Q96GD0	Chronophin OS=Homo sapiens OX=9606 GN=PDXP PE=1 SV=2	26	7	11	37.97	0.19	0.02	0.366461	0.969393
Q92747	Actin-related protein 2/3 complex subunit 1A OS=Homo sapiens OX=9606 GN=ARPC1A PE=1 SV=2	26	10	19	53.6	0.19	0.07	0.431872	0.444789
P62942	Peptidyl-prolyl cis-trans isomerase FKBP1A OS=Homo sapiens OX=9606 GN=FKBP1A PE=1 SV=2	30	3	23	83.5	0.19	0.13	0.341077	0.0559783
Q02040	A-kinase anchor protein 17A OS=Homo sapiens OX=9606 GN=AKAP17A PE=1 SV=2	12	11	13	32.85	0.19	0.06	0.348784	0.72958
P60763	Ras-related C3 botulinum toxin substrate 3 OS=Homo sapiens OX=9606 GN=RAC3 PE=1 SV=1	21	5	10	19	0.19	0.16	0.507582	0.418103
O75928	E3 SUMO-protein ligase PIAS2 OS=Homo sapiens OX=9606 GN=PIAS2 PE=1 SV=3	4	2	3	9.88	0.19	0.13	0.786914	0.847065
Q15118	[Pyruvate dehydrogenase (acetyl-transferring)] kinase isozyme 1, mitochondrial OS=Homo sapiens OX=9606 GN=PDK1 PE=1 SV=1	8	4	4	7.3	0.19	0.07	0.449606	0.893304
Q86X52	Chondroitin sulfate synthase 1 OS=Homo sapiens OX=9606 GN=CHSY1 PE=1 SV=3	2	2	2	3.73	0.19	0.18	0.774776	0.678342
P0DTL6	Zinc finger TRAF-type-containing protein 1 OS=Homo sapiens OX=9606 GN=ZFTRAF1 PE=2 SV=1	6	2	2	5.48	0.19	0	0.767256	0.956169
Q9NYM9	BET1-like protein OS=Homo sapiens OX=9606 GN=BET1L PE=1 SV=1	25	2	2	2.86	0.19	0.21	0.765915	0.452013
Q6P587	Acylpyruvase FAHD1, mitochondrial OS=Homo sapiens OX=9606 GN=FAHD1 PE=1 SV=2	9	3	6	10.58	0.19	0.1	0.520976	0.80858
Q6ICG6	Uncharacterized protein KIAA0930 OS=Homo sapiens OX=9606 GN=KIAA0930 PE=1 SV=1	5	2	2	2.59	0.19	0.14	0.857604	0.856411
P55347	Homeobox protein PKNOX1 OS=Homo sapiens OX=9606 GN=PKNOX1 PE=1 SV=3	4	2	4	10.38	0.19	-0.03	0.632288	0.903731
P01008	Antithrombin-III OS=Homo sapiens OX=9606 GN=SERPINC1 PE=1 SV=1	5	3	3	6.58	0.19	0.05	0.507748	0.934314
O75845	Lathosterol oxidase OS=Homo sapiens OX=9606 GN=SC5D PE=1 SV=2	4	2	4	9.48	0.19	-0.01	0.654084	0.934314
Q8IWB9	Testis-expressed protein 2 OS=Homo sapiens OX=9606 GN=TEX2 PE=1 SV=2	2	2	2	5.06	0.19	0.03	0.765915	0.996218
Q92581	Sodium/hydrogen exchanger 6 OS=Homo sapiens OX=9606 GN=SLC9A6 PE=1 SV=2	2	1	1	3.03	0.19	-0.07	0.772371	0.836028
Q96QD9	UAP56-interacting factor OS=Homo sapiens OX=9606 GN=FYTTD1 PE=1 SV=3	5	2	2	3.88	0.19	0.1	0.771594	0.891645
Q8N371	Bifunctional peptidase and arginyl-hydroxylase JMJD5 OS=Homo sapiens OX=9606 GN=KDM8 PE=1 SV=1	2	1	1	3.53	0.19	0.18	0.787309	0.680298
Q9NPR9	Protein GPR108 OS=Homo sapiens OX=9606 GN=GPR108 PE=1 SV=3	2	1	3	1.75	0.19	-0.01	0.484637	0.926371
A6NFY7	Succinate dehydrogenase assembly factor 1, mitochondrial OS=Homo sapiens OX=9606 GN=SDHAF1 PE=1 SV=1	7	1	1	0	0.19	0.17	0.782932	0.739139
P40424	Pre-B-cell leukemia transcription factor 1 OS=Homo sapiens OX=9606 GN=PBX1 PE=1 SV=1	1	1	1	2.44	0.19	0.05	0.791771	0.987696
P08670	Vimentin OS=Homo sapiens OX=9606 GN=VIM PE=1 SV=4	85	46	530	1569.82	0.18	0	0.242824	0.991026
P14866	Heterogeneous nuclear ribonucleoprotein L OS=Homo sapiens OX=9606 GN=HNRNPL PE=1 SV=2	44	19	190	691.27	0.18	0.03	0.243273	0.84462
P50454	Serpin H1 OS=Homo sapiens OX=9606 GN=SERPINH1 PE=1 SV=2	42	18	56	201.09	0.18	-0.01	0.26819	0.958658
Q9NSE4	Isoleucine--tRNA ligase, mitochondrial OS=Homo sapiens OX=9606 GN=IARS2 PE=1 SV=2	21	20	39	130.18	0.18	0.02	0.239	0.927176
P26583	High mobility group protein B2 OS=Homo sapiens OX=9606 GN=HMGB2 PE=1 SV=2	49	20	66	150.94	0.18	0.03	0.20167	0.853077
Q9Y4C8	Probable RNA-binding protein 19 OS=Homo sapiens OX=9606 GN=RBM19 PE=1 SV=3	20	20	26	59.85	0.18	0.04	0.434142	0.804628
P43487	Ran-specific GTPase-activating protein OS=Homo sapiens OX=9606 GN=RANBP1 PE=1 SV=1	46	12	47	129.44	0.18	0.02	0.235644	0.927176
Q9UN81	LINE-1 retrotransposable element ORF1 protein OS=Homo sapiens OX=9606 GN=L1RE1 PE=1 SV=1	28	11	17	44.61	0.18	0	0.397393	0.978137
P13995	Bifunctional methylenetetrahydrofolate dehydrogenase/cyclohydrolase, mitochondrial OS=Homo sapiens OX=9606 GN=MTHFD2 PE=1 SV=2	24	10	24	64.83	0.18	0.01	0.420504	0.978854
Q96DG6	Carboxymethylenebutenolidase homolog OS=Homo sapiens OX=9606 GN=CMBL PE=1 SV=1	24	8	18	50.19	0.18	-0.01	0.35827	0.926157
Q14108	Lysosome membrane protein 2 OS=Homo sapiens OX=9606 GN=SCARB2 PE=1 SV=2	16	8	11	25.97	0.18	0.07	0.469859	0.763216
P60981	Destrin OS=Homo sapiens OX=9606 GN=DSTN PE=1 SV=3	20	4	40	81.53	0.18	0.06	0.450219	0.75301
Q9BVC5	Ashwin OS=Homo sapiens OX=9606 GN=C2orf49 PE=1 SV=1	35	8	10	29.96	0.18	0.05	0.483316	0.918291
P45985	Dual specificity mitogen-activated protein kinase kinase 4 OS=Homo sapiens OX=9606 GN=MAP2K4 PE=1 SV=1	20	9	12	26.36	0.18	0.09	0.451286	0.418103
Q96SZ5	2-aminoethanethiol dioxygenase OS=Homo sapiens OX=9606 GN=ADO PE=1 SV=2	27	8	9	22.17	0.18	0.03	0.542067	0.965527
O95674	Phosphatidate cytidylyltransferase 2 OS=Homo sapiens OX=9606 GN=CDS2 PE=1 SV=1	14	5	7	23.35	0.18	0.06	0.566928	0.918291
Q9H082	Ras-related protein Rab-33B OS=Homo sapiens OX=9606 GN=RAB33B PE=1 SV=1	23	5	15	44.05	0.18	0.21	0.666107	0.265296
Q9ULV0	Unconventional myosin-Vb OS=Homo sapiens OX=9606 GN=MYO5B PE=1 SV=3	4	7	9	19.58	0.18	0.05	0.82043	0.985828
O00257	E3 SUMO-protein ligase CBX4 OS=Homo sapiens OX=9606 GN=CBX4 PE=1 SV=3	12	6	6	13.94	0.18	0.04	0.550988	0.94515
P11279	Lysosome-associated membrane glycoprotein 1 OS=Homo sapiens OX=9606 GN=LAMP1 PE=1 SV=3	10	5	15	41.54	0.18	-0.02	0.412281	0.85688
O00401	Actin nucleation-promoting factor WASL OS=Homo sapiens OX=9606 GN=WASL PE=1 SV=2	11	6	8	24.54	0.18	0.12	0.419235	0.288125
P61599	N-alpha-acetyltransferase 20 OS=Homo sapiens OX=9606 GN=NAA20 PE=1 SV=1	23	4	5	15.16	0.18	-0.03	0.679557	0.908268
Q7Z4G4	tRNA (guanine(10)-N2)-methyltransferase homolog OS=Homo sapiens OX=9606 GN=TRMT11 PE=1 SV=1	12	7	11	28.44	0.18	-0.04	0.49333	0.725492
Q7L3S4	Zinc finger protein 771 OS=Homo sapiens OX=9606 GN=ZNF771 PE=1 SV=1	15	5	5	13	0.18	0.18	0.661543	0.431994
O76024	Wolframin OS=Homo sapiens OX=9606 GN=WFS1 PE=1 SV=2	6	5	6	15.31	0.18	0.15	0.571643	0.452001
Q9UDY8	Mucosa-associated lymphoid tissue lymphoma translocation protein 1 OS=Homo sapiens OX=9606 GN=MALT1 PE=1 SV=1	5	5	5	11.1	0.18	0.08	0.523398	0.786462
Q96KQ4	Apoptosis-stimulating of p53 protein 1 OS=Homo sapiens OX=9606 GN=PPP1R13B PE=1 SV=3	5	5	5	7.9	0.18	0.11	0.84205	0.914592
O76062	Delta(14)-sterol reductase TM7SF2 OS=Homo sapiens OX=9606 GN=TM7SF2 PE=1 SV=3	6	3	4	7.38	0.18	0.13	0.775309	0.807118
Q9P0P0	E3 ubiquitin-protein ligase RNF181 OS=Homo sapiens OX=9606 GN=RNF181 PE=1 SV=1	26	4	5	8.09	0.18	0.04	0.701891	0.976914
Q9UBI9	Headcase protein homolog OS=Homo sapiens OX=9606 GN=HECA PE=1 SV=1	4	2	2	6.03	0.18	0.23	0.766772	0.297664
Q16600	Zinc finger protein 239 OS=Homo sapiens OX=9606 GN=ZNF239 PE=1 SV=3	8	4	4	2.79	0.18	0.2	0.782932	0.480482
Q5SVZ6	Zinc finger MYM-type protein 1 OS=Homo sapiens OX=9606 GN=ZMYM1 PE=1 SV=1	2	3	4	7.56	0.18	0.06	0.778288	0.936592
O95562	Vesicle transport protein SFT2B OS=Homo sapiens OX=9606 GN=SFT2D2 PE=1 SV=1	6	1	3	8.91	0.18	0.06	0.671779	0.942838
O60930	Ribonuclease H1 OS=Homo sapiens OX=9606 GN=RNASEH1 PE=1 SV=2	5	1	1	2.24	0.18	0.05	0.764261	0.965527
Q9NQ11	Polyamine-transporting ATPase 13A2 OS=Homo sapiens OX=9606 GN=ATP13A2 PE=1 SV=2	1	2	2	4.71	0.18	-0.07	0.901465	0.878082
P52943	Cysteine-rich protein 2 OS=Homo sapiens OX=9606 GN=CRIP2 PE=1 SV=1	6	2	2	3.8	0.18	0.13	0.783328	0.806935
Q8N9F0	N-acetylaspartate synthetase OS=Homo sapiens OX=9606 GN=NAT8L PE=1 SV=3	3	1	2	4.35	0.18	0.17	0.872875	0.802396
Q9NW15	Anoctamin-10 OS=Homo sapiens OX=9606 GN=ANO10 PE=1 SV=2	1	1	1	2.63	0.18	0.05	0.786914	0.969362
P09382	Galectin-1 OS=Homo sapiens OX=9606 GN=LGALS1 PE=1 SV=2	6	1	1	1.83	0.18	0.1	0.789676	0.876784
P23511	Nuclear transcription factor Y subunit alpha OS=Homo sapiens OX=9606 GN=NFYA PE=1 SV=2	2	1	2	2.2	0.18	0.12	0.74287	0.82614
Q76I76	Protein phosphatase Slingshot homolog 2 OS=Homo sapiens OX=9606 GN=SSH2 PE=1 SV=1	1	1	1	1.7	0.18	0.13	0.799458	0.804826
O76001	Olfactory receptor 2J3 OS=Homo sapiens OX=9606 GN=OR2J3 PE=1 SV=1	2	1	2	2.06	0.18	-0.13	0.567691	0.229896
P05787	Keratin, type II cytoskeletal 8 OS=Homo sapiens OX=9606 GN=KRT8 PE=1 SV=7	56	36	138	400.9	0.17	-0.06	0.278485	0.266802
Q99798	Aconitate hydratase, mitochondrial OS=Homo sapiens OX=9606 GN=ACO2 PE=1 SV=2	33	26	48	162.95	0.17	0.07	0.28721	0.135759
P63151	Serine/threonine-protein phosphatase 2A 55 kDa regulatory subunit B alpha isoform OS=Homo sapiens OX=9606 GN=PPP2R2A PE=1 SV=1	47	21	53	164.45	0.17	0.07	0.311047	0.175757
Q05639	Elongation factor 1-alpha 2 OS=Homo sapiens OX=9606 GN=EEF1A2 PE=1 SV=1	33	16	273	625.07	0.17	0	0.640339	0.939611
P61106	Ras-related protein Rab-14 OS=Homo sapiens OX=9606 GN=RAB14 PE=1 SV=4	60	11	38	123.67	0.17	0	0.398673	0.969362
P00387	NADH-cytochrome b5 reductase 3 OS=Homo sapiens OX=9606 GN=CYB5R3 PE=1 SV=3	47	14	29	81.63	0.17	0.04	0.477986	0.85688
Q96GA3	Protein LTV1 homolog OS=Homo sapiens OX=9606 GN=LTV1 PE=1 SV=1	28	19	30	80.47	0.17	0.02	0.535492	0.927176
O75844	CAAX prenyl protease 1 homolog OS=Homo sapiens OX=9606 GN=ZMPSTE24 PE=1 SV=2	25	11	29	110.28	0.17	0	0.409312	0.984049
P53350	Serine/threonine-protein kinase PLK1 OS=Homo sapiens OX=9606 GN=PLK1 PE=1 SV=1	25	18	27	84.26	0.17	-0.02	0.450159	0.876051
O15131	Importin subunit alpha-6 OS=Homo sapiens OX=9606 GN=KPNA5 PE=1 SV=3	16	10	18	60.97	0.17	0.04	0.86542	0.989051
Q13642	Four and a half LIM domains protein 1 OS=Homo sapiens OX=9606 GN=FHL1 PE=1 SV=4	17	6	18	54.51	0.17	0.03	0.490745	0.924928
P63208	S-phase kinase-associated protein 1 OS=Homo sapiens OX=9606 GN=SKP1 PE=1 SV=2	40	9	30	56.29	0.17	0.29	0.437235	9.22303e-14
O75569	Interferon-inducible double-stranded RNA-dependent protein kinase activator A OS=Homo sapiens OX=9606 GN=PRKRA PE=1 SV=1	18	5	10	37.63	0.17	-0.03	0.483872	0.807123
P20962	Parathymosin OS=Homo sapiens OX=9606 GN=PTMS PE=1 SV=2	38	6	35	76.24	0.17	0.1	0.511614	0.035911
Q9HC52	Chromobox protein homolog 8 OS=Homo sapiens OX=9606 GN=CBX8 PE=1 SV=3	24	9	10	32.48	0.17	0.05	0.465619	0.89694
O60518	Ran-binding protein 6 OS=Homo sapiens OX=9606 GN=RANBP6 PE=1 SV=2	8	12	19	49.42	0.17	-0.05	0.50934	0.725492
P49711	Transcriptional repressor CTCF OS=Homo sapiens OX=9606 GN=CTCF PE=1 SV=1	12	11	16	40.6	0.17	-0.08	0.469859	0.267384
Q9BY67	Cell adhesion molecule 1 OS=Homo sapiens OX=9606 GN=CADM1 PE=1 SV=2	16	6	12	31.88	0.17	0.07	0.513768	0.715127
Q9UBQ0	Vacuolar protein sorting-associated protein 29 OS=Homo sapiens OX=9606 GN=VPS29 PE=1 SV=1	30	6	19	58.13	0.17	0.01	0.502214	0.96284
Q96FC9	ATP-dependent DNA helicase DDX11 OS=Homo sapiens OX=9606 GN=DDX11 PE=1 SV=1	9	9	10	31.62	0.17	0.01	0.833803	0.969362
Q9Y2X9	Zinc finger protein 281 OS=Homo sapiens OX=9606 GN=ZNF281 PE=1 SV=1	10	9	9	23.56	0.17	0.09	0.554411	0.741804
Q9NZZ3	Charged multivesicular body protein 5 OS=Homo sapiens OX=9606 GN=CHMP5 PE=1 SV=1	27	5	12	36.42	0.17	0.11	0.451083	0.12128
P15056	Serine/threonine-protein kinase B-raf OS=Homo sapiens OX=9606 GN=BRAF PE=1 SV=4	10	8	10	21.78	0.17	-0.04	0.659372	0.848117
Q9H3G5	Probable serine carboxypeptidase CPVL OS=Homo sapiens OX=9606 GN=CPVL PE=1 SV=2	13	6	12	38.47	0.17	0.03	0.500181	0.95002
Q9BYW2	Histone-lysine N-methyltransferase SETD2 OS=Homo sapiens OX=9606 GN=SETD2 PE=1 SV=3	4	13	13	17.74	0.17	0.01	0.542067	0.977293
P08134	Rho-related GTP-binding protein RhoC OS=Homo sapiens OX=9606 GN=RHOC PE=1 SV=1	24	5	16	41.8	0.17	0.04	0.483872	0.878082
Q56P03	E2F-associated phosphoprotein OS=Homo sapiens OX=9606 GN=EAPP PE=1 SV=4	18	5	6	19.24	0.17	-0.04	0.550591	0.836028
Q96PV6	Leukocyte receptor cluster member 8 OS=Homo sapiens OX=9606 GN=LENG8 PE=1 SV=3	7	6	8	18.32	0.17	0.05	0.525369	0.903731
O00400	Acetyl-coenzyme A transporter 1 OS=Homo sapiens OX=9606 GN=SLC33A1 PE=1 SV=1	12	6	6	18.6	0.17	0.06	0.552164	0.869566
O43251	RNA binding protein fox-1 homolog 2 OS=Homo sapiens OX=9606 GN=RBFOX2 PE=1 SV=3	13	5	10	21.1	0.17	0.03	0.589726	0.960356
P08069	Insulin-like growth factor 1 receptor OS=Homo sapiens OX=9606 GN=IGF1R PE=1 SV=1	5	6	6	11.54	0.17	0.12	0.645386	0.674922
Q9NVF7	F-box only protein 28 OS=Homo sapiens OX=9606 GN=FBXO28 PE=1 SV=1	18	7	8	17.99	0.17	0.03	0.575421	0.959239
O75127	Pentatricopeptide repeat-containing protein 1, mitochondrial OS=Homo sapiens OX=9606 GN=PTCD1 PE=1 SV=2	8	7	7	18.22	0.17	-0.05	0.550591	0.808695
Q92997	Segment polarity protein dishevelled homolog DVL-3 OS=Homo sapiens OX=9606 GN=DVL3 PE=1 SV=2	6	4	5	11.88	0.17	0.61	0.739158	4.03777e-11
Q99963	Endophilin-A3 OS=Homo sapiens OX=9606 GN=SH3GL3 PE=1 SV=1	13	5	6	15.39	0.17	0.07	0.49333	0.868103
Q9UPQ9	Trinucleotide repeat-containing gene 6B protein OS=Homo sapiens OX=9606 GN=TNRC6B PE=1 SV=4	2	4	4	10.87	0.17	0.22	0.783609	0.301179
P35556	Fibrillin-2 OS=Homo sapiens OX=9606 GN=FBN2 PE=1 SV=3	1	4	5	12.07	0.17	0.2	0.740586	0.359296
Q9H2H9	Sodium-coupled neutral amino acid symporter 1 OS=Homo sapiens OX=9606 GN=SLC38A1 PE=1 SV=1	9	5	5	9.59	0.17	0.14	0.719654	0.690925
Q8WXA3	RUN and FYVE domain-containing protein 2 OS=Homo sapiens OX=9606 GN=RUFY2 PE=1 SV=3	7	5	5	11.19	0.17	0.36	0.84205	0.0305001
Q70IA6	MOB kinase activator 2 OS=Homo sapiens OX=9606 GN=MOB2 PE=1 SV=1	10	4	4	10.13	0.17	0.07	0.760637	0.924928
Q6PFW1	Inositol hexakisphosphate and diphosphoinositol-pentakisphosphate kinase 1 OS=Homo sapiens OX=9606 GN=PPIP5K1 PE=1 SV=1	2	3	3	6.63	0.17	0.22	0.902086	0.652272
P23470	Receptor-type tyrosine-protein phosphatase gamma OS=Homo sapiens OX=9606 GN=PTPRG PE=1 SV=4	2	2	2	3.73	0.17	0.15	0.684412	0.624251
Q6ZMG9	Ceramide synthase 6 OS=Homo sapiens OX=9606 GN=CERS6 PE=1 SV=1	8	4	6	13.23	0.17	0.01	0.585105	0.96656
Q6P2D0	Zinc finger protein 1 homolog OS=Homo sapiens OX=9606 GN=ZFP1 PE=1 SV=2	12	4	6	15.52	0.17	0.25	0.883836	0.476614
Q9C040	Tripartite motif-containing protein 2 OS=Homo sapiens OX=9606 GN=TRIM2 PE=1 SV=1	3	2	2	5.65	0.17	0.19	0.860151	0.637924
Q9Y3E0	Vesicle transport protein GOT1B OS=Homo sapiens OX=9606 GN=GOLT1B PE=1 SV=1	12	2	3	5.22	0.17	0.06	0.664798	0.927176
O14681	Etoposide-induced protein 2.4 homolog OS=Homo sapiens OX=9606 GN=EI24 PE=1 SV=4	7	3	3	4.77	0.17	-0.01	0.702826	0.937642
Q8WUZ0	B-cell CLL/lymphoma 7 protein family member C OS=Homo sapiens OX=9606 GN=BCL7C PE=1 SV=3	8	2	3	5.48	0.17	-0.02	0.71011	0.927176
P07858	Cathepsin B OS=Homo sapiens OX=9606 GN=CTSB PE=1 SV=3	5	2	3	8.18	0.17	0.09	0.477207	0.628266
Q9Y2Y0	ADP-ribosylation factor-like protein 2-binding protein OS=Homo sapiens OX=9606 GN=ARL2BP PE=1 SV=1	6	1	2	3.19	0.17	0.06	0.760637	0.950496
Q8NI08	Nuclear receptor coactivator 7 OS=Homo sapiens OX=9606 GN=NCOA7 PE=1 SV=2	1	1	1	3.19	0.17	0.1	0.792513	0.876463
P17010	Zinc finger X-chromosomal protein OS=Homo sapiens OX=9606 GN=ZFX PE=2 SV=2	1	1	1	2.27	0.17	-0.07	0.836466	0.82614
O75054	Immunoglobulin superfamily member 3 OS=Homo sapiens OX=9606 GN=IGSF3 PE=2 SV=3	1	2	2	0	0.17	0.21	0.822658	0.501346
P0C7U0	Protein ELFN1 OS=Homo sapiens OX=9606 GN=ELFN1 PE=1 SV=2	2	2	2	3.82	0.17	0.04	0.839953	0.999924
Q9C0H2	Protein tweety homolog 3 OS=Homo sapiens OX=9606 GN=TTYH3 PE=1 SV=3	2	1	1	1.89	0.17	0.13	0.84205	0.85688
Q9HAS3	Solute carrier family 28 member 3 OS=Homo sapiens OX=9606 GN=SLC28A3 PE=1 SV=1	1	1	6	0	0.17	0.17	0.755094	0.518245
Q9NS37	CREB/ATF bZIP transcription factor OS=Homo sapiens OX=9606 GN=CREBZF PE=1 SV=2	2	1	1	0	0.17	0.07	0.842863	0.951711
Q96N68	Putative uncharacterized protein C18orf15 OS=Homo sapiens OX=9606 GN=C18orf15 PE=5 SV=1	4	1	1	1.99	0.17	0.08	0.84205	0.93482
P22626	Heterogeneous nuclear ribonucleoproteins A2/B1 OS=Homo sapiens OX=9606 GN=HNRNPA2B1 PE=1 SV=2	65	25	311	1010.13	0.16	0.05	0.353501	0.444789
P42166	Lamina-associated polypeptide 2, isoform alpha OS=Homo sapiens OX=9606 GN=TMPO PE=1 SV=2	48	26	90	327.65	0.16	0.04	0.353501	0.640424
P63267	Actin, gamma-enteric smooth muscle OS=Homo sapiens OX=9606 GN=ACTG2 PE=1 SV=1	31	15	544	1341.73	0.16	0.03	0.342768	0.836028
Q9H1E3	Nuclear ubiquitous casein and cyclin-dependent kinase substrate 1 OS=Homo sapiens OX=9606 GN=NUCKS1 PE=1 SV=1	51	17	43	137.77	0.16	-0.05	0.353141	0.515004
P51991	Heterogeneous nuclear ribonucleoprotein A3 OS=Homo sapiens OX=9606 GN=HNRNPA3 PE=1 SV=2	34	21	95	266.79	0.16	0.06	0.353739	0.308661
O43395	U4/U6 small nuclear ribonucleoprotein Prp3 OS=Homo sapiens OX=9606 GN=PRPF3 PE=1 SV=2	35	27	55	159.36	0.16	0	0.398673	0.972931
P52292	Importin subunit alpha-1 OS=Homo sapiens OX=9606 GN=KPNA2 PE=1 SV=1	34	15	64	238.2	0.16	0.01	0.337302	0.927176
P24752	Acetyl-CoA acetyltransferase, mitochondrial OS=Homo sapiens OX=9606 GN=ACAT1 PE=1 SV=1	36	18	57	163.93	0.16	0.03	0.356783	0.861375
Q02818	Nucleobindin-1 OS=Homo sapiens OX=9606 GN=NUCB1 PE=1 SV=4	39	21	32	87.21	0.16	0.07	0.627915	0.485848
Q8TC07	TBC1 domain family member 15 OS=Homo sapiens OX=9606 GN=TBC1D15 PE=1 SV=2	22	17	31	103.16	0.16	0.02	0.457682	0.934314
Q9UK76	Jupiter microtubule associated homolog 1 OS=Homo sapiens OX=9606 GN=JPT1 PE=1 SV=3	74	8	16	62.53	0.16	0.18	0.551913	0.000204355
Q9NY27	Serine/threonine-protein phosphatase 4 regulatory subunit 2 OS=Homo sapiens OX=9606 GN=PPP4R2 PE=1 SV=3	33	12	21	68.35	0.16	0.04	0.585105	0.874572
Q9BZK7	F-box-like/WD repeat-containing protein TBL1XR1 OS=Homo sapiens OX=9606 GN=TBL1XR1 PE=1 SV=1	23	11	16	67.14	0.16	0.02	0.525789	0.936592
Q16629	Serine/arginine-rich splicing factor 7 OS=Homo sapiens OX=9606 GN=SRSF7 PE=1 SV=1	30	9	37	101.98	0.16	0.04	0.49333	0.787777
Q7L0Y3	tRNA methyltransferase 10 homolog C OS=Homo sapiens OX=9606 GN=TRMT10C PE=1 SV=2	30	12	25	72.02	0.16	0	0.455345	0.99129
Q96T23	Remodeling and spacing factor 1 OS=Homo sapiens OX=9606 GN=RSF1 PE=1 SV=2	11	18	21	39.8	0.16	0.03	0.578828	0.924928
Q13948	Protein CASP OS=Homo sapiens OX=9606 GN=CUX1 PE=1 SV=2	21	15	16	44.86	0.16	0.14	0.869101	0.82614
Q4G0N4	NAD kinase 2, mitochondrial OS=Homo sapiens OX=9606 GN=NADK2 PE=1 SV=2	28	12	18	55.73	0.16	0.06	0.56527	0.677532
O95817	BAG family molecular chaperone regulator 3 OS=Homo sapiens OX=9606 GN=BAG3 PE=1 SV=3	33	15	18	45.73	0.16	0.22	0.526794	1.50597e-07
Q02252	Methylmalonate-semialdehyde dehydrogenase [acylating], mitochondrial OS=Homo sapiens OX=9606 GN=ALDH6A1 PE=1 SV=2	22	13	21	50.84	0.16	-0.01	0.545259	0.926371
P78356	Phosphatidylinositol 5-phosphate 4-kinase type-2 beta OS=Homo sapiens OX=9606 GN=PIP4K2B PE=1 SV=1	26	12	14	36.72	0.16	0.07	0.555714	0.695691
Q15363	Transmembrane emp24 domain-containing protein 2 OS=Homo sapiens OX=9606 GN=TMED2 PE=1 SV=1	30	7	30	74.22	0.16	-0.02	0.582184	0.874572
Q9H3Z4	DnaJ homolog subfamily C member 5 OS=Homo sapiens OX=9606 GN=DNAJC5 PE=1 SV=1	33	6	7	29.17	0.16	0.05	0.580169	0.916927
Q7L8L6	FAST kinase domain-containing protein 5, mitochondrial OS=Homo sapiens OX=9606 GN=FASTKD5 PE=1 SV=1	16	12	14	31.86	0.16	-0.09	0.556646	0.146443
O43169	Cytochrome b5 type B OS=Homo sapiens OX=9606 GN=CYB5B PE=1 SV=3	53	5	8	29.62	0.16	-0.01	0.595269	0.928112
Q13907	Isopentenyl-diphosphate Delta-isomerase 1 OS=Homo sapiens OX=9606 GN=IDI1 PE=1 SV=2	17	6	14	39.34	0.16	0.03	0.535492	0.933311
P06396	Gelsolin OS=Homo sapiens OX=9606 GN=GSN PE=1 SV=1	9	9	9	21.72	0.16	0.01	0.615698	0.985234
Q8N8N7	Prostaglandin reductase 2 OS=Homo sapiens OX=9606 GN=PTGR2 PE=1 SV=1	16	5	7	17.92	0.16	0.05	0.589726	0.908238
Q9NVJ2	ADP-ribosylation factor-like protein 8B OS=Homo sapiens OX=9606 GN=ARL8B PE=1 SV=1	27	4	10	32.87	0.16	0	0.586246	0.967641
Q9P255	Zinc finger protein 492 OS=Homo sapiens OX=9606 GN=ZNF492 PE=2 SV=2	18	7	15	41.96	0.16	0.07	0.671779	0.861375
P12755	Ski oncogene OS=Homo sapiens OX=9606 GN=SKI PE=1 SV=1	6	4	5	15.05	0.16	0.06	0.743675	0.934314
P98194	Calcium-transporting ATPase type 2C member 1 OS=Homo sapiens OX=9606 GN=ATP2C1 PE=1 SV=3	5	5	5	14.49	0.16	-0.02	0.696992	0.908268
Q8TF74	WAS/WASL-interacting protein family member 2 OS=Homo sapiens OX=9606 GN=WIPF2 PE=1 SV=1	8	3	3	7.4	0.16	0.21	0.81402	0.360921
A6ZKI3	Retrotransposon Gag-like protein 8C OS=Homo sapiens OX=9606 GN=RTL8C PE=1 SV=1	32	4	6	17.32	0.16	0.03	0.628332	0.947804
O43759	Synaptogyrin-1 OS=Homo sapiens OX=9606 GN=SYNGR1 PE=1 SV=2	13	3	3	9.1	0.16	0.26	0.760637	0.07759
Q8WZ42	Titin OS=Homo sapiens OX=9606 GN=TTN PE=1 SV=4	0	9	14	28.5	0.16	0.11	0.760637	0.82614
Q13569	G/T mismatch-specific thymine DNA glycosylase OS=Homo sapiens OX=9606 GN=TDG PE=1 SV=2	8	4	4	7.53	0.16	-0.08	0.67606	0.725492
O75674	TOM1-like protein 1 OS=Homo sapiens OX=9606 GN=TOM1L1 PE=1 SV=2	7	3	3	8.96	0.16	0.09	0.771594	0.85688
Q8N5G2	Macoilin OS=Homo sapiens OX=9606 GN=MACO1 PE=1 SV=1	5	4	4	10.63	0.16	-0.03	0.743675	0.914592
Q96T25	Zinc finger protein ZIC 5 OS=Homo sapiens OX=9606 GN=ZIC5 PE=1 SV=2	4	3	5	11.39	0.16	0.08	0.869101	0.927176
Q96BN2	Transcriptional adapter 1 OS=Homo sapiens OX=9606 GN=TADA1 PE=1 SV=1	8	2	2	6.53	0.16	0.05	0.823521	0.962034
Q8N4T8	3-oxoacyl-[acyl-carrier-protein] reductase OS=Homo sapiens OX=9606 GN=CBR4 PE=1 SV=3	9	2	2	5.49	0.16	0.01	0.760757	0.977293
Q3ZCW2	Galectin-related protein OS=Homo sapiens OX=9606 GN=LGALSL PE=1 SV=2	12	2	2	5.69	0.16	0.12	0.760637	0.817214
P13987	CD59 glycoprotein OS=Homo sapiens OX=9606 GN=CD59 PE=1 SV=1	6	1	2	5.5	0.16	0.06	0.770706	0.94515
Q9UBH6	Xenotropic and polytropic retrovirus receptor 1 OS=Homo sapiens OX=9606 GN=XPR1 PE=1 SV=1	2	2	2	3.6	0.16	0.07	0.857604	0.937642
Q14517	Protocadherin Fat 1 OS=Homo sapiens OX=9606 GN=FAT1 PE=1 SV=2	1	2	4	8.08	0.16	-0.05	0.71011	0.822137
Q15041	ADP-ribosylation factor-like protein 6-interacting protein 1 OS=Homo sapiens OX=9606 GN=ARL6IP1 PE=1 SV=2	7	2	6	14.67	0.16	0.01	0.535492	0.987994
Q5VUD6	Divergent protein kinase domain 1B OS=Homo sapiens OX=9606 GN=DIPK1B PE=1 SV=3	4	2	2	5.38	0.16	0.2	0.856674	0.602696
Q7Z769	Solute carrier family 35 member E3 OS=Homo sapiens OX=9606 GN=SLC35E3 PE=1 SV=1	5	2	2	1.77	0.16	-0.08	0.911756	0.839479
Q9NWH2	Transmembrane protein 242 OS=Homo sapiens OX=9606 GN=TMEM242 PE=1 SV=1	13	1	1	2.06	0.16	0.21	0.869377	0.564646
Q99487	Platelet-activating factor acetylhydrolase 2, cytoplasmic OS=Homo sapiens OX=9606 GN=PAFAH2 PE=1 SV=1	3	1	1	2.02	0.16	0.08	0.770318	0.918291
Q8N960	Centrosomal protein of 120 kDa OS=Homo sapiens OX=9606 GN=CEP120 PE=1 SV=2	1	1	1	0	0.16	0.48	0.917171	0.0169248
O00370	LINE-1 retrotransposable element ORF2 protein OS=Homo sapiens OX=9606 PE=1 SV=1	1	2	5	1.67	0.16	0.11	0.856674	0.874572
P62877	E3 ubiquitin-protein ligase RBX1 OS=Homo sapiens OX=9606 GN=RBX1 PE=1 SV=1	6	1	2	4.25	0.16	0.09	0.770706	0.878082
B1AL46	NUT family member 2E OS=Homo sapiens OX=9606 GN=NUTM2E PE=3 SV=3	1	1	4	0	0.16	0.12	0.69358	0.715127
Q14980	Nuclear mitotic apparatus protein 1 OS=Homo sapiens OX=9606 GN=NUMA1 PE=1 SV=2	47	106	178	548.18	0.15	0.03	0.483316	0.858401
P20700	Lamin-B1 OS=Homo sapiens OX=9606 GN=LMNB1 PE=1 SV=2	61	45	221	714.92	0.15	0.03	0.40358	0.844117
P23246	Splicing factor, proline- and glutamine-rich OS=Homo sapiens OX=9606 GN=SFPQ PE=1 SV=2	43	33	195	595.3	0.15	0.03	0.423927	0.789336
P05387	60S acidic ribosomal protein P2 OS=Homo sapiens OX=9606 GN=RPLP2 PE=1 SV=1	64	9	60	300.83	0.15	0.08	0.40713	0.059367
P45880	Voltage-dependent anion-selective channel protein 2 OS=Homo sapiens OX=9606 GN=VDAC2 PE=1 SV=2	41	11	65	205.34	0.15	0	0.486513	0.971263
Q6IN85	Serine/threonine-protein phosphatase 4 regulatory subunit 3A OS=Homo sapiens OX=9606 GN=PPP4R3A PE=1 SV=1	23	21	34	81.47	0.15	0.06	0.559219	0.568952
Q92734	Protein TFG OS=Homo sapiens OX=9606 GN=TFG PE=1 SV=2	37	12	29	91.71	0.15	0.05	0.567691	0.613131
P33981	Dual specificity protein kinase TTK OS=Homo sapiens OX=9606 GN=TTK PE=1 SV=2	21	20	28	80.65	0.15	0	0.596457	0.973482
P07099	Epoxide hydrolase 1 OS=Homo sapiens OX=9606 GN=EPHX1 PE=1 SV=1	30	17	29	82.57	0.15	0.03	0.541604	0.914699
O43818	U3 small nucleolar RNA-interacting protein 2 OS=Homo sapiens OX=9606 GN=RRP9 PE=1 SV=1	25	11	15	52.46	0.15	0.01	0.628564	0.984743
Q9NXV6	CDKN2A-interacting protein OS=Homo sapiens OX=9606 GN=CDKN2AIP PE=1 SV=3	26	13	17	52.14	0.15	0.01	0.600162	0.983674
P49590	Histidine--tRNA ligase, mitochondrial OS=Homo sapiens OX=9606 GN=HARS2 PE=1 SV=1	24	12	23	65.23	0.15	0.03	0.600162	0.958868
Q8TAD8	Smad nuclear-interacting protein 1 OS=Homo sapiens OX=9606 GN=SNIP1 PE=1 SV=1	31	13	16	48.18	0.15	0	0.600162	0.971431
Q969H8	Myeloid-derived growth factor OS=Homo sapiens OX=9606 GN=MYDGF PE=1 SV=1	27	6	16	50.55	0.15	0.06	0.589726	0.804095
O00193	Small acidic protein OS=Homo sapiens OX=9606 GN=SMAP PE=1 SV=1	34	7	23	85.96	0.15	0.01	0.586985	0.989051
P21397	Amine oxidase [flavin-containing] A OS=Homo sapiens OX=9606 GN=MAOA PE=1 SV=1	18	9	12	38.47	0.15	-0.05	0.628564	0.63194
Q9Y6X4	Soluble lamin-associated protein of 75 kDa OS=Homo sapiens OX=9606 GN=FAM169A PE=1 SV=2	14	7	8	26.78	0.15	0.05	0.679557	0.926371
P61956	Small ubiquitin-related modifier 2 OS=Homo sapiens OX=9606 GN=SUMO2 PE=1 SV=3	34	4	22	76.75	0.15	0.01	0.704634	0.990514
P17655	Calpain-2 catalytic subunit OS=Homo sapiens OX=9606 GN=CAPN2 PE=1 SV=6	13	11	23	57.73	0.15	0.03	0.535492	0.858401
Q7Z333	Probable helicase senataxin OS=Homo sapiens OX=9606 GN=SETX PE=1 SV=4	4	10	10	22.79	0.15	0.14	0.733936	0.548026
Q9Y3B3	Transmembrane emp24 domain-containing protein 7 OS=Homo sapiens OX=9606 GN=TMED7 PE=1 SV=2	19	6	13	42.41	0.15	0.03	0.545259	0.953035
Q9Y4K3	TNF receptor-associated factor 6 OS=Homo sapiens OX=9606 GN=TRAF6 PE=1 SV=1	12	6	8	18.88	0.15	0.01	0.71011	0.967562
Q5GLZ8	Probable E3 ubiquitin-protein ligase HERC4 OS=Homo sapiens OX=9606 GN=HERC4 PE=1 SV=1	5	5	6	20.56	0.15	0.11	0.833803	0.836028
Q15545	Transcription initiation factor TFIID subunit 7 OS=Homo sapiens OX=9606 GN=TAF7 PE=1 SV=1	22	8	11	19.86	0.15	-0.03	0.698775	0.84085
Q96EQ0	Small glutamine-rich tetratricopeptide repeat-containing protein beta OS=Homo sapiens OX=9606 GN=SGTB PE=1 SV=1	16	5	7	20.59	0.15	0.09	0.631314	0.63194
Q8N6M0	Deubiquitinase OTUD6B OS=Homo sapiens OX=9606 GN=OTUD6B PE=1 SV=1	19	7	9	20.99	0.15	0.02	0.645197	0.989498
Q9NXW9	Alpha-ketoglutarate-dependent dioxygenase alkB homolog 4 OS=Homo sapiens OX=9606 GN=ALKBH4 PE=1 SV=1	15	5	6	8.01	0.15	-0.01	0.675293	0.931424
Q8IV48	3'-5' exoribonuclease 1 OS=Homo sapiens OX=9606 GN=ERI1 PE=1 SV=3	13	6	8	16.37	0.15	0.1	0.628776	0.504767
P62256	Ubiquitin-conjugating enzyme E2 H OS=Homo sapiens OX=9606 GN=UBE2H PE=1 SV=1	23	5	7	20.37	0.15	0.01	0.669468	0.975573
Q9Y692	Glucocorticoid modulatory element-binding protein 1 OS=Homo sapiens OX=9606 GN=GMEB1 PE=1 SV=2	6	4	5	12.91	0.15	0.1	0.823521	0.85688
Q9Y2C4	Nuclease EXOG, mitochondrial OS=Homo sapiens OX=9606 GN=EXOG PE=1 SV=2	9	5	13	21.62	0.15	-0.06	0.720109	0.763216
Q96GF1	E3 ubiquitin-protein ligase RNF185 OS=Homo sapiens OX=9606 GN=RNF185 PE=1 SV=1	18	4	6	11.75	0.15	0.03	0.869101	0.999924
Q9Y2G5	GDP-fucose protein O-fucosyltransferase 2 OS=Homo sapiens OX=9606 GN=POFUT2 PE=1 SV=3	8	4	4	10.75	0.15	0.02	0.869233	0.981936
Q9H8V3	Protein ECT2 OS=Homo sapiens OX=9606 GN=ECT2 PE=1 SV=4	6	6	6	13.93	0.15	0.11	0.7311	0.725492
P37235	Hippocalcin-like protein 1 OS=Homo sapiens OX=9606 GN=HPCAL1 PE=1 SV=3	19	4	5	14.86	0.15	0.01	0.799458	0.973482
Q9Y291	28S ribosomal protein S33, mitochondrial OS=Homo sapiens OX=9606 GN=MRPS33 PE=1 SV=1	23	2	4	9.08	0.15	0	0.71011	0.957228
Q9UPW0	Forkhead box protein J3 OS=Homo sapiens OX=9606 GN=FOXJ3 PE=1 SV=2	4	2	2	7.88	0.15	-0.16	0.883539	0.492132
Q9UBV2	Protein sel-1 homolog 1 OS=Homo sapiens OX=9606 GN=SEL1L PE=1 SV=3	3	3	4	13.05	0.15	0.1	0.75531	0.819535
Q96LA8	Protein arginine N-methyltransferase 6 OS=Homo sapiens OX=9606 GN=PRMT6 PE=1 SV=1	8	4	4	6.43	0.15	-0.05	0.818507	0.8373
O95639	Cleavage and polyadenylation specificity factor subunit 4 OS=Homo sapiens OX=9606 GN=CPSF4 PE=1 SV=1	10	2	2	7.42	0.15	-0.03	0.82043	0.918291
Q9BX67	Junctional adhesion molecule C OS=Homo sapiens OX=9606 GN=JAM3 PE=1 SV=1	11	3	3	4.74	0.15	0.14	0.743675	0.549557
Q9HCK1	DBF4-type zinc finger-containing protein 2 OS=Homo sapiens OX=9606 GN=ZDBF2 PE=1 SV=3	1	2	2	6.45	0.15	0.07	0.75331	0.918291
Q9C004	Protein sprouty homolog 4 OS=Homo sapiens OX=9606 GN=SPRY4 PE=1 SV=2	6	2	2	4.85	0.15	-0.13	0.911436	0.69678
P33552	Cyclin-dependent kinases regulatory subunit 2 OS=Homo sapiens OX=9606 GN=CKS2 PE=1 SV=1	33	3	6	13.61	0.15	0.14	0.860151	0.818938
Q15165	Serum paraoxonase/arylesterase 2 OS=Homo sapiens OX=9606 GN=PON2 PE=1 SV=4	5	2	3	8.89	0.15	-0.05	0.757873	0.82614
Q8NEM7	Transcription factor SPT20 homolog OS=Homo sapiens OX=9606 GN=SUPT20H PE=1 SV=2	2	1	1	2.41	0.15	0.03	0.893513	0.991768
O43934	UNC93-like protein MFSD11 OS=Homo sapiens OX=9606 GN=MFSD11 PE=1 SV=2	2	1	1	2.4	0.15	0.12	0.876029	0.8373
Q9H8W4	Pleckstrin homology domain-containing family F member 2 OS=Homo sapiens OX=9606 GN=PLEKHF2 PE=1 SV=1	8	2	2	2.21	0.15	0.06	0.916189	0.964319
A1XBS5	CBY1-interacting BAR domain-containing protein 1 OS=Homo sapiens OX=9606 GN=CIBAR1 PE=1 SV=2	4	2	2	4.28	0.15	-0.04	0.84205	0.89614
Q15911	Zinc finger homeobox protein 3 OS=Homo sapiens OX=9606 GN=ZFHX3 PE=1 SV=2	1	2	2	1.9	0.15	0.18	0.869101	0.579288
P19099	Cytochrome P450 11B2, mitochondrial OS=Homo sapiens OX=9606 GN=CYP11B2 PE=1 SV=3	2	1	3	0	0.15	0.16	0.780005	0.605613
Q96DP5	Methionyl-tRNA formyltransferase, mitochondrial OS=Homo sapiens OX=9606 GN=MTFMT PE=1 SV=2	2	1	1	2.63	0.15	0.11	0.91244	0.918291
Q6ZN66	Guanylate-binding protein 6 OS=Homo sapiens OX=9606 GN=GBP6 PE=2 SV=1	1	1	3	3.43	0.15	-0.06	0.675293	0.739407
P35968	Vascular endothelial growth factor receptor 2 OS=Homo sapiens OX=9606 GN=KDR PE=1 SV=2	1	1	3	0	0.15	0	0.694057	0.958868
Q9P2P1	Protein NYNRIN OS=Homo sapiens OX=9606 GN=NYNRIN PE=2 SV=3	0	1	1	0	0.15	0.17	0.892247	0.766382
Q08211	ATP-dependent RNA helicase A OS=Homo sapiens OX=9606 GN=DHX9 PE=1 SV=4	39	50	178	549.44	0.14	0	0.566928	0.99129
P12956	X-ray repair cross-complementing protein 6 OS=Homo sapiens OX=9606 GN=XRCC6 PE=1 SV=2	47	38	178	604.74	0.14	0.01	0.511354	0.981936
P68363	Tubulin alpha-1B chain OS=Homo sapiens OX=9606 GN=TUBA1B PE=1 SV=1	59	24	395	984.58	0.14	0	0.49333	0.981936
P27816	Microtubule-associated protein 4 OS=Homo sapiens OX=9606 GN=MAP4 PE=1 SV=3	45	53	103	301.06	0.14	0.06	0.552965	0.259938
P07437	Tubulin beta chain OS=Homo sapiens OX=9606 GN=TUBB PE=1 SV=2	59	21	366	942.64	0.14	-0.01	0.636704	0.94515
Q96AE4	Far upstream element-binding protein 1 OS=Homo sapiens OX=9606 GN=FUBP1 PE=1 SV=3	52	33	116	350.42	0.14	0.04	0.524114	0.666234
P04350	Tubulin beta-4A chain OS=Homo sapiens OX=9606 GN=TUBB4A PE=1 SV=2	51	18	236	622.61	0.14	-0.08	0.833803	0.792969
Q96T37	RNA-binding protein 15 OS=Homo sapiens OX=9606 GN=RBM15 PE=1 SV=2	33	35	50	136.32	0.14	-0.03	0.622938	0.808314
Q9UDY2	Tight junction protein ZO-2 OS=Homo sapiens OX=9606 GN=TJP2 PE=1 SV=2	25	32	41	118.73	0.14	0.1	0.56527	0.0319181
Q92922	SWI/SNF complex subunit SMARCC1 OS=Homo sapiens OX=9606 GN=SMARCC1 PE=1 SV=3	23	34	63	159.99	0.14	0.03	0.562365	0.890454
P08559	Pyruvate dehydrogenase E1 component subunit alpha, somatic form, mitochondrial OS=Homo sapiens OX=9606 GN=PDHA1 PE=1 SV=3	35	18	45	141.69	0.14	0.03	0.535492	0.82614
O14979	Heterogeneous nuclear ribonucleoprotein D-like OS=Homo sapiens OX=9606 GN=HNRNPDL PE=1 SV=3	36	19	75	187.52	0.14	-0.04	0.504323	0.600772
Q9ULV4	Coronin-1C OS=Homo sapiens OX=9606 GN=CORO1C PE=1 SV=1	21	16	39	93.33	0.14	0.02	0.61754	0.942838
Q9Y277	Voltage-dependent anion-selective channel protein 3 OS=Homo sapiens OX=9606 GN=VDAC3 PE=1 SV=1	37	10	41	108.99	0.14	0.07	0.679987	0.413247
Q14CX7	N-alpha-acetyltransferase 25, NatB auxiliary subunit OS=Homo sapiens OX=9606 GN=NAA25 PE=1 SV=1	21	22	39	102.77	0.14	0.03	0.601274	0.874572
Q8TCT9	Minor histocompatibility antigen H13 OS=Homo sapiens OX=9606 GN=HM13 PE=1 SV=1	25	10	33	96.49	0.14	0.05	0.555714	0.635454
P67775	Serine/threonine-protein phosphatase 2A catalytic subunit alpha isoform OS=Homo sapiens OX=9606 GN=PPP2CA PE=1 SV=1	32	10	36	117.86	0.14	0.05	0.783609	0.927176
P35222	Catenin beta-1 OS=Homo sapiens OX=9606 GN=CTNNB1 PE=1 SV=1	23	20	37	93.41	0.14	0.02	0.58861	0.921541
P52926	High mobility group protein HMGI-C OS=Homo sapiens OX=9606 GN=HMGA2 PE=1 SV=1	49	7	19	88.86	0.14	0.03	0.628332	0.924928
Q9NQW6	Anillin OS=Homo sapiens OX=9606 GN=ANLN PE=1 SV=2	18	22	27	63.3	0.14	0.02	0.661543	0.924928
P84103	Serine/arginine-rich splicing factor 3 OS=Homo sapiens OX=9606 GN=SRSF3 PE=1 SV=1	48	12	46	122.71	0.14	-0.02	0.507748	0.885748
Q8IYB3	Serine/arginine repetitive matrix protein 1 OS=Homo sapiens OX=9606 GN=SRRM1 PE=1 SV=2	11	10	25	79.63	0.14	-0.09	0.684412	0.201399
Q66K74	Microtubule-associated protein 1S OS=Homo sapiens OX=9606 GN=MAP1S PE=1 SV=2	16	17	32	79.45	0.14	0.03	0.699977	0.918291
Q15056	Eukaryotic translation initiation factor 4H OS=Homo sapiens OX=9606 GN=EIF4H PE=1 SV=5	43	13	51	136.89	0.14	0.03	0.535492	0.861375
P61019	Ras-related protein Rab-2A OS=Homo sapiens OX=9606 GN=RAB2A PE=1 SV=1	45	8	26	91.49	0.14	0.02	0.672296	0.967338
Q9HD20	Endoplasmic reticulum transmembrane helix translocase OS=Homo sapiens OX=9606 GN=ATP13A1 PE=1 SV=2	16	18	22	62.74	0.14	0.01	0.684412	0.984661
Q9H3K2	Growth hormone-inducible transmembrane protein OS=Homo sapiens OX=9606 GN=GHITM PE=1 SV=2	15	6	15	46.02	0.14	0	0.684412	0.967562
Q04837	Single-stranded DNA-binding protein, mitochondrial OS=Homo sapiens OX=9606 GN=SSBP1 PE=1 SV=1	48	7	35	102.25	0.14	0.03	0.535492	0.885748
Q15738	Sterol-4-alpha-carboxylate 3-dehydrogenase, decarboxylating OS=Homo sapiens OX=9606 GN=NSDHL PE=1 SV=2	36	13	25	67.42	0.14	-0.02	0.551913	0.891645
Q15651	High mobility group nucleosome-binding domain-containing protein 3 OS=Homo sapiens OX=9606 GN=HMGN3 PE=1 SV=2	46	10	22	54.59	0.14	0.01	0.659372	0.987994
Q96AY3	Peptidyl-prolyl cis-trans isomerase FKBP10 OS=Homo sapiens OX=9606 GN=FKBP10 PE=1 SV=1	21	13	24	59.13	0.14	0.05	0.698775	0.699601
Q9Y6W3	Calpain-7 OS=Homo sapiens OX=9606 GN=CAPN7 PE=1 SV=1	16	14	16	50.86	0.14	0.01	0.682569	0.996218
O43633	Charged multivesicular body protein 2a OS=Homo sapiens OX=9606 GN=CHMP2A PE=1 SV=1	38	13	23	63.96	0.14	0.06	0.671779	0.687607
P07384	Calpain-1 catalytic subunit OS=Homo sapiens OX=9606 GN=CAPN1 PE=1 SV=1	21	16	21	49.83	0.14	0.03	0.699635	0.890454
Q9NRX1	RNA-binding protein PNO1 OS=Homo sapiens OX=9606 GN=PNO1 PE=1 SV=1	35	10	19	44.17	0.14	-0.03	0.698775	0.850421
P10599	Thioredoxin OS=Homo sapiens OX=9606 GN=TXN PE=1 SV=3	43	6	28	92.37	0.14	0.07	0.545259	0.259139
P48723	Heat shock 70 kDa protein 13 OS=Homo sapiens OX=9606 GN=HSPA13 PE=1 SV=1	15	8	9	28.2	0.14	-0.08	0.719654	0.501346
P14859	POU domain, class 2, transcription factor 1 OS=Homo sapiens OX=9606 GN=POU2F1 PE=1 SV=2	7	5	6	16.67	0.14	0.01	0.75531	0.977293
P63165	Small ubiquitin-related modifier 1 OS=Homo sapiens OX=9606 GN=SUMO1 PE=1 SV=1	43	6	20	43.1	0.14	-0.04	0.672296	0.769433
O00442	RNA 3'-terminal phosphate cyclase OS=Homo sapiens OX=9606 GN=RTCA PE=1 SV=1	14	6	8	25.65	0.14	-0.01	0.657322	0.924928
Q9UMY4	Sorting nexin-12 OS=Homo sapiens OX=9606 GN=SNX12 PE=1 SV=4	28	5	8	21.76	0.14	-0.01	0.72343	0.927707
Q9BYC8	39S ribosomal protein L32, mitochondrial OS=Homo sapiens OX=9606 GN=MRPL32 PE=1 SV=1	12	1	3	17.64	0.14	0.11	0.856674	0.84085
Q13362	Serine/threonine-protein phosphatase 2A 56 kDa regulatory subunit gamma isoform OS=Homo sapiens OX=9606 GN=PPP2R5C PE=1 SV=3	13	9	13	27.62	0.14	0.09	0.762943	0.853077
Q5KU26	Collectin-12 OS=Homo sapiens OX=9606 GN=COLEC12 PE=1 SV=3	8	7	7	15.76	0.14	0.18	0.71011	0.177421
O94813	Slit homolog 2 protein OS=Homo sapiens OX=9606 GN=SLIT2 PE=1 SV=1	3	5	6	12.19	0.14	-0.05	0.743675	0.796837
Q9Y639	Neuroplastin OS=Homo sapiens OX=9606 GN=NPTN PE=1 SV=2	11	5	6	22.75	0.14	0.04	0.753752	0.967338
Q9NWX6	Probable tRNA(His) guanylyltransferase OS=Homo sapiens OX=9606 GN=THG1L PE=1 SV=2	21	7	10	21.88	0.14	-0.01	0.71011	0.925421
P55854	Small ubiquitin-related modifier 3 OS=Homo sapiens OX=9606 GN=SUMO3 PE=1 SV=2	30	3	13	45.31	0.14	0.05	0.840682	0.958184
Q86X53	Glutamate-rich protein 1 OS=Homo sapiens OX=9606 GN=ERICH1 PE=1 SV=1	11	4	4	14.23	0.14	0.06	0.729474	0.868021
Q9NZI7	Upstream-binding protein 1 OS=Homo sapiens OX=9606 GN=UBP1 PE=1 SV=1	8	4	4	16.81	0.14	-0.07	0.762967	0.782322
Q9UPT9	Ubiquitin carboxyl-terminal hydrolase 22 OS=Homo sapiens OX=9606 GN=USP22 PE=1 SV=2	8	7	14	29.2	0.14	0	0.698775	0.942838
Q8NEW0	Zinc transporter 7 OS=Homo sapiens OX=9606 GN=SLC30A7 PE=2 SV=1	11	5	8	19.72	0.14	0.02	0.734409	0.99973
Q5T9L3	Protein wntless homolog OS=Homo sapiens OX=9606 GN=WLS PE=1 SV=2	9	6	8	19.49	0.14	0.09	0.700873	0.581448
Q92908	Transcription factor GATA-6 OS=Homo sapiens OX=9606 GN=GATA6 PE=1 SV=2	6	3	5	11.19	0.14	0.05	0.724577	0.924928
Q8NDF8	Terminal nucleotidyltransferase 4B OS=Homo sapiens OX=9606 GN=TENT4B PE=1 SV=2	8	6	7	16.75	0.14	-0.04	0.661543	0.81251
Q9BTL3	RNA guanine-N7 methyltransferase activating subunit OS=Homo sapiens OX=9606 GN=RAMAC PE=1 SV=1	31	3	3	11.34	0.14	0.09	0.740586	0.808314
Q9H4H8	Protein FAM83D OS=Homo sapiens OX=9606 GN=FAM83D PE=1 SV=3	9	6	7	18.32	0.14	0.06	0.755168	0.927176
Q969G6	Riboflavin kinase OS=Homo sapiens OX=9606 GN=RFK PE=1 SV=2	13	3	5	19.2	0.14	-0.04	0.762943	0.845076
Q8N6I1	EP300-interacting inhibitor of differentiation 2 OS=Homo sapiens OX=9606 GN=EID2 PE=1 SV=3	15	3	3	9.98	0.14	0.15	0.829304	0.654975
Q5MNZ6	WD repeat domain phosphoinositide-interacting protein 3 OS=Homo sapiens OX=9606 GN=WDR45B PE=1 SV=2	13	5	5	8.44	0.14	-0.03	0.763352	0.89694
Q9NQG6	Mitochondrial dynamics protein MID51 OS=Homo sapiens OX=9606 GN=MIEF1 PE=1 SV=1	10	5	7	18.43	0.14	0	0.684412	0.958868
Q9UMS0	NFU1 iron-sulfur cluster scaffold homolog, mitochondrial OS=Homo sapiens OX=9606 GN=NFU1 PE=1 SV=2	10	2	3	12.21	0.14	0.08	0.69487	0.725492
Q969T4	Ubiquitin-conjugating enzyme E2 E3 OS=Homo sapiens OX=9606 GN=UBE2E3 PE=1 SV=1	13	3	8	21.21	0.14	0.14	0.774776	0.579288
P0DJ93	Small integral membrane protein 13 OS=Homo sapiens OX=9606 GN=SMIM13 PE=3 SV=1	13	2	4	14.27	0.14	0.04	0.922547	0.993245
Q9UKB1	F-box/WD repeat-containing protein 11 OS=Homo sapiens OX=9606 GN=FBXW11 PE=1 SV=1	7	4	4	10.26	0.14	-0.02	0.684412	0.890454
P05386	60S acidic ribosomal protein P1 OS=Homo sapiens OX=9606 GN=RPLP1 PE=1 SV=1	19	2	7	14.13	0.14	-0.09	0.714464	0.355666
Q96CW6	Probable RNA polymerase II nuclear localization protein SLC7A6OS OS=Homo sapiens OX=9606 GN=SLC7A6OS PE=1 SV=2	9	3	3	5.77	0.14	0.01	0.911756	0.969362
Q96S99	Pleckstrin homology domain-containing family F member 1 OS=Homo sapiens OX=9606 GN=PLEKHF1 PE=1 SV=3	10	3	3	5.02	0.14	-0.04	0.84205	0.892636
Q9NZ72	Stathmin-3 OS=Homo sapiens OX=9606 GN=STMN3 PE=1 SV=3	18	4	8	18.63	0.14	0.05	0.728585	0.927176
Q6UWI4	Protein shisa-2 homolog OS=Homo sapiens OX=9606 GN=SHISA2 PE=1 SV=1	9	2	2	5.33	0.14	0.28	0.937035	0.470576
Q9P0B6	Coiled-coil domain-containing protein 167 OS=Homo sapiens OX=9606 GN=CCDC167 PE=1 SV=2	16	3	3	9.11	0.14	0.07	0.772371	0.91222
Q9H098	Protein FAM107B OS=Homo sapiens OX=9606 GN=FAM107B PE=1 SV=1	28	4	4	6.75	0.14	0.16	0.824902	0.613131
P63313	Thymosin beta-10 OS=Homo sapiens OX=9606 GN=TMSB10 PE=1 SV=2	34	4	6	11.65	0.14	-0.04	0.753752	0.8373
Q8IVF2	Protein AHNAK2 OS=Homo sapiens OX=9606 GN=AHNAK2 PE=1 SV=2	2	1	1	3.51	0.14	0.1	0.895137	0.916888
Q14934	Nuclear factor of activated T-cells, cytoplasmic 4 OS=Homo sapiens OX=9606 GN=NFATC4 PE=1 SV=2	3	3	4	7.12	0.14	0.01	0.905835	0.96284
Q68DH5	G-protein coupled receptor-associated protein LMBRD2 OS=Homo sapiens OX=9606 GN=LMBRD2 PE=1 SV=1	2	2	2	5.55	0.14	0.16	0.836466	0.581892
Q99735	Microsomal glutathione S-transferase 2 OS=Homo sapiens OX=9606 GN=MGST2 PE=1 SV=1	10	1	3	10.12	0.14	-0.1	0.834068	0.677532
Q06418	Tyrosine-protein kinase receptor TYRO3 OS=Homo sapiens OX=9606 GN=TYRO3 PE=1 SV=1	1	1	1	3.81	0.14	-0.11	0.92928	0.836028
Q6N043	Zinc finger protein 280D OS=Homo sapiens OX=9606 GN=ZNF280D PE=1 SV=3	1	2	2	0	0.14	0.34	0.927069	0.249816
Q9BSL1	Ubiquitin-associated domain-containing protein 1 OS=Homo sapiens OX=9606 GN=UBAC1 PE=1 SV=1	4	2	2	0	0.14	0.12	0.823521	0.81251
O43657	Tetraspanin-6 OS=Homo sapiens OX=9606 GN=TSPAN6 PE=1 SV=1	4	1	1	1.73	0.14	0.11	0.833803	0.82614
Q9HB65	RNA polymerase II elongation factor ELL3 OS=Homo sapiens OX=9606 GN=ELL3 PE=1 SV=2	3	1	2	0	0.14	0.05	0.791684	0.953793
O15231	Zinc finger protein 185 OS=Homo sapiens OX=9606 GN=ZNF185 PE=1 SV=3	1	1	1	0	0.14	0.06	0.84205	0.927707
Q96GV9	Macrophage immunometabolism regulator OS=Homo sapiens OX=9606 GN=MACIR PE=1 SV=1	4	1	1	1.82	0.14	0.01	0.904243	0.977027
P98168	Zinc finger X-linked protein ZXDA OS=Homo sapiens OX=9606 GN=ZXDA PE=1 SV=2	1	1	1	0	0.14	0.1	0.927069	0.924986
P08133	Annexin A6 OS=Homo sapiens OX=9606 GN=ANXA6 PE=1 SV=3	57	43	96	279.02	0.13	0.02	0.660193	0.927176
Q86UE4	Protein LYRIC OS=Homo sapiens OX=9606 GN=MTDH PE=1 SV=2	38	24	52	191.86	0.13	0.05	0.6366	0.579776
P49756	RNA-binding protein 25 OS=Homo sapiens OX=9606 GN=RBM25 PE=1 SV=3	32	38	73	181.93	0.13	0.02	0.608584	0.874572
P46063	ATP-dependent DNA helicase Q1 OS=Homo sapiens OX=9606 GN=RECQL PE=1 SV=3	34	24	52	159.79	0.13	0.01	0.645386	0.964319
Q5JSZ5	Protein PRRC2B OS=Homo sapiens OX=9606 GN=PRRC2B PE=1 SV=2	15	32	48	116.89	0.13	0.03	0.728585	0.918291
Q5T8P6	RNA-binding protein 26 OS=Homo sapiens OX=9606 GN=RBM26 PE=1 SV=3	24	29	47	118.93	0.13	-0.05	0.629541	0.389261
Q15417	Calponin-3 OS=Homo sapiens OX=9606 GN=CNN3 PE=1 SV=1	40	12	46	148.72	0.13	0.03	0.625977	0.874572
Q16352	Alpha-internexin OS=Homo sapiens OX=9606 GN=INA PE=1 SV=2	49	28	50	160.78	0.13	-0.12	0.700873	0.000115296
Q7Z5K2	Wings apart-like protein homolog OS=Homo sapiens OX=9606 GN=WAPL PE=1 SV=1	22	30	38	111.5	0.13	-0.01	0.535492	0.919898
Q16555	Dihydropyrimidinase-related protein 2 OS=Homo sapiens OX=9606 GN=DPYSL2 PE=1 SV=1	35	16	49	167.66	0.13	0.04	0.628564	0.769334
Q16778	Histone H2B type 2-E OS=Homo sapiens OX=9606 GN=H2BC21 PE=1 SV=3	68	12	514	1036.15	0.13	0.13	0.869233	0.717236
Q5BKZ1	DBIRD complex subunit ZNF326 OS=Homo sapiens OX=9606 GN=ZNF326 PE=1 SV=2	30	20	36	99.96	0.13	0.02	0.672296	0.927176
Q07955	Serine/arginine-rich splicing factor 1 OS=Homo sapiens OX=9606 GN=SRSF1 PE=1 SV=2	45	14	70	206.56	0.13	0.03	0.614355	0.85688
Q9NXF1	Testis-expressed protein 10 OS=Homo sapiens OX=9606 GN=TEX10 PE=1 SV=2	23	24	35	108.28	0.13	0.01	0.666417	0.999924
Q96CT7	Coiled-coil domain-containing protein 124 OS=Homo sapiens OX=9606 GN=CCDC124 PE=1 SV=1	67	23	59	153.9	0.13	0.04	0.514141	0.681649
P05556	Integrin beta-1 OS=Homo sapiens OX=9606 GN=ITGB1 PE=1 SV=2	17	14	36	104.63	0.13	0	0.672042	0.977293
Q13185	Chromobox protein homolog 3 OS=Homo sapiens OX=9606 GN=CBX3 PE=1 SV=4	34	8	52	145.77	0.13	0	0.6631	0.996218
Q8IXT5	RNA-binding protein 12B OS=Homo sapiens OX=9606 GN=RBM12B PE=1 SV=2	29	28	36	91.04	0.13	0.04	0.75251	0.85688
Q9H6Z4	Ran-binding protein 3 OS=Homo sapiens OX=9606 GN=RANBP3 PE=1 SV=1	24	11	21	76.83	0.13	-0.02	0.724577	0.85688
P05141	ADP/ATP translocase 2 OS=Homo sapiens OX=9606 GN=SLC25A5 PE=1 SV=7	42	15	110	220.96	0.13	0.01	0.640339	0.930439
P12236	ADP/ATP translocase 3 OS=Homo sapiens OX=9606 GN=SLC25A6 PE=1 SV=4	44	15	86	161.42	0.13	-0.04	0.761579	0.831429
O60884	DnaJ homolog subfamily A member 2 OS=Homo sapiens OX=9606 GN=DNAJA2 PE=1 SV=1	28	14	38	96.23	0.13	0.01	0.698405	0.978336
O96008	Mitochondrial import receptor subunit TOM40 homolog OS=Homo sapiens OX=9606 GN=TOMM40 PE=1 SV=1	35	8	28	81.89	0.13	-0.02	0.783609	0.902187
Q92890	Ubiquitin recognition factor in ER-associated degradation protein 1 OS=Homo sapiens OX=9606 GN=UFD1 PE=1 SV=3	37	11	21	73.6	0.13	0.06	0.764476	0.626266
Q9ULX6	A-kinase anchor protein 8-like OS=Homo sapiens OX=9606 GN=AKAP8L PE=1 SV=4	19	14	22	63.61	0.13	0	0.7415	0.972931
Q15836	Vesicle-associated membrane protein 3 OS=Homo sapiens OX=9606 GN=VAMP3 PE=1 SV=3	40	4	15	68.64	0.13	0.11	0.780005	0.728261
Q9H2J4	Phosducin-like protein 3 OS=Homo sapiens OX=9606 GN=PDCL3 PE=1 SV=1	41	9	16	58.89	0.13	0.02	0.770318	0.963723
Q6UX04	Spliceosome-associated protein CWC27 homolog OS=Homo sapiens OX=9606 GN=CWC27 PE=1 SV=1	27	13	18	39.91	0.13	0.04	0.733663	0.916664
O43148	mRNA cap guanine-N7 methyltransferase OS=Homo sapiens OX=9606 GN=RNMT PE=1 SV=1	21	13	19	50.07	0.13	0	0.714436	0.965527
Q05193	Dynamin-1 OS=Homo sapiens OX=9606 GN=DNM1 PE=1 SV=2	13	15	26	60.33	0.13	0.09	0.9044	0.923209
Q9UKE5	TRAF2 and NCK-interacting protein kinase OS=Homo sapiens OX=9606 GN=TNIK PE=1 SV=1	9	14	17	44.82	0.13	0.05	0.772371	0.921541
P51153	Ras-related protein Rab-13 OS=Homo sapiens OX=9606 GN=RAB13 PE=1 SV=1	39	9	24	71.05	0.13	-0.05	0.751965	0.713867
Q9NQZ2	Something about silencing protein 10 OS=Homo sapiens OX=9606 GN=UTP3 PE=1 SV=1	13	7	12	35.64	0.13	-0.04	0.760637	0.822137
P05067	Amyloid-beta precursor protein OS=Homo sapiens OX=9606 GN=APP PE=1 SV=3	14	11	15	43.51	0.13	-0.04	0.744076	0.787641
Q9H2J7	Sodium-dependent neutral amino acid transporter B(0)AT2 OS=Homo sapiens OX=9606 GN=SLC6A15 PE=1 SV=1	10	6	9	30.51	0.13	0.12	0.773118	0.621678
P62873	Guanine nucleotide-binding protein G(I)/G(S)/G(T) subunit beta-1 OS=Homo sapiens OX=9606 GN=GNB1 PE=1 SV=3	16	6	26	84.33	0.13	-0.01	0.74287	0.927445
Q86TB9	Protein PAT1 homolog 1 OS=Homo sapiens OX=9606 GN=PATL1 PE=1 SV=2	14	11	13	31.7	0.13	0.03	0.707959	0.93681
Q9UPW6	DNA-binding protein SATB2 OS=Homo sapiens OX=9606 GN=SATB2 PE=1 SV=2	12	9	11	34.6	0.13	0.03	0.774326	0.934314
Q92544	Transmembrane 9 superfamily member 4 OS=Homo sapiens OX=9606 GN=TM9SF4 PE=1 SV=2	10	10	14	34.09	0.13	0.11	0.75531	0.217709
Q7KZN9	Cytochrome c oxidase assembly protein COX15 homolog OS=Homo sapiens OX=9606 GN=COX15 PE=1 SV=1	19	7	12	30.63	0.13	0.02	0.733663	0.958868
Q71UM5	40S ribosomal protein S27-like OS=Homo sapiens OX=9606 GN=RPS27L PE=1 SV=3	39	4	11	38.06	0.13	-0.13	0.913866	0.581523
Q86U38	Nucleolar protein 9 OS=Homo sapiens OX=9606 GN=NOP9 PE=1 SV=1	12	9	15	33.56	0.13	-0.06	0.724585	0.664946
Q15814	Tubulin-specific chaperone C OS=Homo sapiens OX=9606 GN=TBCC PE=1 SV=2	23	11	16	38.59	0.13	0.02	0.749594	0.99129
Q14185	Dedicator of cytokinesis protein 1 OS=Homo sapiens OX=9606 GN=DOCK1 PE=1 SV=2	5	10	13	28.5	0.13	0.09	0.764476	0.836028
P42126	Enoyl-CoA delta isomerase 1, mitochondrial OS=Homo sapiens OX=9606 GN=ECI1 PE=1 SV=1	14	4	9	22.02	0.13	-0.01	0.743675	0.927176
Q8IWD4	Coiled-coil domain-containing protein 117 OS=Homo sapiens OX=9606 GN=CCDC117 PE=1 SV=1	22	7	8	19.42	0.13	0.12	0.757963	0.539492
Q8TF68	Zinc finger protein 384 OS=Homo sapiens OX=9606 GN=ZNF384 PE=1 SV=2	14	7	7	23.77	0.13	0	0.783328	0.963723
Q9BSH4	Translational activator of cytochrome c oxidase 1 OS=Homo sapiens OX=9606 GN=TACO1 PE=1 SV=1	22	7	12	28	0.13	0.04	0.739158	0.924928
O43813	Glutathione S-transferase LANCL1 OS=Homo sapiens OX=9606 GN=LANCL1 PE=1 SV=1	15	6	12	31.01	0.13	0.04	0.743675	0.923209
Q9Y3L5	Ras-related protein Rap-2c OS=Homo sapiens OX=9606 GN=RAP2C PE=1 SV=1	25	4	7	21.85	0.13	0.07	0.75531	0.819114
P10619	Lysosomal protective protein OS=Homo sapiens OX=9606 GN=CTSA PE=1 SV=2	8	5	10	25.07	0.13	-0.05	0.696992	0.72958
O95628	CCR4-NOT transcription complex subunit 4 OS=Homo sapiens OX=9606 GN=CNOT4 PE=1 SV=3	7	4	5	17.87	0.13	-0.03	0.774776	0.876784
Q96C23	Galactose mutarotase OS=Homo sapiens OX=9606 GN=GALM PE=1 SV=1	16	5	7	17.81	0.13	0.12	0.805317	0.675461
P55201	Peregrin OS=Homo sapiens OX=9606 GN=BRPF1 PE=1 SV=2	6	8	9	22.23	0.13	-0.02	0.724585	0.916527
Q96L58	Beta-1,3-galactosyltransferase 6 OS=Homo sapiens OX=9606 GN=B3GALT6 PE=1 SV=2	15	5	5	15.12	0.13	0.04	0.806358	0.927176
P52564	Dual specificity mitogen-activated protein kinase kinase 6 OS=Homo sapiens OX=9606 GN=MAP2K6 PE=1 SV=1	17	7	10	24.27	0.13	-0.05	0.770706	0.81916
O43293	Death-associated protein kinase 3 OS=Homo sapiens OX=9606 GN=DAPK3 PE=1 SV=1	11	5	5	14.05	0.13	0.09	0.774776	0.707177
Q16143	Beta-synuclein OS=Homo sapiens OX=9606 GN=SNCB PE=1 SV=1	23	3	6	19.21	0.13	0.12	0.914115	0.876784
Q5SQI0	Alpha-tubulin N-acetyltransferase 1 OS=Homo sapiens OX=9606 GN=ATAT1 PE=1 SV=1	13	5	6	15.97	0.13	0.07	0.867795	0.924928
Q15185	Prostaglandin E synthase 3 OS=Homo sapiens OX=9606 GN=PTGES3 PE=1 SV=1	11	3	13	27.71	0.13	-0.08	0.780005	0.28793
Q03933	Heat shock factor protein 2 OS=Homo sapiens OX=9606 GN=HSF2 PE=1 SV=1	10	6	6	15.12	0.13	-0.03	0.869101	0.918291
Q8TAE6	Protein phosphatase 1 regulatory subunit 14C OS=Homo sapiens OX=9606 GN=PPP1R14C PE=1 SV=3	23	2	2	9.14	0.13	0.22	0.938432	0.685835
Q01664	Transcription factor AP-4 OS=Homo sapiens OX=9606 GN=TFAP4 PE=1 SV=2	12	5	5	9.38	0.13	0.05	0.760637	0.926371
P60484	Phosphatidylinositol 3,4,5-trisphosphate 3-phosphatase and dual-specificity protein phosphatase PTEN OS=Homo sapiens OX=9606 GN=PTEN PE=1 SV=1	9	5	5	12.38	0.13	0.07	0.77011	0.8373
Q9H330	Transmembrane protein 245 OS=Homo sapiens OX=9606 GN=TMEM245 PE=1 SV=3	4	4	7	13.95	0.13	-0.03	0.798544	0.874572
Q8NDI1	EH domain-binding protein 1 OS=Homo sapiens OX=9606 GN=EHBP1 PE=1 SV=3	4	6	6	6.45	0.13	0.08	0.869101	0.91222
Q9BX66	Sorbin and SH3 domain-containing protein 1 OS=Homo sapiens OX=9606 GN=SORBS1 PE=1 SV=3	3	4	4	5.23	0.13	0.11	0.766772	0.716205
Q99643	Succinate dehydrogenase cytochrome b560 subunit, mitochondrial OS=Homo sapiens OX=9606 GN=SDHC PE=1 SV=1	5	1	4	11.09	0.13	0.08	0.869101	0.908268
P36021	Monocarboxylate transporter 8 OS=Homo sapiens OX=9606 GN=SLC16A2 PE=1 SV=2	2	1	1	4.22	0.13	-0.04	0.913866	0.908238
P20264	POU domain, class 3, transcription factor 3 OS=Homo sapiens OX=9606 GN=POU3F3 PE=1 SV=2	4	3	4	11.67	0.13	0.04	0.762943	0.942838
Q9UBB5	Methyl-CpG-binding domain protein 2 OS=Homo sapiens OX=9606 GN=MBD2 PE=1 SV=1	6	2	3	9.97	0.13	0.07	0.869101	0.926371
Q9UG01	Intraflagellar transport protein 172 homolog OS=Homo sapiens OX=9606 GN=IFT172 PE=1 SV=2	2	4	5	5.02	0.13	0.23	0.911436	0.452555
Q96E09	PPP2R1A-PPP2R2A-interacting phosphatase regulator 1 OS=Homo sapiens OX=9606 GN=PABIR1 PE=1 SV=1	5	1	1	4.74	0.13	-0.04	0.927069	0.91222
O60637	Tetraspanin-3 OS=Homo sapiens OX=9606 GN=TSPAN3 PE=2 SV=1	6	3	4	9.43	0.13	-0.01	0.869233	0.927176
Q8NFI3	Cytosolic endo-beta-N-acetylglucosaminidase OS=Homo sapiens OX=9606 GN=ENGASE PE=1 SV=1	2	2	2	4.67	0.13	0.15	0.86542	0.674832
P01920	HLA class II histocompatibility antigen, DQ beta 1 chain OS=Homo sapiens OX=9606 GN=HLA-DQB1 PE=1 SV=2	5	1	1	3.2	0.13	0.13	0.91032	0.789336
A1L3X0	Elongation of very long chain fatty acids protein 7 OS=Homo sapiens OX=9606 GN=ELOVL7 PE=1 SV=1	4	1	1	3.69	0.13	0.13	0.904243	0.822137
Q6MZP7	Protein lin-54 homolog OS=Homo sapiens OX=9606 GN=LIN54 PE=1 SV=3	1	1	1	2.97	0.13	-0.01	0.923492	0.934314
Q8IVT5	Kinase suppressor of Ras 1 OS=Homo sapiens OX=9606 GN=KSR1 PE=1 SV=3	1	1	1	2.46	0.13	0.14	0.906476	0.822137
Q8N5D0	WD and tetratricopeptide repeats protein 1 OS=Homo sapiens OX=9606 GN=WDTC1 PE=1 SV=2	3	2	2	3.95	0.13	0	0.869101	0.969304
P02788	Lactotransferrin OS=Homo sapiens OX=9606 GN=LTF PE=1 SV=6	1	1	1	2.79	0.13	0.01	0.860151	0.985234
Q7L211	Protein ABHD13 OS=Homo sapiens OX=9606 GN=ABHD13 PE=2 SV=1	3	1	1	2.78	0.13	0	0.922334	0.965762
Q9ULJ7	Ankyrin repeat domain-containing protein 50 OS=Homo sapiens OX=9606 GN=ANKRD50 PE=1 SV=4	1	2	2	1.73	0.13	0.13	0.913866	0.8373
Q96S90	LysM and putative peptidoglycan-binding domain-containing protein 1 OS=Homo sapiens OX=9606 GN=LYSMD1 PE=1 SV=1	4	1	1	2.35	0.13	0.12	0.88681	0.82614
Q13009	Rho guanine nucleotide exchange factor TIAM1 OS=Homo sapiens OX=9606 GN=TIAM1 PE=1 SV=2	1	2	2	2.33	0.13	-0.08	0.935503	0.850421
Q8N3Z6	Zinc finger CCHC domain-containing protein 7 OS=Homo sapiens OX=9606 GN=ZCCHC7 PE=1 SV=2	2	1	2	2.76	0.13	-0.17	0.939901	0.605613
Q9BQD3	KxDL motif-containing protein 1 OS=Homo sapiens OX=9606 GN=KXD1 PE=1 SV=2	7	2	2	3.95	0.13	0.09	0.921914	0.924928
P07919	Cytochrome b-c1 complex subunit 6, mitochondrial OS=Homo sapiens OX=9606 GN=UQCRH PE=1 SV=2	9	1	1	2.39	0.13	0.02	0.869101	0.999924
Q96H22	Centromere protein N OS=Homo sapiens OX=9606 GN=CENPN PE=1 SV=2	3	1	1	0	0.13	0.2	0.915059	0.519043
Q9H3U7	SPARC-related modular calcium-binding protein 2 OS=Homo sapiens OX=9606 GN=SMOC2 PE=1 SV=2	2	1	1	2.07	0.13	0.07	0.930555	0.957228
Q9UM11	Fizzy-related protein homolog OS=Homo sapiens OX=9606 GN=FZR1 PE=1 SV=2	2	1	2	0	0.13	-0.02	0.869101	0.927176
O75443	Alpha-tectorin OS=Homo sapiens OX=9606 GN=TECTA PE=1 SV=3	0	1	1	0	0.13	-0.02	0.921914	0.925421
O75533	Splicing factor 3B subunit 1 OS=Homo sapiens OX=9606 GN=SF3B1 PE=1 SV=3	41	54	143	487.8	0.12	0.01	0.742267	0.94515
O43491	Band 4.1-like protein 2 OS=Homo sapiens OX=9606 GN=EPB41L2 PE=1 SV=1	47	50	110	352.14	0.12	0.03	0.724585	0.808695
P13010	X-ray repair cross-complementing protein 5 OS=Homo sapiens OX=9606 GN=XRCC5 PE=1 SV=3	44	36	151	501.04	0.12	0	0.699977	0.989051
Q15424	Scaffold attachment factor B1 OS=Homo sapiens OX=9606 GN=SAFB PE=1 SV=4	35	45	130	368.39	0.12	0.02	0.702826	0.892636
Q92841	Probable ATP-dependent RNA helicase DDX17 OS=Homo sapiens OX=9606 GN=DDX17 PE=1 SV=2	41	35	152	416.48	0.12	0.04	0.699977	0.715127
P26038	Moesin OS=Homo sapiens OX=9606 GN=MSN PE=1 SV=3	55	49	120	308.02	0.12	0.05	0.74287	0.509342
P09651	Heterogeneous nuclear ribonucleoprotein A1 OS=Homo sapiens OX=9606 GN=HNRNPA1 PE=1 SV=5	65	25	275	884.69	0.12	0.01	0.723208	0.94515
P50502	Hsc70-interacting protein OS=Homo sapiens OX=9606 GN=ST13 PE=1 SV=2	37	17	76	204.94	0.12	0.09	0.684412	0.0224065
P05783	Keratin, type I cytoskeletal 18 OS=Homo sapiens OX=9606 GN=KRT18 PE=1 SV=2	48	28	69	179.82	0.12	-0.05	0.691294	0.418103
Q9UKX7	Nuclear pore complex protein Nup50 OS=Homo sapiens OX=9606 GN=NUP50 PE=1 SV=2	41	21	38	137.09	0.12	0.05	0.712768	0.585517
P20810	Calpastatin OS=Homo sapiens OX=9606 GN=CAST PE=1 SV=4	38	25	37	101.82	0.12	0.09	0.753752	0.100117
Q03701	CCAAT/enhancer-binding protein zeta OS=Homo sapiens OX=9606 GN=CEBPZ PE=1 SV=3	23	23	42	120.19	0.12	0.06	0.702826	0.410745
P16435	NADPH--cytochrome P450 reductase OS=Homo sapiens OX=9606 GN=POR PE=1 SV=2	30	24	42	111.18	0.12	-0.02	0.695026	0.85688
Q9Y383	Putative RNA-binding protein Luc7-like 2 OS=Homo sapiens OX=9606 GN=LUC7L2 PE=1 SV=2	33	15	73	196.32	0.12	0.03	0.702826	0.82614
Q9UBU8	Mortality factor 4-like protein 1 OS=Homo sapiens OX=9606 GN=MORF4L1 PE=1 SV=2	42	15	30	97.42	0.12	0.04	0.722322	0.82614
Q96RP9	Elongation factor G, mitochondrial OS=Homo sapiens OX=9606 GN=GFM1 PE=1 SV=2	28	23	38	109.95	0.12	0.02	0.684412	0.918337
Q8WXI9	Transcriptional repressor p66-beta OS=Homo sapiens OX=9606 GN=GATAD2B PE=1 SV=1	35	18	33	100.36	0.12	0.11	0.783609	0.107655
Q14257	Reticulocalbin-2 OS=Homo sapiens OX=9606 GN=RCN2 PE=1 SV=1	45	14	30	117.31	0.12	0.08	0.780005	0.260776
P52565	Rho GDP-dissociation inhibitor 1 OS=Homo sapiens OX=9606 GN=ARHGDIA PE=1 SV=3	37	10	57	154.8	0.12	0.04	0.679557	0.673076
Q8N3U4	Cohesin subunit SA-2 OS=Homo sapiens OX=9606 GN=STAG2 PE=1 SV=3	16	24	36	105.54	0.12	0.02	0.739313	0.941305
P30038	Delta-1-pyrroline-5-carboxylate dehydrogenase, mitochondrial OS=Homo sapiens OX=9606 GN=ALDH4A1 PE=1 SV=3	29	15	23	73.8	0.12	0	0.811329	0.957228
O60664	Perilipin-3 OS=Homo sapiens OX=9606 GN=PLIN3 PE=1 SV=3	44	16	24	71.24	0.12	0.04	0.822658	0.85688
O75131	Copine-3 OS=Homo sapiens OX=9606 GN=CPNE3 PE=1 SV=1	27	17	47	120.14	0.12	0.03	0.733663	0.856243
Q9H0U4	Ras-related protein Rab-1B OS=Homo sapiens OX=9606 GN=RAB1B PE=1 SV=1	51	11	54	150.93	0.12	0.05	0.760637	0.874572
Q09028	Histone-binding protein RBBP4 OS=Homo sapiens OX=9606 GN=RBBP4 PE=1 SV=3	24	10	51	177.44	0.12	0.04	0.757963	0.88306
O95340	Bifunctional 3'-phosphoadenosine 5'-phosphosulfate synthase 2 OS=Homo sapiens OX=9606 GN=PAPSS2 PE=1 SV=2	28	18	23	73.74	0.12	0.09	0.775994	0.293237
Q8ND56	Protein LSM14 homolog A OS=Homo sapiens OX=9606 GN=LSM14A PE=1 SV=3	25	14	28	71.69	0.12	0.01	0.774776	0.987606
Q92520	Protein FAM3C OS=Homo sapiens OX=9606 GN=FAM3C PE=1 SV=1	36	8	24	76.03	0.12	0.02	0.814087	0.934314
Q86U42	Polyadenylate-binding protein 2 OS=Homo sapiens OX=9606 GN=PABPN1 PE=1 SV=3	42	12	21	72.3	0.12	-0.03	0.732916	0.82681
Q969S3	Cytoplasmic 60S subunit biogenesis factor ZNF622 OS=Homo sapiens OX=9606 GN=ZNF622 PE=1 SV=1	32	15	23	58.78	0.12	0.02	0.806358	0.930152
Q8NDT2	Putative RNA-binding protein 15B OS=Homo sapiens OX=9606 GN=RBM15B PE=1 SV=3	20	19	24	63.04	0.12	0.06	0.76762	0.738185
P07339	Cathepsin D OS=Homo sapiens OX=9606 GN=CTSD PE=1 SV=1	21	9	31	82.02	0.12	0.02	0.708736	0.943894
P61020	Ras-related protein Rab-5B OS=Homo sapiens OX=9606 GN=RAB5B PE=1 SV=1	42	8	26	73.99	0.12	-0.01	0.82287	0.934314
Q9NTJ5	Phosphatidylinositol-3-phosphatase SAC1 OS=Homo sapiens OX=9606 GN=SACM1L PE=1 SV=2	23	15	23	67.7	0.12	0.03	0.833803	0.91222
Q99426	Tubulin-folding cofactor B OS=Homo sapiens OX=9606 GN=TBCB PE=1 SV=2	33	9	42	119.25	0.12	0	0.640339	0.979424
Q16625	Occludin OS=Homo sapiens OX=9606 GN=OCLN PE=1 SV=1	12	8	14	42.22	0.12	0.07	0.833803	0.522967
Q04721	Neurogenic locus notch homolog protein 2 OS=Homo sapiens OX=9606 GN=NOTCH2 PE=1 SV=3	5	11	13	29.18	0.12	0.07	0.760637	0.82614
Q14571	Inositol 1,4,5-trisphosphate receptor type 2 OS=Homo sapiens OX=9606 GN=ITPR2 PE=1 SV=2	5	15	27	61.96	0.12	0.07	0.820225	0.784619
Q6P6C2	RNA demethylase ALKBH5 OS=Homo sapiens OX=9606 GN=ALKBH5 PE=1 SV=2	25	11	15	37.71	0.12	0.08	0.761263	0.621647
Q15904	V-type proton ATPase subunit S1 OS=Homo sapiens OX=9606 GN=ATP6AP1 PE=1 SV=2	19	10	16	39.7	0.12	0	0.760637	0.947804
Q9H0U9	Testis-specific Y-encoded-like protein 1 OS=Homo sapiens OX=9606 GN=TSPYL1 PE=1 SV=3	23	9	16	41.33	0.12	0.03	0.807274	0.947804
P00167	Cytochrome b5 OS=Homo sapiens OX=9606 GN=CYB5A PE=1 SV=2	43	4	11	46.94	0.12	0.03	0.786914	0.957228
P07948	Tyrosine-protein kinase Lyn OS=Homo sapiens OX=9606 GN=LYN PE=1 SV=3	19	10	15	36.93	0.12	0.01	0.823521	0.996218
Q9NYY8	FAST kinase domain-containing protein 2, mitochondrial OS=Homo sapiens OX=9606 GN=FASTKD2 PE=1 SV=1	14	8	9	24.57	0.12	-0.07	0.84205	0.699601
Q9HD45	Transmembrane 9 superfamily member 3 OS=Homo sapiens OX=9606 GN=TM9SF3 PE=1 SV=2	9	8	15	41.58	0.12	0.06	0.745649	0.677532
Q92820	Gamma-glutamyl hydrolase OS=Homo sapiens OX=9606 GN=GGH PE=1 SV=2	19	6	11	29.24	0.12	0	0.764261	0.958868
P17252	Protein kinase C alpha type OS=Homo sapiens OX=9606 GN=PRKCA PE=1 SV=4	11	8	10	30.6	0.12	0.03	0.764476	0.91273
P60983	Glia maturation factor beta OS=Homo sapiens OX=9606 GN=GMFB PE=1 SV=2	32	6	11	28.31	0.12	0	0.75531	0.94341
Q7L099	Protein RUFY3 OS=Homo sapiens OX=9606 GN=RUFY3 PE=1 SV=1	11	6	7	21.29	0.12	0.08	0.847036	0.858401
P16333	Cytoplasmic protein NCK1 OS=Homo sapiens OX=9606 GN=NCK1 PE=1 SV=1	15	6	11	29.1	0.12	0.08	0.749068	0.675461
Q9NUQ2	1-acyl-sn-glycerol-3-phosphate acyltransferase epsilon OS=Homo sapiens OX=9606 GN=AGPAT5 PE=1 SV=3	8	3	6	21.52	0.12	0.07	0.83098	0.85688
Q9P1Y6	PHD and RING finger domain-containing protein 1 OS=Homo sapiens OX=9606 GN=PHRF1 PE=1 SV=3	5	8	9	18.18	0.12	0.13	0.818507	0.504767
Q86SX6	Glutaredoxin-related protein 5, mitochondrial OS=Homo sapiens OX=9606 GN=GLRX5 PE=1 SV=2	20	3	9	27.92	0.12	-0.04	0.791684	0.816908
Q8TDW0	Volume-regulated anion channel subunit LRRC8C OS=Homo sapiens OX=9606 GN=LRRC8C PE=1 SV=2	7	7	7	12.22	0.12	0.14	0.832525	0.160143
Q13445	Transmembrane emp24 domain-containing protein 1 OS=Homo sapiens OX=9606 GN=TMED1 PE=1 SV=1	21	4	6	20.13	0.12	0.01	0.82043	0.973058
Q9BS40	Latexin OS=Homo sapiens OX=9606 GN=LXN PE=1 SV=2	17	3	4	16.07	0.12	0.04	0.791771	0.955024
Q6P4R8	Nuclear factor related to kappa-B-binding protein OS=Homo sapiens OX=9606 GN=NFRKB PE=1 SV=2	4	4	4	14	0.12	0.12	0.885161	0.822137
Q7Z3C6	Autophagy-related protein 9A OS=Homo sapiens OX=9606 GN=ATG9A PE=1 SV=3	5	5	5	15.21	0.12	0.05	0.833803	0.927176
Q9UDY4	DnaJ homolog subfamily B member 4 OS=Homo sapiens OX=9606 GN=DNAJB4 PE=1 SV=1	12	4	5	12.36	0.12	0.08	0.84205	0.878082
Q86YS7	C2 domain-containing protein 5 OS=Homo sapiens OX=9606 GN=C2CD5 PE=1 SV=1	5	6	7	17.19	0.12	0.08	0.849767	0.876784
Q8NFP9	Neurobeachin OS=Homo sapiens OX=9606 GN=NBEA PE=1 SV=3	1	3	4	11.24	0.12	0.11	0.927069	0.90503
Q10469	Alpha-1,6-mannosyl-glycoprotein 2-beta-N-acetylglucosaminyltransferase OS=Homo sapiens OX=9606 GN=MGAT2 PE=1 SV=1	9	4	4	13.27	0.12	0.05	0.836466	0.926371
Q6RW13	Type-1 angiotensin II receptor-associated protein OS=Homo sapiens OX=9606 GN=AGTRAP PE=1 SV=1	19	2	3	15.31	0.12	0.04	0.898862	0.973482
P17025	Zinc finger protein 182 OS=Homo sapiens OX=9606 GN=ZNF182 PE=2 SV=2	11	5	7	14.92	0.12	-0.07	0.911436	0.824714
P56211	cAMP-regulated phosphoprotein 19 OS=Homo sapiens OX=9606 GN=ARPP19 PE=1 SV=2	40	3	4	12.42	0.12	-0.07	0.943637	0.866187
Q9GZQ8	Microtubule-associated proteins 1A/1B light chain 3B OS=Homo sapiens OX=9606 GN=MAP1LC3B PE=1 SV=3	27	4	9	21.86	0.12	0.09	0.761263	0.457102
Q9BSF4	Mitochondrial import inner membrane translocase subunit Tim29 OS=Homo sapiens OX=9606 GN=TIMM29 PE=1 SV=2	12	3	3	10.13	0.12	-0.02	0.871532	0.926371
O43760	Synaptogyrin-2 OS=Homo sapiens OX=9606 GN=SYNGR2 PE=1 SV=1	13	3	8	15.11	0.12	0.02	0.773118	0.969362
Q9HBM0	Vezatin OS=Homo sapiens OX=9606 GN=VEZT PE=1 SV=3	4	4	5	10.55	0.12	0.1	0.869233	0.845076
Q9Y6B7	AP-4 complex subunit beta-1 OS=Homo sapiens OX=9606 GN=AP4B1 PE=1 SV=2	2	1	1	4.56	0.12	-0.12	0.922334	0.663176
Q8IUX1	Complex I assembly factor TMEM126B, mitochondrial OS=Homo sapiens OX=9606 GN=TMEM126B PE=1 SV=2	12	2	2	7.55	0.12	0.17	0.869101	0.568952
Q5R372	Rab GTPase-activating protein 1-like OS=Homo sapiens OX=9606 GN=RABGAP1L PE=1 SV=1	4	5	6	10.25	0.12	0.03	0.917171	0.999924
Q8NFZ0	F-box DNA helicase 1 OS=Homo sapiens OX=9606 GN=FBH1 PE=1 SV=2	2	2	2	5.81	0.12	0.31	0.9044	0.0224065
P62861	FAU ubiquitin-like and ribosomal protein S30 OS=Homo sapiens OX=9606 GN=FAU PE=1 SV=2	14	3	5	12	0.12	0.06	0.890875	0.927176
Q13636	Ras-related protein Rab-31 OS=Homo sapiens OX=9606 GN=RAB31 PE=1 SV=1	14	3	3	8.65	0.12	0.04	0.798301	0.954971
Q8IXL7	Methionine-R-sulfoxide reductase B3 OS=Homo sapiens OX=9606 GN=MSRB3 PE=1 SV=2	11	2	2	5.68	0.12	0.01	0.921914	0.978336
Q9NX76	CKLF-like MARVEL transmembrane domain-containing protein 6 OS=Homo sapiens OX=9606 GN=CMTM6 PE=1 SV=1	13	3	5	8.04	0.12	-0.01	0.824538	0.927176
Q96GX2	Ataxin-7-like protein 3B OS=Homo sapiens OX=9606 GN=ATXN7L3B PE=1 SV=2	10	1	2	5.85	0.12	-0.15	0.869101	0.306632
O43752	Syntaxin-6 OS=Homo sapiens OX=9606 GN=STX6 PE=1 SV=1	7	2	2	5.72	0.12	0.1	0.84205	0.804628
O14772	Fucose-1-phosphate guanylyltransferase OS=Homo sapiens OX=9606 GN=FPGT PE=1 SV=3	3	2	2	5.07	0.12	0.07	0.888011	0.927176
Q6F5E8	Capping protein, Arp2/3 and myosin-I linker protein 2 OS=Homo sapiens OX=9606 GN=CARMIL2 PE=1 SV=2	1	2	2	4.23	0.12	0.05	0.927069	0.973058
Q9H0V1	Transmembrane protein 168 OS=Homo sapiens OX=9606 GN=TMEM168 PE=1 SV=2	3	3	3	5.12	0.12	0.08	0.860151	0.883347
Q96B54	Zinc finger protein 428 OS=Homo sapiens OX=9606 GN=ZNF428 PE=1 SV=2	6	1	3	10.77	0.12	-0.05	0.878829	0.85688
P23508	Colorectal mutant cancer protein OS=Homo sapiens OX=9606 GN=MCC PE=1 SV=2	2	2	3	6.89	0.12	0.13	0.923492	0.85688
Q86X95	Corepressor interacting with RBPJ 1 OS=Homo sapiens OX=9606 GN=CIR1 PE=1 SV=1	4	2	3	6.28	0.12	0.02	0.917171	0.980745
Q9NVH0	Exonuclease 3'-5' domain-containing protein 2 OS=Homo sapiens OX=9606 GN=EXD2 PE=1 SV=2	4	3	3	6.25	0.12	0.29	0.918725	0.203716
Q8IXS6	Paralemmin-2 OS=Homo sapiens OX=9606 GN=PALM2 PE=1 SV=3	4	2	2	5.26	0.12	0.07	0.917171	0.927176
Q9BRK0	Receptor expression-enhancing protein 2 OS=Homo sapiens OX=9606 GN=REEP2 PE=1 SV=2	6	2	2	4.42	0.12	-0.02	0.865392	0.926371
P38571	Lysosomal acid lipase/cholesteryl ester hydrolase OS=Homo sapiens OX=9606 GN=LIPA PE=1 SV=2	3	2	2	4.72	0.12	-0.01	0.883836	0.927176
Q8TBQ9	Protein kish-A OS=Homo sapiens OX=9606 GN=TMEM167A PE=1 SV=1	13	1	3	8.84	0.12	0.12	0.869101	0.685835
Q8IX04	Ubiquitin-conjugating enzyme E2 variant 3 OS=Homo sapiens OX=9606 GN=UEVLD PE=1 SV=2	4	2	2	1.74	0.12	0.24	0.911756	0.246497
P18075	Bone morphogenetic protein 7 OS=Homo sapiens OX=9606 GN=BMP7 PE=1 SV=1	3	2	2	4.31	0.12	0.06	0.917171	0.960356
Q9UPU7	TBC1 domain family member 2B OS=Homo sapiens OX=9606 GN=TBC1D2B PE=1 SV=2	1	2	2	4.55	0.12	0.14	0.869101	0.702823
Q96EU7	C1GALT1-specific chaperone 1 OS=Homo sapiens OX=9606 GN=C1GALT1C1 PE=1 SV=1	4	2	3	6.3	0.12	0.13	0.870498	0.725492
P54274	Telomeric repeat-binding factor 1 OS=Homo sapiens OX=9606 GN=TERF1 PE=1 SV=3	3	2	3	6.49	0.12	-0.05	0.939901	0.90503
Q8TCQ1	E3 ubiquitin-protein ligase MARCHF1 OS=Homo sapiens OX=9606 GN=MARCHF1 PE=1 SV=1	6	2	2	2.43	0.12	0.1	0.923492	0.918291
Q9NWZ3	Interleukin-1 receptor-associated kinase 4 OS=Homo sapiens OX=9606 GN=IRAK4 PE=1 SV=1	4	1	1	0	0.12	0.03	0.949471	0.999924
Q9UBV7	Beta-1,4-galactosyltransferase 7 OS=Homo sapiens OX=9606 GN=B4GALT7 PE=1 SV=1	2	1	1	0	0.12	0.07	0.869101	0.926371
O60245	Protocadherin-7 OS=Homo sapiens OX=9606 GN=PCDH7 PE=1 SV=2	1	1	1	2.18	0.12	0.11	0.923492	0.857454
Q96EK4	THAP domain-containing protein 11 OS=Homo sapiens OX=9606 GN=THAP11 PE=1 SV=2	3	1	1	2.32	0.12	0.06	0.916189	0.942838
P35125	Ubiquitin carboxyl-terminal hydrolase 6 OS=Homo sapiens OX=9606 GN=USP6 PE=1 SV=2	0	1	1	2	0.12	0.36	0.943637	0.0800366
Q9UKG9	Peroxisomal carnitine O-octanoyltransferase OS=Homo sapiens OX=9606 GN=CROT PE=1 SV=2	1	1	1	2.45	0.12	0.31	0.922334	0.0508322
Q8TAP6	Centrosomal protein of 76 kDa OS=Homo sapiens OX=9606 GN=CEP76 PE=1 SV=1	1	1	1	2.82	0.12	0.35	0.94531	0.100117
O60337	E3 ubiquitin-protein ligase MARCHF6 OS=Homo sapiens OX=9606 GN=MARCHF6 PE=1 SV=2	1	1	1	2.5	0.12	0.01	0.917171	0.964319
O14543	Suppressor of cytokine signaling 3 OS=Homo sapiens OX=9606 GN=SOCS3 PE=1 SV=1	3	1	4	9.11	0.12	0.11	0.869233	0.836028
P35579	Myosin-9 OS=Homo sapiens OX=9606 GN=MYH9 PE=1 SV=4	50	127	432	1340.59	0.11	0.05	0.802557	0.48796
Q7L014	Probable ATP-dependent RNA helicase DDX46 OS=Homo sapiens OX=9606 GN=DDX46 PE=1 SV=2	45	60	164	473.78	0.11	-0.01	0.780005	0.927176
P68371	Tubulin beta-4B chain OS=Homo sapiens OX=9606 GN=TUBB4B PE=1 SV=1	58	21	328	915.35	0.11	0.03	0.773118	0.827531
Q9Y2W1	Thyroid hormone receptor-associated protein 3 OS=Homo sapiens OX=9606 GN=THRAP3 PE=1 SV=2	38	46	107	303.9	0.11	0	0.762943	0.981936
Q07065	Cytoskeleton-associated protein 4 OS=Homo sapiens OX=9606 GN=CKAP4 PE=1 SV=2	65	40	104	321.44	0.11	-0.01	0.75331	0.954971
Q15393	Splicing factor 3B subunit 3 OS=Homo sapiens OX=9606 GN=SF3B3 PE=1 SV=4	32	39	109	326.16	0.11	0	0.802447	0.996218
Q9BXP5	Serrate RNA effector molecule homolog OS=Homo sapiens OX=9606 GN=SRRT PE=1 SV=1	33	40	94	253.22	0.11	-0.01	0.759584	0.958868
P11387	DNA topoisomerase 1 OS=Homo sapiens OX=9606 GN=TOP1 PE=1 SV=2	42	45	130	313.52	0.11	0	0.791684	0.959562
P60174	Triosephosphate isomerase OS=Homo sapiens OX=9606 GN=TPI1 PE=1 SV=4	58	15	110	345.21	0.11	0.04	0.753752	0.72958
P17980	26S proteasome regulatory subunit 6A OS=Homo sapiens OX=9606 GN=PSMC3 PE=1 SV=3	41	20	76	228.41	0.11	0.04	0.783609	0.725492
Q13620	Cullin-4B OS=Homo sapiens OX=9606 GN=CUL4B PE=1 SV=4	34	36	66	187.5	0.11	-0.03	0.760637	0.766382
Q9H2P0	Activity-dependent neuroprotector homeobox protein OS=Homo sapiens OX=9606 GN=ADNP PE=1 SV=1	29	30	43	137.97	0.11	0.01	0.790671	0.983674
O95202	Mitochondrial proton/calcium exchanger protein OS=Homo sapiens OX=9606 GN=LETM1 PE=1 SV=1	32	23	42	137.49	0.11	0.03	0.71011	0.858401
P20020	Plasma membrane calcium-transporting ATPase 1 OS=Homo sapiens OX=9606 GN=ATP2B1 PE=1 SV=4	24	32	60	148.69	0.11	-0.01	0.733936	0.918291
Q9UBB9	Tuftelin-interacting protein 11 OS=Homo sapiens OX=9606 GN=TFIP11 PE=1 SV=1	33	29	40	116.03	0.11	0	0.767319	0.983668
O43396	Thioredoxin-like protein 1 OS=Homo sapiens OX=9606 GN=TXNL1 PE=1 SV=3	48	10	27	100.18	0.11	0.03	0.806358	0.850421
Q15293	Reticulocalbin-1 OS=Homo sapiens OX=9606 GN=RCN1 PE=1 SV=1	49	18	40	128.66	0.11	0.03	0.772371	0.822137
O43852	Calumenin OS=Homo sapiens OX=9606 GN=CALU PE=1 SV=2	48	15	46	175.34	0.11	0.06	0.802447	0.332461
O14497	AT-rich interactive domain-containing protein 1A OS=Homo sapiens OX=9606 GN=ARID1A PE=1 SV=3	11	26	33	84.69	0.11	0.02	0.824355	0.950128
O15144	Actin-related protein 2/3 complex subunit 2 OS=Homo sapiens OX=9606 GN=ARPC2 PE=1 SV=1	46	15	49	138.3	0.11	0.04	0.787565	0.71837
Q04726	Transducin-like enhancer protein 3 OS=Homo sapiens OX=9606 GN=TLE3 PE=1 SV=2	22	17	30	69.18	0.11	0.02	0.823521	0.958868
Q15291	Retinoblastoma-binding protein 5 OS=Homo sapiens OX=9606 GN=RBBP5 PE=1 SV=2	24	13	21	65.43	0.11	-0.02	0.829304	0.892018
Q96EB6	NAD-dependent protein deacetylase sirtuin-1 OS=Homo sapiens OX=9606 GN=SIRT1 PE=1 SV=2	21	15	19	56.89	0.11	0.06	0.823521	0.6986
P12532	Creatine kinase U-type, mitochondrial OS=Homo sapiens OX=9606 GN=CKMT1B PE=1 SV=1	27	13	37	122.63	0.11	0.05	0.860151	0.818938
P37840	Alpha-synuclein OS=Homo sapiens OX=9606 GN=SNCA PE=1 SV=1	61	9	15	61.21	0.11	0.06	0.783258	0.700515
Q09472	Histone acetyltransferase p300 OS=Homo sapiens OX=9606 GN=EP300 PE=1 SV=2	7	21	32	78.32	0.11	0.06	0.855233	0.561226
O15126	Secretory carrier-associated membrane protein 1 OS=Homo sapiens OX=9606 GN=SCAMP1 PE=1 SV=2	31	11	23	76.02	0.11	0.06	0.836466	0.763216
Q15061	WD repeat-containing protein 43 OS=Homo sapiens OX=9606 GN=WDR43 PE=1 SV=3	17	14	26	65.94	0.11	0.01	0.824538	0.992684
Q9UMX5	Neudesin OS=Homo sapiens OX=9606 GN=NENF PE=1 SV=1	47	6	14	50.09	0.11	0.08	0.829304	0.606137
Q9NXG2	THUMP domain-containing protein 1 OS=Homo sapiens OX=9606 GN=THUMPD1 PE=1 SV=2	24	12	20	61.19	0.11	0.01	0.84205	0.969362
P07205	Phosphoglycerate kinase 2 OS=Homo sapiens OX=9606 GN=PGK2 PE=1 SV=3	15	7	45	139.59	0.11	0.2	0.927069	0.50372
Q9P031	Thyroid transcription factor 1-associated protein 26 OS=Homo sapiens OX=9606 GN=CCDC59 PE=1 SV=2	27	7	13	43.57	0.11	0.02	0.782932	0.981936
Q05D32	CTD small phosphatase-like protein 2 OS=Homo sapiens OX=9606 GN=CTDSPL2 PE=1 SV=2	20	11	16	39.75	0.11	0.08	0.834068	0.674922
Q69YH5	Cell division cycle-associated protein 2 OS=Homo sapiens OX=9606 GN=CDCA2 PE=1 SV=2	13	11	12	32.89	0.11	0.06	0.823521	0.836647
O15498	Synaptobrevin homolog YKT6 OS=Homo sapiens OX=9606 GN=YKT6 PE=1 SV=1	40	9	20	65.09	0.11	0.04	0.864293	0.8373
P49755	Transmembrane emp24 domain-containing protein 10 OS=Homo sapiens OX=9606 GN=TMED10 PE=1 SV=2	46	10	32	91.19	0.11	0.05	0.84205	0.748594
Q9NVV4	Poly(A) RNA polymerase, mitochondrial OS=Homo sapiens OX=9606 GN=MTPAP PE=1 SV=1	17	9	16	47.82	0.11	0.02	0.860151	0.962474
Q13153	Serine/threonine-protein kinase PAK 1 OS=Homo sapiens OX=9606 GN=PAK1 PE=1 SV=2	21	10	15	35.6	0.11	0.13	0.849767	0.308934
Q92793	CREB-binding protein OS=Homo sapiens OX=9606 GN=CREBBP PE=1 SV=3	5	16	23	57.29	0.11	0.11	0.885161	0.82614
Q12926	ELAV-like protein 2 OS=Homo sapiens OX=9606 GN=ELAVL2 PE=1 SV=2	27	9	12	39.65	0.11	0.03	0.84205	0.94515
Q96EV2	RNA-binding protein 33 OS=Homo sapiens OX=9606 GN=RBM33 PE=1 SV=3	10	9	10	29.58	0.11	0.07	0.800413	0.84462
P68036	Ubiquitin-conjugating enzyme E2 L3 OS=Homo sapiens OX=9606 GN=UBE2L3 PE=1 SV=1	32	7	26	82.39	0.11	0.1	0.765078	0.0584757
P49069	Guided entry of tail-anchored proteins factor CAMLG OS=Homo sapiens OX=9606 GN=CAMLG PE=1 SV=1	35	9	9	32.28	0.11	0.09	0.851683	0.782322
O94888	UBX domain-containing protein 7 OS=Homo sapiens OX=9606 GN=UBXN7 PE=1 SV=2	24	11	15	43.68	0.11	0.03	0.780348	0.927176
P20645	Cation-dependent mannose-6-phosphate receptor OS=Homo sapiens OX=9606 GN=M6PR PE=1 SV=1	21	6	15	50.35	0.11	0.11	0.851201	0.386653
Q9Y5K8	V-type proton ATPase subunit D OS=Homo sapiens OX=9606 GN=ATP6V1D PE=1 SV=1	33	11	18	45.17	0.11	0.07	0.791833	0.713068
Q13595	Transformer-2 protein homolog alpha OS=Homo sapiens OX=9606 GN=TRA2A PE=1 SV=1	18	7	24	66.82	0.11	0.01	0.807274	0.984661
Q99496	E3 ubiquitin-protein ligase RING2 OS=Homo sapiens OX=9606 GN=RNF2 PE=1 SV=1	19	5	9	33.9	0.11	0.09	0.862059	0.690925
Q9ULC4	Malignant T-cell-amplified sequence 1 OS=Homo sapiens OX=9606 GN=MCTS1 PE=1 SV=1	26	4	12	37.92	0.11	0.04	0.820225	0.903731
O43663	Protein regulator of cytokinesis 1 OS=Homo sapiens OX=9606 GN=PRC1 PE=1 SV=2	15	12	18	42.97	0.11	0.02	0.84205	0.985188
Q15126	Phosphomevalonate kinase OS=Homo sapiens OX=9606 GN=PMVK PE=1 SV=3	36	8	10	31.82	0.11	0	0.833803	0.958184
Q9H2H8	Peptidyl-prolyl cis-trans isomerase-like 3 OS=Homo sapiens OX=9606 GN=PPIL3 PE=1 SV=1	54	9	15	35.31	0.11	0.05	0.848736	0.866459
P60510	Serine/threonine-protein phosphatase 4 catalytic subunit OS=Homo sapiens OX=9606 GN=PPP4C PE=1 SV=1	16	5	10	32.14	0.11	0.07	0.84205	0.869161
P36639	Oxidized purine nucleoside triphosphate hydrolase OS=Homo sapiens OX=9606 GN=NUDT1 PE=1 SV=4	29	4	7	29.1	0.11	0.05	0.84205	0.930329
Q9Y3B8	Oligoribonuclease, mitochondrial OS=Homo sapiens OX=9606 GN=REXO2 PE=1 SV=3	16	6	8	20.8	0.11	0.11	0.833803	0.672127
Q86U90	Threonylcarbamoyl-AMP synthase OS=Homo sapiens OX=9606 GN=YRDC PE=1 SV=1	20	6	8	24.02	0.11	-0.02	0.818507	0.877163
O15511	Actin-related protein 2/3 complex subunit 5 OS=Homo sapiens OX=9606 GN=ARPC5 PE=1 SV=3	40	7	13	30.74	0.11	0.13	0.84205	0.072699
Q5JTJ3	Cytochrome c oxidase assembly factor 6 homolog OS=Homo sapiens OX=9606 GN=COA6 PE=1 SV=1	13	2	4	17.46	0.11	0.01	0.898388	0.964319
P17028	Zinc finger protein 24 OS=Homo sapiens OX=9606 GN=ZNF24 PE=1 SV=4	16	6	11	30.47	0.11	0	0.869101	0.940198
P68402	Platelet-activating factor acetylhydrolase IB subunit alpha2 OS=Homo sapiens OX=9606 GN=PAFAH1B2 PE=1 SV=1	21	4	9	24.43	0.11	0.01	0.791833	0.999924
Q9NVV0	Trimeric intracellular cation channel type B OS=Homo sapiens OX=9606 GN=TMEM38B PE=1 SV=1	16	3	3	14.89	0.11	0.15	0.839953	0.299744
O14967	Calmegin OS=Homo sapiens OX=9606 GN=CLGN PE=1 SV=1	7	4	14	37.32	0.11	0.04	0.82043	0.93605
A6NKD9	Coiled-coil domain-containing protein 85C OS=Homo sapiens OX=9606 GN=CCDC85C PE=1 SV=1	13	6	6	12.6	0.11	0.05	0.853797	0.89614
B4DXR9	Zinc finger protein 732 OS=Homo sapiens OX=9606 GN=ZNF732 PE=2 SV=1	14	6	12	35.12	0.11	0.09	0.9044	0.90503
P62306	Small nuclear ribonucleoprotein F OS=Homo sapiens OX=9606 GN=SNRPF PE=1 SV=1	15	1	16	49.86	0.11	0.09	0.833803	0.654975
Q96RE7	Nucleus accumbens-associated protein 1 OS=Homo sapiens OX=9606 GN=NACC1 PE=1 SV=1	13	7	9	22.5	0.11	0.08	0.826064	0.707174
O95302	Peptidyl-prolyl cis-trans isomerase FKBP9 OS=Homo sapiens OX=9606 GN=FKBP9 PE=1 SV=2	10	7	8	16.52	0.11	0.04	0.841465	0.927176
P11234	Ras-related protein Ral-B OS=Homo sapiens OX=9606 GN=RALB PE=1 SV=1	17	3	7	24.09	0.11	0.05	0.836466	0.876051
P49773	Adenosine 5'-monophosphoramidase HINT1 OS=Homo sapiens OX=9606 GN=HINT1 PE=1 SV=2	27	4	16	41.05	0.11	-0.05	0.780005	0.600772
Q6DD87	Zinc finger protein 787 OS=Homo sapiens OX=9606 GN=ZNF787 PE=1 SV=4	9	3	3	10.86	0.11	0.01	0.897913	0.981936
Q15072	Zinc finger protein OZF OS=Homo sapiens OX=9606 GN=ZNF146 PE=1 SV=2	12	4	8	19.6	0.11	-0.05	0.863154	0.836028
Q9Y5U2	Protein TSSC4 OS=Homo sapiens OX=9606 GN=TSSC4 PE=1 SV=3	15	5	7	21.51	0.11	0.03	0.858781	0.989051
Q7LGA3	Heparan sulfate 2-O-sulfotransferase 1 OS=Homo sapiens OX=9606 GN=HS2ST1 PE=1 SV=1	13	5	5	8.92	0.11	0.08	0.9044	0.914699
Q5W0B1	ORC ubiquitin ligase 1 OS=Homo sapiens OX=9606 GN=OBI1 PE=1 SV=1	6	5	5	7.59	0.11	0.04	0.911331	0.983951
Q8WVQ1	Soluble calcium-activated nucleotidase 1 OS=Homo sapiens OX=9606 GN=CANT1 PE=1 SV=1	11	5	5	11.43	0.11	0.04	0.859145	0.927176
Q8N511	Transmembrane protein 199 OS=Homo sapiens OX=9606 GN=TMEM199 PE=1 SV=1	16	3	3	9.94	0.11	0.03	0.901443	0.986304
Q9BRF8	Serine/threonine-protein phosphatase CPPED1 OS=Homo sapiens OX=9606 GN=CPPED1 PE=1 SV=3	12	4	4	9.18	0.11	0.1	0.88681	0.858401
P61970	Nuclear transport factor 2 OS=Homo sapiens OX=9606 GN=NUTF2 PE=1 SV=1	24	3	7	20.08	0.11	0.04	0.84205	0.927176
Q15629	Translocating chain-associated membrane protein 1 OS=Homo sapiens OX=9606 GN=TRAM1 PE=1 SV=3	10	4	5	13.04	0.11	-0.06	0.869101	0.775399
P08581	Hepatocyte growth factor receptor OS=Homo sapiens OX=9606 GN=MET PE=1 SV=4	3	5	5	11.85	0.11	0	0.936885	0.955159
P02792	Ferritin light chain OS=Homo sapiens OX=9606 GN=FTL PE=1 SV=2	21	4	5	12.77	0.11	-0.14	0.84205	0.0244277
Q06547	GA-binding protein subunit beta-1 OS=Homo sapiens OX=9606 GN=GABPB1 PE=1 SV=2	8	4	7	14.89	0.11	0.01	0.833803	0.987713
O15014	Zinc finger protein 609 OS=Homo sapiens OX=9606 GN=ZNF609 PE=1 SV=2	2	3	3	7.37	0.11	0.05	0.905689	0.947804
Q6NXT6	Transmembrane anterior posterior transformation protein 1 homolog OS=Homo sapiens OX=9606 GN=TAPT1 PE=1 SV=1	4	3	3	7.07	0.11	0.06	0.885161	0.934314
Q9H871	E3 ubiquitin-protein transferase RMND5A OS=Homo sapiens OX=9606 GN=RMND5A PE=1 SV=1	6	3	3	5.56	0.11	0.01	0.867795	0.979256
P17098	Zinc finger protein 8 OS=Homo sapiens OX=9606 GN=ZNF8 PE=1 SV=2	6	4	4	4.02	0.11	0.09	0.904912	0.892636
P78563	Double-stranded RNA-specific editase 1 OS=Homo sapiens OX=9606 GN=ADARB1 PE=1 SV=1	4	4	4	7.64	0.11	0.07	0.892978	0.923209
O14495	Phospholipid phosphatase 3 OS=Homo sapiens OX=9606 GN=PLPP3 PE=1 SV=1	6	2	2	5.41	0.11	0.07	0.943637	0.937642
Q9NR19	Acetyl-coenzyme A synthetase, cytoplasmic OS=Homo sapiens OX=9606 GN=ACSS2 PE=1 SV=1	2	2	4	7.42	0.11	-0.02	0.910787	0.926371
Q53SF7	Cordon-bleu protein-like 1 OS=Homo sapiens OX=9606 GN=COBLL1 PE=1 SV=3	1	1	1	4.01	0.11	-0.07	0.943637	0.84034
Q8NBI6	Xyloside xylosyltransferase 1 OS=Homo sapiens OX=9606 GN=XXYLT1 PE=1 SV=1	4	2	2	4.87	0.11	-0.02	0.897106	0.924928
O75093	Slit homolog 1 protein OS=Homo sapiens OX=9606 GN=SLIT1 PE=1 SV=4	1	1	6	10.74	0.11	0.03	0.855233	0.960103
P80404	4-aminobutyrate aminotransferase, mitochondrial OS=Homo sapiens OX=9606 GN=ABAT PE=1 SV=3	4	2	2	5.21	0.11	-0.01	0.885103	0.930152
Q5T5P2	Sickle tail protein homolog OS=Homo sapiens OX=9606 GN=KIAA1217 PE=1 SV=2	1	2	3	1.73	0.11	0.1	0.862331	0.725492
Q8IUW5	RELT-like protein 1 OS=Homo sapiens OX=9606 GN=RELL1 PE=1 SV=1	3	1	1	3.22	0.11	0	0.892978	0.949268
Q9UNW9	RNA-binding protein Nova-2 OS=Homo sapiens OX=9606 GN=NOVA2 PE=1 SV=1	4	2	5	9.38	0.11	0.05	0.771405	0.869925
Q01196	Runt-related transcription factor 1 OS=Homo sapiens OX=9606 GN=RUNX1 PE=1 SV=3	3	1	1	3.04	0.11	0.16	0.933888	0.804628
P20933	N(4)-(beta-N-acetylglucosaminyl)-L-asparaginase OS=Homo sapiens OX=9606 GN=AGA PE=1 SV=2	4	2	3	6.96	0.11	-0.01	0.869101	0.927176
Q15390	Mitochondrial fission regulator 1 OS=Homo sapiens OX=9606 GN=MTFR1 PE=1 SV=2	3	1	1	3.37	0.11	0.02	0.942333	0.988101
Q2M2Z5	Centrosomal protein kizuna OS=Homo sapiens OX=9606 GN=KIZ PE=1 SV=2	2	2	2	0	0.11	0.05	0.885401	0.959562
O75971	snRNA-activating protein complex subunit 5 OS=Homo sapiens OX=9606 GN=SNAPC5 PE=1 SV=1	9	1	1	2.5	0.11	0.03	0.934739	0.999924
Q9NR81	Rho guanine nucleotide exchange factor 3 OS=Homo sapiens OX=9606 GN=ARHGEF3 PE=1 SV=1	1	1	1	2.31	0.11	-0.09	0.927069	0.767135
Q99457	Nucleosome assembly protein 1-like 3 OS=Homo sapiens OX=9606 GN=NAP1L3 PE=1 SV=2	1	1	1	1.63	0.11	-0.03	0.933888	0.903731
Q9NRQ5	Single-pass membrane and coiled-coil domain-containing protein 4 OS=Homo sapiens OX=9606 GN=SMCO4 PE=1 SV=1	12	1	1	2.23	0.11	0.09	0.961078	0.926709
Q9BT67	NEDD4 family-interacting protein 1 OS=Homo sapiens OX=9606 GN=NDFIP1 PE=1 SV=1	5	1	1	2.2	0.11	0.07	0.936145	0.954971
P98198	Phospholipid-transporting ATPase ID OS=Homo sapiens OX=9606 GN=ATP8B2 PE=1 SV=2	1	1	1	0	0.11	0.27	0.961078	0.510896
Q86UP2	Kinectin OS=Homo sapiens OX=9606 GN=KTN1 PE=1 SV=1	51	83	145	460.45	0.1	0	0.833803	0.958868
P49321	Nuclear autoantigenic sperm protein OS=Homo sapiens OX=9606 GN=NASP PE=1 SV=2	52	39	148	476.64	0.1	0.02	0.84205	0.926371
Q92878	DNA repair protein RAD50 OS=Homo sapiens OX=9606 GN=RAD50 PE=1 SV=1	47	81	149	425.49	0.1	0	0.833803	0.964319
Q9UQ35	Serine/arginine repetitive matrix protein 2 OS=Homo sapiens OX=9606 GN=SRRM2 PE=1 SV=2	22	50	109	381.65	0.1	0.02	0.82043	0.868021
Q00839	Heterogeneous nuclear ribonucleoprotein U OS=Homo sapiens OX=9606 GN=HNRNPU PE=1 SV=6	38	44	278	725.7	0.1	0.04	0.849767	0.737945
Q86VP6	Cullin-associated NEDD8-dissociated protein 1 OS=Homo sapiens OX=9606 GN=CAND1 PE=1 SV=2	31	42	122	372.06	0.1	-0.01	0.855233	0.954971
O95239	Chromosome-associated kinesin KIF4A OS=Homo sapiens OX=9606 GN=KIF4A PE=1 SV=3	36	47	76	209.81	0.1	0.04	0.823521	0.654831
P55265	Double-stranded RNA-specific adenosine deaminase OS=Homo sapiens OX=9606 GN=ADAR PE=1 SV=4	31	37	93	257.28	0.1	0	0.861412	0.99129
Q07157	Tight junction protein ZO-1 OS=Homo sapiens OX=9606 GN=TJP1 PE=1 SV=3	23	37	51	147.49	0.1	0.03	0.799458	0.845076
O15226	NF-kappa-B-repressing factor OS=Homo sapiens OX=9606 GN=NKRF PE=1 SV=2	39	34	55	152.79	0.1	-0.02	0.843944	0.85688
Q7Z417	FMR1-interacting protein NUFIP2 OS=Homo sapiens OX=9606 GN=NUFIP2 PE=1 SV=1	40	25	41	117.56	0.1	0.05	0.807274	0.475771
Q86V81	THO complex subunit 4 OS=Homo sapiens OX=9606 GN=ALYREF PE=1 SV=3	49	11	62	233.22	0.1	0.06	0.823521	0.360921
P38159	RNA-binding motif protein, X chromosome OS=Homo sapiens OX=9606 GN=RBMX PE=1 SV=3	60	33	157	350.28	0.1	0	0.84205	0.985828
P07737	Profilin-1 OS=Homo sapiens OX=9606 GN=PFN1 PE=1 SV=2	67	10	116	310.98	0.1	0.05	0.84205	0.515004
Q9UBS4	DnaJ homolog subfamily B member 11 OS=Homo sapiens OX=9606 GN=DNAJB11 PE=1 SV=1	39	17	37	116.6	0.1	0	0.836466	0.969393
P51114	RNA-binding protein FXR1 OS=Homo sapiens OX=9606 GN=FXR1 PE=1 SV=3	34	20	35	125.64	0.1	0	0.869101	0.99129
Q9Y6G9	Cytoplasmic dynein 1 light intermediate chain 1 OS=Homo sapiens OX=9606 GN=DYNC1LI1 PE=1 SV=3	43	19	43	130.09	0.1	0.05	0.869101	0.505919
Q96TA2	ATP-dependent zinc metalloprotease YME1L1 OS=Homo sapiens OX=9606 GN=YME1L1 PE=1 SV=2	27	23	39	129.39	0.1	0	0.772744	0.999924
Q13206	Probable ATP-dependent RNA helicase DDX10 OS=Homo sapiens OX=9606 GN=DDX10 PE=1 SV=2	28	24	33	105.15	0.1	0.04	0.869233	0.808695
O43172	U4/U6 small nuclear ribonucleoprotein Prp4 OS=Homo sapiens OX=9606 GN=PRPF4 PE=1 SV=2	34	16	30	107.2	0.1	0	0.839141	0.964319
O00151	PDZ and LIM domain protein 1 OS=Homo sapiens OX=9606 GN=PDLIM1 PE=1 SV=4	50	12	30	102.08	0.1	0.04	0.869101	0.788638
P58876	Histone H2B type 1-D OS=Homo sapiens OX=9606 GN=H2BC5 PE=1 SV=2	68	12	553	1140.39	0.1	0.01	0.81402	0.951207
O15347	High mobility group protein B3 OS=Homo sapiens OX=9606 GN=HMGB3 PE=1 SV=4	49	18	46	117.18	0.1	0	0.84205	0.99129
Q9P2N5	RNA-binding protein 27 OS=Homo sapiens OX=9606 GN=RBM27 PE=1 SV=2	19	22	35	93.05	0.1	0.02	0.886242	0.951438
Q99543	DnaJ homolog subfamily C member 2 OS=Homo sapiens OX=9606 GN=DNAJC2 PE=1 SV=4	36	25	34	106.93	0.1	0.07	0.807232	0.256156
Q9BRK5	45 kDa calcium-binding protein OS=Homo sapiens OX=9606 GN=SDF4 PE=1 SV=1	40	14	28	105.92	0.1	0.08	0.869233	0.443371
Q7Z2T5	TRMT1-like protein OS=Homo sapiens OX=9606 GN=TRMT1L PE=1 SV=2	20	16	26	74.32	0.1	0.01	0.881487	0.985828
P62714	Serine/threonine-protein phosphatase 2A catalytic subunit beta isoform OS=Homo sapiens OX=9606 GN=PPP2CB PE=1 SV=1	32	10	33	109.69	0.1	0	0.822658	0.973058
Q0VDF9	Heat shock 70 kDa protein 14 OS=Homo sapiens OX=9606 GN=HSPA14 PE=1 SV=1	31	14	28	86.51	0.1	0	0.837398	0.981936
Q8TED0	U3 small nucleolar RNA-associated protein 15 homolog OS=Homo sapiens OX=9606 GN=UTP15 PE=1 SV=3	27	16	24	71.32	0.1	-0.02	0.867795	0.908238
Q9UQR0	Sex comb on midleg-like protein 2 OS=Homo sapiens OX=9606 GN=SCML2 PE=1 SV=1	26	16	23	73.1	0.1	-0.03	0.869101	0.802396
Q9BYT8	Neurolysin, mitochondrial OS=Homo sapiens OX=9606 GN=NLN PE=1 SV=1	21	17	25	72.47	0.1	0.06	0.869233	0.579288
P46109	Crk-like protein OS=Homo sapiens OX=9606 GN=CRKL PE=1 SV=1	39	11	23	74.51	0.1	0.02	0.847053	0.970106
O00422	Histone deacetylase complex subunit SAP18 OS=Homo sapiens OX=9606 GN=SAP18 PE=1 SV=1	57	13	35	85.37	0.1	-0.05	0.833803	0.522967
Q7L2J0	7SK snRNA methylphosphate capping enzyme OS=Homo sapiens OX=9606 GN=MEPCE PE=1 SV=1	21	14	28	87.52	0.1	0.01	0.900918	0.999924
P13807	Glycogen [starch] synthase, muscle OS=Homo sapiens OX=9606 GN=GYS1 PE=1 SV=2	18	12	18	58.62	0.1	0.02	0.892978	0.955141
O43823	A-kinase anchor protein 8 OS=Homo sapiens OX=9606 GN=AKAP8 PE=1 SV=1	21	13	22	62.22	0.1	-0.01	0.880383	0.919898
Q8IU81	Interferon regulatory factor 2-binding protein 1 OS=Homo sapiens OX=9606 GN=IRF2BP1 PE=1 SV=1	25	15	20	55.53	0.1	0.11	0.869101	0.144946
Q15907	Ras-related protein Rab-11B OS=Homo sapiens OX=9606 GN=RAB11B PE=1 SV=4	54	12	42	110.04	0.1	-0.02	0.855233	0.86774
Q8NFW8	N-acylneuraminate cytidylyltransferase OS=Homo sapiens OX=9606 GN=CMAS PE=1 SV=2	31	15	25	71.73	0.1	-0.01	0.884916	0.918291
P08754	Guanine nucleotide-binding protein G(i) subunit alpha-3 OS=Homo sapiens OX=9606 GN=GNAI3 PE=1 SV=3	29	10	23	52.55	0.1	-0.02	0.859145	0.90503
Q8ND24	RING finger protein 214 OS=Homo sapiens OX=9606 GN=RNF214 PE=1 SV=2	25	18	25	60.66	0.1	0.01	0.869233	0.99129
Q9NRN7	L-aminoadipate-semialdehyde dehydrogenase-phosphopantetheinyl transferase OS=Homo sapiens OX=9606 GN=AASDHPPT PE=1 SV=2	32	10	20	59.16	0.1	0.03	0.860151	0.951602
O75376	Nuclear receptor corepressor 1 OS=Homo sapiens OX=9606 GN=NCOR1 PE=1 SV=2	7	19	20	44.9	0.1	0.04	0.843814	0.86656
Q9Y6W5	Actin-binding protein WASF2 OS=Homo sapiens OX=9606 GN=WASF2 PE=1 SV=3	21	12	15	40.34	0.1	0	0.849767	0.960103
O75351	Vacuolar protein sorting-associated protein 4B OS=Homo sapiens OX=9606 GN=VPS4B PE=1 SV=2	28	16	26	65.24	0.1	-0.01	0.888143	0.924928
P47755	F-actin-capping protein subunit alpha-2 OS=Homo sapiens OX=9606 GN=CAPZA2 PE=1 SV=3	31	6	18	67.51	0.1	0.04	0.833803	0.924928
Q13685	Angio-associated migratory cell protein OS=Homo sapiens OX=9606 GN=AAMP PE=1 SV=2	21	10	15	48.55	0.1	-0.04	0.849767	0.72958
Q9Y4P3	Transducin beta-like protein 2 OS=Homo sapiens OX=9606 GN=TBL2 PE=1 SV=1	25	12	15	38.08	0.1	0.05	0.858823	0.834906
Q9GZP4	PITH domain-containing protein 1 OS=Homo sapiens OX=9606 GN=PITHD1 PE=1 SV=1	40	8	17	51.89	0.1	-0.01	0.860151	0.928112
P06730	Eukaryotic translation initiation factor 4E OS=Homo sapiens OX=9606 GN=EIF4E PE=1 SV=2	35	9	16	57.29	0.1	0.01	0.860151	0.991768
Q13243	Serine/arginine-rich splicing factor 5 OS=Homo sapiens OX=9606 GN=SRSF5 PE=1 SV=1	26	7	24	60.99	0.1	0.02	0.866032	0.969543
Q8WVZ9	Kelch repeat and BTB domain-containing protein 7 OS=Homo sapiens OX=9606 GN=KBTBD7 PE=1 SV=1	15	9	10	31.96	0.1	-0.05	0.917171	0.878082
Q3LXA3	Triokinase/FMN cyclase OS=Homo sapiens OX=9606 GN=TKFC PE=1 SV=2	16	9	14	41.54	0.1	0.04	0.86542	0.891645
O15446	DNA-directed RNA polymerase I subunit RPA34 OS=Homo sapiens OX=9606 GN=POLR1G PE=1 SV=1	14	7	9	23.42	0.1	0.05	0.862059	0.927176
Q9Y4E5	E3 SUMO-protein ligase ZNF451 OS=Homo sapiens OX=9606 GN=ZNF451 PE=1 SV=2	11	13	14	34.3	0.1	0.04	0.862059	0.918291
Q9Y3E1	Hepatoma-derived growth factor-related protein 3 OS=Homo sapiens OX=9606 GN=HDGFL3 PE=1 SV=1	33	6	16	44.47	0.1	0	0.869101	0.955001
Q96GM5	SWI/SNF-related matrix-associated actin-dependent regulator of chromatin subfamily D member 1 OS=Homo sapiens OX=9606 GN=SMARCD1 PE=1 SV=2	17	9	13	33.8	0.1	0.05	0.869101	0.847348
P56545	C-terminal-binding protein 2 OS=Homo sapiens OX=9606 GN=CTBP2 PE=1 SV=1	18	10	23	58.08	0.1	-0.02	0.866032	0.869566
Q66LE6	Serine/threonine-protein phosphatase 2A 55 kDa regulatory subunit B delta isoform OS=Homo sapiens OX=9606 GN=PPP2R2D PE=1 SV=1	14	6	12	38.36	0.1	-0.14	0.938432	0.534551
Q9UKA9	Polypyrimidine tract-binding protein 2 OS=Homo sapiens OX=9606 GN=PTBP2 PE=1 SV=1	18	10	19	51.19	0.1	0.05	0.866395	0.890454
Q9BW85	Splicing factor YJU2 OS=Homo sapiens OX=9606 GN=YJU2 PE=1 SV=1	17	4	7	31.77	0.1	-0.02	0.869101	0.91222
Q96QR8	Transcriptional activator protein Pur-beta OS=Homo sapiens OX=9606 GN=PURB PE=1 SV=3	20	7	15	37.49	0.1	-0.03	0.852383	0.846951
P11182	Lipoamide acyltransferase component of branched-chain alpha-keto acid dehydrogenase complex, mitochondrial OS=Homo sapiens OX=9606 GN=DBT PE=1 SV=3	23	12	15	29.19	0.1	0.03	0.869101	0.918291
Q96T51	RUN and FYVE domain-containing protein 1 OS=Homo sapiens OX=9606 GN=RUFY1 PE=1 SV=2	16	13	13	34.18	0.1	0.01	0.851386	0.994208
O95696	Bromodomain-containing protein 1 OS=Homo sapiens OX=9606 GN=BRD1 PE=1 SV=1	9	10	10	25.39	0.1	0.09	0.862169	0.62061
O00505	Importin subunit alpha-4 OS=Homo sapiens OX=9606 GN=KPNA3 PE=1 SV=2	11	9	21	62.89	0.1	-0.05	0.869233	0.782659
Q9NUQ6	SPATS2-like protein OS=Homo sapiens OX=9606 GN=SPATS2L PE=1 SV=2	16	9	10	20.67	0.1	0.06	0.869233	0.874656
Q5SWX8	Protein odr-4 homolog OS=Homo sapiens OX=9606 GN=ODR4 PE=1 SV=1	17	9	10	28.92	0.1	0.03	0.84205	0.934129
Q9UK59	Lariat debranching enzyme OS=Homo sapiens OX=9606 GN=DBR1 PE=1 SV=2	18	10	13	21.61	0.1	-0.01	0.866032	0.927176
P61764	Syntaxin-binding protein 1 OS=Homo sapiens OX=9606 GN=STXBP1 PE=1 SV=1	15	10	12	27.95	0.1	0.11	0.869101	0.380543
Q15427	Splicing factor 3B subunit 4 OS=Homo sapiens OX=9606 GN=SF3B4 PE=1 SV=1	9	5	12	34.27	0.1	0.01	0.860151	0.981936
P49757	Protein numb homolog OS=Homo sapiens OX=9606 GN=NUMB PE=1 SV=2	13	8	11	29.16	0.1	0.08	0.841801	0.65853
Q8NG08	DNA helicase B OS=Homo sapiens OX=9606 GN=HELB PE=1 SV=2	7	8	10	21.34	0.1	-0.06	0.871167	0.707177
Q4G148	Glucoside xylosyltransferase 1 OS=Homo sapiens OX=9606 GN=GXYLT1 PE=1 SV=2	14	6	7	22.37	0.1	0.05	0.841122	0.903731
Q4G0F5	Vacuolar protein sorting-associated protein 26B OS=Homo sapiens OX=9606 GN=VPS26B PE=1 SV=2	17	6	7	19.95	0.1	0.1	0.880407	0.509958
Q8NBQ5	Estradiol 17-beta-dehydrogenase 11 OS=Homo sapiens OX=9606 GN=HSD17B11 PE=1 SV=3	20	6	7	25.72	0.1	0.02	0.867795	0.999924
P15586	N-acetylglucosamine-6-sulfatase OS=Homo sapiens OX=9606 GN=GNS PE=1 SV=3	8	4	7	20.51	0.1	0.02	0.869101	0.983987
P14649	Myosin light chain 6B OS=Homo sapiens OX=9606 GN=MYL6B PE=1 SV=1	17	4	12	34.57	0.1	-0.01	0.916979	0.934314
Q8N4Q0	Prostaglandin reductase 3 OS=Homo sapiens OX=9606 GN=PTGR3 PE=1 SV=1	13	5	6	14.32	0.1	0.08	0.86542	0.808314
Q7KYR7	Butyrophilin subfamily 2 member A1 OS=Homo sapiens OX=9606 GN=BTN2A1 PE=1 SV=3	9	5	9	19.61	0.1	0	0.85995	0.954971
P16220	Cyclic AMP-responsive element-binding protein 1 OS=Homo sapiens OX=9606 GN=CREB1 PE=1 SV=3	18	4	8	16.86	0.1	0	0.963247	0.965527
Q68D10	Protein SPT2 homolog OS=Homo sapiens OX=9606 GN=SPTY2D1 PE=1 SV=3	11	9	9	12.87	0.1	0.16	0.904243	0.410745
Q8IWT6	Volume-regulated anion channel subunit LRRC8A OS=Homo sapiens OX=9606 GN=LRRC8A PE=1 SV=1	6	5	6	16.24	0.1	0.01	0.885161	0.981936
P04150	Glucocorticoid receptor OS=Homo sapiens OX=9606 GN=NR3C1 PE=1 SV=1	5	4	6	18.6	0.1	0.03	0.869101	0.971263
Q8NCE2	Myotubularin-related protein 14 OS=Homo sapiens OX=9606 GN=MTMR14 PE=1 SV=2	10	7	8	12.48	0.1	-0.09	0.917171	0.600772
Q8TED1	Probable glutathione peroxidase 8 OS=Homo sapiens OX=9606 GN=GPX8 PE=1 SV=2	17	4	7	19.6	0.1	-0.02	0.869101	0.918291
Q8IXM3	39S ribosomal protein L41, mitochondrial OS=Homo sapiens OX=9606 GN=MRPL41 PE=1 SV=1	23	4	9	20.49	0.1	0.11	0.867795	0.444789
P37287	Phosphatidylinositol N-acetylglucosaminyltransferase subunit A OS=Homo sapiens OX=9606 GN=PIGA PE=1 SV=1	11	6	6	12.23	0.1	-0.01	0.955897	0.928112
Q9H999	Pantothenate kinase 3 OS=Homo sapiens OX=9606 GN=PANK3 PE=1 SV=1	11	5	7	19.83	0.1	0.03	0.927069	0.999924
Q7L8W6	Diphthine--ammonia ligase OS=Homo sapiens OX=9606 GN=DPH6 PE=1 SV=3	26	6	6	8.38	0.1	0.06	0.869101	0.836028
Q9Y3A6	Transmembrane emp24 domain-containing protein 5 OS=Homo sapiens OX=9606 GN=TMED5 PE=1 SV=1	16	4	6	15.41	0.1	-0.08	0.869101	0.423839
Q99519	Sialidase-1 OS=Homo sapiens OX=9606 GN=NEU1 PE=1 SV=1	9	4	6	10.22	0.1	0.02	0.875944	0.984824
Q9UGU0	Transcription factor 20 OS=Homo sapiens OX=9606 GN=TCF20 PE=1 SV=3	3	6	7	10.91	0.1	0.03	0.880383	0.953452
Q9HD15	Steroid receptor RNA activator 1 OS=Homo sapiens OX=9606 GN=SRA1 PE=1 SV=2	22	5	5	11.8	0.1	-0.02	0.862287	0.923209
Q9Y4E6	WD repeat-containing protein 7 OS=Homo sapiens OX=9606 GN=WDR7 PE=1 SV=2	3	5	5	7.83	0.1	0.01	0.870619	0.967338
Q96EC8	Protein YIPF6 OS=Homo sapiens OX=9606 GN=YIPF6 PE=1 SV=2	11	3	4	9.11	0.1	0.02	0.917171	0.990217
Q96FX7	tRNA (adenine(58)-N(1))-methyltransferase catalytic subunit TRMT61A OS=Homo sapiens OX=9606 GN=TRMT61A PE=1 SV=1	8	2	5	8.66	0.1	-0.02	0.916189	0.924928
Q9HD23	Magnesium transporter MRS2 homolog, mitochondrial OS=Homo sapiens OX=9606 GN=MRS2 PE=1 SV=1	5	3	3	7.09	0.1	-0.05	0.939901	0.876051
Q9UBI6	Guanine nucleotide-binding protein G(I)/G(S)/G(O) subunit gamma-12 OS=Homo sapiens OX=9606 GN=GNG12 PE=1 SV=3	25	2	4	9.34	0.1	0.12	0.869101	0.340054
Q9H1C7	Cysteine-rich and transmembrane domain-containing protein 1 OS=Homo sapiens OX=9606 GN=CYSTM1 PE=1 SV=1	10	1	3	9.28	0.1	0.05	0.911436	0.958868
Q70CQ2	Ubiquitin carboxyl-terminal hydrolase 34 OS=Homo sapiens OX=9606 GN=USP34 PE=1 SV=2	1	3	3	5.51	0.1	0.09	0.897913	0.839479
Q6NTF9	Rhomboid domain-containing protein 2 OS=Homo sapiens OX=9606 GN=RHBDD2 PE=1 SV=2	5	2	2	5.65	0.1	-0.03	0.917171	0.918291
P19532	Transcription factor E3 OS=Homo sapiens OX=9606 GN=TFE3 PE=1 SV=4	4	3	3	4.54	0.1	-0.06	0.910426	0.788716
P50416	Carnitine O-palmitoyltransferase 1, liver isoform OS=Homo sapiens OX=9606 GN=CPT1A PE=1 SV=2	3	3	3	5.24	0.1	0.08	0.892348	0.88384
Q06481	Amyloid beta precursor like protein 2 OS=Homo sapiens OX=9606 GN=APLP2 PE=1 SV=2	2	2	2	3.36	0.1	0.04	0.955897	0.985828
Q96AB3	Isochorismatase domain-containing protein 2 OS=Homo sapiens OX=9606 GN=ISOC2 PE=1 SV=1	7	1	1	5.44	0.1	0.09	0.949079	0.924928
P98173	Protein FAM3A OS=Homo sapiens OX=9606 GN=FAM3A PE=1 SV=2	9	2	3	5.19	0.1	0.01	0.949471	0.971263
Q7Z3K6	Mesoderm induction early response protein 3 OS=Homo sapiens OX=9606 GN=MIER3 PE=1 SV=2	3	2	2	3.27	0.1	0.06	0.943637	0.956169
Q12999	Tetraspanin-31 OS=Homo sapiens OX=9606 GN=TSPAN31 PE=1 SV=1	7	2	2	5.01	0.1	0.07	0.949364	0.927176
P21953	2-oxoisovalerate dehydrogenase subunit beta, mitochondrial OS=Homo sapiens OX=9606 GN=BCKDHB PE=1 SV=2	4	2	2	4.94	0.1	0.05	0.913866	0.963723
P27037	Activin receptor type-2A OS=Homo sapiens OX=9606 GN=ACVR2A PE=1 SV=1	2	1	1	2.8	0.1	-0.04	0.967597	0.925421
Q9NZC7	WW domain-containing oxidoreductase OS=Homo sapiens OX=9606 GN=WWOX PE=1 SV=1	4	1	1	4.22	0.1	0.04	0.933888	0.982698
Q9H4I9	Essential MCU regulator, mitochondrial OS=Homo sapiens OX=9606 GN=SMDT1 PE=1 SV=1	9	1	2	2.47	0.1	0.01	0.911756	0.979226
Q8TB96	T-cell immunomodulatory protein OS=Homo sapiens OX=9606 GN=ITFG1 PE=1 SV=1	3	2	2	4.64	0.1	0.02	0.949471	0.983674
P02042	Hemoglobin subunit delta OS=Homo sapiens OX=9606 GN=HBD PE=1 SV=2	6	1	1	2.94	0.1	0.19	0.961078	0.725492
Q8TBC5	Zinc finger and SCAN domain-containing protein 18 OS=Homo sapiens OX=9606 GN=ZSCAN18 PE=1 SV=2	3	2	2	4.14	0.1	0.33	0.941882	0.077929
Q9NQC7	Ubiquitin carboxyl-terminal hydrolase CYLD OS=Homo sapiens OX=9606 GN=CYLD PE=1 SV=1	1	1	2	1.63	0.1	0.15	0.963247	0.853517
Q8N878	FERM domain-containing protein 1 OS=Homo sapiens OX=9606 GN=FRMD1 PE=1 SV=2	2	2	4	7.65	0.1	0.04	0.911436	0.964319
Q5FWF5	N-acetyltransferase ESCO1 OS=Homo sapiens OX=9606 GN=ESCO1 PE=1 SV=3	1	1	1	2.21	0.1	0.14	0.922334	0.743044
P02787	Serotransferrin OS=Homo sapiens OX=9606 GN=TF PE=1 SV=3	2	1	1	2.65	0.1	-0.15	0.907835	0.364455
P08709	Coagulation factor VII OS=Homo sapiens OX=9606 GN=F7 PE=1 SV=1	2	1	1	2.32	0.1	0.04	0.943666	0.988406
A6NIV6	Leucine-rich repeat and IQ domain-containing protein 4 OS=Homo sapiens OX=9606 GN=LRRIQ4 PE=4 SV=2	3	1	2	2.1	0.1	0.16	0.869233	0.263694
P60709	Actin, cytoplasmic 1 OS=Homo sapiens OX=9606 GN=ACTB PE=1 SV=1	65	24	723	2250.54	0.09	0.01	0.883488	0.980676
P19338	Nucleolin OS=Homo sapiens OX=9606 GN=NCL PE=1 SV=3	50	58	371	926.95	0.09	-0.01	0.869101	0.931115
Q99460	26S proteasome non-ATPase regulatory subunit 1 OS=Homo sapiens OX=9606 GN=PSMD1 PE=1 SV=2	31	31	101	326.25	0.09	0.01	0.885161	0.957228
P05455	Lupus La protein OS=Homo sapiens OX=9606 GN=SSB PE=1 SV=2	58	36	129	345.15	0.09	0.01	0.882087	0.979835
P43243	Matrin-3 OS=Homo sapiens OX=9606 GN=MATR3 PE=1 SV=2	47	46	168	437.48	0.09	0	0.867795	0.995435
P52701	DNA mismatch repair protein Msh6 OS=Homo sapiens OX=9606 GN=MSH6 PE=1 SV=2	28	40	72	217.19	0.09	0.04	0.869233	0.725492
P51572	B-cell receptor-associated protein 31 OS=Homo sapiens OX=9606 GN=BCAP31 PE=1 SV=3	47	21	100	303.92	0.09	-0.01	0.890875	0.926371
P38919	Eukaryotic initiation factor 4A-III OS=Homo sapiens OX=9606 GN=EIF4A3 PE=1 SV=4	45	25	100	286.65	0.09	0.03	0.902086	0.788716
P52732	Kinesin-like protein KIF11 OS=Homo sapiens OX=9606 GN=KIF11 PE=1 SV=2	35	41	78	219.88	0.09	-0.03	0.881487	0.796837
P62191	26S proteasome regulatory subunit 4 OS=Homo sapiens OX=9606 GN=PSMC1 PE=1 SV=1	51	29	95	271.12	0.09	0	0.871556	0.99129
P67936	Tropomyosin alpha-4 chain OS=Homo sapiens OX=9606 GN=TPM4 PE=1 SV=3	70	30	90	223.93	0.09	0	0.869101	0.989051
P00390	Glutathione reductase, mitochondrial OS=Homo sapiens OX=9606 GN=GSR PE=1 SV=2	39	16	45	190.67	0.09	0.01	0.869233	0.987313
P06753	Tropomyosin alpha-3 chain OS=Homo sapiens OX=9606 GN=TPM3 PE=1 SV=2	44	24	97	249.4	0.09	0	0.891466	0.969362
P48739	Phosphatidylinositol transfer protein beta isoform OS=Homo sapiens OX=9606 GN=PITPNB PE=1 SV=2	63	22	58	169.93	0.09	0.01	0.902086	0.958868
P46379	Large proline-rich protein BAG6 OS=Homo sapiens OX=9606 GN=BAG6 PE=1 SV=2	22	22	51	150.63	0.09	0.01	0.862059	0.934314
P23528	Cofilin-1 OS=Homo sapiens OX=9606 GN=CFL1 PE=1 SV=3	61	14	121	254.76	0.09	0	0.869101	0.968544
Q99714	3-hydroxyacyl-CoA dehydrogenase type-2 OS=Homo sapiens OX=9606 GN=HSD17B10 PE=1 SV=3	51	10	40	165.19	0.09	0	0.9044	0.954971
P52597	Heterogeneous nuclear ribonucleoprotein F OS=Homo sapiens OX=9606 GN=HNRNPF PE=1 SV=3	39	13	110	308.95	0.09	-0.01	0.867795	0.918291
Q16181	Septin-7 OS=Homo sapiens OX=9606 GN=SEPTIN7 PE=1 SV=2	33	20	47	160.1	0.09	0.03	0.869233	0.84462
O00461	Golgi integral membrane protein 4 OS=Homo sapiens OX=9606 GN=GOLIM4 PE=1 SV=1	36	26	40	122.96	0.09	0.04	0.917171	0.866459
Q15365	Poly(rC)-binding protein 1 OS=Homo sapiens OX=9606 GN=PCBP1 PE=1 SV=2	36	12	71	240.84	0.09	-0.02	0.910787	0.877717
Q07666	KH domain-containing, RNA-binding, signal transduction-associated protein 1 OS=Homo sapiens OX=9606 GN=KHDRBS1 PE=1 SV=1	32	17	58	177.06	0.09	0.03	0.869101	0.804628
P33778	Histone H2B type 1-B OS=Homo sapiens OX=9606 GN=H2BC3 PE=1 SV=2	68	12	513	1034.48	0.09	0	0.902086	0.989051
P04844	Dolichyl-diphosphooligosaccharide--protein glycosyltransferase subunit 2 OS=Homo sapiens OX=9606 GN=RPN2 PE=1 SV=3	25	14	36	133.56	0.09	0.03	0.871532	0.86689
Q32MZ4	Leucine-rich repeat flightless-interacting protein 1 OS=Homo sapiens OX=9606 GN=LRRFIP1 PE=1 SV=2	22	16	25	93.64	0.09	0.04	0.9044	0.817471
Q13617	Cullin-2 OS=Homo sapiens OX=9606 GN=CUL2 PE=1 SV=2	25	22	52	137.76	0.09	-0.02	0.90059	0.89694
Q9NTK5	Obg-like ATPase 1 OS=Homo sapiens OX=9606 GN=OLA1 PE=1 SV=2	35	14	51	149.09	0.09	0.02	0.883	0.890454
O43847	Nardilysin OS=Homo sapiens OX=9606 GN=NRDC PE=1 SV=3	13	20	39	113.7	0.09	0.07	0.910787	0.293237
Q7L1Q6	eIF5-mimic protein 2 OS=Homo sapiens OX=9606 GN=BZW1 PE=1 SV=1	38	20	69	199.89	0.09	0	0.869101	0.999924
Q96F07	Cytoplasmic FMR1-interacting protein 2 OS=Homo sapiens OX=9606 GN=CYFIP2 PE=1 SV=2	20	28	41	104.97	0.09	0.01	0.869233	0.960399
P09972	Fructose-bisphosphate aldolase C OS=Homo sapiens OX=9606 GN=ALDOC PE=1 SV=2	34	13	54	188.13	0.09	0.05	0.869233	0.82614
Q14738	Serine/threonine-protein phosphatase 2A 56 kDa regulatory subunit delta isoform OS=Homo sapiens OX=9606 GN=PPP2R5D PE=1 SV=1	33	21	37	103.02	0.09	0.02	0.922334	0.953598
P84077	ADP-ribosylation factor 1 OS=Homo sapiens OX=9606 GN=ARF1 PE=1 SV=2	56	9	80	208.76	0.09	0.01	0.843944	0.987713
P08758	Annexin A5 OS=Homo sapiens OX=9606 GN=ANXA5 PE=1 SV=2	50	21	55	137.72	0.09	-0.06	0.871167	0.300812
O60870	DNA/RNA-binding protein KIN17 OS=Homo sapiens OX=9606 GN=KIN PE=1 SV=2	38	20	25	70.79	0.09	0.01	0.911436	0.999924
Q9Y6U3	Scinderin OS=Homo sapiens OX=9606 GN=SCIN PE=1 SV=4	34	23	31	86.23	0.09	0	0.869101	0.994208
Q96K76	Ubiquitin carboxyl-terminal hydrolase 47 OS=Homo sapiens OX=9606 GN=USP47 PE=1 SV=3	17	23	24	65.51	0.09	0.07	0.867795	0.553664
Q8WYA6	Beta-catenin-like protein 1 OS=Homo sapiens OX=9606 GN=CTNNBL1 PE=1 SV=1	24	18	32	81.41	0.09	-0.01	0.881755	0.924928
Q00325	Phosphate carrier protein, mitochondrial OS=Homo sapiens OX=9606 GN=SLC25A3 PE=1 SV=2	28	13	86	229.95	0.09	0	0.880383	0.996192
Q8NCA5	Protein FAM98A OS=Homo sapiens OX=9606 GN=FAM98A PE=1 SV=2	24	10	29	117.83	0.09	0.03	0.883539	0.927176
Q7Z3K3	Pogo transposable element with ZNF domain OS=Homo sapiens OX=9606 GN=POGZ PE=1 SV=2	15	19	27	86.36	0.09	0.04	0.908975	0.775399
P11177	Pyruvate dehydrogenase E1 component subunit beta, mitochondrial OS=Homo sapiens OX=9606 GN=PDHB PE=1 SV=3	27	8	27	93.77	0.09	0	0.881487	0.984661
P84085	ADP-ribosylation factor 5 OS=Homo sapiens OX=9606 GN=ARF5 PE=1 SV=2	49	8	69	146.86	0.09	0.02	0.885401	0.99129
Q93050	V-type proton ATPase 116 kDa subunit a 1 OS=Homo sapiens OX=9606 GN=ATP6V0A1 PE=1 SV=3	18	14	21	74.85	0.09	-0.01	0.904243	0.932687
P61006	Ras-related protein Rab-8A OS=Homo sapiens OX=9606 GN=RAB8A PE=1 SV=1	40	11	44	129.3	0.09	-0.01	0.865392	0.918291
Q9BRX2	Protein pelota homolog OS=Homo sapiens OX=9606 GN=PELO PE=1 SV=2	28	14	23	62.57	0.09	-0.01	0.871553	0.927176
P37268	Squalene synthase OS=Homo sapiens OX=9606 GN=FDFT1 PE=1 SV=1	28	10	26	69.37	0.09	0.02	0.867795	0.928112
Q9Y5A9	YTH domain-containing family protein 2 OS=Homo sapiens OX=9606 GN=YTHDF2 PE=1 SV=2	20	13	33	100.64	0.09	-0.03	0.885103	0.796361
P62316	Small nuclear ribonucleoprotein Sm D2 OS=Homo sapiens OX=9606 GN=SNRPD2 PE=1 SV=1	57	8	47	141.19	0.09	-0.05	0.904142	0.476614
Q9HCG8	Pre-mRNA-splicing factor CWC22 homolog OS=Homo sapiens OX=9606 GN=CWC22 PE=1 SV=3	20	19	25	60.65	0.09	-0.01	0.911436	0.924986
Q8IWA0	WD repeat-containing protein 75 OS=Homo sapiens OX=9606 GN=WDR75 PE=1 SV=1	13	12	18	61.88	0.09	0.03	0.881487	0.903731
Q9UPN9	E3 ubiquitin-protein ligase TRIM33 OS=Homo sapiens OX=9606 GN=TRIM33 PE=1 SV=3	12	14	17	46.97	0.09	0.05	0.869101	0.82614
O75330	Hyaluronan mediated motility receptor OS=Homo sapiens OX=9606 GN=HMMR PE=1 SV=2	22	19	24	67.53	0.09	0	0.910787	0.983674
Q9Y3U8	60S ribosomal protein L36 OS=Homo sapiens OX=9606 GN=RPL36 PE=1 SV=3	28	5	69	173.56	0.09	0.05	0.853797	0.600772
P47813	Eukaryotic translation initiation factor 1A, X-chromosomal OS=Homo sapiens OX=9606 GN=EIF1AX PE=1 SV=2	42	10	43	121.01	0.09	-0.05	0.867795	0.383828
P36543	V-type proton ATPase subunit E 1 OS=Homo sapiens OX=9606 GN=ATP6V1E1 PE=1 SV=1	42	16	31	76.51	0.09	0.06	0.88681	0.510896
Q8IZP0	Abl interactor 1 OS=Homo sapiens OX=9606 GN=ABI1 PE=1 SV=4	22	11	16	55	0.09	0.14	0.892978	0.0243445
O94925	Glutaminase kidney isoform, mitochondrial OS=Homo sapiens OX=9606 GN=GLS PE=1 SV=1	20	12	22	70.67	0.09	-0.02	0.904243	0.889327
O95487	Protein transport protein Sec24B OS=Homo sapiens OX=9606 GN=SEC24B PE=1 SV=2	11	13	18	54.83	0.09	0.05	0.900179	0.86748
Q9NUQ9	CYFIP-related Rac1 interactor B OS=Homo sapiens OX=9606 GN=CYRIB PE=1 SV=1	34	12	19	58.43	0.09	0.08	0.886785	0.55549
O14562	Ubiquitin domain-containing protein UBFD1 OS=Homo sapiens OX=9606 GN=UBFD1 PE=1 SV=2	31	11	22	65.7	0.09	0	0.911756	0.985828
Q8TCJ2	Dolichyl-diphosphooligosaccharide--protein glycosyltransferase subunit STT3B OS=Homo sapiens OX=9606 GN=STT3B PE=1 SV=1	13	14	26	62.03	0.09	-0.03	0.893513	0.846951
Q9Y2Z4	Tyrosine--tRNA ligase, mitochondrial OS=Homo sapiens OX=9606 GN=YARS2 PE=1 SV=2	28	17	28	64.9	0.09	0	0.90493	0.954971
O43747	AP-1 complex subunit gamma-1 OS=Homo sapiens OX=9606 GN=AP1G1 PE=1 SV=5	17	20	33	92.79	0.09	0	0.883488	0.99129
Q9UL25	Ras-related protein Rab-21 OS=Homo sapiens OX=9606 GN=RAB21 PE=1 SV=3	43	9	19	61.29	0.09	0.03	0.867795	0.927176
Q8WXA9	Splicing regulatory glutamine/lysine-rich protein 1 OS=Homo sapiens OX=9606 GN=SREK1 PE=1 SV=1	21	9	16	50.92	0.09	0.03	0.871532	0.939843
Q13033	Striatin-3 OS=Homo sapiens OX=9606 GN=STRN3 PE=1 SV=3	17	12	16	44.9	0.09	-0.02	0.904243	0.874572
O75494	Serine/arginine-rich splicing factor 10 OS=Homo sapiens OX=9606 GN=SRSF10 PE=1 SV=1	33	12	31	80.92	0.09	-0.05	0.904243	0.480785
P62995	Transformer-2 protein homolog beta OS=Homo sapiens OX=9606 GN=TRA2B PE=1 SV=1	27	8	36	87.14	0.09	-0.07	0.88681	0.177421
Q9Y2T2	AP-3 complex subunit mu-1 OS=Homo sapiens OX=9606 GN=AP3M1 PE=1 SV=1	22	8	15	41.54	0.09	0.04	0.869101	0.923089
Q9H444	Charged multivesicular body protein 4b OS=Homo sapiens OX=9606 GN=CHMP4B PE=1 SV=1	38	9	20	65.02	0.09	0.08	0.881487	0.385448
O75380	NADH dehydrogenase [ubiquinone] iron-sulfur protein 6, mitochondrial OS=Homo sapiens OX=9606 GN=NDUFS6 PE=1 SV=1	39	4	8	32.41	0.09	0.01	0.885161	0.999924
Q9Y5Z4	Heme-binding protein 2 OS=Homo sapiens OX=9606 GN=HEBP2 PE=1 SV=1	38	8	17	47.96	0.09	0.04	0.885161	0.890454
Q12802	A-kinase anchor protein 13 OS=Homo sapiens OX=9606 GN=AKAP13 PE=1 SV=2	4	15	16	32.52	0.09	0.17	0.899062	0.000457758
Q8IX18	Probable ATP-dependent RNA helicase DHX40 OS=Homo sapiens OX=9606 GN=DHX40 PE=1 SV=2	15	12	17	47.12	0.09	-0.05	0.872875	0.61244
Q658Y4	Protein FAM91A1 OS=Homo sapiens OX=9606 GN=FAM91A1 PE=1 SV=3	12	12	15	43.93	0.09	0.06	0.893492	0.808296
Q9BQ61	Telomerase RNA component interacting RNase OS=Homo sapiens OX=9606 GN=TRIR PE=1 SV=1	32	8	12	35.96	0.09	0.14	0.869233	0.0800366
P04183	Thymidine kinase, cytosolic OS=Homo sapiens OX=9606 GN=TK1 PE=1 SV=2	23	7	12	39.65	0.09	0.03	0.869233	0.923209
Q9NUP7	tRNA:m(4)X modification enzyme TRM13 homolog OS=Homo sapiens OX=9606 GN=TRMT13 PE=1 SV=2	23	12	13	29.91	0.09	0.06	0.881799	0.854018
P05026	Sodium/potassium-transporting ATPase subunit beta-1 OS=Homo sapiens OX=9606 GN=ATP1B1 PE=1 SV=1	23	8	15	37.89	0.09	0.02	0.911226	0.942547
O75746	Electrogenic aspartate/glutamate antiporter SLC25A12, mitochondrial OS=Homo sapiens OX=9606 GN=SLC25A12 PE=1 SV=2	17	13	16	42.74	0.09	0.06	0.9044	0.918291
P30043	Flavin reductase (NADPH) OS=Homo sapiens OX=9606 GN=BLVRB PE=1 SV=3	37	6	12	35.83	0.09	-0.04	0.880383	0.784059
Q96KB5	Lymphokine-activated killer T-cell-originated protein kinase OS=Homo sapiens OX=9606 GN=PBK PE=1 SV=3	26	11	27	77.13	0.09	0.03	0.9044	0.892636
P61586	Transforming protein RhoA OS=Homo sapiens OX=9606 GN=RHOA PE=1 SV=1	19	4	22	58.27	0.09	0.09	0.869233	0.613131
P13051	Uracil-DNA glycosylase OS=Homo sapiens OX=9606 GN=UNG PE=1 SV=2	27	7	10	32.13	0.09	-0.05	0.869101	0.677532
P31483	Cytotoxic granule associated RNA binding protein TIA1 OS=Homo sapiens OX=9606 GN=TIA1 PE=1 SV=3	17	7	16	44.34	0.09	-0.01	0.885161	0.927707
Q13425	Beta-2-syntrophin OS=Homo sapiens OX=9606 GN=SNTB2 PE=1 SV=1	17	10	13	35.96	0.09	0.05	0.869233	0.904603
Q9P287	BRCA2 and CDKN1A-interacting protein OS=Homo sapiens OX=9606 GN=BCCIP PE=1 SV=1	21	7	19	49.33	0.09	0	0.917171	0.984743
Q92785	Zinc finger protein ubi-d4 OS=Homo sapiens OX=9606 GN=DPF2 PE=1 SV=2	27	9	11	29.52	0.09	0.07	0.910787	0.817214
Q9BQ75	Protein CMSS1 OS=Homo sapiens OX=9606 GN=CMSS1 PE=1 SV=2	20	7	12	35.17	0.09	-0.01	0.885161	0.923209
Q9NYZ3	G2 and S phase-expressed protein 1 OS=Homo sapiens OX=9606 GN=GTSE1 PE=1 SV=3	16	9	11	24.27	0.09	0.11	0.869233	0.435082
Q9UIQ6	Leucyl-cystinyl aminopeptidase OS=Homo sapiens OX=9606 GN=LNPEP PE=1 SV=3	8	8	8	22.43	0.09	0.07	0.9044	0.836028
Q96M27	Protein PRRC1 OS=Homo sapiens OX=9606 GN=PRRC1 PE=1 SV=1	18	8	14	33.94	0.09	0.01	0.869233	0.989051
Q14493	Histone RNA hairpin-binding protein OS=Homo sapiens OX=9606 GN=SLBP PE=1 SV=1	26	9	10	24.66	0.09	-0.03	0.88358	0.836028
P67812	Signal peptidase complex catalytic subunit SEC11A OS=Homo sapiens OX=9606 GN=SEC11A PE=1 SV=1	36	8	19	49.54	0.09	0.03	0.875398	0.926371
Q9Y3X0	Coiled-coil domain-containing protein 9 OS=Homo sapiens OX=9606 GN=CCDC9 PE=1 SV=1	15	9	10	23.32	0.09	0.04	0.910787	0.923209
Q9NX62	Golgi-resident adenosine 3',5'-bisphosphate 3'-phosphatase OS=Homo sapiens OX=9606 GN=BPNT2 PE=1 SV=1	17	7	11	29.69	0.09	0.08	0.869233	0.715127
Q9NQP4	Prefoldin subunit 4 OS=Homo sapiens OX=9606 GN=PFDN4 PE=1 SV=1	37	4	6	21.44	0.09	0.03	0.869101	0.958868
Q9HA64	Ketosamine-3-kinase OS=Homo sapiens OX=9606 GN=FN3KRP PE=1 SV=2	21	8	15	32.07	0.09	0.01	0.889698	0.979256
O43683	Mitotic checkpoint serine/threonine-protein kinase BUB1 OS=Homo sapiens OX=9606 GN=BUB1 PE=1 SV=1	6	8	9	20.3	0.09	-0.03	0.9044	0.866459
Q8IYQ7	Threonine synthase-like 1 OS=Homo sapiens OX=9606 GN=THNSL1 PE=1 SV=2	8	6	7	16.56	0.09	0.04	0.911436	0.927176
Q9H488	GDP-fucose protein O-fucosyltransferase 1 OS=Homo sapiens OX=9606 GN=POFUT1 PE=1 SV=1	13	3	6	25.06	0.09	0.08	0.911436	0.903731
Q9HBU6	Ethanolamine kinase 1 OS=Homo sapiens OX=9606 GN=ETNK1 PE=1 SV=1	14	8	10	25.56	0.09	0.08	0.890875	0.473724
O75648	Mitochondrial tRNA-specific 2-thiouridylase 1 OS=Homo sapiens OX=9606 GN=TRMU PE=1 SV=2	14	7	10	28.08	0.09	0.03	0.89785	0.964319
Q9BTY2	Plasma alpha-L-fucosidase OS=Homo sapiens OX=9606 GN=FUCA2 PE=1 SV=2	11	6	8	21.04	0.09	0.02	0.905797	0.972931
O95149	Snurportin-1 OS=Homo sapiens OX=9606 GN=SNUPN PE=1 SV=1	16	7	10	24.03	0.09	-0.02	0.875398	0.895482
Q05209	Tyrosine-protein phosphatase non-receptor type 12 OS=Homo sapiens OX=9606 GN=PTPN12 PE=1 SV=3	9	6	6	14.66	0.09	0.05	0.897498	0.924928
Q13371	Phosducin-like protein OS=Homo sapiens OX=9606 GN=PDCL PE=1 SV=3	13	4	6	18.41	0.09	0.05	0.897498	0.918291
Q16864	V-type proton ATPase subunit F OS=Homo sapiens OX=9606 GN=ATP6V1F PE=1 SV=2	48	5	9	23.24	0.09	0.1	0.896622	0.513605
Q969V6	Myocardin-related transcription factor A OS=Homo sapiens OX=9606 GN=MRTFA PE=1 SV=1	6	6	6	13.92	0.09	0.11	0.933888	0.824353
Q9H6V9	Lipid droplet-associated hydrolase OS=Homo sapiens OX=9606 GN=LDAH PE=1 SV=1	13	4	6	14.07	0.09	-0.04	0.916189	0.846526
Q99943	1-acyl-sn-glycerol-3-phosphate acyltransferase alpha OS=Homo sapiens OX=9606 GN=AGPAT1 PE=1 SV=2	18	5	6	16.78	0.09	0.08	0.9044	0.725492
O15344	E3 ubiquitin-protein ligase Midline-1 OS=Homo sapiens OX=9606 GN=MID1 PE=1 SV=1	8	6	8	16.79	0.09	-0.01	0.9044	0.927176
P56937	3-keto-steroid reductase/17-beta-hydroxysteroid dehydrogenase 7 OS=Homo sapiens OX=9606 GN=HSD17B7 PE=1 SV=1	13	5	7	17.4	0.09	-0.01	0.9044	0.927176
P29083	General transcription factor IIE subunit 1 OS=Homo sapiens OX=9606 GN=GTF2E1 PE=1 SV=2	9	6	7	19.06	0.09	-0.03	0.885161	0.850421
Q99470	Stromal cell-derived factor 2 OS=Homo sapiens OX=9606 GN=SDF2 PE=1 SV=2	18	4	6	15.75	0.09	0.06	0.927069	0.927176
Q96AY4	Tetratricopeptide repeat protein 28 OS=Homo sapiens OX=9606 GN=TTC28 PE=1 SV=4	2	4	4	10.22	0.09	-0.01	0.9044	0.927176
Q9UKA4	A-kinase anchor protein 11 OS=Homo sapiens OX=9606 GN=AKAP11 PE=1 SV=1	2	6	6	9.88	0.09	0.06	0.913866	0.924928
Q9NUD5	Zinc finger CCHC domain-containing protein 3 OS=Homo sapiens OX=9606 GN=ZCCHC3 PE=1 SV=2	11	5	5	11.85	0.09	-0.02	0.904243	0.890454
P35240	Merlin OS=Homo sapiens OX=9606 GN=NF2 PE=1 SV=1	7	4	4	10.08	0.09	-0.01	0.927069	0.927176
O95997	Securin OS=Homo sapiens OX=9606 GN=PTTG1 PE=1 SV=1	19	4	5	13.08	0.09	0.08	0.959937	0.927176
Q8TBZ6	tRNA methyltransferase 10 homolog A OS=Homo sapiens OX=9606 GN=TRMT10A PE=1 SV=1	6	2	3	7.71	0.09	-0.01	0.911436	0.927707
Q9Y6X5	Bis(5'-adenosyl)-triphosphatase ENPP4 OS=Homo sapiens OX=9606 GN=ENPP4 PE=1 SV=3	8	3	3	9.66	0.09	0.08	0.927069	0.890454
P02794	Ferritin heavy chain OS=Homo sapiens OX=9606 GN=FTH1 PE=1 SV=2	13	2	3	13.09	0.09	-0.13	0.923492	0.501109
Q96N66	Lysophospholipid acyltransferase 7 OS=Homo sapiens OX=9606 GN=MBOAT7 PE=1 SV=2	4	2	3	9.5	0.09	0.01	0.921914	0.984049
Q8WXE1	ATR-interacting protein OS=Homo sapiens OX=9606 GN=ATRIP PE=1 SV=1	6	5	7	10.52	0.09	0.06	0.900179	0.91479
Q86XK2	F-box only protein 11 OS=Homo sapiens OX=9606 GN=FBXO11 PE=1 SV=3	4	4	4	9.23	0.09	0.07	0.922334	0.918914
Q9Y4B4	Helicase ARIP4 OS=Homo sapiens OX=9606 GN=RAD54L2 PE=1 SV=4	2	4	4	7.86	0.09	0.07	0.927069	0.923089
Q53T59	HCLS1-binding protein 3 OS=Homo sapiens OX=9606 GN=HS1BP3 PE=1 SV=1	10	3	4	10.06	0.09	0.02	0.933888	0.999924
P56377	AP-1 complex subunit sigma-2 OS=Homo sapiens OX=9606 GN=AP1S2 PE=1 SV=1	20	3	3	9.4	0.09	-0.02	0.905139	0.918291
P56962	Syntaxin-17 OS=Homo sapiens OX=9606 GN=STX17 PE=1 SV=2	11	4	4	13.54	0.09	0.03	0.917171	0.989051
O14880	Microsomal glutathione S-transferase 3 OS=Homo sapiens OX=9606 GN=MGST3 PE=1 SV=1	14	2	5	14.55	0.09	0	0.896622	0.964319
Q8N0Y2	Zinc finger protein 444 OS=Homo sapiens OX=9606 GN=ZNF444 PE=1 SV=1	11	4	4	8.39	0.09	0	0.927069	0.957228
P05549	Transcription factor AP-2-alpha OS=Homo sapiens OX=9606 GN=TFAP2A PE=1 SV=1	6	3	3	7.54	0.09	-0.07	0.937181	0.818938
P35219	Carbonic anhydrase-related protein OS=Homo sapiens OX=9606 GN=CA8 PE=1 SV=3	10	2	2	6.47	0.09	0.02	0.959937	0.996218
O14795	Protein unc-13 homolog B OS=Homo sapiens OX=9606 GN=UNC13B PE=1 SV=2	2	4	4	8.71	0.09	0.16	0.939901	0.600772
Q9Y6P5	Sestrin-1 OS=Homo sapiens OX=9606 GN=SESN1 PE=1 SV=2	3	2	2	3.89	0.09	0.06	0.961078	0.963279
P0CG40	Transcription factor Sp9 OS=Homo sapiens OX=9606 GN=SP9 PE=3 SV=1	5	3	5	11.36	0.09	0.01	0.923492	0.977293
Q6ZMR3	L-lactate dehydrogenase A-like 6A OS=Homo sapiens OX=9606 GN=LDHAL6A PE=1 SV=1	5	2	3	7.75	0.09	0.06	0.9044	0.920006
Q9P0J7	E3 ubiquitin-protein ligase KCMF1 OS=Homo sapiens OX=9606 GN=KCMF1 PE=1 SV=2	6	3	4	9.71	0.09	-0.01	0.911436	0.927176
Q9UKT4	F-box only protein 5 OS=Homo sapiens OX=9606 GN=FBXO5 PE=1 SV=1	5	3	3	6.66	0.09	0.02	0.933888	0.983697
P30305	M-phase inducer phosphatase 2 OS=Homo sapiens OX=9606 GN=CDC25B PE=1 SV=2	2	1	1	4.2	0.09	0.08	0.955897	0.926371
P07477	Serine protease 1 OS=Homo sapiens OX=9606 GN=PRSS1 PE=1 SV=1	11	2	4	2.2	0.09	-0.07	0.930291	0.767135
Q8N5U6	RING finger protein 10 OS=Homo sapiens OX=9606 GN=RNF10 PE=1 SV=2	2	2	3	7.87	0.09	0.14	0.955897	0.82614
Q3KNS6	Zinc finger protein 829 OS=Homo sapiens OX=9606 GN=ZNF829 PE=1 SV=1	4	3	4	10.98	0.09	-0.05	0.955897	0.871496
Q9UJU2	Lymphoid enhancer-binding factor 1 OS=Homo sapiens OX=9606 GN=LEF1 PE=1 SV=1	4	2	2	3.56	0.09	-0.04	0.927069	0.890454
O75676	Ribosomal protein S6 kinase alpha-4 OS=Homo sapiens OX=9606 GN=RPS6KA4 PE=1 SV=1	2	2	2	2.47	0.09	0.34	0.961078	0.0700235
Q9H3H5	UDP-N-acetylglucosamine--dolichyl-phosphate N-acetylglucosaminephosphotransferase OS=Homo sapiens OX=9606 GN=DPAGT1 PE=1 SV=2	4	2	2	6.05	0.09	0.12	0.927069	0.796837
P00813	Adenosine deaminase OS=Homo sapiens OX=9606 GN=ADA PE=1 SV=3	5	2	2	5.5	0.09	0.05	0.927069	0.950058
P13284	Gamma-interferon-inducible lysosomal thiol reductase OS=Homo sapiens OX=9606 GN=IFI30 PE=1 SV=3	4	1	1	4.01	0.09	-0.03	0.959937	0.924928
P52655	Transcription initiation factor IIA subunit 1 OS=Homo sapiens OX=9606 GN=GTF2A1 PE=1 SV=1	4	2	2	4.48	0.09	-0.02	0.943637	0.926371
Q8NEC7	Glutathione S-transferase C-terminal domain-containing protein OS=Homo sapiens OX=9606 GN=GSTCD PE=1 SV=2	3	2	2	2.25	0.09	0.09	0.927503	0.876784
P12109	Collagen alpha-1(VI) chain OS=Homo sapiens OX=9606 GN=COL6A1 PE=1 SV=3	1	2	2	4.13	0.09	0.1	0.934873	0.85688
Q969M1	Mitochondrial import receptor subunit TOM40B OS=Homo sapiens OX=9606 GN=TOMM40L PE=1 SV=1	5	1	1	4.14	0.09	0.08	0.955897	0.924928
Q9BXP2	Solute carrier family 12 member 9 OS=Homo sapiens OX=9606 GN=SLC12A9 PE=1 SV=1	2	2	2	4.26	0.09	-0.06	0.961078	0.869566
A4D1U4	DENN domain-containing protein 11 OS=Homo sapiens OX=9606 GN=DENND11 PE=1 SV=1	2	1	1	2.7	0.09	0.25	0.967904	0.492567
Q9H6Y7	E3 ubiquitin-protein ligase RNF167 OS=Homo sapiens OX=9606 GN=RNF167 PE=1 SV=1	3	1	1	3.16	0.09	0.06	0.936885	0.927176
Q9NVX7	Kelch repeat and BTB domain-containing protein 4 OS=Homo sapiens OX=9606 GN=KBTBD4 PE=1 SV=3	2	1	1	2.35	0.09	0.07	0.959937	0.927176
Q49A88	Coiled-coil domain-containing protein 14 OS=Homo sapiens OX=9606 GN=CCDC14 PE=1 SV=3	1	1	1	2.9	0.09	0.16	0.972013	0.83336
Q9HA92	Radical S-adenosyl methionine domain-containing protein 1, mitochondrial OS=Homo sapiens OX=9606 GN=RSAD1 PE=1 SV=2	2	1	1	2.31	0.09	-0.03	0.959937	0.923209
Q2QD12	Ribulose-phosphate 3-epimerase-like protein 1 OS=Homo sapiens OX=9606 GN=RPEL1 PE=2 SV=1	3	1	2	2.06	0.09	-0.02	0.934066	0.927176
P12838	Defensin alpha 4 OS=Homo sapiens OX=9606 GN=DEFA4 PE=1 SV=2	7	1	1	1.72	0.09	0.19	0.957803	0.579776
Q8WXI7	Mucin-16 OS=Homo sapiens OX=9606 GN=MUC16 PE=1 SV=3	0	1	1	0	0.09	-0.15	0.968175	0.640424
Q9UQE7	Structural maintenance of chromosomes protein 3 OS=Homo sapiens OX=9606 GN=SMC3 PE=1 SV=2	54	84	198	627.38	0.08	-0.01	0.914115	0.955001
Q14789	Golgin subfamily B member 1 OS=Homo sapiens OX=9606 GN=GOLGB1 PE=1 SV=2	34	111	135	378.8	0.08	0.04	0.922334	0.713068
P22314	Ubiquitin-like modifier-activating enzyme 1 OS=Homo sapiens OX=9606 GN=UBA1 PE=1 SV=3	41	40	175	608.97	0.08	-0.02	0.924269	0.890454
P04075	Fructose-bisphosphate aldolase A OS=Homo sapiens OX=9606 GN=ALDOA PE=1 SV=2	65	26	312	1024.66	0.08	0.02	0.9044	0.927176
Q96T58	Msx2-interacting protein OS=Homo sapiens OX=9606 GN=SPEN PE=1 SV=1	22	77	108	298.1	0.08	0.03	0.922334	0.86203
O60506	Heterogeneous nuclear ribonucleoprotein Q OS=Homo sapiens OX=9606 GN=SYNCRIP PE=1 SV=2	55	34	130	494.53	0.08	0.01	0.922334	0.954971
O43390	Heterogeneous nuclear ribonucleoprotein R OS=Homo sapiens OX=9606 GN=HNRNPR PE=1 SV=1	40	31	110	376.5	0.08	-0.03	0.913866	0.767135
Q6PKG0	La-related protein 1 OS=Homo sapiens OX=9606 GN=LARP1 PE=1 SV=2	43	44	107	311.25	0.08	0.02	0.920819	0.927176
Q14157	Ubiquitin-associated protein 2-like OS=Homo sapiens OX=9606 GN=UBAP2L PE=1 SV=2	34	27	67	266.95	0.08	0.03	0.914115	0.81916
Q9GZR7	ATP-dependent RNA helicase DDX24 OS=Homo sapiens OX=9606 GN=DDX24 PE=1 SV=1	39	30	61	236.34	0.08	0	0.910426	0.979256
O75534	Cold shock domain-containing protein E1 OS=Homo sapiens OX=9606 GN=CSDE1 PE=1 SV=2	38	35	110	352.47	0.08	-0.01	0.9044	0.927176
P27797	Calreticulin OS=Homo sapiens OX=9606 GN=CALR PE=1 SV=1	52	24	142	414.34	0.08	0.03	0.911436	0.787777
P17844	Probable ATP-dependent RNA helicase DDX5 OS=Homo sapiens OX=9606 GN=DDX5 PE=1 SV=1	43	37	156	413.58	0.08	-0.01	0.9044	0.957228
Q7Z406	Myosin-14 OS=Homo sapiens OX=9606 GN=MYH14 PE=1 SV=2	23	47	75	217.95	0.08	0	0.9044	0.99129
P35998	26S proteasome regulatory subunit 7 OS=Homo sapiens OX=9606 GN=PSMC2 PE=1 SV=3	55	27	71	233.82	0.08	0.04	0.914694	0.69678
Q9H307	Pinin OS=Homo sapiens OX=9606 GN=PNN PE=1 SV=5	36	39	81	233.97	0.08	-0.01	0.9044	0.927176
Q9BVJ6	U3 small nucleolar RNA-associated protein 14 homolog A OS=Homo sapiens OX=9606 GN=UTP14A PE=1 SV=1	40	33	52	165.68	0.08	0	0.916189	0.981936
P09429	High mobility group protein B1 OS=Homo sapiens OX=9606 GN=HMGB1 PE=1 SV=3	44	21	127	421.53	0.08	0.01	0.911436	0.954656
Q99615	DnaJ homolog subfamily C member 7 OS=Homo sapiens OX=9606 GN=DNAJC7 PE=1 SV=2	42	28	91	268.38	0.08	0.02	0.922334	0.924928
Q8N3C0	Activating signal cointegrator 1 complex subunit 3 OS=Homo sapiens OX=9606 GN=ASCC3 PE=1 SV=3	19	46	66	172.53	0.08	0.02	0.922798	0.924928
Q9Y3F4	Serine-threonine kinase receptor-associated protein OS=Homo sapiens OX=9606 GN=STRAP PE=1 SV=1	54	17	67	216	0.08	-0.01	0.922334	0.918291
P08727	Keratin, type I cytoskeletal 19 OS=Homo sapiens OX=9606 GN=KRT19 PE=1 SV=4	72	33	65	180.17	0.08	-0.13	0.90493	3.9675e-06
P27695	DNA-(apurinic or apyrimidinic site) endonuclease OS=Homo sapiens OX=9606 GN=APEX1 PE=1 SV=2	38	15	45	161.36	0.08	0.01	0.885161	0.934195
P15170	Eukaryotic peptide chain release factor GTP-binding subunit ERF3A OS=Homo sapiens OX=9606 GN=GSPT1 PE=1 SV=1	36	20	83	223.39	0.08	0.01	0.916189	0.934314
P36871	Phosphoglucomutase-1 OS=Homo sapiens OX=9606 GN=PGM1 PE=1 SV=3	40	24	58	172.3	0.08	-0.01	0.914115	0.934314
O75367	Core histone macro-H2A.1 OS=Homo sapiens OX=9606 GN=MACROH2A1 PE=1 SV=5	43	13	75	293.05	0.08	0.03	0.883539	0.845775
P30084	Enoyl-CoA hydratase, mitochondrial OS=Homo sapiens OX=9606 GN=ECHS1 PE=1 SV=4	46	16	64	183.09	0.08	0.05	0.9044	0.541508
P30153	Serine/threonine-protein phosphatase 2A 65 kDa regulatory subunit A alpha isoform OS=Homo sapiens OX=9606 GN=PPP2R1A PE=1 SV=4	35	19	65	175.38	0.08	0.03	0.9044	0.856741
Q9UKM9	RNA-binding protein Raly OS=Homo sapiens OX=9606 GN=RALY PE=1 SV=1	58	18	64	212.35	0.08	-0.02	0.916189	0.8373
Q9HC35	Echinoderm microtubule-associated protein-like 4 OS=Homo sapiens OX=9606 GN=EML4 PE=1 SV=3	25	25	39	117.49	0.08	0.04	0.910787	0.725492
O60885	Bromodomain-containing protein 4 OS=Homo sapiens OX=9606 GN=BRD4 PE=1 SV=2	19	28	45	134.82	0.08	-0.03	0.902086	0.82681
Q9Y2U8	Inner nuclear membrane protein Man1 OS=Homo sapiens OX=9606 GN=LEMD3 PE=1 SV=2	27	19	27	100.61	0.08	0.04	0.923492	0.858401
Q01518	Adenylyl cyclase-associated protein 1 OS=Homo sapiens OX=9606 GN=CAP1 PE=1 SV=5	43	22	81	205.61	0.08	-0.03	0.9044	0.758436
O43684	Mitotic checkpoint protein BUB3 OS=Homo sapiens OX=9606 GN=BUB3 PE=1 SV=1	38	13	48	165.78	0.08	-0.03	0.9044	0.706168
Q15637	Splicing factor 1 OS=Homo sapiens OX=9606 GN=SF1 PE=1 SV=4	21	11	34	123.36	0.08	-0.01	0.9044	0.918291
P23284	Peptidyl-prolyl cis-trans isomerase B OS=Homo sapiens OX=9606 GN=PPIB PE=1 SV=2	63	17	117	291.04	0.08	0	0.9044	0.969362
P05091	Aldehyde dehydrogenase, mitochondrial OS=Homo sapiens OX=9606 GN=ALDH2 PE=1 SV=2	29	14	35	121.14	0.08	0.02	0.905139	0.941196
Q09161	Nuclear cap-binding protein subunit 1 OS=Homo sapiens OX=9606 GN=NCBP1 PE=1 SV=1	23	21	42	107.93	0.08	0.01	0.922334	0.999924
P43304	Glycerol-3-phosphate dehydrogenase, mitochondrial OS=Homo sapiens OX=9606 GN=GPD2 PE=1 SV=3	29	25	34	98.85	0.08	0.02	0.920819	0.927176
P47756	F-actin-capping protein subunit beta OS=Homo sapiens OX=9606 GN=CAPZB PE=1 SV=5	43	18	59	185.42	0.08	0	0.922334	0.965527
O43252	Bifunctional 3'-phosphoadenosine 5'-phosphosulfate synthase 1 OS=Homo sapiens OX=9606 GN=PAPSS1 PE=1 SV=2	31	20	29	94.29	0.08	0.05	0.927069	0.75706
P63241	Eukaryotic translation initiation factor 5A-1 OS=Homo sapiens OX=9606 GN=EIF5A PE=1 SV=2	45	11	85	173.25	0.08	-0.02	0.923492	0.905526
P53041	Serine/threonine-protein phosphatase 5 OS=Homo sapiens OX=9606 GN=PPP5C PE=1 SV=1	35	19	43	112.68	0.08	0.01	0.916189	0.957228
Q9Y6E2	eIF5-mimic protein 1 OS=Homo sapiens OX=9606 GN=BZW2 PE=1 SV=1	41	21	50	156.83	0.08	-0.02	0.91244	0.876051
P18031	Tyrosine-protein phosphatase non-receptor type 1 OS=Homo sapiens OX=9606 GN=PTPN1 PE=1 SV=1	47	21	44	135.83	0.08	0.05	0.9044	0.447452
Q5QJE6	Deoxynucleotidyltransferase terminal-interacting protein 2 OS=Homo sapiens OX=9606 GN=DNTTIP2 PE=1 SV=2	27	20	33	101.46	0.08	-0.02	0.869233	0.91222
Q96EK5	KIF-binding protein OS=Homo sapiens OX=9606 GN=KIFBP PE=1 SV=1	31	16	38	121.63	0.08	0	0.917171	0.981936
P53999	Activated RNA polymerase II transcriptional coactivator p15 OS=Homo sapiens OX=9606 GN=SUB1 PE=1 SV=3	59	12	71	188.24	0.08	0.04	0.910787	0.705108
Q8IYD1	Eukaryotic peptide chain release factor GTP-binding subunit ERF3B OS=Homo sapiens OX=9606 GN=GSPT2 PE=1 SV=2	22	16	64	152.73	0.08	0	0.909355	0.947149
Q14562	ATP-dependent RNA helicase DHX8 OS=Homo sapiens OX=9606 GN=DHX8 PE=1 SV=1	21	25	31	77.91	0.08	0.02	0.927069	0.954971
Q92620	Pre-mRNA-splicing factor ATP-dependent RNA helicase PRP16 OS=Homo sapiens OX=9606 GN=DHX38 PE=1 SV=2	21	27	34	84.01	0.08	0	0.905797	0.969362
Q15436	Protein transport protein Sec23A OS=Homo sapiens OX=9606 GN=SEC23A PE=1 SV=2	19	14	32	115.16	0.08	0	0.936774	0.977293
Q15050	Ribosome biogenesis regulatory protein homolog OS=Homo sapiens OX=9606 GN=RRS1 PE=1 SV=2	36	20	39	93.7	0.08	-0.02	0.885161	0.889327
Q68CP9	AT-rich interactive domain-containing protein 2 OS=Homo sapiens OX=9606 GN=ARID2 PE=1 SV=2	11	22	26	63.65	0.08	0	0.911436	0.956169
P20585	DNA mismatch repair protein Msh3 OS=Homo sapiens OX=9606 GN=MSH3 PE=1 SV=4	19	23	27	75.36	0.08	-0.02	0.922334	0.889744
P11766	Alcohol dehydrogenase class-3 OS=Homo sapiens OX=9606 GN=ADH5 PE=1 SV=4	24	10	40	120.85	0.08	0.07	0.922334	0.329145
P68400	Casein kinase II subunit alpha OS=Homo sapiens OX=9606 GN=CSNK2A1 PE=1 SV=1	30	10	28	98.2	0.08	0.02	0.922334	0.934314
P04080	Cystatin-B OS=Homo sapiens OX=9606 GN=CSTB PE=1 SV=2	70	6	47	191.6	0.08	-0.04	0.911756	0.707174
P51148	Ras-related protein Rab-5C OS=Homo sapiens OX=9606 GN=RAB5C PE=1 SV=2	59	9	36	120.57	0.08	0.06	0.9044	0.696242
P00441	Superoxide dismutase [Cu-Zn] OS=Homo sapiens OX=9606 GN=SOD1 PE=1 SV=2	56	13	124	205.81	0.08	-0.02	0.914115	0.836028
Q13895	Bystin OS=Homo sapiens OX=9606 GN=BYSL PE=1 SV=3	30	15	34	105.83	0.08	-0.01	0.914357	0.924928
Q76FK4	Nucleolar protein 8 OS=Homo sapiens OX=9606 GN=NOL8 PE=1 SV=1	16	20	22	56.79	0.08	0.01	0.922856	0.981936
Q9UBW7	Zinc finger MYM-type protein 2 OS=Homo sapiens OX=9606 GN=ZMYM2 PE=1 SV=1	12	16	22	59.9	0.08	0.04	0.911436	0.871496
P45973	Chromobox protein homolog 5 OS=Homo sapiens OX=9606 GN=CBX5 PE=1 SV=1	42	13	41	102.65	0.08	0.07	0.869233	0.211928
Q6SPF0	Sterile alpha motif domain-containing protein 1 OS=Homo sapiens OX=9606 GN=SAMD1 PE=1 SV=1	29	12	18	52.34	0.08	0.03	0.906476	0.927176
Q9H089	Large subunit GTPase 1 homolog OS=Homo sapiens OX=9606 GN=LSG1 PE=1 SV=2	32	24	28	63.24	0.08	0.02	0.927069	0.927176
Q9Y6A5	Transforming acidic coiled-coil-containing protein 3 OS=Homo sapiens OX=9606 GN=TACC3 PE=1 SV=1	20	18	25	71.84	0.08	0.01	0.933888	0.971263
P21283	V-type proton ATPase subunit C 1 OS=Homo sapiens OX=9606 GN=ATP6V1C1 PE=1 SV=4	38	18	29	79.98	0.08	0.02	0.927069	0.924928
Q9BVK6	Transmembrane emp24 domain-containing protein 9 OS=Homo sapiens OX=9606 GN=TMED9 PE=1 SV=2	34	10	25	70.83	0.08	-0.01	0.910426	0.927176
O75874	Isocitrate dehydrogenase [NADP] cytoplasmic OS=Homo sapiens OX=9606 GN=IDH1 PE=1 SV=2	30	17	31	78.34	0.08	-0.01	0.911436	0.94515
Q8NFH5	Nucleoporin NUP35 OS=Homo sapiens OX=9606 GN=NUP35 PE=1 SV=1	34	9	16	47.58	0.08	0.02	0.885161	0.978336
Q9H814	Phosphorylated adapter RNA export protein OS=Homo sapiens OX=9606 GN=PHAX PE=1 SV=1	29	15	24	70.82	0.08	0	0.916189	0.967562
O94760	N(G),N(G)-dimethylarginine dimethylaminohydrolase 1 OS=Homo sapiens OX=9606 GN=DDAH1 PE=1 SV=3	40	12	27	98.85	0.08	0.04	0.936046	0.84034
A0FGR8	Extended synaptotagmin-2 OS=Homo sapiens OX=9606 GN=ESYT2 PE=1 SV=1	17	16	23	70.61	0.08	-0.01	0.923492	0.939611
O00629	Importin subunit alpha-3 OS=Homo sapiens OX=9606 GN=KPNA4 PE=1 SV=1	18	11	26	75.96	0.08	0.03	0.923492	0.923209
Q10471	Polypeptide N-acetylgalactosaminyltransferase 2 OS=Homo sapiens OX=9606 GN=GALNT2 PE=1 SV=1	24	16	24	66.77	0.08	0.06	0.923492	0.585517
P80303	Nucleobindin-2 OS=Homo sapiens OX=9606 GN=NUCB2 PE=1 SV=3	33	16	21	55.26	0.08	0.16	0.917171	0.000263016
Q86UE8	Serine/threonine-protein kinase tousled-like 2 OS=Homo sapiens OX=9606 GN=TLK2 PE=1 SV=2	17	15	22	59.14	0.08	0.05	0.939901	0.725492
O43815	Striatin OS=Homo sapiens OX=9606 GN=STRN PE=1 SV=4	26	16	20	42.93	0.08	0.07	0.900179	0.553664
P61964	WD repeat-containing protein 5 OS=Homo sapiens OX=9606 GN=WDR5 PE=1 SV=1	37	12	20	58.52	0.08	0.07	0.911436	0.690925
Q8NBU5	Outer mitochondrial transmembrane helix translocase OS=Homo sapiens OX=9606 GN=ATAD1 PE=1 SV=1	32	11	19	59.09	0.08	0.05	0.927503	0.822137
Q15287	RNA-binding protein with serine-rich domain 1 OS=Homo sapiens OX=9606 GN=RNPS1 PE=1 SV=1	30	8	24	75.84	0.08	-0.04	0.922334	0.70247
Q9C0C2	182 kDa tankyrase-1-binding protein OS=Homo sapiens OX=9606 GN=TNKS1BP1 PE=1 SV=4	8	12	15	42.69	0.08	0.04	0.906476	0.903731
Q9UN86	Ras GTPase-activating protein-binding protein 2 OS=Homo sapiens OX=9606 GN=G3BP2 PE=1 SV=2	22	13	35	76.73	0.08	0.03	0.923492	0.924928
P48735	Isocitrate dehydrogenase [NADP], mitochondrial OS=Homo sapiens OX=9606 GN=IDH2 PE=1 SV=2	29	14	24	64.89	0.08	0.03	0.911756	0.934314
P52594	Arf-GAP domain and FG repeat-containing protein 1 OS=Homo sapiens OX=9606 GN=AGFG1 PE=1 SV=2	16	8	18	52.71	0.08	0.06	0.913866	0.769481
Q9P2K5	Myelin expression factor 2 OS=Homo sapiens OX=9606 GN=MYEF2 PE=1 SV=3	22	15	20	51.77	0.08	0.05	0.923492	0.756153
Q9BY43	Charged multivesicular body protein 4a OS=Homo sapiens OX=9606 GN=CHMP4A PE=1 SV=3	33	7	10	42.33	0.08	0.1	0.910787	0.439258
Q15942	Zyxin OS=Homo sapiens OX=9606 GN=ZYX PE=1 SV=1	19	10	14	44.87	0.08	0.08	0.912808	0.573037
P78362	SRSF protein kinase 2 OS=Homo sapiens OX=9606 GN=SRPK2 PE=1 SV=3	17	13	18	53.01	0.08	-0.01	0.915618	0.924928
Q9H8Y8	Golgi reassembly-stacking protein 2 OS=Homo sapiens OX=9606 GN=GORASP2 PE=1 SV=3	25	11	20	47.74	0.08	0.04	0.927069	0.869161
Q14155	Rho guanine nucleotide exchange factor 7 OS=Homo sapiens OX=9606 GN=ARHGEF7 PE=1 SV=2	12	11	18	42.32	0.08	0.02	0.916189	0.973482
Q9BTC8	Metastasis-associated protein MTA3 OS=Homo sapiens OX=9606 GN=MTA3 PE=1 SV=2	23	14	21	54.47	0.08	0.01	0.91244	0.979256
O00233	26S proteasome non-ATPase regulatory subunit 9 OS=Homo sapiens OX=9606 GN=PSMD9 PE=1 SV=3	27	7	21	53.4	0.08	-0.01	0.905797	0.927176
Q92526	T-complex protein 1 subunit zeta-2 OS=Homo sapiens OX=9606 GN=CCT6B PE=1 SV=5	12	7	41	114.53	0.08	0.05	0.961078	0.958868
P63096	Guanine nucleotide-binding protein G(i) subunit alpha-1 OS=Homo sapiens OX=9606 GN=GNAI1 PE=1 SV=2	28	9	20	38.17	0.08	0.17	0.922334	0.281268
Q16850	Lanosterol 14-alpha demethylase OS=Homo sapiens OX=9606 GN=CYP51A1 PE=1 SV=4	21	11	16	46.11	0.08	-0.02	0.9044	0.866459
Q12955	Ankyrin-3 OS=Homo sapiens OX=9606 GN=ANK3 PE=1 SV=3	3	12	14	33.52	0.08	-0.03	0.916189	0.8373
Q9BU61	NADH dehydrogenase [ubiquinone] 1 alpha subcomplex assembly factor 3 OS=Homo sapiens OX=9606 GN=NDUFAF3 PE=1 SV=1	42	6	13	43.27	0.08	0.05	0.9044	0.890454
Q9H6W3	Ribosomal oxygenase 1 OS=Homo sapiens OX=9606 GN=RIOX1 PE=1 SV=2	15	9	12	42.82	0.08	0.04	0.923492	0.918914
Q96PC5	Melanoma inhibitory activity protein 2 OS=Homo sapiens OX=9606 GN=MIA2 PE=1 SV=4	7	11	12	35.64	0.08	0	0.917171	0.969362
Q00765	Receptor expression-enhancing protein 5 OS=Homo sapiens OX=9606 GN=REEP5 PE=1 SV=3	20	8	19	57.36	0.08	0.06	0.927069	0.725492
Q8IZ83	Aldehyde dehydrogenase family 16 member A1 OS=Homo sapiens OX=9606 GN=ALDH16A1 PE=1 SV=2	11	7	10	24.06	0.08	0.1	0.920819	0.607656
Q8NB49	Phospholipid-transporting ATPase IG OS=Homo sapiens OX=9606 GN=ATP11C PE=1 SV=3	10	12	14	33.69	0.08	0.03	0.902086	0.956169
Q6DKJ4	Nucleoredoxin OS=Homo sapiens OX=9606 GN=NXN PE=1 SV=2	18	7	10	30.81	0.08	0.05	0.91244	0.918291
O43896	Kinesin-like protein KIF1C OS=Homo sapiens OX=9606 GN=KIF1C PE=1 SV=3	8	9	12	28.52	0.08	0.09	0.949471	0.876784
P07947	Tyrosine-protein kinase Yes OS=Homo sapiens OX=9606 GN=YES1 PE=1 SV=3	21	13	20	49.83	0.08	-0.02	0.927503	0.858401
Q9NS86	LanC-like protein 2 OS=Homo sapiens OX=9606 GN=LANCL2 PE=1 SV=1	14	6	9	28.71	0.08	-0.02	0.921914	0.918291
P50148	Guanine nucleotide-binding protein G(q) subunit alpha OS=Homo sapiens OX=9606 GN=GNAQ PE=1 SV=4	22	9	17	45.96	0.08	-0.02	0.927069	0.914699
Q86YQ8	Copine-8 OS=Homo sapiens OX=9606 GN=CPNE8 PE=1 SV=2	16	9	10	31.09	0.08	0.06	0.9044	0.869451
P30046	D-dopachrome decarboxylase OS=Homo sapiens OX=9606 GN=DDT PE=1 SV=3	25	4	12	40.85	0.08	0.03	0.936885	0.889205
Q8IY18	Structural maintenance of chromosomes protein 5 OS=Homo sapiens OX=9606 GN=SMC5 PE=1 SV=2	11	13	14	32.55	0.08	0.08	0.9044	0.614619
P11274	Breakpoint cluster region protein OS=Homo sapiens OX=9606 GN=BCR PE=1 SV=2	6	8	10	28.98	0.08	0.07	0.917171	0.824353
Q96AT1	Uncharacterized protein KIAA1143 OS=Homo sapiens OX=9606 GN=KIAA1143 PE=1 SV=2	53	7	9	30.84	0.08	-0.02	0.911436	0.873449
Q13510	Acid ceramidase OS=Homo sapiens OX=9606 GN=ASAH1 PE=1 SV=5	16	7	11	32.42	0.08	0.08	0.911436	0.654975
P12694	2-oxoisovalerate dehydrogenase subunit alpha, mitochondrial OS=Homo sapiens OX=9606 GN=BCKDHA PE=1 SV=2	18	8	10	29.39	0.08	0	0.9044	0.957228
O75323	Protein NipSnap homolog 2 OS=Homo sapiens OX=9606 GN=NIPSNAP2 PE=1 SV=1	22	10	16	42.32	0.08	0.06	0.911756	0.708077
O14727	Apoptotic protease-activating factor 1 OS=Homo sapiens OX=9606 GN=APAF1 PE=1 SV=2	7	11	15	34.77	0.08	-0.04	0.9044	0.81251
Q9NWY4	Histone PARylation factor 1 OS=Homo sapiens OX=9606 GN=HPF1 PE=1 SV=2	21	7	9	30.53	0.08	0.01	0.917171	0.99129
P49902	Cytosolic purine 5'-nucleotidase OS=Homo sapiens OX=9606 GN=NT5C2 PE=1 SV=1	17	12	16	38.09	0.08	0.02	0.88681	0.947804
Q9Y6I9	Testis-expressed protein 264 OS=Homo sapiens OX=9606 GN=TEX264 PE=1 SV=1	22	6	8	26.12	0.08	0.09	0.917171	0.600772
P62314	Small nuclear ribonucleoprotein Sm D1 OS=Homo sapiens OX=9606 GN=SNRPD1 PE=1 SV=1	37	4	14	42.48	0.08	-0.02	0.9044	0.904603
Q8N1G0	Zinc finger protein 687 OS=Homo sapiens OX=9606 GN=ZNF687 PE=1 SV=1	7	9	11	24.98	0.08	0.06	0.892978	0.858401
Q9H7Z7	Prostaglandin E synthase 2 OS=Homo sapiens OX=9606 GN=PTGES2 PE=1 SV=1	23	7	9	22.12	0.08	-0.04	0.927503	0.796837
P57105	Synaptojanin-2-binding protein OS=Homo sapiens OX=9606 GN=SYNJ2BP PE=1 SV=2	47	7	10	31.66	0.08	0.06	0.911436	0.89271
P78346	Ribonuclease P protein subunit p30 OS=Homo sapiens OX=9606 GN=RPP30 PE=1 SV=1	17	5	9	33.48	0.08	0.01	0.921914	0.996218
Q9UPY8	Microtubule-associated protein RP/EB family member 3 OS=Homo sapiens OX=9606 GN=MAPRE3 PE=1 SV=1	18	7	13	39.44	0.08	-0.04	0.904243	0.84462
O75832	26S proteasome non-ATPase regulatory subunit 10 OS=Homo sapiens OX=9606 GN=PSMD10 PE=1 SV=1	16	5	13	34.94	0.08	-0.14	0.905797	0.0224065
Q8N5A5	Zinc finger CCCH-type with G patch domain-containing protein OS=Homo sapiens OX=9606 GN=ZGPAT PE=1 SV=3	12	6	8	25.46	0.08	0.07	0.914115	0.874572
Q7LBR1	Charged multivesicular body protein 1b OS=Homo sapiens OX=9606 GN=CHMP1B PE=1 SV=1	33	9	17	43.52	0.08	-0.02	0.917171	0.890454
O75787	Renin receptor OS=Homo sapiens OX=9606 GN=ATP6AP2 PE=1 SV=2	21	7	9	26.32	0.08	-0.05	0.911436	0.683277
Q03113	Guanine nucleotide-binding protein subunit alpha-12 OS=Homo sapiens OX=9606 GN=GNA12 PE=1 SV=4	11	5	11	23.39	0.08	0.06	0.961078	0.947804
O60504	Vinexin OS=Homo sapiens OX=9606 GN=SORBS3 PE=1 SV=2	10	6	6	18.38	0.08	0.06	0.917171	0.905641
P09471	Guanine nucleotide-binding protein G(o) subunit alpha OS=Homo sapiens OX=9606 GN=GNAO1 PE=1 SV=4	12	4	9	22.63	0.08	0.14	0.949091	0.616461
P53602	Diphosphomevalonate decarboxylase OS=Homo sapiens OX=9606 GN=MVD PE=1 SV=1	15	6	7	19.09	0.08	0.04	0.917171	0.927176
Q9NZ45	CDGSH iron-sulfur domain-containing protein 1 OS=Homo sapiens OX=9606 GN=CISD1 PE=1 SV=1	34	3	7	16.87	0.08	0.07	0.91244	0.850421
Q9NXC5	GATOR complex protein MIOS OS=Homo sapiens OX=9606 GN=MIOS PE=1 SV=2	6	6	6	14.9	0.08	0.08	0.911756	0.72958
Q4VC05	B-cell CLL/lymphoma 7 protein family member A OS=Homo sapiens OX=9606 GN=BCL7A PE=1 SV=1	17	5	8	20.39	0.08	0.05	0.902086	0.89614
P53611	Geranylgeranyl transferase type-2 subunit beta OS=Homo sapiens OX=9606 GN=RABGGTB PE=1 SV=2	15	5	7	15.87	0.08	-0.08	0.913645	0.470576
Q6UW68	Transmembrane protein 205 OS=Homo sapiens OX=9606 GN=TMEM205 PE=1 SV=1	22	3	5	19.71	0.08	0.21	0.927124	0.177986
Q13614	Myotubularin-related protein 2 OS=Homo sapiens OX=9606 GN=MTMR2 PE=1 SV=4	9	8	10	17.18	0.08	0.03	0.921914	0.954971
Q86WX3	Active regulator of SIRT1 OS=Homo sapiens OX=9606 GN=RPS19BP1 PE=1 SV=1	37	5	7	16.99	0.08	0.05	0.927069	0.934314
Q8IUR7	Armadillo repeat-containing protein 8 OS=Homo sapiens OX=9606 GN=ARMC8 PE=1 SV=2	6	4	5	12.5	0.08	0.03	0.911436	0.972931
Q13158	FAS-associated death domain protein OS=Homo sapiens OX=9606 GN=FADD PE=1 SV=1	16	5	5	12.94	0.08	0.1	0.916189	0.715127
Q9BYV8	Centrosomal protein of 41 kDa OS=Homo sapiens OX=9606 GN=CEP41 PE=1 SV=1	15	6	6	12.33	0.08	0.11	0.933888	0.72958
Q92504	Zinc transporter SLC39A7 OS=Homo sapiens OX=9606 GN=SLC39A7 PE=1 SV=2	7	6	11	20.15	0.08	0.06	0.911436	0.858401
P48454	Serine/threonine-protein phosphatase 2B catalytic subunit gamma isoform OS=Homo sapiens OX=9606 GN=PPP3CC PE=1 SV=3	8	4	7	19.34	0.08	0.09	0.962767	0.914592
P83111	Serine beta-lactamase-like protein LACTB, mitochondrial OS=Homo sapiens OX=9606 GN=LACTB PE=1 SV=2	9	5	7	21.53	0.08	0.15	0.910698	0.135576
Q9NWW5	Ceroid-lipofuscinosis neuronal protein 6 OS=Homo sapiens OX=9606 GN=CLN6 PE=1 SV=1	10	2	4	21.96	0.08	-0.16	0.955897	0.380543
O14530	Thioredoxin domain-containing protein 9 OS=Homo sapiens OX=9606 GN=TXNDC9 PE=1 SV=2	25	8	14	23.94	0.08	0.01	0.917171	0.998243
Q9H1B7	Probable E3 ubiquitin-protein ligase IRF2BPL OS=Homo sapiens OX=9606 GN=IRF2BPL PE=1 SV=1	6	5	7	20.91	0.08	0.05	0.910787	0.923089
P11117	Lysosomal acid phosphatase OS=Homo sapiens OX=9606 GN=ACP2 PE=1 SV=3	13	6	7	13.31	0.08	0.05	0.9044	0.918525
Q7L523	Ras-related GTP-binding protein A OS=Homo sapiens OX=9606 GN=RRAGA PE=1 SV=1	14	4	5	11.49	0.08	-0.06	0.923492	0.729596
Q13129	Zinc finger protein Rlf OS=Homo sapiens OX=9606 GN=RLF PE=1 SV=2	2	4	5	15.24	0.08	0.07	0.927069	0.918291
Q6ZN55	Zinc finger protein 574 OS=Homo sapiens OX=9606 GN=ZNF574 PE=1 SV=2	6	6	7	16.41	0.08	-0.07	0.918725	0.668721
Q9BQA9	Cytochrome b-245 chaperone 1 OS=Homo sapiens OX=9606 GN=CYBC1 PE=1 SV=1	19	4	4	12.57	0.08	0.04	0.927069	0.972931
O15550	Lysine-specific demethylase 6A OS=Homo sapiens OX=9606 GN=KDM6A PE=1 SV=2	3	6	7	12.41	0.08	0.01	0.933888	0.981936
P62253	Ubiquitin-conjugating enzyme E2 G1 OS=Homo sapiens OX=9606 GN=UBE2G1 PE=1 SV=3	29	5	8	21.7	0.08	0.02	0.914115	0.999924
Q13432	Protein unc-119 homolog A OS=Homo sapiens OX=9606 GN=UNC119 PE=1 SV=1	15	4	4	12.65	0.08	0.1	0.917171	0.751313
Q9Y580	RNA-binding protein 7 OS=Homo sapiens OX=9606 GN=RBM7 PE=1 SV=1	15	4	4	11.89	0.08	0.07	0.916189	0.792969
Q7RTV0	PHD finger-like domain-containing protein 5A OS=Homo sapiens OX=9606 GN=PHF5A PE=1 SV=1	22	4	11	27.6	0.08	0	0.910787	0.983674
Q9Y4P8	WD repeat domain phosphoinositide-interacting protein 2 OS=Homo sapiens OX=9606 GN=WIPI2 PE=1 SV=1	9	4	5	13.49	0.08	0	0.911436	0.942907
Q9NZC3	Glycerophosphodiester phosphodiesterase 1 OS=Homo sapiens OX=9606 GN=GDE1 PE=1 SV=1	10	3	3	9.69	0.08	0.1	0.927069	0.820323
O00560	Syntenin-1 OS=Homo sapiens OX=9606 GN=SDCBP PE=1 SV=1	14	6	7	16.43	0.08	0.04	0.9044	0.923089
Q9Y6X8	Zinc fingers and homeoboxes protein 2 OS=Homo sapiens OX=9606 GN=ZHX2 PE=1 SV=1	5	5	5	10.38	0.08	-0.01	0.917171	0.934195
Q9UK99	F-box only protein 3 OS=Homo sapiens OX=9606 GN=FBXO3 PE=1 SV=3	11	5	6	8.87	0.08	0.08	0.917171	0.82614
Q6UW02	Cytochrome P450 20A1 OS=Homo sapiens OX=9606 GN=CYP20A1 PE=1 SV=1	9	5	7	14.88	0.08	0.1	0.890875	0.515004
P83876	Thioredoxin-like protein 4A OS=Homo sapiens OX=9606 GN=TXNL4A PE=1 SV=1	9	1	2	10.57	0.08	-0.05	0.943637	0.858401
Q5W111	SPRY domain-containing protein 7 OS=Homo sapiens OX=9606 GN=SPRYD7 PE=1 SV=2	15	3	3	9.98	0.08	0.01	0.927069	0.983674
Q9H9P8	L-2-hydroxyglutarate dehydrogenase, mitochondrial OS=Homo sapiens OX=9606 GN=L2HGDH PE=1 SV=3	8	4	5	12.54	0.08	0.02	0.9044	0.98879
P07902	Galactose-1-phosphate uridylyltransferase OS=Homo sapiens OX=9606 GN=GALT PE=1 SV=3	9	4	4	10	0.08	0.03	0.950845	0.989051
Q5K4L6	Long-chain fatty acid transport protein 3 OS=Homo sapiens OX=9606 GN=SLC27A3 PE=1 SV=4	5	3	3	8.5	0.08	0.12	0.962767	0.86656
Q9NYL2	Mitogen-activated protein kinase kinase kinase 20 OS=Homo sapiens OX=9606 GN=MAP3K20 PE=1 SV=3	3	2	2	6.33	0.08	0.06	0.941882	0.94403
Q9H6Q4	Cytosolic iron-sulfur assembly component 3 OS=Homo sapiens OX=9606 GN=CIAO3 PE=1 SV=1	7	4	5	10.04	0.08	0.12	0.934739	0.680298
Q96JC9	ELL-associated factor 1 OS=Homo sapiens OX=9606 GN=EAF1 PE=1 SV=1	12	4	5	5.3	0.08	0.1	0.921914	0.804095
Q9H1Y0	Autophagy protein 5 OS=Homo sapiens OX=9606 GN=ATG5 PE=1 SV=2	12	3	3	4.2	0.08	0.05	0.922334	0.927707
Q86US8	Telomerase-binding protein EST1A OS=Homo sapiens OX=9606 GN=SMG6 PE=1 SV=2	3	5	5	6.39	0.08	0.13	0.949364	0.725492
Q5VUJ6	Leucine-rich repeat and calponin homology domain-containing protein 2 OS=Homo sapiens OX=9606 GN=LRCH2 PE=1 SV=2	4	3	3	8.97	0.08	0.12	0.949303	0.786215
Q9NYZ1	Golgi apparatus membrane protein TVP23 homolog B OS=Homo sapiens OX=9606 GN=TVP23B PE=1 SV=2	16	4	7	16.73	0.08	-0.01	0.910209	0.934314
Q8TEQ8	GPI ethanolamine phosphate transferase 3 OS=Homo sapiens OX=9606 GN=PIGO PE=1 SV=3	3	3	3	5.3	0.08	0.13	0.963334	0.81251
Q969M3	Protein YIPF5 OS=Homo sapiens OX=9606 GN=YIPF5 PE=1 SV=1	8	2	3	9.03	0.08	0.02	0.955897	0.985828
Q8N5B7	Ceramide synthase 5 OS=Homo sapiens OX=9606 GN=CERS5 PE=1 SV=1	8	4	5	11.77	0.08	0.02	0.933888	0.99129
O15120	1-acyl-sn-glycerol-3-phosphate acyltransferase beta OS=Homo sapiens OX=9606 GN=AGPAT2 PE=1 SV=1	12	4	6	11.46	0.08	-0.01	0.9044	0.927176
Q5JS37	NHL repeat-containing protein 3 OS=Homo sapiens OX=9606 GN=NHLRC3 PE=2 SV=1	6	2	3	6.07	0.08	0.05	0.961078	0.983674
O95059	Ribonuclease P protein subunit p14 OS=Homo sapiens OX=9606 GN=RPP14 PE=1 SV=3	20	3	3	8.56	0.08	-0.02	0.917171	0.903731
Q9H4Z3	mRNA (2'-O-methyladenosine-N(6)-)-methyltransferase OS=Homo sapiens OX=9606 GN=PCIF1 PE=1 SV=1	3	2	2	7.28	0.08	-0.01	0.966904	0.934314
Q9Y3Q3	Transmembrane emp24 domain-containing protein 3 OS=Homo sapiens OX=9606 GN=TMED3 PE=1 SV=1	12	3	4	10.34	0.08	0.09	0.892978	0.738185
Q9UJC5	SH3 domain-binding glutamic acid-rich-like protein 2 OS=Homo sapiens OX=9606 GN=SH3BGRL2 PE=1 SV=2	16	1	1	4.16	0.08	-0.2	0.978344	0.395289
Q6IQ21	Zinc finger protein 770 OS=Homo sapiens OX=9606 GN=ZNF770 PE=1 SV=1	4	4	5	4.88	0.08	0.03	0.943637	0.989663
Q07889	Son of sevenless homolog 1 OS=Homo sapiens OX=9606 GN=SOS1 PE=1 SV=1	2	3	3	6.04	0.08	-0.09	0.939901	0.750027
O75052	Carboxyl-terminal PDZ ligand of neuronal nitric oxide synthase protein OS=Homo sapiens OX=9606 GN=NOS1AP PE=1 SV=3	4	2	2	3.44	0.08	-0.02	0.955897	0.927176
P51687	Sulfite oxidase, mitochondrial OS=Homo sapiens OX=9606 GN=SUOX PE=1 SV=2	4	3	3	7.5	0.08	0.09	0.954671	0.890454
Q9Y6K0	Choline/ethanolaminephosphotransferase 1 OS=Homo sapiens OX=9606 GN=CEPT1 PE=1 SV=1	4	2	2	4.72	0.08	0.03	0.916189	0.981936
P62891	60S ribosomal protein L39 OS=Homo sapiens OX=9606 GN=RPL39 PE=1 SV=2	20	1	6	18.13	0.08	0.04	0.920819	0.973482
Q9BW61	DET1- and DDB1-associated protein 1 OS=Homo sapiens OX=9606 GN=DDA1 PE=1 SV=1	27	3	4	9.11	0.08	0.22	0.969007	0.355666
P49768	Presenilin-1 OS=Homo sapiens OX=9606 GN=PSEN1 PE=1 SV=1	4	2	2	5.57	0.08	-0.06	0.961078	0.85688
Q9Y680	Peptidyl-prolyl cis-trans isomerase FKBP7 OS=Homo sapiens OX=9606 GN=FKBP7 PE=1 SV=2	7	2	3	4.72	0.08	0	0.939901	0.957228
Q96L46	Calpain small subunit 2 OS=Homo sapiens OX=9606 GN=CAPNS2 PE=1 SV=2	9	3	6	15.09	0.08	0.02	0.922334	0.964319
Q9BUN8	Derlin-1 OS=Homo sapiens OX=9606 GN=DERL1 PE=1 SV=1	9	3	4	9.08	0.08	0.09	0.910787	0.765322
Q96BI3	Gamma-secretase subunit APH-1A OS=Homo sapiens OX=9606 GN=APH1A PE=1 SV=1	5	1	1	5.01	0.08	0.08	0.938432	0.902187
P02751	Fibronectin OS=Homo sapiens OX=9606 GN=FN1 PE=1 SV=5	1	3	3	7.88	0.08	-0.08	0.923492	0.698427
P49754	Vacuolar protein sorting-associated protein 41 homolog OS=Homo sapiens OX=9606 GN=VPS41 PE=1 SV=3	2	2	2	5.66	0.08	-0.17	0.955897	0.203199
O43422	52 kDa repressor of the inhibitor of the protein kinase OS=Homo sapiens OX=9606 GN=THAP12 PE=1 SV=2	2	2	2	4.85	0.08	0.07	0.943666	0.924928
Q86SQ7	Serologically defined colon cancer antigen 8 OS=Homo sapiens OX=9606 GN=SDCCAG8 PE=1 SV=1	1	1	1	2.58	0.08	0	0.969007	0.964319
Q96F24	Nuclear receptor-binding factor 2 OS=Homo sapiens OX=9606 GN=NRBF2 PE=1 SV=1	4	1	1	3.02	0.08	0.31	0.963247	0.122474
Q14CZ7	FAST kinase domain-containing protein 3, mitochondrial OS=Homo sapiens OX=9606 GN=FASTKD3 PE=1 SV=2	2	2	2	4.52	0.08	-0.01	0.963247	0.93681
O43572	A-kinase anchor protein 10, mitochondrial OS=Homo sapiens OX=9606 GN=AKAP10 PE=1 SV=2	2	2	2	2.6	0.08	-0.03	0.961078	0.918291
Q8WZA1	Protein O-linked-mannose beta-1,2-N-acetylglucosaminyltransferase 1 OS=Homo sapiens OX=9606 GN=POMGNT1 PE=1 SV=2	3	2	2	2.6	0.08	0.19	0.963247	0.651457
P51970	NADH dehydrogenase [ubiquinone] 1 alpha subcomplex subunit 8 OS=Homo sapiens OX=9606 GN=NDUFA8 PE=1 SV=3	8	1	2	2.24	0.08	0.03	0.914115	0.955001
O15514	DNA-directed RNA polymerase II subunit RPB4 OS=Homo sapiens OX=9606 GN=POLR2D PE=1 SV=1	11	2	2	4.61	0.08	0.01	0.941882	0.979256
Q86UW6	NEDD4-binding protein 2 OS=Homo sapiens OX=9606 GN=N4BP2 PE=1 SV=2	1	2	2	1.91	0.08	0.02	0.962767	0.979206
P25445	Tumor necrosis factor receptor superfamily member 6 OS=Homo sapiens OX=9606 GN=FAS PE=1 SV=1	2	1	1	3.28	0.08	-0.01	0.963247	0.947804
Q6NYC8	Phostensin OS=Homo sapiens OX=9606 GN=PPP1R18 PE=1 SV=1	1	1	1	2.06	0.08	0.2	0.982016	0.715127
P21675	Transcription initiation factor TFIID subunit 1 OS=Homo sapiens OX=9606 GN=TAF1 PE=1 SV=2	0	1	1	2.56	0.08	0.13	0.963247	0.846951
P24723	Protein kinase C eta type OS=Homo sapiens OX=9606 GN=PRKCH PE=1 SV=4	1	1	2	4.02	0.08	0.01	0.955897	0.979256
Q8WVP7	Limb region 1 protein homolog OS=Homo sapiens OX=9606 GN=LMBR1 PE=1 SV=1	1	1	1	2.54	0.08	-0.07	0.963933	0.852216
P14543	Nidogen-1 OS=Homo sapiens OX=9606 GN=NID1 PE=1 SV=3	1	1	1	0	0.08	0.14	0.968175	0.8373
Q8TBZ3	WD repeat-containing protein 20 OS=Homo sapiens OX=9606 GN=WDR20 PE=1 SV=2	2	1	1	0	0.08	0.05	0.949471	0.950058
O43805	Microtubule nucleation factor SSNA1 OS=Homo sapiens OX=9606 GN=SSNA1 PE=1 SV=2	6	1	1	2.19	0.08	0.01	0.963247	0.969362
Q9P2G4	Microtubule-associated protein 10 OS=Homo sapiens OX=9606 GN=MAP10 PE=1 SV=2	1	1	2	5	0.08	0.08	0.927069	0.918291
O00321	ETS translocation variant 2 OS=Homo sapiens OX=9606 GN=ETV2 PE=2 SV=2	2	1	2	3.99	0.08	0.08	0.927069	0.896015
Q01082	Spectrin beta chain, non-erythrocytic 1 OS=Homo sapiens OX=9606 GN=SPTBN1 PE=1 SV=2	46	113	216	707.92	0.07	0.01	0.938432	0.981936
P11142	Heat shock cognate 71 kDa protein OS=Homo sapiens OX=9606 GN=HSPA8 PE=1 SV=1	79	54	686	1956.09	0.07	0.03	0.933888	0.856243
P34932	Heat shock 70 kDa protein 4 OS=Homo sapiens OX=9606 GN=HSPA4 PE=1 SV=4	54	47	229	715.09	0.07	-0.02	0.938432	0.890454
Q15075	Early endosome antigen 1 OS=Homo sapiens OX=9606 GN=EEA1 PE=1 SV=2	58	91	155	462.01	0.07	0.01	0.939901	0.979256
Q02952	A-kinase anchor protein 12 OS=Homo sapiens OX=9606 GN=AKAP12 PE=1 SV=4	31	57	97	327.35	0.07	0.07	0.949079	0.216033
Q15459	Splicing factor 3A subunit 1 OS=Homo sapiens OX=9606 GN=SF3A1 PE=1 SV=1	43	38	115	401.6	0.07	0.03	0.949194	0.850421
P60842	Eukaryotic initiation factor 4A-I OS=Homo sapiens OX=9606 GN=EIF4A1 PE=1 SV=1	65	30	220	662.5	0.07	-0.02	0.949471	0.839479
P51659	Peroxisomal multifunctional enzyme type 2 OS=Homo sapiens OX=9606 GN=HSD17B4 PE=1 SV=3	42	33	81	256.42	0.07	0.03	0.927069	0.831429
Q9ULT8	E3 ubiquitin-protein ligase HECTD1 OS=Homo sapiens OX=9606 GN=HECTD1 PE=1 SV=4	21	55	71	191.42	0.07	0.03	0.949364	0.858401
P07910	Heterogeneous nuclear ribonucleoproteins C1/C2 OS=Homo sapiens OX=9606 GN=HNRNPC PE=1 SV=4	52	23	213	472.2	0.07	-0.01	0.949091	0.918291
Q5VTR2	E3 ubiquitin-protein ligase BRE1A OS=Homo sapiens OX=9606 GN=RNF20 PE=1 SV=2	40	47	69	203	0.07	0.01	0.939901	0.985844
Q9UIG0	Tyrosine-protein kinase BAZ1B OS=Homo sapiens OX=9606 GN=BAZ1B PE=1 SV=2	28	54	79	214.59	0.07	-0.01	0.933888	0.918291
P43246	DNA mismatch repair protein Msh2 OS=Homo sapiens OX=9606 GN=MSH2 PE=1 SV=1	33	31	80	238.08	0.07	0.04	0.939901	0.703516
O43719	HIV Tat-specific factor 1 OS=Homo sapiens OX=9606 GN=HTATSF1 PE=1 SV=1	35	29	59	179.35	0.07	0.02	0.949091	0.908238
O75083	WD repeat-containing protein 1 OS=Homo sapiens OX=9606 GN=WDR1 PE=1 SV=4	31	21	60	187.69	0.07	0.02	0.943637	0.923209
P62937	Peptidyl-prolyl cis-trans isomerase A OS=Homo sapiens OX=9606 GN=PPIA PE=1 SV=2	71	14	322	698.26	0.07	0	0.939901	0.971263
P62195	26S proteasome regulatory subunit 8 OS=Homo sapiens OX=9606 GN=PSMC5 PE=1 SV=1	50	20	83	266.28	0.07	0.03	0.950707	0.801885
Q9Y2A7	Nck-associated protein 1 OS=Homo sapiens OX=9606 GN=NCKAP1 PE=1 SV=1	26	33	53	137.79	0.07	0.04	0.949303	0.628606
Q9BQ52	Zinc phosphodiesterase ELAC protein 2 OS=Homo sapiens OX=9606 GN=ELAC2 PE=1 SV=2	25	21	49	168.35	0.07	0	0.939901	0.981936
Q9UHX1	Poly(U)-binding-splicing factor PUF60 OS=Homo sapiens OX=9606 GN=PUF60 PE=1 SV=1	42	23	65	168.16	0.07	-0.01	0.933888	0.951074
O00154	Cytosolic acyl coenzyme A thioester hydrolase OS=Homo sapiens OX=9606 GN=ACOT7 PE=1 SV=3	37	16	56	179.89	0.07	0.01	0.949079	0.972931
Q99873	Protein arginine N-methyltransferase 1 OS=Homo sapiens OX=9606 GN=PRMT1 PE=1 SV=3	36	14	71	228.47	0.07	0.01	0.934688	0.981936
P45974	Ubiquitin carboxyl-terminal hydrolase 5 OS=Homo sapiens OX=9606 GN=USP5 PE=1 SV=2	33	24	53	171.9	0.07	0.01	0.933888	0.927176
Q12904	Aminoacyl tRNA synthase complex-interacting multifunctional protein 1 OS=Homo sapiens OX=9606 GN=AIMP1 PE=1 SV=2	55	18	58	166.92	0.07	-0.02	0.938841	0.874572
Q06203	Amidophosphoribosyltransferase OS=Homo sapiens OX=9606 GN=PPAT PE=1 SV=1	31	17	45	160.51	0.07	0.01	0.923492	0.960103
Q13177	Serine/threonine-protein kinase PAK 2 OS=Homo sapiens OX=9606 GN=PAK2 PE=1 SV=3	48	19	41	123.29	0.07	0.03	0.924269	0.84034
Q13442	28 kDa heat- and acid-stable phosphoprotein OS=Homo sapiens OX=9606 GN=PDAP1 PE=1 SV=1	55	18	63	196.77	0.07	0.05	0.938499	0.413971
Q9UHD8	Septin-9 OS=Homo sapiens OX=9606 GN=SEPTIN9 PE=1 SV=2	40	27	49	150.38	0.07	0.01	0.949471	0.93681
P41091	Eukaryotic translation initiation factor 2 subunit 3 OS=Homo sapiens OX=9606 GN=EIF2S3 PE=1 SV=3	30	15	66	193.04	0.07	-0.01	0.929477	0.920948
Q9NYL9	Tropomodulin-3 OS=Homo sapiens OX=9606 GN=TMOD3 PE=1 SV=1	50	17	36	116.23	0.07	0.04	0.942333	0.8373
Q08170	Serine/arginine-rich splicing factor 4 OS=Homo sapiens OX=9606 GN=SRSF4 PE=1 SV=2	30	19	55	164.08	0.07	0.01	0.949364	0.954971
P48147	Prolyl endopeptidase OS=Homo sapiens OX=9606 GN=PREP PE=1 SV=2	30	21	40	115.18	0.07	0	0.939901	0.975573
A0AVT1	Ubiquitin-like modifier-activating enzyme 6 OS=Homo sapiens OX=9606 GN=UBA6 PE=1 SV=1	22	23	39	110.48	0.07	0.04	0.933888	0.787777
P43034	Platelet-activating factor acetylhydrolase IB subunit beta OS=Homo sapiens OX=9606 GN=PAFAH1B1 PE=1 SV=2	35	15	31	100.95	0.07	0	0.922334	0.958868
P49189	4-trimethylaminobutyraldehyde dehydrogenase OS=Homo sapiens OX=9606 GN=ALDH9A1 PE=1 SV=3	29	14	39	115.42	0.07	0.02	0.939901	0.945398
Q92804	TATA-binding protein-associated factor 2N OS=Homo sapiens OX=9606 GN=TAF15 PE=1 SV=1	39	18	61	166.58	0.07	0.04	0.941882	0.72958
P30086	Phosphatidylethanolamine-binding protein 1 OS=Homo sapiens OX=9606 GN=PEBP1 PE=1 SV=3	63	9	44	169.92	0.07	0.04	0.927069	0.641263
P35527	Keratin, type I cytoskeletal 9 OS=Homo sapiens OX=9606 GN=KRT9 PE=1 SV=3	27	17	34	102.51	0.07	0.22	0.943637	7.27117e-08
O96005	Putative lipid scramblase CLPTM1 OS=Homo sapiens OX=9606 GN=CLPTM1 PE=1 SV=1	20	13	26	85.82	0.07	0.02	0.927069	0.972931
Q969G3	SWI/SNF-related matrix-associated actin-dependent regulator of chromatin subfamily E member 1 OS=Homo sapiens OX=9606 GN=SMARCE1 PE=1 SV=2	37	16	29	100.05	0.07	-0.01	0.923492	0.924928
P11498	Pyruvate carboxylase, mitochondrial OS=Homo sapiens OX=9606 GN=PC PE=1 SV=2	21	25	27	83.89	0.07	0.04	0.94343	0.836028
O96019	Actin-like protein 6A OS=Homo sapiens OX=9606 GN=ACTL6A PE=1 SV=1	27	11	28	92.44	0.07	0.04	0.949091	0.836028
Q9NVA2	Septin-11 OS=Homo sapiens OX=9606 GN=SEPTIN11 PE=1 SV=3	34	15	30	87.39	0.07	-0.02	0.949364	0.877543
Q96Q89	Kinesin-like protein KIF20B OS=Homo sapiens OX=9606 GN=KIF20B PE=1 SV=3	13	28	31	66.78	0.07	0.04	0.922334	0.805767
Q92615	La-related protein 4B OS=Homo sapiens OX=9606 GN=LARP4B PE=1 SV=3	20	19	28	64.93	0.07	-0.02	0.931997	0.874572
Q9HCC0	Methylcrotonoyl-CoA carboxylase beta chain, mitochondrial OS=Homo sapiens OX=9606 GN=MCCC2 PE=1 SV=1	23	12	22	73.82	0.07	0.02	0.955897	0.942838
Q9UPN6	SR-related and CTD-associated factor 8 OS=Homo sapiens OX=9606 GN=SCAF8 PE=1 SV=1	15	20	28	77.75	0.07	-0.01	0.949249	0.918291
Q96CS3	FAS-associated factor 2 OS=Homo sapiens OX=9606 GN=FAF2 PE=1 SV=2	26	14	31	102.08	0.07	0.07	0.936885	0.633455
O96013	Serine/threonine-protein kinase PAK 4 OS=Homo sapiens OX=9606 GN=PAK4 PE=1 SV=1	29	16	30	88.44	0.07	0.03	0.939901	0.904603
P36542	ATP synthase subunit gamma, mitochondrial OS=Homo sapiens OX=9606 GN=ATP5F1C PE=1 SV=1	35	11	57	155.93	0.07	0.02	0.943637	0.890454
P51665	26S proteasome non-ATPase regulatory subunit 7 OS=Homo sapiens OX=9606 GN=PSMD7 PE=1 SV=2	30	10	28	84.43	0.07	0.05	0.927503	0.69016
Q9Y5M8	Signal recognition particle receptor subunit beta OS=Homo sapiens OX=9606 GN=SRPRB PE=1 SV=3	37	8	21	79.32	0.07	-0.01	0.941882	0.934195
Q92547	DNA topoisomerase 2-binding protein 1 OS=Homo sapiens OX=9606 GN=TOPBP1 PE=1 SV=3	13	19	25	67.25	0.07	-0.01	0.927069	0.918291
Q16204	Coiled-coil domain-containing protein 6 OS=Homo sapiens OX=9606 GN=CCDC6 PE=1 SV=2	31	16	32	87.95	0.07	0.02	0.927503	0.927176
Q9UNF0	Protein kinase C and casein kinase substrate in neurons protein 2 OS=Homo sapiens OX=9606 GN=PACSIN2 PE=1 SV=2	33	17	32	96.27	0.07	0.08	0.923492	0.0954451
P61158	Actin-related protein 3 OS=Homo sapiens OX=9606 GN=ACTR3 PE=1 SV=3	27	10	36	137.57	0.07	0	0.938432	0.958868
Q13765	Nascent polypeptide-associated complex subunit alpha OS=Homo sapiens OX=9606 GN=NACA PE=1 SV=1	26	4	39	151.53	0.07	0.01	0.927655	0.964319
Q9UKY7	Protein CDV3 homolog OS=Homo sapiens OX=9606 GN=CDV3 PE=1 SV=1	46	7	15	68.13	0.07	0.14	0.927069	0.00754385
P25787	Proteasome subunit alpha type-2 OS=Homo sapiens OX=9606 GN=PSMA2 PE=1 SV=2	35	7	26	88.69	0.07	0.03	0.927069	0.924928
Q7Z434	Mitochondrial antiviral-signaling protein OS=Homo sapiens OX=9606 GN=MAVS PE=1 SV=2	30	10	17	47.05	0.07	0.08	0.923492	0.717236
P25490	Transcriptional repressor protein YY1 OS=Homo sapiens OX=9606 GN=YY1 PE=1 SV=2	23	11	18	53.46	0.07	0.02	0.949079	0.964319
P52294	Importin subunit alpha-5 OS=Homo sapiens OX=9606 GN=KPNA1 PE=1 SV=3	21	14	29	81.63	0.07	-0.03	0.927069	0.767135
Q9UI12	V-type proton ATPase subunit H OS=Homo sapiens OX=9606 GN=ATP6V1H PE=1 SV=1	27	11	20	69.92	0.07	0.06	0.949471	0.675461
Q9BTT0	Acidic leucine-rich nuclear phosphoprotein 32 family member E OS=Homo sapiens OX=9606 GN=ANP32E PE=1 SV=1	31	8	23	73.17	0.07	0.09	0.923492	0.360921
P21399	Cytoplasmic aconitate hydratase OS=Homo sapiens OX=9606 GN=ACO1 PE=1 SV=3	20	18	21	50.79	0.07	0.04	0.943637	0.8373
P04899	Guanine nucleotide-binding protein G(i) subunit alpha-2 OS=Homo sapiens OX=9606 GN=GNAI2 PE=1 SV=3	33	10	22	45.81	0.07	0.01	0.927069	0.979256
Q5TC12	ATP synthase mitochondrial F1 complex assembly factor 1 OS=Homo sapiens OX=9606 GN=ATPAF1 PE=1 SV=1	28	11	16	52.09	0.07	0.06	0.920819	0.715127
Q9Y4I1	Unconventional myosin-Va OS=Homo sapiens OX=9606 GN=MYO5A PE=1 SV=2	8	17	18	44.56	0.07	0.06	0.923492	0.807118
Q6NZY4	Zinc finger CCHC domain-containing protein 8 OS=Homo sapiens OX=9606 GN=ZCCHC8 PE=1 SV=2	13	9	11	38.27	0.07	0.06	0.927069	0.90503
Q9BV44	tRNA (guanine(6)-N2)-methyltransferase THUMP3 OS=Homo sapiens OX=9606 GN=THUMPD3 PE=1 SV=1	20	11	18	50.89	0.07	0.02	0.927069	0.936044
P22570	NADPH:adrenodoxin oxidoreductase, mitochondrial OS=Homo sapiens OX=9606 GN=FDXR PE=1 SV=3	33	16	17	42.86	0.07	0.01	0.927069	0.999924
P20338	Ras-related protein Rab-4A OS=Homo sapiens OX=9606 GN=RAB4A PE=1 SV=3	37	8	21	65.91	0.07	-0.02	0.927069	0.895758
Q9H857	5'-nucleotidase domain-containing protein 2 OS=Homo sapiens OX=9606 GN=NT5DC2 PE=1 SV=1	25	15	19	55.82	0.07	0.04	0.927069	0.908268
Q709C8	Intermembrane lipid transfer protein VPS13C OS=Homo sapiens OX=9606 GN=VPS13C PE=1 SV=1	5	20	21	36.12	0.07	0.06	0.917171	0.822123
Q8NE86	Calcium uniporter protein, mitochondrial OS=Homo sapiens OX=9606 GN=MCU PE=1 SV=1	30	10	14	46.8	0.07	-0.06	0.927069	0.600772
P12955	Xaa-Pro dipeptidase OS=Homo sapiens OX=9606 GN=PEPD PE=1 SV=3	14	8	21	65.85	0.07	0.05	0.942333	0.786462
P84095	Rho-related GTP-binding protein RhoG OS=Homo sapiens OX=9606 GN=RHOG PE=1 SV=1	42	8	15	56.29	0.07	0.05	0.921914	0.874572
P49841	Glycogen synthase kinase-3 beta OS=Homo sapiens OX=9606 GN=GSK3B PE=1 SV=2	28	9	13	46.3	0.07	0.08	0.927069	0.707177
P51649	Succinate-semialdehyde dehydrogenase, mitochondrial OS=Homo sapiens OX=9606 GN=ALDH5A1 PE=1 SV=2	19	10	17	50.88	0.07	0.01	0.938499	0.996223
Q8WVC0	RNA polymerase-associated protein LEO1 OS=Homo sapiens OX=9606 GN=LEO1 PE=1 SV=1	13	11	18	46.33	0.07	-0.01	0.939901	0.927176
Q9Y5S9	RNA-binding protein 8A OS=Homo sapiens OX=9606 GN=RBM8A PE=1 SV=1	32	5	27	101.27	0.07	-0.04	0.949091	0.72958
Q8NEB9	Phosphatidylinositol 3-kinase catalytic subunit type 3 OS=Homo sapiens OX=9606 GN=PIK3C3 PE=1 SV=1	14	13	13	35.69	0.07	0.04	0.923492	0.926371
Q9H993	Damage-control phosphatase ARMT1 OS=Homo sapiens OX=9606 GN=ARMT1 PE=1 SV=1	13	10	18	51.7	0.07	0.02	0.917171	0.971263
P35813	Protein phosphatase 1A OS=Homo sapiens OX=9606 GN=PPM1A PE=1 SV=1	26	10	13	37.63	0.07	0.02	0.922454	0.972133
Q9Y5S2	Serine/threonine-protein kinase MRCK beta OS=Homo sapiens OX=9606 GN=CDC42BPB PE=1 SV=2	7	13	16	35.7	0.07	-0.07	0.934401	0.658084
Q7Z2K6	Endoplasmic reticulum metallopeptidase 1 OS=Homo sapiens OX=9606 GN=ERMP1 PE=1 SV=2	10	10	11	35.14	0.07	0.06	0.917171	0.82614
Q96P16	Regulation of nuclear pre-mRNA domain-containing protein 1A OS=Homo sapiens OX=9606 GN=RPRD1A PE=1 SV=1	25	9	13	38.79	0.07	-0.02	0.916189	0.858401
Q3KQV9	UDP-N-acetylhexosamine pyrophosphorylase-like protein 1 OS=Homo sapiens OX=9606 GN=UAP1L1 PE=1 SV=2	17	9	14	35.63	0.07	0.01	0.938432	0.973059
Q8TDX7	Serine/threonine-protein kinase Nek7 OS=Homo sapiens OX=9606 GN=NEK7 PE=1 SV=1	31	8	9	28.49	0.07	0.08	0.927069	0.723967
Q8TBC4	NEDD8-activating enzyme E1 catalytic subunit OS=Homo sapiens OX=9606 GN=UBA3 PE=1 SV=2	16	10	20	53.58	0.07	0.05	0.933888	0.82614
Q9UJY4	ADP-ribosylation factor-binding protein GGA2 OS=Homo sapiens OX=9606 GN=GGA2 PE=1 SV=3	18	11	12	33.67	0.07	0.1	0.934688	0.398335
O75688	Protein phosphatase 1B OS=Homo sapiens OX=9606 GN=PPM1B PE=1 SV=1	20	9	11	29.33	0.07	-0.03	0.93599	0.850705
O94880	PHD finger protein 14 OS=Homo sapiens OX=9606 GN=PHF14 PE=1 SV=3	9	10	13	27.17	0.07	0.06	0.922334	0.725492
Q5TAX3	Terminal uridylyltransferase 4 OS=Homo sapiens OX=9606 GN=TUT4 PE=1 SV=3	7	13	13	35.52	0.07	-0.01	0.922117	0.927176
P42677	40S ribosomal protein S27 OS=Homo sapiens OX=9606 GN=RPS27 PE=1 SV=3	40	5	15	55.44	0.07	0.01	0.936914	0.99129
Q9UGY1	Nucleolar protein 12 OS=Homo sapiens OX=9606 GN=NOL12 PE=1 SV=1	42	8	9	24.38	0.07	0.04	0.941882	0.958868
Q9NZJ7	Mitochondrial carrier homolog 1 OS=Homo sapiens OX=9606 GN=MTCH1 PE=1 SV=1	20	7	16	27.21	0.07	0.02	0.933888	0.951438
Q9Y394	Dehydrogenase/reductase SDR family member 7 OS=Homo sapiens OX=9606 GN=DHRS7 PE=1 SV=1	21	6	7	27.47	0.07	0.06	0.927069	0.8373
Q9BTA9	WW domain-containing adapter protein with coiled-coil OS=Homo sapiens OX=9606 GN=WAC PE=1 SV=3	14	7	8	23.93	0.07	0.1	0.923492	0.585517
O75368	Adapter SH3BGRL OS=Homo sapiens OX=9606 GN=SH3BGRL PE=1 SV=1	51	7	10	29.42	0.07	0.05	0.927069	0.861375
Q96JJ3	Engulfment and cell motility protein 2 OS=Homo sapiens OX=9606 GN=ELMO2 PE=1 SV=2	13	11	15	38.69	0.07	0.03	0.921914	0.95556
Q15527	Surfeit locus protein 2 OS=Homo sapiens OX=9606 GN=SURF2 PE=1 SV=4	27	6	9	24.61	0.07	-0.01	0.927503	0.923209
Q15382	GTP-binding protein Rheb OS=Homo sapiens OX=9606 GN=RHEB PE=1 SV=1	38	8	15	38.42	0.07	0.04	0.917171	0.871496
P09417	Dihydropteridine reductase OS=Homo sapiens OX=9606 GN=QDPR PE=1 SV=2	34	7	9	23.17	0.07	0.03	0.916189	0.939611
O15127	Secretory carrier-associated membrane protein 2 OS=Homo sapiens OX=9606 GN=SCAMP2 PE=1 SV=2	18	7	12	43.42	0.07	0.11	0.925109	0.413971
P46108	Adapter molecule crk OS=Homo sapiens OX=9606 GN=CRK PE=1 SV=2	21	7	12	37.63	0.07	-0.01	0.935503	0.926371
O15541	E3 ubiquitin-protein ligase RNF113A OS=Homo sapiens OX=9606 GN=RNF113A PE=1 SV=1	21	7	10	31.02	0.07	-0.01	0.934873	0.926157
Q9Y2S6	Translation machinery-associated protein 7 OS=Homo sapiens OX=9606 GN=TMA7 PE=1 SV=1	50	6	24	40.58	0.07	-0.06	0.939901	0.385448
O95825	Quinone oxidoreductase-like protein 1 OS=Homo sapiens OX=9606 GN=CRYZL1 PE=1 SV=2	21	8	12	26.46	0.07	-0.06	0.924269	0.591964
Q5T0N5	Formin-binding protein 1-like OS=Homo sapiens OX=9606 GN=FNBP1L PE=1 SV=3	16	11	13	21.24	0.07	0.02	0.916189	0.978137
P17706	Tyrosine-protein phosphatase non-receptor type 2 OS=Homo sapiens OX=9606 GN=PTPN2 PE=1 SV=2	24	13	14	28.63	0.07	0.07	0.923492	0.616934
Q00403	Transcription initiation factor IIB OS=Homo sapiens OX=9606 GN=GTF2B PE=1 SV=1	23	9	14	35.7	0.07	0.02	0.947295	0.966181
Q9BT09	Protein canopy homolog 3 OS=Homo sapiens OX=9606 GN=CNPY3 PE=1 SV=1	23	7	9	26.39	0.07	0.01	0.922856	0.978336
P78345	Ribonuclease P protein subunit p38 OS=Homo sapiens OX=9606 GN=RPP38 PE=1 SV=2	25	9	11	27.12	0.07	0.02	0.927069	0.978854
Q02127	Dihydroorotate dehydrogenase (quinone), mitochondrial OS=Homo sapiens OX=9606 GN=DHODH PE=1 SV=3	18	5	5	16.95	0.07	0.01	0.939901	0.976415
Q5T0F9	Coiled-coil and C2 domain-containing protein 1B OS=Homo sapiens OX=9606 GN=CC2D1B PE=1 SV=1	10	10	11	23.04	0.07	0.03	0.927069	0.950058
P06756	Integrin alpha-V OS=Homo sapiens OX=9606 GN=ITGAV PE=1 SV=2	9	10	13	20.75	0.07	0.01	0.911436	0.985828
Q9Y3E5	Peptidyl-tRNA hydrolase 2, mitochondrial OS=Homo sapiens OX=9606 GN=PTRH2 PE=1 SV=1	31	4	9	34.48	0.07	0.04	0.942333	0.926371
Q9UHG3	Prenylcysteine oxidase 1 OS=Homo sapiens OX=9606 GN=PCYOX1 PE=1 SV=3	13	6	7	23.05	0.07	0.02	0.927069	0.966181
Q5VWQ0	Lysine-specific demethylase 9 OS=Homo sapiens OX=9606 GN=RSBN1 PE=1 SV=2	11	10	10	25.17	0.07	0.04	0.927069	0.925029
Q96BM9	ADP-ribosylation factor-like protein 8A OS=Homo sapiens OX=9606 GN=ARL8A PE=1 SV=1	34	5	9	28.87	0.07	0.11	0.933888	0.385084
O95197	Reticulon-3 OS=Homo sapiens OX=9606 GN=RTN3 PE=1 SV=2	4	5	12	35.4	0.07	-0.01	0.933888	0.93605
O95425	Supervillin OS=Homo sapiens OX=9606 GN=SVIL PE=1 SV=2	3	6	6	14.62	0.07	0.1	0.961078	0.8373
Q9H0W5	Coiled-coil domain-containing protein 8 OS=Homo sapiens OX=9606 GN=CCDC8 PE=1 SV=2	16	8	9	16.42	0.07	-0.06	0.961078	0.846951
P53701	Holocytochrome c-type synthase OS=Homo sapiens OX=9606 GN=HCCS PE=1 SV=1	24	8	11	24.95	0.07	0	0.924944	0.955267
P53582	Methionine aminopeptidase 1 OS=Homo sapiens OX=9606 GN=METAP1 PE=1 SV=2	10	4	8	23.62	0.07	0.06	0.929782	0.836028
Q8N0Z6	Tetratricopeptide repeat protein 5 OS=Homo sapiens OX=9606 GN=TTC5 PE=1 SV=2	15	7	7	19.21	0.07	0	0.917171	0.959562
Q08AN1	Zinc finger protein 616 OS=Homo sapiens OX=9606 GN=ZNF616 PE=2 SV=2	12	7	16	47.09	0.07	-0.07	0.939901	0.579288
P21439	Phosphatidylcholine translocator ABCB4 OS=Homo sapiens OX=9606 GN=ABCB4 PE=1 SV=2	4	6	8	19.39	0.07	-0.04	0.949471	0.885251
O75925	E3 SUMO-protein ligase PIAS1 OS=Homo sapiens OX=9606 GN=PIAS1 PE=1 SV=2	8	3	4	14.09	0.07	0.07	0.962982	0.924928
Q9H875	PRKR-interacting protein 1 OS=Homo sapiens OX=9606 GN=PRKRIP1 PE=1 SV=1	28	7	11	31.02	0.07	-0.01	0.923492	0.918291
Q9BUE6	Iron-sulfur cluster assembly 1 homolog, mitochondrial OS=Homo sapiens OX=9606 GN=ISCA1 PE=1 SV=1	28	3	5	15.61	0.07	-0.08	0.933888	0.654975
Q96GX5	Serine/threonine-protein kinase greatwall OS=Homo sapiens OX=9606 GN=MASTL PE=1 SV=1	5	5	8	24.33	0.07	0.12	0.955897	0.805141
Q7Z3E2	Coiled-coil domain-containing protein 186 OS=Homo sapiens OX=9606 GN=CCDC186 PE=1 SV=2	6	6	6	15.89	0.07	0	0.955897	0.958868
Q99504	Eyes absent homolog 3 OS=Homo sapiens OX=9606 GN=EYA3 PE=1 SV=3	6	3	3	9.92	0.07	0.03	0.942333	0.993002
Q01469	Fatty acid-binding protein 5 OS=Homo sapiens OX=9606 GN=FABP5 PE=1 SV=3	19	4	15	31.27	0.07	-0.05	0.943637	0.63194
Q9HAH7	Probable fibrosin-1 OS=Homo sapiens OX=9606 GN=FBRS PE=1 SV=3	11	4	5	9.92	0.07	0.04	0.961078	0.969393
P09234	U1 small nuclear ribonucleoprotein C OS=Homo sapiens OX=9606 GN=SNRPC PE=1 SV=1	13	2	7	19.7	0.07	0.04	0.936774	0.924928
Q8TCC3	39S ribosomal protein L30, mitochondrial OS=Homo sapiens OX=9606 GN=MRPL30 PE=1 SV=1	22	4	6	19.35	0.07	0.08	0.923492	0.803144
Q8TEY7	Ubiquitin carboxyl-terminal hydrolase 33 OS=Homo sapiens OX=9606 GN=USP33 PE=1 SV=2	4	3	3	13.62	0.07	-0.02	0.961078	0.918291
Q86W50	RNA N6-adenosine-methyltransferase METTL16 OS=Homo sapiens OX=9606 GN=METTL16 PE=1 SV=2	7	4	6	14.89	0.07	0.01	0.941882	0.977705
Q6VY07	Phosphofurin acidic cluster sorting protein 1 OS=Homo sapiens OX=9606 GN=PACS1 PE=1 SV=2	2	2	4	9.3	0.07	0.2	0.949471	0.404685
Q15853	Upstream stimulatory factor 2 OS=Homo sapiens OX=9606 GN=USF2 PE=1 SV=1	14	6	8	18.74	0.07	0.11	0.923492	0.515004
Q5ST30	Valine--tRNA ligase, mitochondrial OS=Homo sapiens OX=9606 GN=VARS2 PE=1 SV=2	4	5	5	10.51	0.07	0.03	0.955897	0.999924
O60294	tRNA wybutosine-synthesizing protein 4 OS=Homo sapiens OX=9606 GN=LCMT2 PE=1 SV=3	8	5	6	14.68	0.07	0.04	0.934739	0.957228
Q6IPR3	tRNA wybutosine-synthesizing protein 3 homolog OS=Homo sapiens OX=9606 GN=TYW3 PE=1 SV=2	11	3	4	8.08	0.07	-0.1	0.935693	0.256351
Q9BQE9	B-cell CLL/lymphoma 7 protein family member B OS=Homo sapiens OX=9606 GN=BCL7B PE=1 SV=1	13	4	5	11.78	0.07	0.16	0.963247	0.694131
Q86YS6	Ras-related protein Rab-43 OS=Homo sapiens OX=9606 GN=RAB43 PE=1 SV=1	8	2	12	38.57	0.07	0.08	0.954676	0.918914
Q9H4A5	Golgi phosphoprotein 3-like OS=Homo sapiens OX=9606 GN=GOLPH3L PE=1 SV=1	16	5	5	10.87	0.07	-0.02	0.938432	0.918291
Q15652	Probable JmjC domain-containing histone demethylation protein 2C OS=Homo sapiens OX=9606 GN=JMJD1C PE=1 SV=2	1	4	4	5.59	0.07	-0.03	0.967597	0.918291
Q99933	BAG family molecular chaperone regulator 1 OS=Homo sapiens OX=9606 GN=BAG1 PE=1 SV=4	10	4	4	10.62	0.07	0.06	0.93841	0.927176
Q96JB3	Hypermethylated in cancer 2 protein OS=Homo sapiens OX=9606 GN=HIC2 PE=1 SV=2	6	4	5	8.33	0.07	0.09	0.949364	0.876784
Q96T17	MAP7 domain-containing protein 2 OS=Homo sapiens OX=9606 GN=MAP7D2 PE=1 SV=2	4	3	5	11.6	0.07	-0.05	0.955897	0.86203
Q9Y6X3	MAU2 chromatid cohesion factor homolog OS=Homo sapiens OX=9606 GN=MAU2 PE=1 SV=2	5	4	4	10.47	0.07	0.01	0.936885	0.969362
Q5VSG8	Glycoprotein endo-alpha-1,2-mannosidase-like protein OS=Homo sapiens OX=9606 GN=MANEAL PE=2 SV=1	7	3	4	14.39	0.07	0.1	0.957803	0.858401
Q96MM7	Heparan-sulfate 6-O-sulfotransferase 2 OS=Homo sapiens OX=9606 GN=HS6ST2 PE=1 SV=2	5	4	5	12.29	0.07	0.01	0.961078	0.972621
Q9NWL6	Asparagine synthetase domain-containing protein 1 OS=Homo sapiens OX=9606 GN=ASNSD1 PE=2 SV=2	3	2	2	6.14	0.07	0.11	0.982016	0.877543
Q9H0E2	Toll-interacting protein OS=Homo sapiens OX=9606 GN=TOLLIP PE=1 SV=1	11	4	5	10.71	0.07	0.06	0.935693	0.85688
Q9P2F8	Signal-induced proliferation-associated 1-like protein 2 OS=Homo sapiens OX=9606 GN=SIPA1L2 PE=1 SV=2	1	2	2	6.55	0.07	0	0.982016	0.963279
Q9UHA3	Probable ribosome biogenesis protein RLP24 OS=Homo sapiens OX=9606 GN=RSL24D1 PE=1 SV=1	17	3	6	13.11	0.07	0.08	0.922334	0.743044
Q9NUU6	Inactive ubiquitin thioesterase OTULINL OS=Homo sapiens OX=9606 GN=OTULINL PE=1 SV=1	7	3	3	5.8	0.07	0	0.927069	0.954971
O75818	Ribonuclease P protein subunit p40 OS=Homo sapiens OX=9606 GN=RPP40 PE=1 SV=3	8	3	4	11.59	0.07	0.02	0.927069	0.983674
Q9Y2D4	Exocyst complex component 6B OS=Homo sapiens OX=9606 GN=EXOC6B PE=1 SV=3	4	4	4	6.6	0.07	0.03	0.982016	0.999924
P51790	H(+)/Cl(-) exchange transporter 3 OS=Homo sapiens OX=9606 GN=CLCN3 PE=1 SV=2	3	3	3	8.7	0.07	0.03	0.939901	0.983697
P48651	Phosphatidylserine synthase 1 OS=Homo sapiens OX=9606 GN=PTDSS1 PE=1 SV=1	5	3	4	10.9	0.07	-0.02	0.926293	0.885748
Q6ZT62	Bargin OS=Homo sapiens OX=9606 GN=BARGIN PE=1 SV=2	3	2	2	6.12	0.07	0.01	0.97818	0.969362
Q9NRM2	Zinc finger protein 277 OS=Homo sapiens OX=9606 GN=ZNF277 PE=1 SV=2	6	4	6	8.2	0.07	0.02	0.974429	0.984701
Q8IY47	Kelch repeat and BTB domain-containing protein 2 OS=Homo sapiens OX=9606 GN=KBTBD2 PE=1 SV=2	3	2	2	5.52	0.07	0.14	0.961078	0.674922
Q969J3	BLOC-1-related complex subunit 5 OS=Homo sapiens OX=9606 GN=BORCS5 PE=1 SV=1	11	2	2	4.59	0.07	-0.05	0.966904	0.858401
Q58WW2	DDB1- and CUL4-associated factor 6 OS=Homo sapiens OX=9606 GN=DCAF6 PE=1 SV=1	2	2	2	4.56	0.07	0.12	0.982016	0.890454
Q9H0W9	Ester hydrolase C11orf54 OS=Homo sapiens OX=9606 GN=C11orf54 PE=1 SV=1	7	3	4	7.08	0.07	0.27	0.955897	0.0580879
P78383	Solute carrier family 35 member B1 OS=Homo sapiens OX=9606 GN=SLC35B1 PE=1 SV=1	3	1	1	3.05	0.07	0.13	0.955897	0.743546
Q14680	Maternal embryonic leucine zipper kinase OS=Homo sapiens OX=9606 GN=MELK PE=1 SV=3	2	1	1	3.27	0.07	0.13	0.961078	0.782322
Q7Z7A4	PX domain-containing protein kinase-like protein OS=Homo sapiens OX=9606 GN=PXK PE=1 SV=1	3	2	2	2.37	0.07	-0.02	0.955897	0.927176
Q13546	Receptor-interacting serine/threonine-protein kinase 1 OS=Homo sapiens OX=9606 GN=RIPK1 PE=1 SV=3	1	1	1	3.97	0.07	0.14	0.968175	0.756153
Q8WVD3	E3 ubiquitin-protein ligase RNF138 OS=Homo sapiens OX=9606 GN=RNF138 PE=1 SV=1	4	1	2	7.17	0.07	0.09	0.978344	0.918291
P17050	Alpha-N-acetylgalactosaminidase OS=Homo sapiens OX=9606 GN=NAGA PE=1 SV=2	3	1	1	2.9	0.07	-0.04	0.97818	0.91222
O14770	Homeobox protein Meis2 OS=Homo sapiens OX=9606 GN=MEIS2 PE=1 SV=2	2	1	1	3.8	0.07	0.04	0.982016	0.99129
Q9NYJ8	TGF-beta-activated kinase 1 and MAP3K7-binding protein 2 OS=Homo sapiens OX=9606 GN=TAB2 PE=1 SV=1	2	2	2	5.18	0.07	0.02	0.967904	0.990684
Q15742	NGFI-A-binding protein 2 OS=Homo sapiens OX=9606 GN=NAB2 PE=1 SV=1	2	1	1	2.22	0.07	-0.06	0.961078	0.845076
Q96DU7	Inositol-trisphosphate 3-kinase C OS=Homo sapiens OX=9606 GN=ITPKC PE=1 SV=1	1	1	1	0	0.07	0.14	0.978344	0.82614
Q8TAV3	Cytochrome P450 2W1 OS=Homo sapiens OX=9606 GN=CYP2W1 PE=1 SV=2	4	2	2	2.44	0.07	0.08	0.972439	0.927176
Q9Y2N7	Hypoxia-inducible factor 3-alpha OS=Homo sapiens OX=9606 GN=HIF3A PE=1 SV=2	1	1	4	8	0.07	-0.05	0.961078	0.869161
Q15048	Leucine-rich repeat-containing protein 14 OS=Homo sapiens OX=9606 GN=LRRC14 PE=1 SV=1	2	1	1	1.83	0.07	0.07	0.981297	0.947804
P54851	Epithelial membrane protein 2 OS=Homo sapiens OX=9606 GN=EMP2 PE=1 SV=1	4	1	1	2.58	0.07	0.06	0.978943	0.964319
Q08431	Lactadherin OS=Homo sapiens OX=9606 GN=MFGE8 PE=1 SV=3	5	1	1	0	0.07	0.13	0.967597	0.856243
Q9NS93	Transmembrane 7 superfamily member 3 OS=Homo sapiens OX=9606 GN=TM7SF3 PE=2 SV=1	2	1	1	2.05	0.07	-0.05	0.959937	0.874572
Q9UKP5	A disintegrin and metalloproteinase with thrombospondin motifs 6 OS=Homo sapiens OX=9606 GN=ADAMTS6 PE=2 SV=2	1	1	2	2.23	0.07	-0.01	0.961078	0.930033
Q8IZT8	Heparan sulfate glucosamine 3-O-sulfotransferase 5 OS=Homo sapiens OX=9606 GN=HS3ST5 PE=1 SV=1	3	1	1	2.28	0.07	0.13	0.961078	0.763577
P09874	Poly [ADP-ribose] polymerase 1 OS=Homo sapiens OX=9606 GN=PARP1 PE=1 SV=4	53	73	357	1143.03	0.06	0	0.961078	0.992645
P07900	Heat shock protein HSP 90-alpha OS=Homo sapiens OX=9606 GN=HSP90AA1 PE=1 SV=5	66	58	901	2795.84	0.06	0	0.961078	0.99129
P38646	Stress-70 protein, mitochondrial OS=Homo sapiens OX=9606 GN=HSPA9 PE=1 SV=2	54	48	281	861.41	0.06	0.01	0.961078	0.927176
Q9P2E9	Ribosome-binding protein 1 OS=Homo sapiens OX=9606 GN=RRBP1 PE=1 SV=5	67	85	146	454.63	0.06	0.05	0.955369	0.510896
Q92945	Far upstream element-binding protein 2 OS=Homo sapiens OX=9606 GN=KHSRP PE=1 SV=4	54	39	165	595.43	0.06	0	0.968175	0.958868
Q15233	Non-POU domain-containing octamer-binding protein OS=Homo sapiens OX=9606 GN=NONO PE=1 SV=4	56	33	274	763.93	0.06	0.03	0.961078	0.808296
O60841	Eukaryotic translation initiation factor 5B OS=Homo sapiens OX=9606 GN=EIF5B PE=1 SV=4	34	47	94	332.94	0.06	-0.01	0.961078	0.938126
Q13435	Splicing factor 3B subunit 2 OS=Homo sapiens OX=9606 GN=SF3B2 PE=1 SV=2	41	43	127	415.18	0.06	0	0.955897	0.999924
Q13200	26S proteasome non-ATPase regulatory subunit 2 OS=Homo sapiens OX=9606 GN=PSMD2 PE=1 SV=3	36	34	108	349.85	0.06	0.01	0.963247	0.927176
Q8NE71	ATP-binding cassette sub-family F member 1 OS=Homo sapiens OX=9606 GN=ABCF1 PE=1 SV=2	36	34	85	298.62	0.06	0.01	0.961078	0.938286
Q09666	Neuroblast differentiation-associated protein AHNAK OS=Homo sapiens OX=9606 GN=AHNAK PE=1 SV=2	31	75	104	240.26	0.06	0.03	0.955897	0.788638
P41252	Isoleucine--tRNA ligase, cytoplasmic OS=Homo sapiens OX=9606 GN=IARS1 PE=1 SV=2	31	45	106	307.11	0.06	0.03	0.961078	0.858401
Q9NZI8	Insulin-like growth factor 2 mRNA-binding protein 1 OS=Homo sapiens OX=9606 GN=IGF2BP1 PE=1 SV=2	51	35	132	410.59	0.06	-0.01	0.955897	0.927176
Q02880	DNA topoisomerase 2-beta OS=Homo sapiens OX=9606 GN=TOP2B PE=1 SV=3	28	56	118	310.02	0.06	0.03	0.963247	0.845076
Q9BXJ9	N-alpha-acetyltransferase 15, NatA auxiliary subunit OS=Homo sapiens OX=9606 GN=NAA15 PE=1 SV=1	43	42	117	298.28	0.06	0.01	0.968076	0.954971
Q6KC79	Nipped-B-like protein OS=Homo sapiens OX=9606 GN=NIPBL PE=1 SV=2	19	59	73	173.62	0.06	0.03	0.956383	0.80858
Q14247	Src substrate cortactin OS=Homo sapiens OX=9606 GN=CTTN PE=1 SV=2	57	40	82	233.09	0.06	0.02	0.961078	0.923089
Q9BUJ2	Heterogeneous nuclear ribonucleoprotein U-like protein 1 OS=Homo sapiens OX=9606 GN=HNRNPUL1 PE=1 SV=2	27	28	79	245.54	0.06	0.02	0.961078	0.878721
P49790	Nuclear pore complex protein Nup153 OS=Homo sapiens OX=9606 GN=NUP153 PE=1 SV=2	28	38	62	184.61	0.06	-0.01	0.961078	0.921661
P35221	Catenin alpha-1 OS=Homo sapiens OX=9606 GN=CTNNA1 PE=1 SV=1	35	33	61	179.14	0.06	0.02	0.961078	0.919454
Q9NTI5	Sister chromatid cohesion protein PDS5 homolog B OS=Homo sapiens OX=9606 GN=PDS5B PE=1 SV=1	29	44	64	178.5	0.06	-0.01	0.955897	0.955267
Q14103	Heterogeneous nuclear ribonucleoprotein D0 OS=Homo sapiens OX=9606 GN=HNRNPD PE=1 SV=1	44	21	82	243.57	0.06	-0.04	0.968286	0.522967
P35637	RNA-binding protein FUS OS=Homo sapiens OX=9606 GN=FUS PE=1 SV=1	20	13	70	232.14	0.06	0	0.961078	0.965527
Q12905	Interleukin enhancer-binding factor 2 OS=Homo sapiens OX=9606 GN=ILF2 PE=1 SV=2	46	18	70	226.3	0.06	0.02	0.955369	0.904603
Q9Y2L1	Exosome complex exonuclease RRP44 OS=Homo sapiens OX=9606 GN=DIS3 PE=1 SV=2	27	29	54	172.52	0.06	0.01	0.955897	0.983522
O75400	Pre-mRNA-processing factor 40 homolog A OS=Homo sapiens OX=9606 GN=PRPF40A PE=1 SV=2	27	33	59	152.08	0.06	-0.01	0.962767	0.954971
Q32P51	Heterogeneous nuclear ribonucleoprotein A1-like 2 OS=Homo sapiens OX=9606 GN=HNRNPA1L2 PE=2 SV=2	39	17	230	684.87	0.06	0.03	0.967597	0.999924
Q12888	TP53-binding protein 1 OS=Homo sapiens OX=9606 GN=TP53BP1 PE=1 SV=2	17	31	47	143.09	0.06	0.04	0.949471	0.836028
Q15366	Poly(rC)-binding protein 2 OS=Homo sapiens OX=9606 GN=PCBP2 PE=1 SV=1	48	14	82	256.07	0.06	-0.04	0.961078	0.579288
Q92769	Histone deacetylase 2 OS=Homo sapiens OX=9606 GN=HDAC2 PE=1 SV=2	37	19	71	165.2	0.06	0.05	0.961078	0.579288
P04181	Ornithine aminotransferase, mitochondrial OS=Homo sapiens OX=9606 GN=OAT PE=1 SV=1	37	19	65	237.11	0.06	0.02	0.961078	0.926371
Q9Y2X3	Nucleolar protein 58 OS=Homo sapiens OX=9606 GN=NOP58 PE=1 SV=1	31	18	40	115.47	0.06	-0.02	0.939901	0.905737
P40925	Malate dehydrogenase, cytoplasmic OS=Homo sapiens OX=9606 GN=MDH1 PE=1 SV=4	39	16	62	191.64	0.06	0	0.961078	0.99129
Q9UJS0	Electrogenic aspartate/glutamate antiporter SLC25A13, mitochondrial OS=Homo sapiens OX=9606 GN=SLC25A13 PE=1 SV=2	30	23	42	125.35	0.06	0.03	0.937181	0.871496
Q5VZL5	Zinc finger MYM-type protein 4 OS=Homo sapiens OX=9606 GN=ZMYM4 PE=1 SV=1	17	26	40	116.23	0.06	0.01	0.960355	0.983674
P25788	Proteasome subunit alpha type-3 OS=Homo sapiens OX=9606 GN=PSMA3 PE=1 SV=2	48	14	69	218.92	0.06	-0.01	0.963247	0.918291
Q9Y295	Developmentally-regulated GTP-binding protein 1 OS=Homo sapiens OX=9606 GN=DRG1 PE=1 SV=1	34	12	39	125.16	0.06	-0.03	0.947823	0.788382
O76003	Glutaredoxin-3 OS=Homo sapiens OX=9606 GN=GLRX3 PE=1 SV=2	36	15	50	148.05	0.06	-0.02	0.972439	0.87229
Q9UMS4	Pre-mRNA-processing factor 19 OS=Homo sapiens OX=9606 GN=PRPF19 PE=1 SV=1	33	14	64	203.97	0.06	0.01	0.960114	0.964319
P36507	Dual specificity mitogen-activated protein kinase kinase 2 OS=Homo sapiens OX=9606 GN=MAP2K2 PE=1 SV=1	42	17	49	149.49	0.06	0.03	0.955897	0.903487
Q6WCQ1	Myosin phosphatase Rho-interacting protein OS=Homo sapiens OX=9606 GN=MPRIP PE=1 SV=3	23	19	24	78.98	0.06	0.02	0.949364	0.95002
Q9NYV4	Cyclin-dependent kinase 12 OS=Homo sapiens OX=9606 GN=CDK12 PE=1 SV=2	14	24	36	94.2	0.06	0.05	0.954066	0.65853
Q86TU7	Actin-histidine N-methyltransferase OS=Homo sapiens OX=9606 GN=SETD3 PE=1 SV=1	29	19	28	83.31	0.06	0.02	0.961078	0.951074
P82979	SAP domain-containing ribonucleoprotein OS=Homo sapiens OX=9606 GN=SARNP PE=1 SV=3	49	13	47	131.4	0.06	0.01	0.963247	0.972641
Q9UBF2	Coatomer subunit gamma-2 OS=Homo sapiens OX=9606 GN=COPG2 PE=1 SV=1	21	20	35	105.96	0.06	-0.01	0.955897	0.918914
P25685	DnaJ homolog subfamily B member 1 OS=Homo sapiens OX=9606 GN=DNAJB1 PE=1 SV=4	42	20	42	91.26	0.06	0.01	0.955897	0.991768
Q9P0L0	Vesicle-associated membrane protein-associated protein A OS=Homo sapiens OX=9606 GN=VAPA PE=1 SV=3	42	10	26	83.64	0.06	-0.07	0.964976	0.210455
O43488	Aflatoxin B1 aldehyde reductase member 2 OS=Homo sapiens OX=9606 GN=AKR7A2 PE=1 SV=3	35	13	28	69.09	0.06	-0.02	0.968175	0.91222
P61353	60S ribosomal protein L27 OS=Homo sapiens OX=9606 GN=RPL27 PE=1 SV=2	56	10	81	214.88	0.06	0.03	0.969007	0.858401
Q8IYB8	ATP-dependent RNA helicase SUPV3L1, mitochondrial OS=Homo sapiens OX=9606 GN=SUPV3L1 PE=1 SV=1	19	14	18	50.87	0.06	0.05	0.955755	0.856243
P26368	Splicing factor U2AF 65 kDa subunit OS=Homo sapiens OX=9606 GN=U2AF2 PE=1 SV=4	31	11	30	92.91	0.06	0	0.962767	0.99129
P30048	Thioredoxin-dependent peroxide reductase, mitochondrial OS=Homo sapiens OX=9606 GN=PRDX3 PE=1 SV=3	32	10	37	120.92	0.06	0.01	0.955897	0.955267
O94973	AP-2 complex subunit alpha-2 OS=Homo sapiens OX=9606 GN=AP2A2 PE=1 SV=2	21	21	32	92.12	0.06	0.01	0.943637	0.99129
P62979	Ubiquitin-40S ribosomal protein S27a OS=Homo sapiens OX=9606 GN=RPS27A PE=1 SV=2	52	10	329	794.6	0.06	0.01	0.961078	0.978336
Q4KMP7	TBC1 domain family member 10B OS=Homo sapiens OX=9606 GN=TBC1D10B PE=1 SV=3	22	14	17	55.87	0.06	0.05	0.949471	0.856243
A3KN83	Protein strawberry notch homolog 1 OS=Homo sapiens OX=9606 GN=SBNO1 PE=1 SV=1	12	15	20	56.06	0.06	0.05	0.943637	0.84462
O00487	26S proteasome non-ATPase regulatory subunit 14 OS=Homo sapiens OX=9606 GN=PSMD14 PE=1 SV=1	27	11	37	88.41	0.06	0	0.955897	0.978336
Q12907	Vesicular integral-membrane protein VIP36 OS=Homo sapiens OX=9606 GN=LMAN2 PE=1 SV=1	35	12	22	67.2	0.06	0.01	0.963247	0.99129
O00161	Synaptosomal-associated protein 23 OS=Homo sapiens OX=9606 GN=SNAP23 PE=1 SV=1	52	10	17	58.86	0.06	0.06	0.943637	0.69678
Q12873	Chromodomain-helicase-DNA-binding protein 3 OS=Homo sapiens OX=9606 GN=CHD3 PE=1 SV=3	8	17	43	92.01	0.06	0.04	0.968076	0.978569
O14936	Peripheral plasma membrane protein CASK OS=Homo sapiens OX=9606 GN=CASK PE=1 SV=3	19	18	23	66.97	0.06	-0.02	0.949091	0.890454
Q9NY61	Protein AATF OS=Homo sapiens OX=9606 GN=AATF PE=1 SV=1	25	13	18	44.98	0.06	0.03	0.940647	0.927176
Q6ZXV5	Protein O-mannosyl-transferase TMTC3 OS=Homo sapiens OX=9606 GN=TMTC3 PE=1 SV=2	18	18	27	75.47	0.06	0.06	0.961078	0.667936
Q8WUD4	Coiled-coil domain-containing protein 12 OS=Homo sapiens OX=9606 GN=CCDC12 PE=1 SV=1	67	13	21	71.75	0.06	0.07	0.955897	0.545526
Q96CX2	BTB/POZ domain-containing protein KCTD12 OS=Homo sapiens OX=9606 GN=KCTD12 PE=1 SV=1	42	11	22	61.62	0.06	-0.02	0.949079	0.903731
P61086	Ubiquitin-conjugating enzyme E2 K OS=Homo sapiens OX=9606 GN=UBE2K PE=1 SV=3	47	8	24	88.79	0.06	-0.02	0.963247	0.87159
Q99436	Proteasome subunit beta type-7 OS=Homo sapiens OX=9606 GN=PSMB7 PE=1 SV=1	27	9	34	103.57	0.06	0.02	0.949364	0.932687
Q15031	Leucine--tRNA ligase, mitochondrial OS=Homo sapiens OX=9606 GN=LARS2 PE=1 SV=2	16	16	21	56.41	0.06	0.02	0.961078	0.959562
Q9UMX0	Ubiquilin-1 OS=Homo sapiens OX=9606 GN=UBQLN1 PE=1 SV=2	16	7	16	63.3	0.06	0.05	0.949471	0.902027
O60547	GDP-mannose 4,6 dehydratase OS=Homo sapiens OX=9606 GN=GMDS PE=1 SV=1	32	13	23	65.22	0.06	0	0.961078	0.958754
P18085	ADP-ribosylation factor 4 OS=Homo sapiens OX=9606 GN=ARF4 PE=1 SV=3	43	7	61	120.85	0.06	0	0.961078	0.978336
Q9HA77	Probable cysteine--tRNA ligase, mitochondrial OS=Homo sapiens OX=9606 GN=CARS2 PE=1 SV=1	22	12	19	50.6	0.06	-0.02	0.961078	0.890454
O95486	Protein transport protein Sec24A OS=Homo sapiens OX=9606 GN=SEC24A PE=1 SV=2	13	12	20	70.45	0.06	0.06	0.950707	0.725492
Q96FW1	Ubiquitin thioesterase OTUB1 OS=Homo sapiens OX=9606 GN=OTUB1 PE=1 SV=2	29	7	23	77.13	0.06	0.04	0.961078	0.858401
Q9H0P0	Cytosolic 5'-nucleotidase 3A OS=Homo sapiens OX=9606 GN=NT5C3A PE=1 SV=3	25	8	13	42.86	0.06	0.04	0.943637	0.914699
Q9Y6X9	ATPase MORC2 OS=Homo sapiens OX=9606 GN=MORC2 PE=1 SV=2	13	14	16	48.68	0.06	0.09	0.949364	0.330614
Q14244	Ensconsin OS=Homo sapiens OX=9606 GN=MAP7 PE=1 SV=1	22	20	26	63.05	0.06	0.08	0.939901	0.512689
P53007	Tricarboxylate transport protein, mitochondrial OS=Homo sapiens OX=9606 GN=SLC25A1 PE=1 SV=2	23	8	39	108.64	0.06	0.02	0.961078	0.953171
Q9Y5L0	Transportin-3 OS=Homo sapiens OX=9606 GN=TNPO3 PE=1 SV=3	15	12	22	63.48	0.06	-0.04	0.955897	0.781034
P31323	cAMP-dependent protein kinase type II-beta regulatory subunit OS=Homo sapiens OX=9606 GN=PRKAR2B PE=1 SV=3	29	10	14	40.11	0.06	0.06	0.933888	0.764865
Q13613	Myotubularin-related protein 1 OS=Homo sapiens OX=9606 GN=MTMR1 PE=1 SV=4	17	13	17	43.13	0.06	-0.02	0.943637	0.86748
Q12824	SWI/SNF-related matrix-associated actin-dependent regulator of chromatin subfamily B member 1 OS=Homo sapiens OX=9606 GN=SMARCB1 PE=1 SV=2	25	10	16	47.17	0.06	-0.03	0.939901	0.850421
Q9GZV4	Eukaryotic translation initiation factor 5A-2 OS=Homo sapiens OX=9606 GN=EIF5A2 PE=1 SV=3	30	6	51	102.07	0.06	0	0.982016	0.960356
A8CG34	Nuclear envelope pore membrane protein POM 121C OS=Homo sapiens OX=9606 GN=POM121C PE=1 SV=3	10	14	17	41.06	0.06	0.09	0.949091	0.561226
Q15555	Microtubule-associated protein RP/EB family member 2 OS=Homo sapiens OX=9606 GN=MAPRE2 PE=1 SV=1	30	11	20	56.31	0.06	0.04	0.949194	0.90289
P48506	Glutamate--cysteine ligase catalytic subunit OS=Homo sapiens OX=9606 GN=GCLC PE=1 SV=2	16	11	17	54.78	0.06	-0.01	0.955897	0.933323
Q8IXI1	Mitochondrial Rho GTPase 2 OS=Homo sapiens OX=9606 GN=RHOT2 PE=1 SV=2	20	9	12	50.06	0.06	0.07	0.949303	0.817471
O95319	CUGBP Elav-like family member 2 OS=Homo sapiens OX=9606 GN=CELF2 PE=1 SV=1	17	11	24	66.7	0.06	-0.08	0.968286	0.256156
Q8NHH9	Atlastin-2 OS=Homo sapiens OX=9606 GN=ATL2 PE=1 SV=2	22	11	20	48.47	0.06	0.04	0.938432	0.918291
P63000	Ras-related C3 botulinum toxin substrate 1 OS=Homo sapiens OX=9606 GN=RAC1 PE=1 SV=1	21	6	19	55.51	0.06	0.05	0.962767	0.715127
Q14318	Peptidyl-prolyl cis-trans isomerase FKBP8 OS=Homo sapiens OX=9606 GN=FKBP8 PE=1 SV=2	16	7	18	47.96	0.06	-0.08	0.961078	0.260327
Q6UXN9	WD repeat-containing protein 82 OS=Homo sapiens OX=9606 GN=WDR82 PE=1 SV=1	28	11	25	71.62	0.06	-0.05	0.955897	0.541682
O14929	Histone acetyltransferase type B catalytic subunit OS=Homo sapiens OX=9606 GN=HAT1 PE=1 SV=2	20	8	24	72.96	0.06	0.02	0.955897	0.923209
Q9BTU6	Phosphatidylinositol 4-kinase type 2-alpha OS=Homo sapiens OX=9606 GN=PI4K2A PE=1 SV=1	25	12	14	33.71	0.06	-0.01	0.952609	0.934314
O00762	Ubiquitin-conjugating enzyme E2 C OS=Homo sapiens OX=9606 GN=UBE2C PE=1 SV=1	47	8	17	53.18	0.06	0.1	0.934739	0.24082
P85037	Forkhead box protein K1 OS=Homo sapiens OX=9606 GN=FOXK1 PE=1 SV=1	16	15	23	54.44	0.06	0.05	0.961078	0.78638
P07196	Neurofilament light polypeptide OS=Homo sapiens OX=9606 GN=NEFL PE=1 SV=3	17	12	22	65.69	0.06	0.03	0.939901	0.954971
Q6ZN17	Protein lin-28 homolog B OS=Homo sapiens OX=9606 GN=LIN28B PE=1 SV=1	29	8	13	39.35	0.06	-0.01	0.942333	0.914699
Q92572	AP-3 complex subunit sigma-1 OS=Homo sapiens OX=9606 GN=AP3S1 PE=1 SV=1	34	6	13	40.73	0.06	0	0.928899	0.971263
Q8IV08	5'-3' exonuclease PLD3 OS=Homo sapiens OX=9606 GN=PLD3 PE=1 SV=1	19	8	18	58.21	0.06	0.01	0.949364	0.999924
Q99570	Phosphoinositide 3-kinase regulatory subunit 4 OS=Homo sapiens OX=9606 GN=PIK3R4 PE=1 SV=3	9	13	13	32.86	0.06	0.04	0.949471	0.927176
Q9NWK9	Box C/D snoRNA protein 1 OS=Homo sapiens OX=9606 GN=ZNHIT6 PE=1 SV=1	22	11	14	37.17	0.06	-0.06	0.949091	0.485848
Q9Y6D6	Brefeldin A-inhibited guanine nucleotide-exchange protein 1 OS=Homo sapiens OX=9606 GN=ARFGEF1 PE=1 SV=2	7	16	19	40.98	0.06	0.08	0.955897	0.72958
Q9BRT6	Protein LLP homolog OS=Homo sapiens OX=9606 GN=LLPH PE=1 SV=1	35	4	13	38.38	0.06	0.02	0.94343	0.981936
Q9H773	dCTP pyrophosphatase 1 OS=Homo sapiens OX=9606 GN=DCTPP1 PE=1 SV=1	38	7	13	43.88	0.06	-0.18	0.954676	0.00108073
Q3MHD2	Protein LSM12 OS=Homo sapiens OX=9606 GN=LSM12 PE=1 SV=2	23	4	13	53.52	0.06	0.01	0.949364	0.999924
Q9UBX3	Mitochondrial dicarboxylate carrier OS=Homo sapiens OX=9606 GN=SLC25A10 PE=1 SV=2	31	10	18	48.88	0.06	0.09	0.938432	0.376379
Q9H5H4	Zinc finger protein 768 OS=Homo sapiens OX=9606 GN=ZNF768 PE=1 SV=2	19	11	15	32.29	0.06	0.07	0.933888	0.85688
P82970	High mobility group nucleosome-binding domain-containing protein 5 OS=Homo sapiens OX=9606 GN=HMGN5 PE=1 SV=1	22	6	8	29.14	0.06	-0.04	0.933888	0.820323
Q16799	Reticulon-1 OS=Homo sapiens OX=9606 GN=RTN1 PE=1 SV=1	13	7	8	18.14	0.06	0.12	0.961078	0.715127
P06865	Beta-hexosaminidase subunit alpha OS=Homo sapiens OX=9606 GN=HEXA PE=1 SV=2	19	11	18	43.35	0.06	0	0.961078	0.981936
Q9H7B2	Ribosome production factor 2 homolog OS=Homo sapiens OX=9606 GN=RPF2 PE=1 SV=2	22	9	18	50.75	0.06	0.05	0.961078	0.737945
Q86W56	Poly(ADP-ribose) glycohydrolase OS=Homo sapiens OX=9606 GN=PARG PE=1 SV=1	11	12	14	35.21	0.06	0.01	0.937035	0.99129
Q9ULV3	Cip1-interacting zinc finger protein OS=Homo sapiens OX=9606 GN=CIZ1 PE=1 SV=2	8	6	7	20.1	0.06	0.16	0.961078	0.422536
Q14696	LRP chaperone MESD OS=Homo sapiens OX=9606 GN=MESD PE=1 SV=2	32	7	17	51.98	0.06	0.08	0.961078	0.336685
Q04446	1,4-alpha-glucan-branching enzyme OS=Homo sapiens OX=9606 GN=GBE1 PE=1 SV=3	10	8	14	36.79	0.06	0	0.941882	0.971263
Q9UBM7	7-dehydrocholesterol reductase OS=Homo sapiens OX=9606 GN=DHCR7 PE=1 SV=1	16	8	15	40.5	0.06	0.03	0.955897	0.923209
P82930	28S ribosomal protein S34, mitochondrial OS=Homo sapiens OX=9606 GN=MRPS34 PE=1 SV=2	42	9	15	30.36	0.06	0.02	0.943666	0.979256
Q9NRX4	14 kDa phosphohistidine phosphatase OS=Homo sapiens OX=9606 GN=PHPT1 PE=1 SV=1	40	6	14	35.89	0.06	-0.03	0.955897	0.835503
O75582	Ribosomal protein S6 kinase alpha-5 OS=Homo sapiens OX=9606 GN=RPS6KA5 PE=1 SV=1	12	12	12	29.08	0.06	0.02	0.949042	0.983951
Q8IXB1	DnaJ homolog subfamily C member 10 OS=Homo sapiens OX=9606 GN=DNAJC10 PE=1 SV=2	11	10	11	24.8	0.06	0.06	0.935693	0.8373
Q9H0H0	Integrator complex subunit 2 OS=Homo sapiens OX=9606 GN=INTS2 PE=1 SV=2	6	5	7	16.76	0.06	0.07	0.943637	0.836647
Q8TEA8	D-aminoacyl-tRNA deacylase 1 OS=Homo sapiens OX=9606 GN=DTD1 PE=1 SV=2	22	5	8	24.32	0.06	-0.02	0.955897	0.91222
P52747	Zinc finger protein 143 OS=Homo sapiens OX=9606 GN=ZNF143 PE=1 SV=2	13	9	10	21.87	0.06	0.07	0.943637	0.782659
Q9H0U3	Magnesium transporter protein 1 OS=Homo sapiens OX=9606 GN=MAGT1 PE=1 SV=1	20	8	15	36.34	0.06	0	0.938095	0.939843
Q92794	Histone acetyltransferase KAT6A OS=Homo sapiens OX=9606 GN=KAT6A PE=1 SV=2	3	8	8	19.2	0.06	-0.01	0.951407	0.927176
Q9NPJ3	Acyl-coenzyme A thioesterase 13 OS=Homo sapiens OX=9606 GN=ACOT13 PE=1 SV=1	25	3	6	20.2	0.06	0.05	0.955369	0.856243
Q9NQ88	Fructose-2,6-bisphosphatase TIGAR OS=Homo sapiens OX=9606 GN=TIGAR PE=1 SV=1	19	6	10	30.33	0.06	0.08	0.943666	0.836028
P04632	Calpain small subunit 1 OS=Homo sapiens OX=9606 GN=CAPNS1 PE=1 SV=1	10	3	10	38.02	0.06	-0.04	0.927069	0.84462
Q9HB40	Retinoid-inducible serine carboxypeptidase OS=Homo sapiens OX=9606 GN=SCPEP1 PE=1 SV=1	11	5	8	27.88	0.06	0.11	0.927069	0.385448
Q12933	TNF receptor-associated factor 2 OS=Homo sapiens OX=9606 GN=TRAF2 PE=1 SV=2	10	6	10	27.07	0.06	0.03	0.949194	0.927445
Q8TCY9	Up-regulator of cell proliferation OS=Homo sapiens OX=9606 GN=URGCP PE=1 SV=2	7	7	7	16.53	0.06	-0.01	0.943637	0.924928
O60830	Mitochondrial import inner membrane translocase subunit Tim17-B OS=Homo sapiens OX=9606 GN=TIMM17B PE=1 SV=1	34	5	7	21.17	0.06	0.08	0.938432	0.758878
P45984	Mitogen-activated protein kinase 9 OS=Homo sapiens OX=9606 GN=MAPK9 PE=1 SV=2	14	6	9	27.48	0.06	0.03	0.950707	0.99129
P26885	Peptidyl-prolyl cis-trans isomerase FKBP2 OS=Homo sapiens OX=9606 GN=FKBP2 PE=1 SV=2	23	5	8	27.44	0.06	-0.02	0.939901	0.869161
Q15018	BRISC complex subunit Abraxas 2 OS=Homo sapiens OX=9606 GN=ABRAXAS2 PE=1 SV=2	15	7	10	26.63	0.06	0.01	0.939901	0.986599
Q6PIW4	Fidgetin-like protein 1 OS=Homo sapiens OX=9606 GN=FIGNL1 PE=1 SV=2	11	7	8	18.02	0.06	0.03	0.933888	0.936044
P49720	Proteasome subunit beta type-3 OS=Homo sapiens OX=9606 GN=PSMB3 PE=1 SV=2	22	5	14	44.77	0.06	0.01	0.943637	0.978336
Q9HCP0	Casein kinase I isoform gamma-1 OS=Homo sapiens OX=9606 GN=CSNK1G1 PE=1 SV=1	12	6	6	16.62	0.06	0.01	0.943215	0.996218
Q5UCC4	ER membrane protein complex subunit 10 OS=Homo sapiens OX=9606 GN=EMC10 PE=1 SV=1	19	6	10	23.96	0.06	-0.05	0.931997	0.654975
Q9NZD8	Maspardin OS=Homo sapiens OX=9606 GN=SPG21 PE=1 SV=1	17	6	6	12.79	0.06	0.04	0.935693	0.934314
O14672	Disintegrin and metalloproteinase domain-containing protein 10 OS=Homo sapiens OX=9606 GN=ADAM10 PE=1 SV=1	9	7	8	19.03	0.06	0.02	0.938432	0.992232
Q9BYG5	Partitioning defective 6 homolog beta OS=Homo sapiens OX=9606 GN=PARD6B PE=1 SV=1	14	5	7	19.14	0.06	0.01	0.949194	0.991768
Q969R5	Lethal(3)malignant brain tumor-like protein 2 OS=Homo sapiens OX=9606 GN=L3MBTL2 PE=1 SV=1	8	6	6	13.66	0.06	-0.01	0.949471	0.924928
Q9NVM6	DnaJ homolog subfamily C member 17 OS=Homo sapiens OX=9606 GN=DNAJC17 PE=1 SV=1	11	3	4	16.6	0.06	0.06	0.949765	0.918291
Q8TDP1	Ribonuclease H2 subunit C OS=Homo sapiens OX=9606 GN=RNASEH2C PE=1 SV=1	28	4	5	12.58	0.06	0.06	0.943637	0.903731
Q96DZ1	Endoplasmic reticulum lectin 1 OS=Homo sapiens OX=9606 GN=ERLEC1 PE=1 SV=1	13	7	8	11.61	0.06	0.02	0.938432	0.999752
Q86XZ4	Spermatogenesis-associated serine-rich protein 2 OS=Homo sapiens OX=9606 GN=SPATS2 PE=1 SV=1	10	6	6	16.87	0.06	0.07	0.942333	0.796879
P53677	AP-3 complex subunit mu-2 OS=Homo sapiens OX=9606 GN=AP3M2 PE=1 SV=1	8	4	8	18.22	0.06	0.07	0.982016	0.934314
O95707	Ribonuclease P protein subunit p29 OS=Homo sapiens OX=9606 GN=POP4 PE=1 SV=2	12	2	4	16.75	0.06	0.05	0.962767	0.962034
Q96LT9	RNA-binding region-containing protein 3 OS=Homo sapiens OX=9606 GN=RNPC3 PE=1 SV=1	8	3	3	7.65	0.06	0.05	0.967597	0.942838
Q13884	Beta-1-syntrophin OS=Homo sapiens OX=9606 GN=SNTB1 PE=1 SV=3	13	7	7	14.6	0.06	0	0.982016	0.954723
Q9P003	Protein cornichon homolog 4 OS=Homo sapiens OX=9606 GN=CNIH4 PE=1 SV=1	14	1	4	20.73	0.06	0.02	0.97818	0.985828
Q15388	Mitochondrial import receptor subunit TOM20 homolog OS=Homo sapiens OX=9606 GN=TOMM20 PE=1 SV=1	27	5	9	24.21	0.06	-0.05	0.943637	0.701217
Q13627	Dual specificity tyrosine-phosphorylation-regulated kinase 1A OS=Homo sapiens OX=9606 GN=DYRK1A PE=1 SV=2	8	7	9	13.41	0.06	0.05	0.949471	0.905316
Q9NXR7	BRISC and BRCA1-A complex member 2 OS=Homo sapiens OX=9606 GN=BABAM2 PE=1 SV=2	9	4	5	15.01	0.06	0	0.939901	0.957645
Q96II8	DISP complex protein LRCH3 OS=Homo sapiens OX=9606 GN=LRCH3 PE=1 SV=2	7	5	6	10.95	0.06	0.03	0.939901	0.963279
P46934	E3 ubiquitin-protein ligase NEDD4 OS=Homo sapiens OX=9606 GN=NEDD4 PE=1 SV=4	3	5	6	14.15	0.06	-0.22	0.982016	0.143913
Q6IQ32	Activity-dependent neuroprotector homeobox protein 2 OS=Homo sapiens OX=9606 GN=ADNP2 PE=1 SV=1	5	5	5	9.4	0.06	0.09	0.955897	0.829819
Q9Y2G7	Zinc finger protein 30 homolog OS=Homo sapiens OX=9606 GN=ZFP30 PE=1 SV=1	8	5	7	16.64	0.06	0.12	0.961078	0.807118
O75037	Kinesin-like protein KIF21B OS=Homo sapiens OX=9606 GN=KIF21B PE=1 SV=2	3	7	14	32.98	0.06	-0.03	0.963247	0.91222
Q9UNI6	Dual specificity protein phosphatase 12 OS=Homo sapiens OX=9606 GN=DUSP12 PE=1 SV=1	11	4	7	14.25	0.06	-0.02	0.948578	0.918914
Q8NHP8	Putative phospholipase B-like 2 OS=Homo sapiens OX=9606 GN=PLBD2 PE=1 SV=2	9	6	7	10.94	0.06	0.03	0.949364	0.949268
Q15119	[Pyruvate dehydrogenase (acetyl-transferring)] kinase isozyme 2, mitochondrial OS=Homo sapiens OX=9606 GN=PDK2 PE=1 SV=2	7	3	3	10.03	0.06	0.02	0.982016	0.987373
P56270	Myc-associated zinc finger protein OS=Homo sapiens OX=9606 GN=MAZ PE=1 SV=1	7	4	6	13.4	0.06	0	0.939901	0.942838
Q14249	Endonuclease G, mitochondrial OS=Homo sapiens OX=9606 GN=ENDOG PE=1 SV=4	15	5	6	9.64	0.06	0.08	0.960038	0.742939
Q9Y3D8	Adenylate kinase isoenzyme 6 OS=Homo sapiens OX=9606 GN=AK6 PE=1 SV=1	24	3	7	18.44	0.06	-0.01	0.934739	0.927176
Q5T5X7	BEN domain-containing protein 3 OS=Homo sapiens OX=9606 GN=BEND3 PE=1 SV=1	4	3	3	6.99	0.06	0.1	0.955369	0.767135
Q86WP2	Vasculin OS=Homo sapiens OX=9606 GN=GPBP1 PE=1 SV=1	7	4	5	5.72	0.06	0.09	0.982016	0.918291
P51668	Ubiquitin-conjugating enzyme E2 D1 OS=Homo sapiens OX=9606 GN=UBE2D1 PE=1 SV=1	16	3	4	7.68	0.06	0.07	0.971982	0.926371
P10109	Adrenodoxin, mitochondrial OS=Homo sapiens OX=9606 GN=FDX1 PE=1 SV=1	14	3	4	9.87	0.06	-0.08	0.935503	0.557058
O95363	Phenylalanine--tRNA ligase, mitochondrial OS=Homo sapiens OX=9606 GN=FARS2 PE=1 SV=1	4	2	2	6.9	0.06	-0.01	0.961078	0.932687
Q9BQC6	Ribosomal protein 63, mitochondrial OS=Homo sapiens OX=9606 GN=MRPL57 PE=1 SV=1	25	3	6	15.56	0.06	0.02	0.955897	0.974343
Q96CF2	Charged multivesicular body protein 4c OS=Homo sapiens OX=9606 GN=CHMP4C PE=1 SV=1	6	3	4	7.7	0.06	0.13	0.970499	0.81251
P06702	Protein S100-A9 OS=Homo sapiens OX=9606 GN=S100A9 PE=1 SV=1	18	2	3	6.04	0.06	-0.24	0.961078	0.00983865
P19474	E3 ubiquitin-protein ligase TRIM21 OS=Homo sapiens OX=9606 GN=TRIM21 PE=1 SV=1	5	3	3	3.6	0.06	0.06	0.955897	0.926371
Q9C0F1	Centrosomal protein of 44 kDa OS=Homo sapiens OX=9606 GN=CEP44 PE=1 SV=2	6	3	3	5.78	0.06	0.04	0.938432	0.946715
Q13277	Syntaxin-3 OS=Homo sapiens OX=9606 GN=STX3 PE=1 SV=3	7	2	2	5.08	0.06	0.04	0.942333	0.939611
Q15464	SH2 domain-containing adapter protein B OS=Homo sapiens OX=9606 GN=SHB PE=1 SV=2	5	3	3	4.14	0.06	0.05	0.939901	0.927176
O43829	Zinc finger and BTB domain-containing protein 14 OS=Homo sapiens OX=9606 GN=ZBTB14 PE=1 SV=2	4	2	2	3.62	0.06	-0.01	0.961078	0.934852
P54278	Mismatch repair endonuclease PMS2 OS=Homo sapiens OX=9606 GN=PMS2 PE=1 SV=2	3	3	3	7.13	0.06	0.1	0.961078	0.8373
Q96KR6	Protein FAM210B, mitochondrial OS=Homo sapiens OX=9606 GN=FAM210B PE=1 SV=2	9	2	2	5.18	0.06	0.06	0.967904	0.942547
Q9NZE8	39S ribosomal protein L35, mitochondrial OS=Homo sapiens OX=9606 GN=MRPL35 PE=1 SV=3	9	2	3	7.97	0.06	0.11	0.959937	0.736607
Q765P7	Protein MTSS 2 OS=Homo sapiens OX=9606 GN=MTSS2 PE=1 SV=1	4	2	3	4.48	0.06	0.12	0.971982	0.808296
Q6UX53	Thiol S-methyltransferase METTL7B OS=Homo sapiens OX=9606 GN=METTL7B PE=1 SV=2	7	2	2	4.26	0.06	0.06	0.962496	0.934314
Q9BSU1	Phagosome assembly factor 1 OS=Homo sapiens OX=9606 GN=PHAF1 PE=1 SV=1	5	2	2	2.2	0.06	0.01	0.967597	0.983674
Q8TBE9	N-acylneuraminate-9-phosphatase OS=Homo sapiens OX=9606 GN=NANP PE=1 SV=1	6	2	2	4.11	0.06	0.13	0.968175	0.72958
Q6ZNW5	GDP-D-glucose phosphorylase 1 OS=Homo sapiens OX=9606 GN=GDPGP1 PE=1 SV=2	2	1	1	3.88	0.06	0.01	0.982016	0.978336
Q9BPZ3	Polyadenylate-binding protein-interacting protein 2 OS=Homo sapiens OX=9606 GN=PAIP2 PE=1 SV=1	12	2	2	4.91	0.06	0.1	0.961078	0.784619
O60663	LIM homeobox transcription factor 1-beta OS=Homo sapiens OX=9606 GN=LMX1B PE=1 SV=3	5	2	2	0	0.06	-0.17	0.983696	0.58954
Q8N660	Neuroblastoma breakpoint family member 15 OS=Homo sapiens OX=9606 GN=NBPF15 PE=2 SV=2	3	2	2	1.87	0.06	-0.14	0.982016	0.545526
Q9BYI3	Hyccin OS=Homo sapiens OX=9606 GN=HYCC1 PE=1 SV=2	2	1	1	1.93	0.06	0.16	0.974462	0.674922
Q96AE7	Tetratricopeptide repeat protein 17 OS=Homo sapiens OX=9606 GN=TTC17 PE=1 SV=1	1	2	2	4.36	0.06	0.16	0.963247	0.640424
Q5HYK7	SH3 domain-containing protein 19 OS=Homo sapiens OX=9606 GN=SH3D19 PE=1 SV=2	1	1	1	2.81	0.06	0.13	0.984449	0.861375
O95568	Histidine protein methyltransferase 1 homolog OS=Homo sapiens OX=9606 GN=METTL18 PE=1 SV=1	2	1	1	2.82	0.06	0.07	0.982016	0.927176
Q9UK39	Nocturnin OS=Homo sapiens OX=9606 GN=NOCT PE=1 SV=2	3	1	1	2.72	0.06	0.14	0.982229	0.836028
Q16566	Calcium/calmodulin-dependent protein kinase type IV OS=Homo sapiens OX=9606 GN=CAMK4 PE=1 SV=1	2	1	1	2.53	0.06	0.15	0.982016	0.808695
Q14CW9	Ataxin-7-like protein 3 OS=Homo sapiens OX=9606 GN=ATXN7L3 PE=1 SV=1	2	1	1	2.71	0.06	-0.05	0.982016	0.876784
A2VDJ0	Transmembrane protein 131-like OS=Homo sapiens OX=9606 GN=TMEM131L PE=1 SV=2	1	1	1	3.34	0.06	0.13	0.983898	0.858401
P11926	Ornithine decarboxylase OS=Homo sapiens OX=9606 GN=ODC1 PE=1 SV=2	1	1	1	1.83	0.06	-0.08	0.982016	0.803144
Q9UKF2	Disintegrin and metalloproteinase domain-containing protein 30 OS=Homo sapiens OX=9606 GN=ADAM30 PE=1 SV=2	2	1	1	0	0.06	-0.03	0.982016	0.919898
Q96DT5	Dynein axonemal heavy chain 11 OS=Homo sapiens OX=9606 GN=DNAH11 PE=1 SV=4	0	1	5	0	0.06	0	0.939901	0.96782
Q5JYT7	Uncharacterized protein KIAA1755 OS=Homo sapiens OX=9606 GN=KIAA1755 PE=2 SV=2	1	1	1	2.09	0.06	0.04	0.967597	0.964319
Q6ZMI0	Protein phosphatase 1 regulatory subunit 21 OS=Homo sapiens OX=9606 GN=PPP1R21 PE=1 SV=1	1	1	1	1.86	0.06	-0.02	0.982229	0.927176
Q5T4D3	Protein O-mannosyl-transferase TMTC4 OS=Homo sapiens OX=9606 GN=TMTC4 PE=1 SV=2	1	1	1	2.51	0.06	-0.02	0.982016	0.927176
Q14839	Chromodomain-helicase-DNA-binding protein 4 OS=Homo sapiens OX=9606 GN=CHD4 PE=1 SV=2	34	65	155	431.85	0.05	0	0.972013	0.968346
P46821	Microtubule-associated protein 1B OS=Homo sapiens OX=9606 GN=MAP1B PE=1 SV=2	31	65	106	362.03	0.05	0.03	0.982649	0.822137
O60264	SWI/SNF-related matrix-associated actin-dependent regulator of chromatin subfamily A member 5 OS=Homo sapiens OX=9606 GN=SMARCA5 PE=1 SV=1	44	60	141	440.99	0.05	-0.02	0.980255	0.908238
P16615	Sarcoplasmic/endoplasmic reticulum calcium ATPase 2 OS=Homo sapiens OX=9606 GN=ATP2A2 PE=1 SV=1	30	35	120	377.29	0.05	-0.01	0.971929	0.94403
P53621	Coatomer subunit alpha OS=Homo sapiens OX=9606 GN=COPA PE=1 SV=2	34	45	107	314.92	0.05	0.04	0.982016	0.715127
P53618	Coatomer subunit beta OS=Homo sapiens OX=9606 GN=COPB1 PE=1 SV=3	37	33	76	240.33	0.05	0.04	0.982016	0.717236
Q92598	Heat shock protein 105 kDa OS=Homo sapiens OX=9606 GN=HSPH1 PE=1 SV=1	34	33	102	298.77	0.05	0.02	0.982016	0.918291
O76021	Ribosomal L1 domain-containing protein 1 OS=Homo sapiens OX=9606 GN=RSL1D1 PE=1 SV=3	47	40	113	301.56	0.05	0	0.982016	0.996223
Q8WWM7	Ataxin-2-like protein OS=Homo sapiens OX=9606 GN=ATXN2L PE=1 SV=2	30	33	72	230.75	0.05	0.06	0.982016	0.260327
O43242	26S proteasome non-ATPase regulatory subunit 3 OS=Homo sapiens OX=9606 GN=PSMD3 PE=1 SV=2	55	31	98	310.17	0.05	0.03	0.983281	0.846951
Q9HB71	Calcyclin-binding protein OS=Homo sapiens OX=9606 GN=CACYBP PE=1 SV=2	54	16	57	233.75	0.05	0.01	0.982016	0.981936
Q9UHB6	LIM domain and actin-binding protein 1 OS=Homo sapiens OX=9606 GN=LIMA1 PE=1 SV=1	45	40	61	172.98	0.05	0.04	0.972454	0.741899
P54136	Arginine--tRNA ligase, cytoplasmic OS=Homo sapiens OX=9606 GN=RARS1 PE=1 SV=2	36	30	88	257.17	0.05	0.03	0.981244	0.861375
P25786	Proteasome subunit alpha type-1 OS=Homo sapiens OX=9606 GN=PSMA1 PE=1 SV=1	50	17	70	244.94	0.05	0	0.961078	0.972931
O14974	Protein phosphatase 1 regulatory subunit 12A OS=Homo sapiens OX=9606 GN=PPP1R12A PE=1 SV=1	34	43	61	162.67	0.05	0.01	0.982229	0.927176
O95831	Apoptosis-inducing factor 1, mitochondrial OS=Homo sapiens OX=9606 GN=AIFM1 PE=1 SV=1	32	19	55	197.79	0.05	0	0.983281	0.967562
Q02878	60S ribosomal protein L6 OS=Homo sapiens OX=9606 GN=RPL6 PE=1 SV=3	49	22	136	368.09	0.05	0	0.982229	0.964319
Q9Y2W2	WW domain-binding protein 11 OS=Homo sapiens OX=9606 GN=WBP11 PE=1 SV=1	34	28	48	139.49	0.05	-0.02	0.982016	0.874572
P40926	Malate dehydrogenase, mitochondrial OS=Homo sapiens OX=9606 GN=MDH2 PE=1 SV=3	47	15	81	273.76	0.05	0.04	0.982016	0.715127
Q9H3U1	Protein unc-45 homolog A OS=Homo sapiens OX=9606 GN=UNC45A PE=1 SV=1	31	29	54	152.68	0.05	-0.01	0.982016	0.920006
P23381	Tryptophan--tRNA ligase, cytoplasmic OS=Homo sapiens OX=9606 GN=WARS1 PE=1 SV=2	33	20	64	188.66	0.05	0.04	0.982016	0.640424
P38606	V-type proton ATPase catalytic subunit A OS=Homo sapiens OX=9606 GN=ATP6V1A PE=1 SV=2	33	19	53	163.12	0.05	0.04	0.968291	0.796361
Q86YP4	Transcriptional repressor p66-alpha OS=Homo sapiens OX=9606 GN=GATAD2A PE=1 SV=1	43	23	36	123.7	0.05	0.04	0.961078	0.836028
O75116	Rho-associated protein kinase 2 OS=Homo sapiens OX=9606 GN=ROCK2 PE=1 SV=4	27	40	48	126.36	0.05	0.04	0.971982	0.782322
P16949	Stathmin OS=Homo sapiens OX=9606 GN=STMN1 PE=1 SV=3	81	22	115	305.56	0.05	0.02	0.971636	0.874572
Q9BSJ8	Extended synaptotagmin-1 OS=Homo sapiens OX=9606 GN=ESYT1 PE=1 SV=1	23	26	48	149.9	0.05	0.02	0.981244	0.918291
P49419	Alpha-aminoadipic semialdehyde dehydrogenase OS=Homo sapiens OX=9606 GN=ALDH7A1 PE=1 SV=5	30	16	45	150.62	0.05	0	0.970499	0.991768
P35659	Protein DEK OS=Homo sapiens OX=9606 GN=DEK PE=1 SV=1	37	24	69	175.88	0.05	-0.02	0.982016	0.860886
O00541	Pescadillo homolog OS=Homo sapiens OX=9606 GN=PES1 PE=1 SV=1	39	27	58	158.36	0.05	0.02	0.982016	0.926371
Q9NTZ6	RNA-binding protein 12 OS=Homo sapiens OX=9606 GN=RBM12 PE=1 SV=1	24	23	56	157.74	0.05	0.01	0.975398	0.949268
Q13838	Spliceosome RNA helicase DDX39B OS=Homo sapiens OX=9606 GN=DDX39B PE=1 SV=1	36	19	110	271.59	0.05	-0.02	0.981244	0.836028
P09936	Ubiquitin carboxyl-terminal hydrolase isozyme L1 OS=Homo sapiens OX=9606 GN=UCHL1 PE=1 SV=2	45	11	69	226.6	0.05	0.02	0.975593	0.910093
Q96QK1	Vacuolar protein sorting-associated protein 35 OS=Homo sapiens OX=9606 GN=VPS35 PE=1 SV=2	25	24	49	172.19	0.05	0.06	0.970499	0.434148
Q9Y450	HBS1-like protein OS=Homo sapiens OX=9606 GN=HBS1L PE=1 SV=1	37	25	47	123.81	0.05	0.05	0.962767	0.542624
Q13151	Heterogeneous nuclear ribonucleoprotein A0 OS=Homo sapiens OX=9606 GN=HNRNPA0 PE=1 SV=1	41	12	72	212.8	0.05	0.02	0.967597	0.927176
Q14241	Elongin-A OS=Homo sapiens OX=9606 GN=ELOA PE=1 SV=2	27	23	38	102.15	0.05	0	0.971913	0.960103
P42765	3-ketoacyl-CoA thiolase, mitochondrial OS=Homo sapiens OX=9606 GN=ACAA2 PE=1 SV=2	41	16	38	132.88	0.05	0.04	0.979431	0.828149
Q00688	Peptidyl-prolyl cis-trans isomerase FKBP3 OS=Homo sapiens OX=9606 GN=FKBP3 PE=1 SV=1	59	17	56	180.13	0.05	0.02	0.978943	0.908238
P21281	V-type proton ATPase subunit B, brain isoform OS=Homo sapiens OX=9606 GN=ATP6V1B2 PE=1 SV=3	34	17	40	125.51	0.05	-0.02	0.967597	0.858401
Q00059	Transcription factor A, mitochondrial OS=Homo sapiens OX=9606 GN=TFAM PE=1 SV=1	50	17	60	165.44	0.05	-0.03	0.982016	0.725492
Q9H0S4	Probable ATP-dependent RNA helicase DDX47 OS=Homo sapiens OX=9606 GN=DDX47 PE=1 SV=1	40	15	33	110.71	0.05	0	0.971963	0.978336
P28074	Proteasome subunit beta type-5 OS=Homo sapiens OX=9606 GN=PSMB5 PE=1 SV=3	43	11	50	179.37	0.05	0	0.967937	0.989051
P62333	26S proteasome regulatory subunit 10B OS=Homo sapiens OX=9606 GN=PSMC6 PE=1 SV=1	36	18	54	139.61	0.05	0.02	0.982016	0.865166
P43490	Nicotinamide phosphoribosyltransferase OS=Homo sapiens OX=9606 GN=NAMPT PE=1 SV=1	37	19	41	113.58	0.05	0.01	0.975398	0.996218
P55036	26S proteasome non-ATPase regulatory subunit 4 OS=Homo sapiens OX=9606 GN=PSMD4 PE=1 SV=1	35	12	32	104.44	0.05	0.05	0.982016	0.781563
Q99598	Translin-associated protein X OS=Homo sapiens OX=9606 GN=TSNAX PE=1 SV=1	61	18	38	111.92	0.05	0	0.966904	0.99696
O00178	GTP-binding protein 1 OS=Homo sapiens OX=9606 GN=GTPBP1 PE=1 SV=3	27	16	25	88.03	0.05	0	0.966904	0.999584
Q9P0M6	Core histone macro-H2A.2 OS=Homo sapiens OX=9606 GN=MACROH2A2 PE=1 SV=3	33	13	36	130.02	0.05	-0.01	0.980369	0.927176
P51116	RNA-binding protein FXR2 OS=Homo sapiens OX=9606 GN=FXR2 PE=1 SV=2	27	19	32	98.66	0.05	0.02	0.961078	0.971263
O95104	SR-related and CTD-associated factor 4 OS=Homo sapiens OX=9606 GN=SCAF4 PE=1 SV=3	16	16	35	105.81	0.05	-0.03	0.982016	0.82614
P49591	Serine--tRNA ligase, cytoplasmic OS=Homo sapiens OX=9606 GN=SARS1 PE=1 SV=3	35	18	43	125.13	0.05	0	0.962767	0.999924
P54727	UV excision repair protein RAD23 homolog B OS=Homo sapiens OX=9606 GN=RAD23B PE=1 SV=1	31	13	43	138.56	0.05	0	0.982016	0.96656
O60524	Ribosome quality control complex subunit NEMF OS=Homo sapiens OX=9606 GN=NEMF PE=1 SV=4	17	21	28	74.39	0.05	0.01	0.964976	0.960103
O95251	Histone acetyltransferase KAT7 OS=Homo sapiens OX=9606 GN=KAT7 PE=1 SV=1	25	15	18	56.24	0.05	-0.02	0.963334	0.858401
Q13769	THO complex subunit 5 homolog OS=Homo sapiens OX=9606 GN=THOC5 PE=1 SV=2	22	20	29	77.86	0.05	0.04	0.981244	0.862947
P08708	40S ribosomal protein S17 OS=Homo sapiens OX=9606 GN=RPS17 PE=1 SV=2	66	8	38	122.08	0.05	-0.02	0.963247	0.84085
P28482	Mitogen-activated protein kinase 1 OS=Homo sapiens OX=9606 GN=MAPK1 PE=1 SV=3	35	14	43	117.38	0.05	0.04	0.971973	0.75301
Q96I99	Succinate--CoA ligase [GDP-forming] subunit beta, mitochondrial OS=Homo sapiens OX=9606 GN=SUCLG2 PE=1 SV=2	34	15	25	65.4	0.05	0.06	0.968076	0.687667
Q9Y570	Protein phosphatase methylesterase 1 OS=Homo sapiens OX=9606 GN=PPME1 PE=1 SV=3	29	12	18	55.22	0.05	0.08	0.963247	0.389733
O43583	Density-regulated protein OS=Homo sapiens OX=9606 GN=DENR PE=1 SV=2	34	7	26	98.05	0.05	0.03	0.973456	0.841928
Q9GZL7	Ribosome biogenesis protein WDR12 OS=Homo sapiens OX=9606 GN=WDR12 PE=1 SV=2	32	13	26	65.69	0.05	-0.01	0.970225	0.919898
Q9H8H0	Nucleolar protein 11 OS=Homo sapiens OX=9606 GN=NOL11 PE=1 SV=1	25	18	27	77.6	0.05	0.01	0.975398	0.984743
P50995	Annexin A11 OS=Homo sapiens OX=9606 GN=ANXA11 PE=1 SV=1	24	16	30	85.33	0.05	0	0.982016	0.999924
Q12872	Splicing factor, suppressor of white-apricot homolog OS=Homo sapiens OX=9606 GN=SFSWAP PE=1 SV=3	19	19	24	71.09	0.05	0.02	0.963247	0.957228
Q9NXW2	DnaJ homolog subfamily B member 12 OS=Homo sapiens OX=9606 GN=DNAJB12 PE=1 SV=5	30	12	17	54.46	0.05	0.06	0.961027	0.8373
Q13162	Peroxiredoxin-4 OS=Homo sapiens OX=9606 GN=PRDX4 PE=1 SV=1	39	10	49	139.55	0.05	0	0.982016	0.971263
Q6FI81	Anamorsin OS=Homo sapiens OX=9606 GN=CIAPIN1 PE=1 SV=2	37	13	25	74.3	0.05	0	0.982016	0.964319
Q2NKX8	DNA excision repair protein ERCC-6-like OS=Homo sapiens OX=9606 GN=ERCC6L PE=1 SV=1	16	22	22	52.45	0.05	-0.07	0.968175	0.364488
P53004	Biliverdin reductase A OS=Homo sapiens OX=9606 GN=BLVRA PE=1 SV=2	30	10	20	61.55	0.05	0.01	0.967904	0.958868
Q9Y4C2	TRPM8 channel-associated factor 1 OS=Homo sapiens OX=9606 GN=TCAF1 PE=1 SV=3	20	19	27	72.02	0.05	0.02	0.967597	0.934195
Q8WX93	Palladin OS=Homo sapiens OX=9606 GN=PALLD PE=1 SV=3	10	13	16	48.24	0.05	0.05	0.961078	0.862947
Q12849	G-rich sequence factor 1 OS=Homo sapiens OX=9606 GN=GRSF1 PE=1 SV=3	25	13	24	80.35	0.05	-0.01	0.982016	0.918914
Q15257	Serine/threonine-protein phosphatase 2A activator OS=Homo sapiens OX=9606 GN=PTPA PE=1 SV=3	31	11	35	100.02	0.05	-0.03	0.969007	0.835503
Q9BWD1	Acetyl-CoA acetyltransferase, cytosolic OS=Homo sapiens OX=9606 GN=ACAT2 PE=1 SV=2	24	10	34	96.15	0.05	0.07	0.982016	0.548837
Q9BTV4	Transmembrane protein 43 OS=Homo sapiens OX=9606 GN=TMEM43 PE=1 SV=1	28	13	20	52.35	0.05	0.03	0.963247	0.924928
O00566	U3 small nucleolar ribonucleoprotein protein MPP10 OS=Homo sapiens OX=9606 GN=MPHOSPH10 PE=1 SV=2	19	15	20	61.01	0.05	-0.07	0.971982	0.238748
P32969	60S ribosomal protein L9 OS=Homo sapiens OX=9606 GN=RPL9P9 PE=1 SV=1	39	9	43	121.48	0.05	0.03	0.969501	0.870642
O00299	Chloride intracellular channel protein 1 OS=Homo sapiens OX=9606 GN=CLIC1 PE=1 SV=4	34	7	28	98.03	0.05	-0.05	0.971982	0.628021
Q8WVY7	Ubiquitin-like domain-containing CTD phosphatase 1 OS=Homo sapiens OX=9606 GN=UBLCP1 PE=1 SV=2	32	13	24	60.65	0.05	0.04	0.975398	0.836028
O95453	Poly(A)-specific ribonuclease PARN OS=Homo sapiens OX=9606 GN=PARN PE=1 SV=1	22	14	17	50.39	0.05	0.04	0.957043	0.890454
Q9Y2L5	Trafficking protein particle complex subunit 8 OS=Homo sapiens OX=9606 GN=TRAPPC8 PE=1 SV=2	11	17	20	42.45	0.05	0.05	0.955897	0.836028
O75044	SLIT-ROBO Rho GTPase-activating protein 2 OS=Homo sapiens OX=9606 GN=SRGAP2 PE=1 SV=3	13	14	15	38.25	0.05	0.05	0.955897	0.86203
P23919	Thymidylate kinase OS=Homo sapiens OX=9606 GN=DTYMK PE=1 SV=4	43	11	20	61.72	0.05	0.01	0.982016	0.992823
P29992	Guanine nucleotide-binding protein subunit alpha-11 OS=Homo sapiens OX=9606 GN=GNA11 PE=1 SV=2	33	13	22	57.55	0.05	-0.02	0.982016	0.901508
Q15631	Translin OS=Homo sapiens OX=9606 GN=TSN PE=1 SV=1	36	9	18	61.27	0.05	0.03	0.961078	0.928112
O43447	Peptidyl-prolyl cis-trans isomerase H OS=Homo sapiens OX=9606 GN=PPIH PE=1 SV=1	37	8	54	114.03	0.05	-0.01	0.955897	0.918291
Q8WVV9	Heterogeneous nuclear ribonucleoprotein L-like OS=Homo sapiens OX=9606 GN=HNRNPLL PE=1 SV=1	23	10	13	47.38	0.05	0.04	0.962767	0.879031
Q08257	Quinone oxidoreductase OS=Homo sapiens OX=9606 GN=CRYZ PE=1 SV=1	35	12	21	42.77	0.05	0	0.959937	0.972931
P40818	Ubiquitin carboxyl-terminal hydrolase 8 OS=Homo sapiens OX=9606 GN=USP8 PE=1 SV=1	18	20	21	33.18	0.05	0.06	0.966904	0.690925
Q8NDD1	Uncharacterized protein C1orf131 OS=Homo sapiens OX=9606 GN=C1orf131 PE=1 SV=4	36	15	17	41.17	0.05	-0.04	0.961078	0.715127
P11233	Ras-related protein Ral-A OS=Homo sapiens OX=9606 GN=RALA PE=1 SV=1	34	7	16	58.33	0.05	0	0.959937	0.954844
Q9Y6B6	GTP-binding protein SAR1b OS=Homo sapiens OX=9606 GN=SAR1B PE=1 SV=1	27	7	28	80.42	0.05	0.04	0.949079	0.925029
P49593	Protein phosphatase 1F OS=Homo sapiens OX=9606 GN=PPM1F PE=1 SV=3	23	7	9	38.98	0.05	0.03	0.961078	0.983697
P60900	Proteasome subunit alpha type-6 OS=Homo sapiens OX=9606 GN=PSMA6 PE=1 SV=1	38	9	33	85.65	0.05	-0.04	0.969007	0.698427
Q12765	Secernin-1 OS=Homo sapiens OX=9606 GN=SCRN1 PE=1 SV=2	17	10	13	42.57	0.05	-0.01	0.961078	0.924928
Q9NZ01	Very-long-chain enoyl-CoA reductase OS=Homo sapiens OX=9606 GN=TECR PE=1 SV=1	33	12	26	65.66	0.05	0.03	0.963247	0.916664
P61619	Protein transport protein Sec61 subunit alpha isoform 1 OS=Homo sapiens OX=9606 GN=SEC61A1 PE=1 SV=2	16	9	25	67.08	0.05	0.02	0.978344	0.947149
P62913	60S ribosomal protein L11 OS=Homo sapiens OX=9606 GN=RPL11 PE=1 SV=2	42	8	32	87.07	0.05	0.05	0.961078	0.542624
Q16836	Hydroxyacyl-coenzyme A dehydrogenase, mitochondrial OS=Homo sapiens OX=9606 GN=HADH PE=1 SV=3	30	13	22	51.17	0.05	0.05	0.964216	0.654975
P15927	Replication protein A 32 kDa subunit OS=Homo sapiens OX=9606 GN=RPA2 PE=1 SV=1	30	6	16	50.14	0.05	-0.04	0.961078	0.802396
P04179	Superoxide dismutase [Mn], mitochondrial OS=Homo sapiens OX=9606 GN=SOD2 PE=1 SV=3	27	7	24	77.11	0.05	-0.01	0.975398	0.925029
Q8TBX8	Phosphatidylinositol 5-phosphate 4-kinase type-2 gamma OS=Homo sapiens OX=9606 GN=PIP4K2C PE=1 SV=3	29	13	22	48.46	0.05	0.01	0.971982	0.969393
Q9UNX3	60S ribosomal protein L26-like 1 OS=Homo sapiens OX=9606 GN=RPL26L1 PE=1 SV=1	40	10	55	122.25	0.05	0.06	0.960821	0.918291
Q9UNZ5	Leydig cell tumor 10 kDa protein homolog OS=Homo sapiens OX=9606 GN=C19orf53 PE=1 SV=1	63	11	28	66.93	0.05	-0.02	0.967904	0.890454
P27986	Phosphatidylinositol 3-kinase regulatory subunit alpha OS=Homo sapiens OX=9606 GN=PIK3R1 PE=1 SV=2	16	11	12	34.99	0.05	-0.03	0.962767	0.857036
P50613	Cyclin-dependent kinase 7 OS=Homo sapiens OX=9606 GN=CDK7 PE=1 SV=1	23	7	10	35.44	0.05	0.03	0.963247	0.927176
Q13557	Calcium/calmodulin-dependent protein kinase type II subunit delta OS=Homo sapiens OX=9606 GN=CAMK2D PE=1 SV=3	21	10	14	42.55	0.05	0.02	0.957803	0.954971
O14925	Mitochondrial import inner membrane translocase subunit Tim23 OS=Homo sapiens OX=9606 GN=TIMM23 PE=1 SV=1	32	5	15	44.37	0.05	-0.01	0.955897	0.918291
Q8TDQ7	Glucosamine-6-phosphate isomerase 2 OS=Homo sapiens OX=9606 GN=GNPDA2 PE=1 SV=1	26	7	13	36.21	0.05	0.19	0.982229	0.522295
Q96EU6	Ribosomal RNA processing protein 36 homolog OS=Homo sapiens OX=9606 GN=RRP36 PE=1 SV=1	45	12	18	35.92	0.05	0.02	0.963247	0.954971
O75794	Cell division cycle protein 123 homolog OS=Homo sapiens OX=9606 GN=CDC123 PE=1 SV=1	23	7	12	34.19	0.05	-0.07	0.961027	0.485848
P62070	Ras-related protein R-Ras2 OS=Homo sapiens OX=9606 GN=RRAS2 PE=1 SV=1	32	7	11	34.51	0.05	-0.04	0.955897	0.769433
Q86SF2	N-acetylgalactosaminyltransferase 7 OS=Homo sapiens OX=9606 GN=GALNT7 PE=1 SV=1	17	13	20	55.53	0.05	0.09	0.961078	0.501346
Q9Y6C9	Mitochondrial carrier homolog 2 OS=Homo sapiens OX=9606 GN=MTCH2 PE=1 SV=1	20	5	14	44.08	0.05	-0.01	0.961078	0.926371
Q9Y5X1	Sorting nexin-9 OS=Homo sapiens OX=9606 GN=SNX9 PE=1 SV=1	14	9	17	43.89	0.05	0.02	0.955897	0.988259
Q00013	55 kDa erythrocyte membrane protein OS=Homo sapiens OX=9606 GN=MPP1 PE=1 SV=2	16	8	13	31.51	0.05	0.05	0.955897	0.872849
Q15370	Elongin-B OS=Homo sapiens OX=9606 GN=ELOB PE=1 SV=1	37	7	32	90.82	0.05	-0.03	0.967904	0.71837
P62854	40S ribosomal protein S26 OS=Homo sapiens OX=9606 GN=RPS26 PE=1 SV=3	40	4	47	103.9	0.05	0.02	0.971982	0.93605
P49903	Selenide, water dikinase 1 OS=Homo sapiens OX=9606 GN=SEPHS1 PE=1 SV=2	16	5	13	43.26	0.05	0	0.961078	0.947804
Q9NWV8	BRISC and BRCA1-A complex member 1 OS=Homo sapiens OX=9606 GN=BABAM1 PE=1 SV=1	23	6	6	23.96	0.05	0.03	0.957803	0.935221
P15104	Glutamine synthetase OS=Homo sapiens OX=9606 GN=GLUL PE=1 SV=4	20	9	23	55.34	0.05	-0.06	0.982016	0.454872
Q9BR76	Coronin-1B OS=Homo sapiens OX=9606 GN=CORO1B PE=1 SV=1	16	11	17	37.84	0.05	-0.02	0.967272	0.904603
Q01484	Ankyrin-2 OS=Homo sapiens OX=9606 GN=ANK2 PE=1 SV=4	2	10	11	25.54	0.05	0.12	0.982016	0.81251
Q8IXK0	Polyhomeotic-like protein 2 OS=Homo sapiens OX=9606 GN=PHC2 PE=1 SV=1	9	8	12	26.44	0.05	0.04	0.967597	0.918291
P09110	3-ketoacyl-CoA thiolase, peroxisomal OS=Homo sapiens OX=9606 GN=ACAA1 PE=1 SV=2	16	4	4	19.48	0.05	0.02	0.961078	0.992645
Q9C037	E3 ubiquitin-protein ligase TRIM4 OS=Homo sapiens OX=9606 GN=TRIM4 PE=1 SV=2	18	10	11	22.55	0.05	0.09	0.958722	0.674922
Q9Y3B2	Exosome complex component CSL4 OS=Homo sapiens OX=9606 GN=EXOSC1 PE=1 SV=1	26	5	11	30.26	0.05	0.12	0.961078	0.135759
Q00535	Cyclin-dependent kinase 5 OS=Homo sapiens OX=9606 GN=CDK5 PE=1 SV=3	21	6	14	41.04	0.05	0.02	0.955897	0.985828
Q9NPD3	Exosome complex component RRP41 OS=Homo sapiens OX=9606 GN=EXOSC4 PE=1 SV=3	24	6	12	40	0.05	0.02	0.961078	0.981936
Q01081	Splicing factor U2AF 35 kDa subunit OS=Homo sapiens OX=9606 GN=U2AF1 PE=1 SV=3	19	5	26	74.27	0.05	-0.11	0.982016	0.0225827
P11166	Solute carrier family 2, facilitated glucose transporter member 1 OS=Homo sapiens OX=9606 GN=SLC2A1 PE=1 SV=2	10	3	8	33.57	0.05	0.01	0.961078	0.996218
P51571	Translocon-associated protein subunit delta OS=Homo sapiens OX=9606 GN=SSR4 PE=1 SV=1	23	4	9	27.43	0.05	0.05	0.967597	0.89694
Q6P1L8	39S ribosomal protein L14, mitochondrial OS=Homo sapiens OX=9606 GN=MRPL14 PE=1 SV=1	37	5	8	29.65	0.05	0.01	0.955897	0.987884
Q9H061	Transmembrane protein 126A OS=Homo sapiens OX=9606 GN=TMEM126A PE=1 SV=1	23	6	7	22.59	0.05	0.05	0.961078	0.874572
P84101	Small EDRK-rich factor 2 OS=Homo sapiens OX=9606 GN=SERF2 PE=1 SV=1	44	6	20	55.38	0.05	0.03	0.975398	0.889744
Q5JSL3	Dedicator of cytokinesis protein 11 OS=Homo sapiens OX=9606 GN=DOCK11 PE=1 SV=2	4	9	10	25.03	0.05	0.03	0.961078	0.927176
O95249	Golgi SNAP receptor complex member 1 OS=Homo sapiens OX=9606 GN=GOSR1 PE=1 SV=1	26	9	12	27.28	0.05	-0.01	0.961078	0.924928
Q8WWC4	m-AAA protease-interacting protein 1, mitochondrial OS=Homo sapiens OX=9606 GN=MAIP1 PE=1 SV=1	20	6	9	28.56	0.05	-0.09	0.961078	0.147003
Q16775	Hydroxyacylglutathione hydrolase, mitochondrial OS=Homo sapiens OX=9606 GN=HAGH PE=1 SV=2	21	7	10	30.14	0.05	0.06	0.947	0.848115
P30414	NK-tumor recognition protein OS=Homo sapiens OX=9606 GN=NKTR PE=1 SV=2	6	10	12	23.44	0.05	0.04	0.963536	0.923034
Q7L5Y9	E3 ubiquitin-protein transferase MAEA OS=Homo sapiens OX=9606 GN=MAEA PE=1 SV=1	17	9	11	28.05	0.05	0.07	0.967597	0.807123
Q96NB2	Sideroflexin-2 OS=Homo sapiens OX=9606 GN=SFXN2 PE=1 SV=2	18	7	15	33.33	0.05	0.05	0.959937	0.856947
P21964	Catechol O-methyltransferase OS=Homo sapiens OX=9606 GN=COMT PE=1 SV=2	14	6	10	27.37	0.05	0.06	0.949471	0.850421
Q96G23	Ceramide synthase 2 OS=Homo sapiens OX=9606 GN=CERS2 PE=1 SV=1	13	5	10	29.77	0.05	0.02	0.960114	0.981936
Q13257	Mitotic spindle assembly checkpoint protein MAD2A OS=Homo sapiens OX=9606 GN=MAD2L1 PE=1 SV=1	34	8	17	42.69	0.05	-0.05	0.961078	0.600772
P07738	Bisphosphoglycerate mutase OS=Homo sapiens OX=9606 GN=BPGM PE=1 SV=2	25	6	7	23.39	0.05	0	0.955897	0.953035
Q13952	Nuclear transcription factor Y subunit gamma OS=Homo sapiens OX=9606 GN=NFYC PE=1 SV=3	14	7	12	28.57	0.05	-0.05	0.961078	0.600772
O75880	Protein SCO1 homolog, mitochondrial OS=Homo sapiens OX=9606 GN=SCO1 PE=1 SV=1	16	6	12	30.22	0.05	-0.04	0.961078	0.804628
O95989	Diphosphoinositol polyphosphate phosphohydrolase 1 OS=Homo sapiens OX=9606 GN=NUDT3 PE=1 SV=1	19	3	5	16.73	0.05	0.04	0.961104	0.942547
Q7Z6M4	Transcription termination factor 4, mitochondrial OS=Homo sapiens OX=9606 GN=MTERF4 PE=1 SV=3	13	5	6	14.56	0.05	0.22	0.983696	0.480482
Q9NRG4	N-lysine methyltransferase SMYD2 OS=Homo sapiens OX=9606 GN=SMYD2 PE=1 SV=2	12	7	8	20.46	0.05	0.04	0.961078	0.927176
Q8WVX9	Fatty acyl-CoA reductase 1 OS=Homo sapiens OX=9606 GN=FAR1 PE=1 SV=1	13	7	7	16.79	0.05	0.05	0.967597	0.931047
Q9UKM7	Endoplasmic reticulum mannosyl-oligosaccharide 1,2-alpha-mannosidase OS=Homo sapiens OX=9606 GN=MAN1B1 PE=1 SV=2	11	8	8	14.77	0.05	0.06	0.955897	0.918914
Q9HCN4	GPN-loop GTPase 1 OS=Homo sapiens OX=9606 GN=GPN1 PE=1 SV=1	10	4	8	21.89	0.05	0	0.969007	0.954971
Q9GZY4	Cytochrome c oxidase assembly factor 1 homolog OS=Homo sapiens OX=9606 GN=COA1 PE=1 SV=1	46	5	7	16.27	0.05	-0.04	0.971102	0.775399
Q96MW1	Coiled-coil domain-containing protein 43 OS=Homo sapiens OX=9606 GN=CCDC43 PE=1 SV=2	24	6	9	20.85	0.05	-0.02	0.962767	0.918166
O95551	Tyrosyl-DNA phosphodiesterase 2 OS=Homo sapiens OX=9606 GN=TDP2 PE=1 SV=1	14	4	4	13.8	0.05	0.05	0.969007	0.949176
Q9BRP4	Proteasomal ATPase-associated factor 1 OS=Homo sapiens OX=9606 GN=PAAF1 PE=1 SV=2	13	6	7	17.13	0.05	0.07	0.961078	0.81251
Q9BW83	Intraflagellar transport protein 27 homolog OS=Homo sapiens OX=9606 GN=IFT27 PE=1 SV=1	32	7	11	27.64	0.05	0.04	0.949471	0.923209
Q17R31	Putative deoxyribonuclease TATDN3 OS=Homo sapiens OX=9606 GN=TATDN3 PE=1 SV=1	14	3	3	10.33	0.05	0	0.978943	0.967338
Q5VIY5	Zinc finger protein 468 OS=Homo sapiens OX=9606 GN=ZNF468 PE=2 SV=1	14	5	16	35.69	0.05	-0.22	0.98849	0.434987
Q8TB37	Iron-sulfur protein NUBPL OS=Homo sapiens OX=9606 GN=NUBPL PE=1 SV=3	14	4	5	14.78	0.05	-0.01	0.982016	0.947804
Q99856	AT-rich interactive domain-containing protein 3A OS=Homo sapiens OX=9606 GN=ARID3A PE=1 SV=2	7	3	4	14.56	0.05	0.01	0.971982	0.978336
Q15542	Transcription initiation factor TFIID subunit 5 OS=Homo sapiens OX=9606 GN=TAF5 PE=1 SV=3	7	6	6	10.3	0.05	0.02	0.967272	0.999924
Q9NUJ1	Palmitoyl-protein thioesterase ABHD10, mitochondrial OS=Homo sapiens OX=9606 GN=ABHD10 PE=1 SV=1	20	5	8	24.03	0.05	0.07	0.963247	0.82614
Q9NP73	Putative bifunctional UDP-N-acetylglucosamine transferase and deubiquitinase ALG13 OS=Homo sapiens OX=9606 GN=ALG13 PE=1 SV=2	4	5	6	15.68	0.05	0.03	0.955897	0.977293
Q92692	Nectin-2 OS=Homo sapiens OX=9606 GN=NECTIN2 PE=1 SV=1	10	7	9	17.36	0.05	0.06	0.952889	0.781563
Q96E29	Transcription termination factor 3, mitochondrial OS=Homo sapiens OX=9606 GN=MTERF3 PE=1 SV=2	9	3	3	11.61	0.05	0.01	0.968175	0.973482
Q7Z7F7	39S ribosomal protein L55, mitochondrial OS=Homo sapiens OX=9606 GN=MRPL55 PE=1 SV=1	24	3	6	19.75	0.05	0.04	0.959937	0.956169
O75962	Triple functional domain protein OS=Homo sapiens OX=9606 GN=TRIO PE=1 SV=2	2	6	6	11.86	0.05	-0.03	0.955897	0.877543
Q86YV9	BLOC-2 complex member HPS6 OS=Homo sapiens OX=9606 GN=HPS6 PE=1 SV=1	7	6	6	11.92	0.05	-0.04	0.955897	0.836028
Q9Y5N5	Methyltransferase N6AMT1 OS=Homo sapiens OX=9606 GN=N6AMT1 PE=1 SV=4	14	3	4	10.18	0.05	0.08	0.963247	0.861375
Q5JS54	Proteasome assembly chaperone 4 OS=Homo sapiens OX=9606 GN=PSMG4 PE=1 SV=2	30	2	2	10.13	0.05	0.08	0.961078	0.87159
Q9P0T7	Proton-transporting V-type ATPase complex assembly regulator TMEM9 OS=Homo sapiens OX=9606 GN=TMEM9 PE=1 SV=1	18	3	5	16.11	0.05	-0.14	0.961078	0.234256
Q96H55	Unconventional myosin-XIX OS=Homo sapiens OX=9606 GN=MYO19 PE=1 SV=2	4	3	3	9.6	0.05	0.11	0.967597	0.725492
O15431	High affinity copper uptake protein 1 OS=Homo sapiens OX=9606 GN=SLC31A1 PE=1 SV=1	14	2	2	5.91	0.05	0.08	0.985867	0.927176
O43513	Mediator of RNA polymerase II transcription subunit 7 OS=Homo sapiens OX=9606 GN=MED7 PE=1 SV=1	12	2	2	7.5	0.05	-0.07	0.981297	0.775547
Q53FT3	Protein Hikeshi OS=Homo sapiens OX=9606 GN=HIKESHI PE=1 SV=2	15	3	3	10.19	0.05	0.03	0.963247	0.991026
Q96I51	RCC1-like G exchanging factor-like protein OS=Homo sapiens OX=9606 GN=RCC1L PE=1 SV=3	11	5	7	14.36	0.05	0.13	0.961078	0.298628
Q9NX00	Transmembrane protein 160 OS=Homo sapiens OX=9606 GN=TMEM160 PE=1 SV=1	16	3	5	13.23	0.05	0.01	0.970225	0.985234
P29353	SHC-transforming protein 1 OS=Homo sapiens OX=9606 GN=SHC1 PE=1 SV=4	7	4	4	6.83	0.05	0.05	0.961078	0.927176
O14867	Transcription regulator protein BACH1 OS=Homo sapiens OX=9606 GN=BACH1 PE=1 SV=2	6	5	5	4.52	0.05	0.11	0.961078	0.767135
O95490	Adhesion G protein-coupled receptor L2 OS=Homo sapiens OX=9606 GN=ADGRL2 PE=1 SV=2	2	3	4	11.62	0.05	0.1	0.981297	0.84462
[truncated: 4,481 more rows]
