# Supplementary material for: C-terminal amides mark proteins for degradation via SCF–FBXO31
Source: Nature. 2025 Jan 29;638(8050):519–27. doi: 10.1038/s41586-024-08475-w (PMC11821526; doi:10.1038/s41586-024-08475-w)
Supplement: Supplementary file 4 — Supplementary Tables 1–9. [file 41586_2024_8475_MOESM4_ESM.zip › 2023-06-10327B-s4/2023-06-10327B-Supplementary_table_9_sequence_information.xlsx]

## Sheet: peptide sequences
Peptide sequences used in this study
name	sequence	use
pep1 [homocitrulline (HCT)]–D–COOH	GGGKDLEGKGGS[HCT]GSGS[HCT]GGSKYPYDVPDYAKD–[COOH]	conjugation
pep1 [L-DOPA (LDO)]–D–COOH	GGGKDLEGKGGS[LDO]GSGS[LDO]GGSKYPYDVPDYAKD–[COOH]	conjugation
pep1 [carboxymethyllysine (CML)]–D–COOH	GGGKDLEGKGGS[CML]GSGS[CML]GGSKYPYDVPDYAKD–[COOH]	conjugation
pep1 [A]–S–COOH	GGGKDLEGKGGSAGSGSAGGSKYPYDVPDYAKS-[COOH]	conjugation
pep1 [A]–S–CONH2	GGGKDLEGKGGSAGSGSAGGSKYPYDVPDYAKS-[CONH2]	conjugation
pep1 [A]–D–COOH	GGGKDLEGKGGSAGSGSAGGSKYPYDVPDYAKD–[COOH]	conjugation
pep1 [hexanoyllysine (KHL)]–D–COOH	GGGKDLEGKGGS[KHL]GSGS[KHL]GGSKYPYDVPDYAKD–[COOH]	conjugation
pep2 [DxxD]–R–COOH	GGGRRLEGKEEDEKGSRASDDFRDLR–[COOH]	conjugation
pep2 [DxxD]–R–CONH2	GGGRRLEGKEEDEKGSRASDDFRDLR–[CONH2]	conjugation
pep2 [RxxG]–R–COOH	GGGRRLEGKEEDEKGSRASDRFRGLR–[COOH]	conjugation
pep2 [RxxG]–R–CONH2	GGGRRLEGKEEDEKGSRASDRFRGLR–[CONH2]	conjugation
pep_lib_VIN-COOH	GGGKYRYDVPDYVIN-[COOH]	conjugation
pep_lib_VIN-CONH2	GGGKYRYDVPDYVIN-[CONH2]	conjugation
pep_lib_YNR-COOH	GGGKYRYDVPDYYNR-[COOH]	conjugation
pep_lib_YNR-CONH2	GGGKYRYDVPDYYNR-[CONH2]	conjugation
pep_AARS1(664-684)-COOH	KAVYTQDCPLAAAKAIQGLRA-[COOH]	conjugation
pep_AARS1(664-684)-CONH2	KAVYTQDCPLAAAKAIQGLRA-[CONH2]	conjugation
pep_AARS1(664-683)-COOH	KAVYTQDCPLAAAKAIQGLR-[COOH]	conjugation
pep_AARS1(664-683)-CONH2	KAVYTQDCPLAAAKAIQGLR-[CONH2]	conjugation
pep3 CONH2	GGGKYSESATPESKGGSKGF-[CONH2]	conjugation
fluorescein-pep2_short–R–COOH	[Fluorescein]–KEEDEKGSRASDDFRDLR–[COOH]	FP assays
fluorescein-pep2_short–R–CONH2	[Fluorescein]–KEEDEKGSRASDDFRDLR–[CONH2]	FP assays
fluorescein-pep2_short–R–CH2OH	[Fluorescein]-KEEDEKGSRASDDFRDLR–[CH2OH]	FP assays
fluorescein-pep2_short–R–COOMe	[Fluorescein]- KEEDEKGSRASDDFRDLR–[COOMe]	FP assays
fluorescein-KAA-CycD1(286-295)–COOH	[Fluorescein]– KAATPTDVRDVDI–[COOH]	FP assays
fluorescein-KAA-CycD1(286-295)–CONH2	[Fluorescein]– KAATPTDVRDVDI–[CONH2]	FP assays
fluorescein-pep3–X–CONH2	[Fluorescein]-KKYRYDVPDYSAX–[CONH2]	FP assays
fluorescein-pep3–N–COOH	[Fluorescein]-KKYRYDVPDYSAN–[COOH]	FP assays
fluorescein-pep3–Q–COOH	[Fluorescein]-KKYRYDVPDYSAQ–[COOH]	FP assays
pep_lib_COOH	GGGKYRYDVPDYXXX-[COOH]	pooled library
pep_lib_CONH2	GGGKYRYDVPDYXXX-[CONH2]	pooled library

## Sheet: plasmids
Plasmids used in this study
short name	description	reference	Addgene ID	type
pCMV-VSV-G	helper plasmids for lentiviral packaging	Stewart et al. 2003	8454	transient transfection
pCMV-dR8.2 dvpr	helper plasmids for lentiviral packaging	Stewart et al. 2003	8455	transient transfection
pCDNA4TO-CMV-3xFLAG-Halo-AARS1	expression of FLAG-AARS1 for IP	this study	tba	transient transfection
CLYBL-Neo-CAGGS-LSL-dCas9-mTagBFP-KRAB-CLYBL	donor plasmid for Cre-activatble CRISPRi knock-in in CLYBL locus	this study	tba	transient transfection
pZT-C13-R1	TALEN targeting of CLYBL locus	Cerbini et al. 2014	62197	transient transfection
pZT-C13-L1	TALEN targeting of CLYBL locus	Cerbini et al. 2014	62196	transient transfection
pCAG-Cre	CRE activation of Lox-STOP-Lox Casette	Matsuda & Cepko 2007	13775	transient transfection
pHR-SFFV-rtTA3-PGK-Bsr ("SRPB")	overexpression of Tet-transactivator (rtTA3)	this study	tba	lentiviral cDNA vector
pHR-TRE3G-hSpCas9-NLS-FLAG-2A-Thy1.1 ("3GCasT")	tet-responsive expression of Cas9	this study	tba	lentiviral cDNA vector
pLentiX-EF1A-HA-FBXO31-PGK-Neo	FBXO31 cDNA expression	this study	tba	lentiviral cDNA vector
pLentiX-EF1A-HA-FBXO31(∆F-box)-PGK-Neo	FBXO31 cDNA expression	this study	tba	lentiviral cDNA vector
pLentiX-EF1A-HA-FBXO31(Y309A)-PGK-Neo	FBXO31 cDNA expression	this study	tba	lentiviral cDNA vector
pLentiX-EF1A-HA-FBXO31(I337D)-PGK-Neo	FBXO31 cDNA expression	this study	tba	lentiviral cDNA vector
pLentiX-EF1A-HA-FBXO31(T343V)-PGK-Neo	FBXO31 cDNA expression	this study	tba	lentiviral cDNA vector
pLentiX-EF1A-HA-FBXO31(D334N)-PGK-Neo	FBXO31 cDNA expression	this study	tba	lentiviral cDNA vector
pLentiX-EF1A-HA-FBXO31(∆F-box, D334N)-PGK-Neo	FBXO31 cDNA expression	this study	tba	lentiviral cDNA vector
pLentiX-EF1A-IRES-GFP	empty vector control	this study	tba	lentiviral cDNA vector
pLentiX-EF1A-HA-FBXO31-IRES-GFP	FBXO31 cDNA expression	this study	tba	lentiviral cDNA vector
pLentiX-EF1A-HA-FBXO31(∆F-box)-IRES-GFP	FBXO31 cDNA expression	this study	tba	lentiviral cDNA vector
pLentiX-EF1A-HA-FBXO31(D334N)-IRES-GFP	FBXO31 cDNA expression	this study	tba	lentiviral cDNA vector
pLentiX-EF1A-HA-FBXO31(∆F-box, D334N)-IRES-GFP	FBXO31 cDNA expression	this study	tba	lentiviral cDNA vector
pLentiX-EF1A-DD-3xFLAG-FBXO31-IRES-GFP	FBXO31 cDNA expression	this study	tba	lentiviral cDNA vector
pLentiX-EF1A-DD-3xFLAG-FBXO31(D334N)-IRES-GFP	FBXO31 cDNA expression	this study	tba	lentiviral cDNA vector
pLentiX-EF1A-HA-FBXO31-IRES-mTagBFP	FBXO31 cDNA expression	this study	tba	lentiviral cDNA vector, protein stability profiling
pLentiX-EF1A-HA-FBXO31(D334N)-IRES-mTagBFP	FBXO31 cDNA expression	this study	tba	lentiviral cDNA vector, protein stability profiling
hPGK-EGFP-IRES2-mCherry-EF1A-Puro (Cilantro2)	EGFP degron reporter expression	Słabicki, Kozicka, Petzold et al. 2020	74450	lentiviral cDNA vector, protein stability profiling
hPGK-EGFP-CycD1(C-term)-IRES2-mCherry-EF1A-Puro	EGFP degron reporter expression	this study	tba	lentiviral cDNA vector, protein stability profiling
hPGK-EGFP-SUGT1(C-term)-IRES2-mCherry-EF1A-Puro	EGFP degron reporter expression, point mutations as in Extended Data Fig. 10f	this study	tba	lentiviral cDNA vector, protein stability profiling
hPGK-EGFP-MTFR1L(C-term)-IRES2-mCherry-EF1A-Puro	EGFP degron reporter expression	this study	tba	lentiviral cDNA vector, protein stability profiling
hPGK-EGFP-GOPC(C-term)-IRES2-mCherry-EF1A-Puro	EGFP degron reporter expression	this study	tba	lentiviral cDNA vector, protein stability profiling
hPGK-EGFP-ZMAT2(C-term)-IRES2-mCherry-EF1A-Puro	EGFP degron reporter expression, point mutations as in Fig. 5e	this study	tba	lentiviral cDNA vector, protein stability profiling
TKOv3	genome-wide human sgRNA library	Hart et al. 2017	125517	lentiviral sgRNA vector
﻿pCRISPRia-v2	expression of individual sgRNAs for CRISPRi	Horlbeck et al. 2016	84832	lentiviral sgRNA vector
pLenti-U6-sgRNA-EFS-eBFP2-P2A-Puro	expression vector used for CD55 knockout test	this study	tba	lentiviral sgRNA vector
pET28-sfGFP-SRT-His6	recombinant production of sortase-tagged sfGFP	this study	tba	bacterial protein production
pET28-mCherry-SRT-His6	recombinant production of sortase-tagged mCherry	this study	tba	bacterial protein production
pET28-mTagBFP2-SRT-His6	recombinant production of sortase-tagged mTagBFP2	this study	tba	bacterial protein production
pET28-SKP1(A2P, ∆38-43, ∆71-82)-FBXO31(Δ1-65)	recombinant expression of core FBXO31/SKP1 complex	this study	tba	bacterial protein production
pET28-SKP1(A2P, ∆38-43, ∆71-82)-FBXO31(Δ1-65, D334N)	recombinant expression of core FBXO31/SKP1 complex	this study	tba	bacterial protein production
pFGET19_Ulp1	production of UlpI for Smt3-tag cleavage	Guerrero et al. 2015	64697	bacterial protein production

## Sheet: nucleotide sequences
Oligonucleotide sequences used in this study
sequence name	sequence (5`-3`)	notes	type
sgFBXO31.KO3	ATCAGGTGGATCCTGAACAG	protospacer of sgRNA targeting the CDS of FBXO31, delivered as RNP	protospacer
sgFBXO31.VC1	GCCGTACATGCACTCCACTG	protospacer of sgRNA targeting the CDS of FBXO31, delivered as RNP	protospacer
sgCD55 #1	CTGGGCATTAGGTACATCTG	protospacer of sgRNA targeting the CDS or CD55, expressed from pLenti-U6-sgCD55-EFS-eBFP2-P2A-Puro	protospacer
sgNT	GCTGAAGCACTGCACGCCAT	protospacer of non-targeting control sgRNA, expressed from pCRISPRia-v2	protospacer
sgFBXO31 #1	GTCTCCACCAGCAGCTCGGG	protospacer of sgRNA for CRISPRi targeting FBXO31, expressed from pCRISPRia-v2	protospacer
sgFBXO31 #2	GCGGTGTGTGCTCGCCTTTG	protospacer of sgRNA for CRISPRi targeting FBXO31, expressed from pCRISPRia-v2	protospacer
T7FwdVar-FBXO31.KO3	GGATCCTAATACGACTCACTATAGATCAGGTGGATCCTGAACAGGTTTTAGAGCTAGAA	template for extension PCR to generate IVT template of sgFBXO31.KO3	PCR template
T7FwdVar-FBXO31.VC1	GGATCCTAATACGACTCACTATAGCCGTACATGCACTCCACTGGTTTTAGAGCTAGAA	template for extension PCR to generate IVT template of sgFBXO31.VC1	PCR template
T7RevLong	AAAAAAGCACCGACTCGGTGCCACTTTTTCAAGTTGATAACGGACTAGCCTTATTTTAACTTGCTATTTCTAGCTCTAAAAC	primer for extension PCR of T7FwdVar oligos	PCR primer
﻿T7FwdAmp	GGATCCTAATACGACTCACTATAG	primer for extension PCR of T7FwdVar oligos	PCR primer
﻿T7RevAmp	AAAAAAGCACCGACTCGG	primer for extension PCR of T7FwdVar oligos	PCR primer
FBXO31.KO3-VC1-GT.F	CTTTCCCTACACGACGCTCTTCCGATCTTTCATCATCGGGTGGATGTAC	amplification of target sites for sgFBXO31.KO3 and sgFBXO31.VC1 with binding sites for NGS primers	PCR primer
FBXO31.KO3-VC1-GT.R	GGAGTTCAGACGTGTGCTCTTCCGATCTTCTGCAGCTGAGAATAGCAC	amplification of target sites for sgFBXO31.KO3 and sgFBXO31.VC1 with binding sites for NGS primers	PCR primer
TKOv3_PCR1_pLCKO2_fwd	GAGGGCCTATTTCCCATGATTC	PCR1 of TKOv3 sgRNA library from genomic DNA	PCR primer
TKOv3_PCR1_pLCKO2_rev	CAAACCCAGGGCTGCCTTGGAA	PCR1 of TKOv3 sgRNA library from genomic DNA	PCR primer
TS_amplicon_NGS_fwd	AATGATACGGCGACCACCGAGATCTACAC[i5-index]ACACTCTTTCCCTACACGACGCTCTTCCGATCT	generation of NGS libraries from genomic DNA amplicons (FBXO31.KO3-VC1-GT.F/R)	PCR primer
TS_amplicon_NGS_rev	CAAGCAGAAGACGGCATACGAGAT[i7-index]GTGACTGGAGTTCAGACGTGTGCTCTTCCGATC	generation of NGS libraries from genomic DNA amplicons (FBXO31.KO3-VC1-GT.F/R)	PCR primer
TKOv3_PCR2_i5_fwd	AATGATACGGCGACCACCGAGATCTACAC[i5-index]ACACTCTTTCCCTACACGACGCTCTTCCGATCTTTGTGGAAAGGACGAGGTACCG	PCR2 of TKOv3 sgRNA library for deep sequencing	PCR primer
TKOv3_PCR2_i7_rev	CAAGCAGAAGACGGCATACGAGAT[i7-index]GTGACTGGAGTTCAGACGTGTGCTCTTCCGATCTACTTGCTATTTCTAGCTCTAAAAC	PCR2 of TKOv3 sgRNA library for deep sequencing	PCR primer
