# Supplementary material for: C-terminal amides mark proteins for degradation via SCF–FBXO31
Source: Nature. 2025 Jan 29;638(8050):519–27. doi: 10.1038/s41586-024-08475-w (PMC11821526; doi:10.1038/s41586-024-08475-w)
Supplement: Supplementary file 5 — Source Data Fig. 1 [file 41586_2024_8475_MOESM5_ESM.xlsx]

## Sheet: Fig. 1c
Fig. 1c - Protein stability assay
Protein stability of GFP with indicated C-terminal groups or a positive control degron (RxxG) for indicated drug treatments expressed as residual fluorescence intensity at 8h post delivery compared to t0.
sample	treatment	replicate 1	replicate 2	replicate 3
-[COOH]	DMSO	63.1383	58.4216	59.53
-[CONH2]	DMSO	23.5294	24.5842	29.9671
-RxxG	DMSO	17.1429	17.097	13.1334
-[COOH]	Folimycin	61.039	64.3703	83.1724
-[CONH2]	Folimycin	27.4959	22.2134	25.1975
-RxxG	Folimycin	19.8052	18.0072	14.4974
-[COOH]	Epoxomicin	92.1705	93.6082	89.3192
-[CONH2]	Epoxomicin	87.776	76.1089	71.875
-RxxG	Epoxomicin	85.9445	89.5973	82.0992
-[COOH]	TAK243	90.8326	103.808	65.9529
-[CONH2]	TAK243	97.0348	99.4879	75.4764
-RxxG	TAK243	89.0236	87.7403	89.8805

## Sheet: Fig. 1d
Fig. 1d - Protein stability assay
Protein stability of mCherry with indicated C-terminal groups or a positive control degron (RxxG) expressed as residual fluorescence intensity at 8h post delivery compared to t0.
sample	replicate 1	replicate 2	replicate 3
RxxG	23.8322	31.1792	16.5916
-[COOH]	92.833	113.813	107.886
-[CONH2]	40.8132	54.4467	46.3325
