# Supplementary material for: C-terminal amides mark proteins for degradation via SCF–FBXO31
Source: Nature. 2025 Jan 29;638(8050):519–27. doi: 10.1038/s41586-024-08475-w (PMC11821526; doi:10.1038/s41586-024-08475-w)
Supplement: Supplementary file 6 — Source Data Fig. 2 [file 41586_2024_8475_MOESM6_ESM.xlsx]

## Sheet: Fig. 2c
Fig. 2c - protein stability time course
All data points represent mean fluorescence index (GFP) at indicated time points expressed as % of t0 (0.5h)
	sgNT									sgFBXO31 #1 (CRISPRi)									sgFBXO31 #2 (CRISPRi)
	sfGFP-pep1-COOH			sfGFP-pep1-CONH2			sfGFP-RxxG			sfGFP-pep1-COOH			sfGFP-pep1-CONH2			sfGFP-RxxG			sfGFP-pep1-COOH			sfGFP-pep1-CONH2			sfGFP-RxxG
time (h)	replicate 1	replicate 2	replicate 3	replicate 1	replicate 2	replicate 3	replicate 1	replicate 2	replicate 3	replicate 1	replicate 2	replicate 3	replicate 1	replicate 2	replicate 3	replicate 1	replicate 2	replicate 3	replicate 1	replicate 2	replicate 3	replicate 1	replicate 2	replicate 3	replicate 1	replicate 2	replicate 3
0.5	100	100	100	100	100	100	100	100	100	100	100	100	100	100	100	100	100	100	100	100	100	100	100	100	100	100	100
4	115.728	105.946	97.0772	53.9033	51.6181	38.3316	4.53686	1.42857	0.563154	112.974	98.6965	94.24	100.886	102.689	88.0174	5.92139	2.18688	4.07524	117.241	109.113	87.4346	106.886	104.695	87.9187	6.08622	-3.20285	4.69909
8	101.553	95.9459	95.4071	16.9765	18.7702	17.529	-3.65469	-3.42857	-2.33307	98.4032	72.9981	85.92	84.6069	91.5966	81.5904	-1.88872	-2.8827	0.877743	95.2586	121.675	84.9913	92.0188	94.3662	81.8182	-4.31107	-6.49466	1.15416

## Sheet: Fig. 2d
Fig. 2d - flourescence polarization assay
Baseline fluorescence polarization values of the free probe were subtracted from each sample and expressed as % of the condition with the highest mean polarization.
	-[COOH]			-[CONH2]
c (nM)	replicate 1	replicate 2	replicate 3	replicate 1	replicate 2	replicate 3
215.443	1.52154	3.24271	0.0922088	93.2392	105.999	100.761
100	1.6699	-0.212135	0.719374	94.8925	99.15	100.524
46.4159	2.25794	-0.0371371	0.821546	83.2475	83.5296	81.616
21.5443	1.21284	-0.259416	0.0269924	59.1544	62.6755	58.4272
10	2.06609	1.01393	-0.423001	32.8276	32.8048	30.995
4.64159	1.31393	-0.287133	1.2998	15.6909	15.7898	15.2811
2.15443	-0.411045	-0.0648541	0.400357	6.76276	7.08015	9.11056
1	-0.336589	-0.0230069	1.33947	2.22098	2.67098	1.90414
0.464159	0.911219	1.14654	1.19437	-0.0909407	0.859589	1.40469
0	-2.3871	2.05848	0.328618	-0.250721	-0.145288	0.396009
