# Supplementary material for: C-terminal amides mark proteins for degradation via SCF–FBXO31
Source: Nature. 2025 Jan 29;638(8050):519–27. doi: 10.1038/s41586-024-08475-w (PMC11821526; doi:10.1038/s41586-024-08475-w)
Supplement: Supplementary file 7 — Source Data Fig. 3 [file 41586_2024_8475_MOESM7_ESM.xlsx]

## Sheet: Fig. 3b
Fig. 3b - flourescence polarization assay
Baseline fluorescence polarization values of the free probe were subtracted from each sample and expressed as % of the condition with the highest mean polarization. Normalization was performed independently for each replicate
	pep-N-[COOH]			pep-Q-[COOH]			pep-N-[CONH2]			pep-Q-[CONH2]
[FBXO31] / nM	replicate 1	replicate 2	replicate 3	replicate 1	replicate 2	replicate 3	replicate 1	replicate 2	replicate 3	replicate 1	replicate 2	replicate 3
5000	4.163	3.687	4.458	4.453	4.594	4.11	99.423	99.643	100	100	100	99.754
3000	3.542	2.476	4.336	3.738	3.337	3.423	99.951	100	99.97	99.806	99.812	100
1000	2.298	1.276	1.966	2.488	2.674	2.335	100	99.78	99.443	98.311	98.108	98.474
500	1.454	1.095	2.689	2.04	1.931	1.738	99.199	99.679	99.531	96.003	95.136	95.213
300	1.716	0.478	1.774	2.568	1.838	0.92	98.326	98.582	99.126	93.094	92.014	91.088
100	1.265	0.986	1.38	2.197	2.077	1.337	94.959	94.443	93.803	73.661	63.779	57.326
50	1.267	1.677	1.682	1.364	1.182	0.854	77.654	73.362	73.48	45.186	34.2	31.059
30	1.336	0.515	1.417	1.477	1.356	1.324	49.895	44.095	37.708	20.339	11.267	9.224
10	0.685	0.671	1.488	1.047	0.139	0.363	18.922	16.416	15.197	8.511	6.718	4.087
5	0.628	0.099	0.17	0.869	0.484	0.372	8.47	7.273	5.859	3.56	2.345	0.95
3	0.27	0.015	1.299	0.587	0.347	0.003	5.531	3.917	4.402	2.942	2.262	1.837
1	0.747	-0.588	0.764	0.601	-0.19	-0.01	1.916	1.653	1.62	1.365	0.649	0.484
0	0	0	0	0	0	0	0	0	0	0	0	0

## Sheet: Fig. 3c
Fig. 3c - flourescence polarization assays, summary of Kd values
Binding affinity of FBXO31 for probes [fluorescein]-KEEDEKGSRASDDFRDLR-[X]-[CONH2] measured by FP assays. For individiual measurements of the underlying binding curves see source data for Extended Data Fig. 3. Dissociation constant (Kd) and its standard deviation (S.D.) are estimated using a least-squares fit for one-site specific binding with Bmax constrained at 100% (maximum measured polarizati…
Terminal amino acid	Kd / nM	S.D.
F	6.128	0.641032
H	13.2	1.99013
C	19.9	1.40573
M	21.04	2.87347
N	23.55	3.06919
Y	25.91	4.61072
I	32.14	3.50394
W	38.24	2.86308
L	41.35	4.49121
T	42	3.63384
V	43.72	4.6367
S	49.56	3.9612
A	54.37	5.07144
Q	54.98	3.85035
P	58.25	3.06573
R	70.97	3.88153
K	93.82	5.66381
E	103.3	5.30874
G	137.4	7.99515
D	304.2	22.3261

## Sheet: Fig. 3d
Fig. 3d - flourescence polarization assays, summary of Kd values
Baseline fluorescence polarization values of the free probe were subtracted from each sample and expressed as % of the condition with the highest mean polarization across all four probes.
	pep-[CONH2]			pep-[COOH]			pep-[CH2OH]			pep-[OMe]
[FBXO31] / nM	replicate 1	replicate 2	replicate 3	replicate 1	replicate 2	replicate 3	replicate 1	replicate 2	replicate 3	replicate 1	replicate 2	replicate 3
3000	108.377	98.0808	93.5423	6.18846	3.49782	4.61106	5.12387	5.79197	7.11385	0.0397506	1.38749	8.20882
1500	105.103	98.5452	100.716	3.97957	2.91799	2.3958	2.06183	2.01397	2.54454	-4.72339	-8.3041	1.52819
750	94.986	93.736	96.5116	3.13247	-1.76557	0.361723	1.86287	0.759543	2.27586	-2.03296	-5.83009	3.79903
375	101.237	100.673	92.3593	5.30992	1.01342	0.698241	-0.182883	0.823225	1.11564	-11.5782	-14.2465	-4.83254
187.5	89.7692	93.9543	93.6906	-0.560988	-3.02105	3.10964	0.616728	1.11978	-1.74292	-8.81896	-7.20749	-11.2166
93.75	91.7062	86.7027	89.8316	3.94513	-2.4648	3.04039	4.42524	-0.155375	0.812297	-8.26182	-10.9327	0.559033
46.88	72.6272	69.3272	81.9484	2.98462	1.23727	0.397283	2.37723	2.7857	-0.802374	-13.1064	0.316112	-10.4954
23.44	53.851	56.0713	56.713	0.80642	4.07652	2.97563	3.29705	0.385361	2.79814	-8.54828	-9.77992	-3.04755
11.72	30.7647	32.7964	36.7683	1.38101	1.18636	0.366963	1.32553	-1.06276	1.93597	-7.97537	-7.02009	1.7648
5.86	1.24258	18.572	15.3004	4.00615	3.27097	2.04394	2.87199	-2.28667	-0.745098	-4.28234	-5.16064	-4.13596
2.93	12.8712	-0.279937	6.3275	-0.694248	1.38475	0.46017	2.76385	1.28295	1.32326	-7.33746	-14.6547	-6.71092
1.46	3.97843	2.25085	11.7979	1.941	1.52737	1.11299	1.64017	0.599771	1.47927	-13.8862	-6.04841	2.47842
0.73	-0.580275	-6.17944	-1.0699	-0.0369334	-0.797561	-1.10264	2.52381	-0.235638	-0.434599	-1.59192	-7.84665	-1.20325
0	1.24005	4.52106	-5.76111	-0.359227	0.484501	-0.125274	-0.437236	-0.0178361	0.455072	-2.00394	6.14242	-4.13848

## Sheet: Fig. 3f
Fig. 3f - Protein stability assay
Protein stability of GFP-[CONH2] measured as residual fluorescence at 8h post delivery compared to t0.
vector	replicate 1	replicate 2	replicate 3
-	78.2529	79.6305	81.8242
FBXO31(wt)	7.98088	8.51517	9.22367
FBXO31(Y309A)	79.0284	84.3422	77.2948
FBXO31(I337D)	75.1397	76.6144	76.8802
FBXO31(T343V)	77.073	76.8193	74.4117
