# Supplementary material for: C-terminal amides mark proteins for degradation via SCF–FBXO31
Source: Nature. 2025 Jan 29;638(8050):519–27. doi: 10.1038/s41586-024-08475-w (PMC11821526; doi:10.1038/s41586-024-08475-w)
Supplement: Supplementary file 8 — Source Data Fig. 4 [file 41586_2024_8475_MOESM8_ESM.xlsx]

## Sheet: Fig. 4b
Fig. 4b - In vitro CTAP formation
Protein	replicate	treatment	unique amide-bearing C-termini
α-Globin	1	untreated	9
α-Globin	2	untreated	3
α-Globin	3	untreated	4
α-Globin	1	40 µM	16
α-Globin	2	40 µM	6
α-Globin	3	40 µM	7
α-Globin	1	200 µM	21
α-Globin	2	200 µM	18
α-Globin	3	200 µM	15
α-Globin	1	1000 µM	25
α-Globin	2	1000 µM	15
α-Globin	3	1000 µM	19
β-Globin	1	untreated	8
β-Globin	2	untreated	11
β-Globin	3	untreated	8
β-Globin	1	40 µM	7
β-Globin	2	40 µM	15
β-Globin	3	40 µM	14
β-Globin	1	200 µM	13
β-Globin	2	200 µM	22
β-Globin	3	200 µM	22
β-Globin	1	1000 µM	16
β-Globin	2	1000 µM	26
β-Globin	3	1000 µM	23

## Sheet: Fig. 4i
Fig. 4i - Protein stability assay
Protein stability of GFP-[CONH2] measured as residual fluorescence at 8h post delivery compared to t0.
		pep-[COOH]			pep-[CONH2]
genotype	C-terminal peptide	replicate 1	replicate 2	replicate 3	replicate 1	replicate 2	replicate 3
wt	AARS1(664-684)	73.5128	75.0669	81.855	5.95977	5.84268	6.23797
wt	AARS1(664-683)	91.8809	95.8049	93.6963	37.5897	35.2407	37.1148
FBXO31 K.O.	AARS1(664-684)	73.2913	70.4265	77.6185	71.6852	68.9158	74.375
FBXO31 K.O.	AARS1(664-683)	80.4464	85.5476	113.03	77.1423	76.4832	85.958
