# Supplementary material for: C-terminal amides mark proteins for degradation via SCF–FBXO31
Source: Nature. 2025 Jan 29;638(8050):519–27. doi: 10.1038/s41586-024-08475-w (PMC11821526; doi:10.1038/s41586-024-08475-w)
Supplement: Supplementary file 9 — Source Data Fig. 5 [file 41586_2024_8475_MOESM9_ESM.xlsx]

## Sheet: Fig. 5d
Fig. 5d - Genetically encoded protein stability reporter assay
Stability of GFP with indicated C-terminal extensions expressed as ratio of GFP fluorescence intensity versus a co-expressed normalization control (mCherry)
	+ FBXO31(WT)			+ FBXO31(D334N)
C-terminus (15 AA)	replicate 1	replicate 2	replicate 3	replicate 1	replicate 2	replicate 3
-	0.9	1	0.98	0.98	1.03	0.96
CCND1	0.97	1.01	1.03	1.05	1.05	1.03
SUGT1	0.93	1	1.03	0.24	0.24	0.25
MTFR1L	0.9	0.95	0.97	0.059	0.045	0.042
GOPC	0.81	0.86	0.86	0.017	0.013	0.014
ZMAT2	0.75	0.84	0.83	0.012	0.011	0.011

## Sheet: Fig. 5e
Fig. 5e - Genetically encoded protein stability reporter assay
Stability of GFP-ZMAT2 reporter with indicated C-terminal mutations expressed as ratio of GFP fluorescence intensity versus a co-expressed normalization control (mCherry)
cDNA	C-terminal mutation	replicate 1	replicate 2	replicate 3
-	-KKSY	0.85	0.84	0.98
+ FBXO31(D334N)	-KKSY	0.013	0.012	0
+ FBXO31(D334N)	-KASY	0.14	0.16	0.24
+ FBXO31(D334N)	-AKSY	0.01	0.00916	0
+ FBXO31(D334N)	-AASY	0.25	0.27	0.24
+ FBXO31(D334N)	-KRSY	0.015	0.012	0
+ FBXO31(D334N)	-RRSY	0.017	0.016	0
+ FBXO31(D334N)	-KKAY	0.015	0.012	0
+ FBXO31(D334N)	-KKSA	0.016	0.014	0
+ FBXO31(D334N)	-KKSF	0.015	0.012	0
+ FBXO31(D334N)	-KKST	0.91	0.9	0.98
+ FBXO31(D334N)	-KKSYA	0.91	0.85	0.73
+ FBXO31(D334N)	-KKSYT	0.94	0.9	0.98
+ FBXO31(D334N)	-KKSYVDI	0.79	0.79	0.73

## Sheet: Fig. 5f
Fig. 5f - Competitive proliferation assay
Ribbon graph in Fig. 5f shows mean +/- SD. Underlying individual values are added in the last right columns.
day	cDNA	mean	SD	mean - SD	mean + SD	replicate 1	replicate 2	replicate 3
2	eGFP	100	0	100	100	100	100	100
3	eGFP	103.627	3.31154	100.315	106.938	102.134	100.529	108.217
4	eGFP	100.227	3.08776	97.1394	103.315	101.076	96.0933	103.513
5	eGFP	99.3949	4.44767	94.9473	103.843	102.052	93.129	103.004
7	eGFP	100.379	4.44019	95.9393	104.82	94.9001	100.463	105.775
9	eGFP	106.562	4.50855	102.053	111.07	103.189	103.562	112.934
11	eGFP	101.795	5.69568	96.0998	107.491	97.4488	98.0959	109.842
13	eGFP	101.456	3.73019	97.7259	105.186	97.1689	100.938	106.262
2	FBXO31(WT)	100	0	100	100	100	100	100
3	FBXO31(WT)	101.909	2.64421	99.2651	104.554	101.95	105.127	98.6505
4	FBXO31(WT)	94.147	3.50355	90.6435	97.6506	89.2249	96.1164	97.0998
5	FBXO31(WT)	92.5426	9.03332	83.5093	101.576	80.2218	95.7789	101.627
7	FBXO31(WT)	84.1838	3.74654	80.4372	87.9303	79.4006	84.6016	88.5492
9	FBXO31(WT)	81.712	7.05212	74.6598	88.7641	73.5323	80.8603	90.7433
11	FBXO31(WT)	75.6082	8.22277	67.3855	83.831	70.9967	68.6689	87.159
13	FBXO31(WT)	74.3778	6.35777	68.02	80.7356	69.2543	70.5408	83.3383
2	FBXO31(WT, ΔFbox)	100	0	100	100	100	100	100
3	FBXO31(WT, ΔFbox)	93.8914	12.9531	80.9384	106.845	110.195	78.5063	92.9732
4	FBXO31(WT, ΔFbox)	91.5506	6.49141	85.0592	98.042	100.348	89.4229	84.8806
5	FBXO31(WT, ΔFbox)	89.2356	5.60156	83.634	94.8371	92.8834	93.5015	81.3218
7	FBXO31(WT, ΔFbox)	93.2979	7.25885	86.0391	100.557	99.6249	97.1354	83.1335
9	FBXO31(WT, ΔFbox)	99.0326	2.88243	96.1502	101.915	100.799	101.331	94.9678
11	FBXO31(WT, ΔFbox)	97.3115	3.92334	93.3882	101.235	101.727	98.0135	92.1941
13	FBXO31(WT, ΔFbox)	93.7826	4.51311	89.2695	98.2957	100.12	91.2671	89.9603
2	FBXO31(D334N)	100	0	100	100	100	100	100
3	FBXO31(D334N)	60.2148	2.81633	57.3984	63.0311	57.2253	59.4302	63.9887
4	FBXO31(D334N)	21.6232	1.63592	19.9873	23.2591	19.6745	23.6774	21.5177
5	FBXO31(D334N)	8.70963	0.749759	7.95987	9.45939	7.77758	9.61346	8.73785
7	FBXO31(D334N)	2.9846	0.341171	2.64343	3.32577	3.07901	3.34717	2.52763
9	FBXO31(D334N)	2.39149	0.110183	2.28131	2.50168	2.34407	2.54375	2.28666
11	FBXO31(D334N)	2.26233	0.151586	2.11074	2.41391	2.35903	2.37967	2.04828
13	FBXO31(D334N)	2.23878	0.112985	2.1258	2.35177	2.249	2.09558	2.37176
2	FBXO31(D334N, ΔFbox)	100	0	100	100	100	100	100
3	FBXO31(D334N, ΔFbox)	97.582	3.19476	94.3872	100.777	101.937	94.363	96.4459
4	FBXO31(D334N, ΔFbox)	96.868	2.79735	94.0706	99.6653	93.1887	99.9666	97.4485
5	FBXO31(D334N, ΔFbox)	97.0076	1.99723	95.0104	99.0048	97.4173	99.223	94.3825
7	FBXO31(D334N, ΔFbox)	95.5256	1.50333	94.0223	97.029	93.7331	97.4119	95.4318
9	FBXO31(D334N, ΔFbox)	97.3509	1.72039	95.6305	99.0713	96.7816	99.6841	95.587
11	FBXO31(D334N, ΔFbox)	90.7141	1.382	89.3321	92.0961	89.2258	92.5553	90.3611
13	FBXO31(D334N, ΔFbox)	88.7556	3.70341	85.0522	92.459	85.3162	93.8959	87.0547
