# Supplementary material for: C-terminal amides mark proteins for degradation via SCF–FBXO31
Source: Nature. 2025 Jan 29;638(8050):519–27. doi: 10.1038/s41586-024-08475-w (PMC11821526; doi:10.1038/s41586-024-08475-w)
Supplement: Supplementary file 10 — Source Data Extended Data Fig. 1 [file 41586_2024_8475_MOESM10_ESM.xlsx]

## Sheet: Extended Data Fig. 1e
Extended Data Fig. 1e - Protein stability assay
Protein stability of GFP with indicated (modified) amino acids measured as residual fluorescence at 8h post delivery compared to t0.
	replicate 1	replicate 2
Alanine	89.5792	84.625
RxxG	-0.603448	-9.49612
L-DOPA	94.6071	84.6014
Hexanoyl-K	70.1413	81.7481
Carboxymethyl-K	92.0635	87.0113
Homocitrulline	97.2281	81.0368
Ala, Ser-OH	99.226	77.9972
Ala, Ser-NH2	21.2022	26.3642

## Sheet: Extended Data Fig. 1f
Extended Data Fig. 1f - Protein stability assay
Protein stability of mTagBFP with indicated C-terminal modifications or positive control degron (RxxG) measured as residual fluorescence at 8h post delivery compared to t0.
	replicate 1	replicate 2	replicate 3
-[COOH]	66.9553	68.2935	71.6564
-[CONH2]	40.375	39.0237	39.3396
RxxG	17.5703	27.4469	20.9408
