# Supplementary material for: C-terminal amides mark proteins for degradation via SCF–FBXO31
Source: Nature. 2025 Jan 29;638(8050):519–27. doi: 10.1038/s41586-024-08475-w (PMC11821526; doi:10.1038/s41586-024-08475-w)
Supplement: Supplementary file 11 — Source Data Extended Data Fig. 3 [file 41586_2024_8475_MOESM11_ESM.xlsx]

## Sheet: Extended Data Fig. 3
Extended Data Fig. 3 - Flourescence Polarization Assays
Baseline fluorescence polarization values of the free probe were subtracted from each sample and expressed as fraction of the condition with the highest mean polarization for each replicate.
	pep-Ala-[CONH2]			pep-Cys-[CONH2]			pep-Asp-[CONH2]			pep-Glu-[CONH2]			pep-Phe-[CONH2]			pep-Gly-[CONH2]			pep-His-[CONH2]			pep-Ile-[CONH2]			pep-Lys-[CONH2]			pep-Leu-[CONH2]			pep-Met-[CONH2]			pep-Asn-[CONH2]			pep-Pro-[CONH2]			pep-Gln-[CONH2]			pep-Arg-[CONH2]			pep-Ser-[CONH2]			pep-Thr-[CONH2]
[(FBXO31/SKP1)] / nM	replicate 1	replicate 2	replicate 3	replicate 1	replicate 2	replicate 3	replicate 1	replicate 2	replicate 3	replicate 1	replicate 2	replicate 3	replicate 1	replicate 2	replicate 3	replicate 1	replicate 2	replicate 3	replicate 1	replicate 2	replicate 3	replicate 1	replicate 2	replicate 3	replicate 1	replicate 2	replicate 3	replicate 1	replicate 2	replicate 3	replicate 1	replicate 2	replicate 3	replicate 1	replicate 2	replicate 3	replicate 1	replicate 2	replicate 3	replicate 1	replicate 2	replicate 3	replicate 1	replicate 2	replicate 3	replicate 1	replicate 2	replicate 3	replicate 1
3000	1	1	1	1	1	1	1	1	1	1	1	1	0.99272	1	1	1	1	1	1	1	1	1	1	1	1	1	1	1	1	1	1	1	1	1	1	1	1	1	1	1	1	1	1	1	1	1	1	1	1
1000	0.96784	0.97487	0.9744	0.97209	0.94951	0.94633	0.81039	0.81897	0.81961	0.93584	0.93686	0.93121	1	0.99225	0.98877	0.91474	0.92242	0.9141	0.98518	0.98533	0.99961	0.98695	0.97781	0.98412	0.94247	0.94421	0.94134	0.97571	0.97495	0.97572	0.96758	0.98006	0.97723	0.9774	0.98907	0.9787	0.95662	0.95895	0.96283	0.96709	0.97386	0.95271	0.9525	0.95423	0.95164	0.96591	0.965	0.97043	0.96863
500	0.94231	0.94494	0.94846	0.9272	0.92478	0.93215	0.63378	0.63479	0.63308	0.86493	0.86278	0.8618	0.98765	0.98974	0.98442	0.81775	0.82494	0.80558	0.96814	0.97665	0.97673	0.96858	0.96811	0.97047	0.88556	0.88777	0.87137	0.95382	0.9585	0.95766	0.96841	0.9755	0.96208	0.97601	0.98489	0.97048	0.91165	0.9173	0.90485	0.9375	0.94144	0.93106	0.90449	0.90308	0.90758	0.94385	0.93836	0.94225	0.94834
300	0.91424	0.90908	0.91697	0.91361	0.89086	0.90244	0.47878	0.45884	0.47892	0.7719	0.7704	0.77676	0.99093	0.98065	0.98238	0.72009	0.71931	0.71501	0.97295	0.98081	0.98811	0.94836	0.94851	0.9531	0.80644	0.81495	0.78906	0.93072	0.9329	0.93147	0.94606	0.95484	0.95734	0.954	0.96649	0.94707	0.8543	0.86138	0.86581	0.88809	0.90171	0.87192	0.84085	0.83336	0.84416	0.90575	0.89994	0.90778	0.91774
100	0.74016	0.72684	0.71942	0.82044	0.8243	0.82583	0.22181	0.1964	0.20825	0.51576	0.49513	0.47918	0.98061	0.96076	0.96422	0.4079	0.41479	0.37681	0.94935	0.9533	0.95813	0.86597	0.86176	0.85593	0.51786	0.52349	0.54038	0.80644	0.79177	0.79694	0.88407	0.92458	0.91562	0.91141	0.91528	0.9099	0.67427	0.66699	0.66223	0.71014	0.70714	0.69168	0.60997	0.61603	0.62794	0.74323	0.73016	0.7522	0.78385
50	0.3888	0.42412	0.4909	0.77284	0.75961	0.76056	0.11098	0.10009	0.10955	0.31243	0.29022	0.29719	0.94612	0.94336	0.95584	0.24759	0.24348	0.23854	0.92543	0.92106	0.93205	0.67235	0.66925	0.66842	0.32063	0.32909	0.32722	0.62912	0.60996	0.58039	0.77602	0.81072	0.83923	0.7552	0.78778	0.78546	0.46336	0.48455	0.46899	0.47906	0.46546	0.43939	0.39929	0.41456	0.41152	0.50965	0.50972	0.5116	0.59016
30	0.34088	0.32368	0.29708	0.66289	0.64905	0.63716	0.07035	0.05542	0.06955	0.18197	0.20276	0.18373	0.91569	0.90974	0.91495	0.14359	0.15177	0.11491	0.81949	0.81731	0.80616	0.43953	0.44873	0.41182	0.17752	0.20102	0.18374	0.3219	0.33582	0.30909	0.49066	0.73167	0.64032	0.59938	0.57627	0.579	0.32651	0.30973	0.28328	0.33523	0.30881	0.31346	0.25958	0.25136	0.2347	0.32309	0.32515	0.31215	0.36242
10	0.079	0.08765	0.08998	0.35952	0.31796	0.27998	0.03505	0.02007	0.03191	0.06476	0.04629	0.07302	0.73621	0.66993	0.69319	0.04208	0.04905	0.04563	0.37481	0.36302	0.36761	0.14799	0.1502	0.13639	0.05676	0.05875	0.06723	0.13344	0.11108	0.10059	0.16158	0.19632	0.28185	0.17728	0.16386	0.16671	0.09354	0.09814	0.08727	0.09607	0.0957	0.0843	0.08688	0.08596	0.08293	0.09898	0.09819	0.10781	0.12682
5	0.04241	0.05137	0.05286	0.18687	0.15321	0.13432	0.02054	0.00889	0.01814	0.02573	0.02824	0.02525	0.41369	0.41442	0.36448	0.01368	0.02195	0.01687	0.1453	0.16124	0.15798	0.06246	0.08596	0.06395	0.0345	0.04071	0.03967	0.05876	0.07487	0.06216	0.09039	0.1353	0.11514	0.09207	0.09132	0.1025	0.06272	0.05338	0.04626	0.04897	0.0525	0.04376	0.03921	0.044	0.03505	0.05298	0.0554	0.0457	0.05262
3	0.01862	0.03178	0.03013	0.10488	0.08377	0.06559	0.01727	0.00913	0.01648	0.01912	0.02013	0.02791	0.28838	0.25811	0.27493	0.00913	0.01532	0.01352	0.0935	0.09884	0.10576	0.03623	0.0513	0.04277	0.02202	0.03468	0.0221	0.04416	0.04583	0.03404	0.06714	0.07396	0.06045	0.04555	0.055	0.04576	0.03196	0.02969	0.0337	0.0363	0.02906	0.02831	0.02483	0.0273	0.02096	0.03661	0.04026	0.02162	0.03532
1	0.00711	0.00799	0.01095	0.0337	0.03399	0.02807	0.01585	0.00564	0.0147	0.01375	0.0089	0.0161	0.06893	0.06097	0.07659	0.00419	0.01052	0.01093	0.02976	0.0311	0.02557	0.01737	0.02447	0.01938	0.01099	0.0109	0.01846	0.01903	0.02211	0.01944	0.02286	0.02956	0.0317	0.02649	0.01966	0.01748	0.02232	0.01614	0.02156	0.0154	0.0218	0.01722	0.01266	0.01732	0.00743	0.02177	0.01101	0.0074	0.0143
0.5	0.0048	0.01402	0.00477	0.02592	0.01717	0.01153	0.01639	0.00649	0.01825	0.01113	0.01086	0.01356	0.02875	0.02844	0.02895	0.00871	0.01723	0.01101	0.02212	0.01722	0.01006	0.00693	0.018	0.01039	0.01174	0.01783	0.01116	0.01003	0.02106	0.0129	0.02118	0.02372	0.02133	0.01028	0.01658	0.00211	0.0187	0.01273	0.02055	0.01854	0.01491	0.01574	0.00906	0.01176	0.00855	0.01344	0.00993	0.00813	0.01669
0.3	-0.00131	0.00769	0.00249	0.02157	0.01135	0.01038	0.01632	0.00337	0.01461	0.0128	0.00707	0.01395	0.00572	0.06265	0.01822	-0.00065	0.00685	0.00542	0.00306	0.0113	0.00428	0.00603	0.01435	0.00978	0.00813	0.01786	0.0171	0.01053	0.01818	0.00565	0.01495	0.00973	0.01581	0.00786	0.00944	0.00677	0.01085	0.01094	0.0108	0.01594	0.01343	0.01665	0.00561	0.01729	0.00612	0.0158	0.01229	0.00466	0.01565
[truncated: 11 more columns]
