# Supplementary material for: C-terminal amides mark proteins for degradation via SCF–FBXO31
Source: Nature. 2025 Jan 29;638(8050):519–27. doi: 10.1038/s41586-024-08475-w (PMC11821526; doi:10.1038/s41586-024-08475-w)
Supplement: Supplementary file 12 — Source Data Extended Data Fig. 4 [file 41586_2024_8475_MOESM12_ESM.xlsx]

## Sheet: Extended Data Fig. 4c
Extended Data Fig. 4c - In vitro FBXO31 peptide binding screen
Heatmap of amino acid frequencies among FBXO31-bound peptides in a pooled peptide library interaction screen relative to input (log2).
amini acid position from C-terminus	I/L	Y	F	H	N	V	W	P	G	A	T	Q	R	M	K	E	D	S
X-3	0.848482	0.535792	0.683995	-0.66257	0.265187	0.0555935	0.478503	0.08393	-0.137538	-0.0908259	-0.93435	-0.287022	-0.807606	-0.0491705	-1.95311	-0.541339	-0.406886	-1.23964
X-2	0.482909	0.460905	0.228337	-0.663222	0.337859	0.318279	0.363799	0.0731068	0.199497	-0.119637	-0.863267	0.0370808	0.085047	-0.212951	-0.822529	-0.358848	-1.82942	-0.484637
X-1	0.778093	0.620722	0.525138	0.408538	0.378984	0.231893	0.204568	0.0708276	-0.163533	-0.206885	-0.215226	-0.278304	-0.456655	-0.510035	-0.77379	-1.14837	-1.59899	-2.31204

## Sheet: Extended Data Fig. 4d
Extended Data Fig. 4d - In vitro FBXO31 peptide binding screen
Heatmaps showing absolute amino acid counts in the three terminal positions of 841 unique C-terminally amidated peptides co-precipitated with FBXO31.
amini acid position from C-terminus	S	D	E	M	R	G	A	T	K	Q	W	I/L	P	F	V	N	H	Y
X-3	15	38	35	39	20	42	43	12	10	45	61	55.5	52	81	54	68	28	78
X-2	25	13	38	39	39	48	46	16	26	50	62	46	53	57	70	64	22	78
X-1	7	13	19	24	30	33	33	34	35	38	54	55.5	58	64	68	69	72	79

## Sheet: Extended Data Fig. 4e
Extended Data Fig. 4e - In vitro FBXO31 peptide binding screen
Heatmaps showing absolute amino acid counts in the three terminal positions of all peptides in the input library.
position	S	D	E	M	R	G	A	T	K	Q	W	I/L	P	F	V	N	H	Y
X-3	161	229	231	183	159	210	208	104	176	249	199	140	223	229	236	257	201	244
X-2	159	210	221	205	167	190	227	132	209	221	219	149.5	229	221	255	230	158	257
X-1	158	179	191	155	187	168	173	179	272	209	213	147	251	202	263	241	246	233

## Sheet: Extended Data Fig. 4f
Extended Data Fig. 4f - Protein stability assay
Protein stability of GFP with indicated C-termini measured as residual fluorescence at 8h post delivery compared to t0.
	-[COOH]			-[CONH2]
	replicate 1	replicate 2	replicate 3	replicate 1	replicate 2	replicate 3
GFP-SRT-H6	89.9011	99.9366	90.0779
GFP-pep-VIN	84.5861	65.1877	90.2538	22.7248	20.6301	33.5801
GFP-pep-YNR	60.2735	60.2182	89.5116	35.9641	32.2187	45.1017

## Sheet: Extended Data Fig. 4g
Extended Data Fig. 4g - Protein stability assay
Protein stability of GFP with indicated C-termini measured as residual fluorescence at 8h post delivery compared to t0.
	SRT-H6			pep-VIN-[COOH]			pep-VIN-[CONH2]			pep-YNR-[COOH]			pep-YNR-[CONH2]
	replicate 1	replicate 2	replicate 3	replicate 1	replicate 2	replicate 3	replicate 1	replicate 2	replicate 3	replicate 1	replicate 2	replicate 3	replicate 1	replicate 2	replicate 3
sgNT	78.1052	75.5822	84.7254	41.6748	44.6055	43.7971	14.0519	19.2285	11.0543	40.5328	43.4528	47.5572	26.0173	24.8361	26.4672
sgFBXO31	81.3476	84.2705	93.1606	42.5532	43.8753	41.0936	28.5311	37.2866	38.6417	48.6869	49.1299	53.3563	38.3984	38.0435	31.45
