# Supplementary material for: C-terminal amides mark proteins for degradation via SCF–FBXO31
Source: Nature. 2025 Jan 29;638(8050):519–27. doi: 10.1038/s41586-024-08475-w (PMC11821526; doi:10.1038/s41586-024-08475-w)
Supplement: Supplementary file 13 — Source Data Extended Data Fig. 6 [file 41586_2024_8475_MOESM13_ESM.xlsx]

## Sheet: Extended Data Fig. 6b
Extended Data Fig. 6b - In vitro FBXO31 peptide binding screen
Percentage of peptides matching indicated termini divided into such with unmodifie C-termini and C-terminally amidated ones (-0.984 Da)
	unmodified peptide C-termini				amide-bearing peptide C-termini
type	brain	thyroid	heart	adipose	brain	thyroid	heart	adipose
neo-C-terminus	1.64202	2.31971	9.46622	14.8821	60.4222	72.4852	66.7897	63.0631
neo-N-terminus	5.66267	8.29864	19.0344	29.7404	6.59631	7.39645	4.98155	6.98198
tryptic peptide	92.6953	89.3816	71.4993	55.3775	32.9815	20.1183	28.2288	29.955

## Sheet: Extended Data Fig. 6c
Extended Data Fig. 6c - In vitro FBXO31 peptide binding screen
Percentage of C-terminally amidated C-termini among identified spectra. Spectra were divided by matching to peptides with fully enzymatic termini (tryptic), non-enzymatic C-termini (neo-C-termini), non-enzymatic N-termini (neo-N-termini) and native protein C-termini.
		tryptic	neo-C-termini	neo-N-termini	native C-termini	fold enrichment neo-C-termini vs. tryptic
	brain	0.0267735	7.74438	0.206333	0.0755776	289.255
	thyroid	0.0276427	6.23387	0.124311	0.195647	225.516
	adipose	0.0782694	1.27807	0.0605447	0.250548	16.3291
	heart	0.0431438	1.98498	0.0817733	0.143885	46.0086

## Sheet: Extended Data Fig. 6d
Extended Data Fig. 6d - In vitro FBXO31 peptide binding screen
Number of unique amide-bearing neo-C-termini in indicated tissues from tiussue proteomes.
tissue	peptides
brain	229
thryoid	245
adipo	280
heart	362

## Sheet: Extended Data Fig. 6e
Extended Data Fig. 6e - In vitro FBXO31 peptide binding screen
Number of proteins with amide-bearing neo-C-termini in indicated tissues from tiussue proteomes.
tissue	proteins
thryoid	47
brain	115
adipo	115
heart	136
