# Supplementary material for: C-terminal amides mark proteins for degradation via SCF–FBXO31
Source: Nature. 2025 Jan 29;638(8050):519–27. doi: 10.1038/s41586-024-08475-w (PMC11821526; doi:10.1038/s41586-024-08475-w)
Supplement: Supplementary file 14 — Source Data Extended Data Fig. 7 [file 41586_2024_8475_MOESM14_ESM.xlsx]

## Sheet: Extended Data Fig. 7a
Extended Data Fig. 7a
Protein	Replicate	Condition	%CTAP of total peptides
α-Globin	1	untreated	15.7895
α-Globin	2	untreated	9.67742
α-Globin	3	untreated	14.2857
α-Globin	1	40 µM	21.0526
α-Globin	2	40 µM	15.3846
α-Globin	3	40 µM	17.0732
α-Globin	1	200 µM	22.8261
α-Globin	2	200 µM	25.7143
α-Globin	3	200 µM	21.1268
α-Globin	1	1000 µM	29.4118
α-Globin	2	1000 µM	26.3158
α-Globin	3	1000 µM	27.5362
β-Globin	1	untreated	10.5263
β-Globin	2	untreated	18.6441
β-Globin	3	untreated	15.0943
β-Globin	1	40 µM	8.64198
β-Globin	2	40 µM	20.5479
β-Globin	3	40 µM	19.1781
β-Globin	1	200 µM	14.1304
β-Globin	2	200 µM	22.9167
β-Globin	3	200 µM	23.1579
β-Globin	1	1000 µM	17.0213
β-Globin	2	1000 µM	29.2135
β-Globin	3	1000 µM	22.3301

## Sheet: Extended Data Fig. 7b
Extended Data Fig. 7b
Treatment	Mass shift (Da)	Number of modified spectra
untreated	-2.952	0
untreated	-1.968	0
untreated	-0.984	46
untreated	0.984	1
untreated	1.968	0
untreated	2.952	0
40 µM	-2.952	0
40 µM	-1.968	0
40 µM	-0.984	79
40 µM	0.984	4
40 µM	1.968	4
40 µM	2.952	1
200 µM	-2.952	0
200 µM	-1.968	2
200 µM	-0.984	132
200 µM	0.984	4
200 µM	1.968	4
200 µM	2.952	1
1000 µM	-2.952	0
1000 µM	-1.968	0
1000 µM	-0.984	155
1000 µM	0.984	3
1000 µM	1.968	10
1000 µM	2.952	1

## Sheet: Extended Data Fig. 7d
Extended Data Fig. 7d
	All peptides								CTAP peptides
	AA position from C-terminus								AA position from C-terminus
amino acid	-3	-2	-1	+1	+2	+3		amino acid	-3	-2	-1	+1	+2	+3
A	17626	17795	1760	18782	16759	16596		A	76	66	103	48	84	70
C	4631	4915	513	5605	4941	4377		C	14	18	18	116	31	25
D	13676	10520	541	12340	10165	12553		D	57	45	66	33	64	53
E	21907	22168	718	17026	13940	18033		E	100	94	109	36	49	66
F	10857	10050	2599	9409	9300	8595		F	37	26	32	29	44	42
G	14381	16139	601	14173	14992	14622		G	72	77	78	64	67	45
H	7428	6777	2896	5596	5684	5459		H	57	59	55	52	37	29
I	13263	11690	1601	12616	12108	10452		I	35	35	45	29	39	41
K	2397	7093	NA	15164	15700	15297		K	26	50	NA	143	60	82
L	28012	26381	3019	22850	26689	21597		L	86	75	84	60	97	84
M	4779	4656	517	5446	5393	4654		M	38	55	11	27	22	17
N	9578	7911	776	9981	8065	8614		N	39	35	40	21	42	50
P	12356	15882	364	1522	9525	12108		P	60	52	54	12	46	43
Q	11696	11870	788	10960	10695	11487		Q	47	45	51	30	36	40
R	1065	3265	NA	12405	13545	13042		R	21	40	NA	84	44	61
S	16269	16383	890	16977	15658	16556		S	59	63	78	58	68	76
T	13686	11787	1349	13344	11827	11358		T	62	55	66	42	47	46
V	17330	15946	2992	16102	14813	14700		V	65	66	53	40	61	69
W	3370	2964	302	2583	2778	2623		W	5	2	5	42	11	15
Y	8325	8440	2767	7405	7220	6512		Y	31	29	39	21	30	22

## Sheet: Extended Data Fig. 7e
Extended Data Fig. 7e
Protein	replicate	condition	unique amide-bearing C-termini
RTCB	1	untreated	0
RTCB	2	untreated	0
RTCB	3	untreated	0
RTCB	1	H2O2	1
RTCB	2	H2O2	0
RTCB	3	H2O2	0
RTCB	1	CuCl2	0
RTCB	2	CuCl2	0
RTCB	3	CuCl2	0
RTCB	1	CuCl2 + H2O2	3
RTCB	2	CuCl2 + H2O2	3
RTCB	3	CuCl2 + H2O2	1
RTRAF	1	untreated	1
RTRAF	2	untreated	0
RTRAF	3	untreated	0
RTRAF	1	H2O2	1
RTRAF	2	H2O2	1
RTRAF	3	H2O2	0
RTRAF	1	CuCl2	0
RTRAF	2	CuCl2	0
RTRAF	3	CuCl2	0
RTRAF	1	CuCl2 + H2O2	1
RTRAF	2	CuCl2 + H2O2	2
RTRAF	3	CuCl2 + H2O2	1
DDX1	1	untreated	0
DDX1	2	untreated	0
DDX1	3	untreated	0
DDX1	1	H2O2	0
DDX1	2	H2O2	0
DDX1	3	H2O2	0
DDX1	1	CuCl2	0
DDX1	2	CuCl2	0
DDX1	3	CuCl2	0
DDX1	1	CuCl2 + H2O2	4
DDX1	2	CuCl2 + H2O2	4
DDX1	3	CuCl2 + H2O2	2

## Sheet: Extended Data Fig. 7f
Extended Data Fig. 7f
Protein	replicate	condition	%CTAP of total peptides
RTCB	1	untreated	0
RTCB	2	untreated	0
RTCB	3	untreated	0
RTCB	1	H2O2	1.42857
RTCB	2	H2O2	0
RTCB	3	H2O2	0
RTCB	1	CuCl2	0
RTCB	2	CuCl2	0
RTCB	3	CuCl2	0
RTCB	1	CuCl2 + H2O2	5.17241
RTCB	2	CuCl2 + H2O2	5.55556
RTCB	3	CuCl2 + H2O2	2.5641
RTRAF	1	untreated	2.04082
RTRAF	2	untreated	0
RTRAF	3	untreated	0
RTRAF	1	H2O2	2.5
RTRAF	2	H2O2	2.63158
RTRAF	3	H2O2	0
RTRAF	1	CuCl2	0
RTRAF	2	CuCl2	0
RTRAF	3	CuCl2	0
RTRAF	1	CuCl2 + H2O2	3.33333
RTRAF	2	CuCl2 + H2O2	6.89655
RTRAF	3	CuCl2 + H2O2	4
DDX1	1	untreated	0
DDX1	2	untreated	0
DDX1	3	untreated	0
DDX1	1	H2O2	0
DDX1	2	H2O2	0
DDX1	3	H2O2	0
DDX1	1	CuCl2	0
DDX1	2	CuCl2	0
DDX1	3	CuCl2	0
DDX1	1	CuCl2 + H2O2	6.89655
DDX1	2	CuCl2 + H2O2	6.06061
DDX1	3	CuCl2 + H2O2	4.7619
