# Supplementary material for: C-terminal amides mark proteins for degradation via SCF–FBXO31
Source: Nature. 2025 Jan 29;638(8050):519–27. doi: 10.1038/s41586-024-08475-w (PMC11821526; doi:10.1038/s41586-024-08475-w)
Supplement: Supplementary file 15 — Source Data Extended Data Fig. 9 [file 41586_2024_8475_MOESM15_ESM.xlsx]

## Sheet: Extended Data Fig. 9a
Extended Data Fig. 9a - Flourescence Polarization Assays
Baseline fluorescence polarization values of the free probe were subtracted from each sample and expressed as fraction of the condition with the highest mean polarization across binding assays for each replicate.
	pep-[COOH] / FBXO31(WT)			pep-[COOH] / FBXO31(D334N)			pep-[CONH2] / FBXO31(WT)			pep-[CONH2] / FBXO31(D334N)
[(FBXO31/SKP1)] / nM	replicate 1	replicate 2	replicate 3	replicate 1	replicate 2	replicate 3	replicate 1	replicate 2	replicate 3	replicate 1	replicate 2	replicate 3
5000	0.925	0.975	-0.417	-0.416	0.215	0.254	99.091	99.922	99.93	-0.224	0.89	0.623
3000	0.575	0.68	-0.748	-0.624	-0.377	0.674	100	100	100	0.827	0.22	-0.123
1000	0.379	0.559	-1.224	-0.437	0.028	-0.463	99.607	99.593	99.671	-0.979	0.06	0.37
500	0.374	-0.128	-0.521	-0.299	-0.153	0.472	98.874	98.317	98.525	0.161	0.058	0.483
300	0.397	-0.075	-0.582	0.049	-0.038	0.118	95.964	96.595	96.439	-1.003	0.332	0.365
100	0.043	0.86	-0.613	-0.604	0.24	0.385	82.875	83.407	83.26	-0.8	0.704	0.758
50	0.492	0.911	0.176	-0.388	0.21	0.099	59.396	55.331	57.874	-0.361	0.172	0.615
30	1.678	0.452	-0.303	-0.14	0.406	0.893	40.745	26.231	38.074	0.372	0.289	-0.125
10	0.359	0.596	-0.599	-0.23	0.142	-0.075	12.051	12.318	13.304	-0.221	0.167	0.383
5	0.303	-0.036	-0.316	-0.095	0.444	-0.098	4.984	5.149	5.568	-0.09	0.48	0.486
3	0.158	0	-0.736	-0.297	-0.016	-0.149	2.627	3.359	3.411	0.18	-0.068	0.124
1	0.645	0.502	-0.615	-0.34	0.333	0.101	0.947	0.929	1.036	-0.104	0.24	0.22

## Sheet: Extended Data Fig. 9b
Extended Data Fig. 9b - Flourescence Polarization Assays
Baseline fluorescence polarization values of the free probe were subtracted from each sample and expressed as % of the condition with the highest mean polarization across binding assays for each replicate.
	pep-[COOH] / FBXO31(WT)			pep-[COOH] / FBXO31(D334N)			pep-[CONH2] / FBXO31(WT)			pep-[CONH2] / FBXO31(D334N)
[(FBXO31/SKP1)] / nM	replicate 1	replicate 2	replicate 3	replicate 1	replicate 2	replicate 3	replicate 1	replicate 2	replicate 3	replicate 1	replicate 2	replicate 3
5000	1.91	2.49	2.097	0.323	0.654	0.729	99.695	99.911	99.406	-0.059	1.245	0.408
3000	1.755	2.337	1.292	-0.213	0.641	0.214	100	99.948	100	0.37	0.445	0.357
1000	1.217	1.367	0.508	0.3	0.598	-0.062	98.524	100	98.878	-0.078	0.768	0.357
500	0.926	0.116	0.752	0.698	0.604	0.941	98.045	98.92	98.489	0.216	0.827	0.075
300	0.267	0.724	0.787	1.048	0.906	0.049	96.361	96.719	95.894	-0.359	0.553	0.329
100	0.525	0.577	0.106	0.349	0.389	-0.015	84.968	83.36	78.604	-0.072	0.515	0.173
50	0.565	-0.005	0.333	0.21	0.341	0.513	66.322	57.126	52.835	-0.082	0.028	0.373
30	0.654	1.096	0.149	0.55	0.665	0.695	44.335	41.9	35.416	0.257	0.658	0.123
10	0.486	0.863	0.321	0.596	0.631	0.445	15.375	14.334	11.838	-0.256	0.233	-0.255
5	0.199	0.462	-0.075	-0.018	0.596	0.587	5.248	6.025	5.094	-0.279	0.178	0.071
3	-0.048	0.532	0.001	-0.168	0.014	0.287	4.132	3.835	4.105	-0.207	-0.003	-0.198
1	0.201	0.344	-0.033	-0.128	0.352	0.134	1.525	0.988	1.28	-0.233	0.435	-0.322
