# Supplementary material for: C-terminal amides mark proteins for degradation via SCF–FBXO31
Source: Nature. 2025 Jan 29;638(8050):519–27. doi: 10.1038/s41586-024-08475-w (PMC11821526; doi:10.1038/s41586-024-08475-w)
Supplement: Supplementary file 16 — Source Data Extended Data Fig. 10 [file 41586_2024_8475_MOESM16_ESM.xlsx]

## Sheet: Extended Data Fig. 10e
Extended Data Fig. 10e - Genetically encoded protein stability reporter assay
Stability of GFP-ZMAT2(C-term.) with indicated C-terminal variants expressed as ratio of GFP fluorescence intensity versus a co-expressed normalization control (mCherry).
	replicate 1	replicate 2
-KKSY	0.85	0.84
-KASY	0.87	0.86
-AKSY	0.82	0.81
-AASY	0.85	0.85
-KRSY	0.86	0.81
-RRSY	0.81	0.74
-KKAY	0.86	0.84
-KKSA	0.95	0.9
-KKSF	0.9	0.84
-KKST	0.91	0.9
-KKSYA	0.94	0.81
-KKSYT	0.95	0.88
-KKSYVDI	0.77	0.77

## Sheet: Extended Data Fig. 10f
Extended Data Fig. 10f - Genetically encoded protein stability reporter assay
Stability of GFP-SUGT1(C-term.) with indicated C-terminal variants expressed as ratio of GFP fluorescence intensity versus a co-expressed normalization control (mCherry).
+ cDNA	C-terminal variant	replicate 1	replicate 2	replicate 3
-	-WKKY	1.05	1.02	0.98
+ FBXO31(WT)	-WKKY	1.05	1.02
+ FBXO31(WT)	-WAAA	1.03	1.02
+ FBXO31(WT)	-WAAY	1.01	1.03
+ FBXO31(WT)	-WAKY	1.07	1
+ FBXO31(WT)	-WKAY	1.06	1.01
+ FBXO31(WT)	-WKKA	1.13	1.12
+ FBXO31(WT)	-WKKF	1.08	1.14
+ FBXO31(D334N)	-WKKY	0.27	0.27	0.24
+ FBXO31(D334N)	-WAAA	1.04	1.01	1.22
+ FBXO31(D334N)	-WKKA	1.05	1.04	0.98
+ FBXO31(D334N)	-WKAY	1.12	1.04	1.22
+ FBXO31(D334N)	-WAKY	0.26	0.26	0.24
+ FBXO31(D334N)	-WAAY	0.4	0.4	0.49
+ FBXO31(D334N)	-WKKF	0.8	0.82	0.73
